# Supplementary material for: Bismuth Meets Olefins: Ethylene Activation and Reversible Alkene Insertion into Bi─N Bonds
Source: Angew Chem Int Ed Engl. 2025 May 8;64(26):e202505434. doi: 10.1002/anie.202505434 (PMC12184319; doi:10.1002/anie.202505434)
Supplement: Supplementary file 2 — 2‐Ph.cif [file ANIE-64-e202505434-s002.cif]

 
data_2-Ph
 
_audit_creation_method            'SHELXL-2018/3'
_shelx_SHELXL_version_number      '2018/3'
_chemical_name_systematic         ?
_chemical_name_common             ?
_chemical_melting_point           ?
_chemical_formula_moiety          ?
_chemical_formula_sum
 'C28 H25 Bi F4 N3 O3 S' 
_chemical_formula_weight          768.55

loop_
 _atom_type_symbol
 _atom_type_description
 _atom_type_scat_dispersion_real
 _atom_type_scat_dispersion_imag
 _atom_type_scat_source
 'C'  'C'   0.0033   0.0016
 'International Tables Vol C Tables 4.2.6.8 and 6.1.1.4'
 'H'  'H'   0.0000   0.0000
 'International Tables Vol C Tables 4.2.6.8 and 6.1.1.4'
 'Bi'  'Bi'  -4.1077  10.2566
 'International Tables Vol C Tables 4.2.6.8 and 6.1.1.4'
 'F'  'F'   0.0171   0.0103
 'International Tables Vol C Tables 4.2.6.8 and 6.1.1.4'
 'N'  'N'   0.0061   0.0033
 'International Tables Vol C Tables 4.2.6.8 and 6.1.1.4'
 'O'  'O'   0.0106   0.0060
 'International Tables Vol C Tables 4.2.6.8 and 6.1.1.4'
 'S'  'S'   0.1246   0.1234
 'International Tables Vol C Tables 4.2.6.8 and 6.1.1.4'
 
_space_group_crystal_system       monoclinic
_space_group_IT_number            15
_space_group_name_H-M_alt         'C 2/c'
_space_group_name_Hall            '-C 2yc'
 
_shelx_space_group_comment
;
The symmetry employed for this shelxl refinement is uniquely defined
by the following loop, which should always be used as a source of
symmetry information in preference to the above space-group names.
They are only intended as comments.
;
 
loop_
 _space_group_symop_operation_xyz
 'x, y, z'
 '-x, y, -z+1/2'
 'x+1/2, y+1/2, z'
 '-x+1/2, y+1/2, -z+1/2'
 '-x, -y, -z'
 'x, -y, z-1/2'
 '-x+1/2, -y+1/2, -z'
 'x+1/2, -y+1/2, z-1/2'
 
_cell_length_a                    13.628(4)
_cell_length_b                    16.811(5)
_cell_length_c                    23.972(9)
_cell_angle_alpha                 90
_cell_angle_beta                  94.89(2)
_cell_angle_gamma                 90
_cell_volume                      5472(3)
_cell_formula_units_Z             8
_cell_measurement_temperature     100(2)
_cell_measurement_reflns_used     9918
_cell_measurement_theta_min       2.425
_cell_measurement_theta_max       26.378
 
_exptl_crystal_description        block
_exptl_crystal_colour             colourless
_exptl_crystal_density_meas       ?
_exptl_crystal_density_method     ?
_exptl_crystal_density_diffrn     1.866          
_exptl_crystal_F_000              2984
_exptl_transmission_factor_min    ?
_exptl_transmission_factor_max    ?
_exptl_crystal_size_max           0.145
_exptl_crystal_size_mid           0.074
_exptl_crystal_size_min           0.059
_exptl_absorpt_coefficient_mu     6.583
_shelx_estimated_absorpt_T_min    ?
_shelx_estimated_absorpt_T_max    ?
_exptl_absorpt_correction_type    multi-scan
_exptl_absorpt_correction_T_min   0.6648
_exptl_absorpt_correction_T_max   0.7454
_exptl_absorpt_process_details    'SADABS-2016/2 (Bruker,2016/2) was used for absorption correction'
_exptl_absorpt_special_details    ?
_diffrn_ambient_temperature       100(2)
_diffrn_radiation_wavelength      0.71073
_diffrn_radiation_type            MoK\a
_diffrn_source                    ?
_diffrn_measurement_device_type   'Bruker D8 Quest'
_diffrn_measurement_method        ?
_diffrn_detector_area_resol_mean  ?
_diffrn_reflns_number             68467
_diffrn_reflns_av_unetI/netI      0.0194
_diffrn_reflns_av_R_equivalents   0.0440
_diffrn_reflns_limit_h_min        -17
_diffrn_reflns_limit_h_max        17
_diffrn_reflns_limit_k_min        -20
_diffrn_reflns_limit_k_max        20
_diffrn_reflns_limit_l_min        -30
_diffrn_reflns_limit_l_max        30
_diffrn_reflns_theta_min          1.928
_diffrn_reflns_theta_max          26.458
_diffrn_reflns_theta_full         25.242
_diffrn_measured_fraction_theta_max   0.993
_diffrn_measured_fraction_theta_full  1.000
_diffrn_reflns_Laue_measured_fraction_max    0.993
_diffrn_reflns_Laue_measured_fraction_full   1.000
_diffrn_reflns_point_group_measured_fraction_max   0.993
_diffrn_reflns_point_group_measured_fraction_full  1.000
_reflns_number_total              5623
_reflns_number_gt                 5205
_reflns_threshold_expression      'I > 2\s(I)'
_reflns_Friedel_coverage          0.000
_reflns_Friedel_fraction_max      .
_reflns_Friedel_fraction_full     .
 
_reflns_special_details
;
 Reflections were merged by SHELXL according to the crystal
 class for the calculation of statistics and refinement.
 
 _reflns_Friedel_fraction is defined as the number of unique
 Friedel pairs measured divided by the number that would be
 possible theoretically, ignoring centric projections and
 systematic absences.
;
 
_computing_data_collection        ?
_computing_cell_refinement        ?
_computing_data_reduction         ?
_computing_structure_solution     'SHELXT 2018/2 (Sheldrick, 2018)'
_computing_structure_refinement 'SHELXL-2018/3 (Sheldrick, 2018)'
_computing_molecular_graphics     ?
_computing_publication_material   ?
_refine_special_details           ?
_refine_ls_structure_factor_coef  Fsqd
_refine_ls_matrix_type            full
_refine_ls_weighting_scheme       calc
_refine_ls_weighting_details
'w=1/[\s^2^(Fo^2^)+49.5716P] where P=(Fo^2^+2Fc^2^)/3'
_atom_sites_solution_primary      ?
_atom_sites_solution_secondary    ?
_atom_sites_solution_hydrogens    geom
_refine_ls_hydrogen_treatment     constr
_refine_ls_extinction_method      none
_refine_ls_extinction_coef        .
_refine_ls_number_reflns          5623
_refine_ls_number_parameters      397
_refine_ls_number_restraints      375
_refine_ls_R_factor_all           0.0384
_refine_ls_R_factor_gt            0.0339
_refine_ls_wR_factor_ref          0.0631
_refine_ls_wR_factor_gt           0.0621
_refine_ls_goodness_of_fit_ref    1.337
_refine_ls_restrained_S_all       1.300
_refine_ls_shift/su_max           0.001
_refine_ls_shift/su_mean          0.000
 
loop_
 _atom_site_label
 _atom_site_type_symbol
 _atom_site_fract_x
 _atom_site_fract_y
 _atom_site_fract_z
 _atom_site_U_iso_or_equiv
 _atom_site_adp_type
 _atom_site_occupancy
 _atom_site_site_symmetry_order  
 _atom_site_calc_flag
 _atom_site_refinement_flags_posn
 _atom_site_refinement_flags_adp
 _atom_site_refinement_flags_occupancy
 _atom_site_disorder_assembly
 _atom_site_disorder_group
Bi1 Bi 0.79473(2) 0.31601(2) 0.43109(2) 0.01929(6) Uani 1 1 d . . . . .
S1 S 0.48667(9) 0.32347(7) 0.42622(5) 0.0221(2) Uani 1 1 d . . . . .
O1 O 0.5378(3) 0.2487(2) 0.43348(17) 0.0338(9) Uani 1 1 d . . . . .
N3 N 0.7952(3) 0.1662(2) 0.41649(17) 0.0226(9) Uani 1 1 d . . . . .
C1 C 0.7193(4) 0.3249(3) 0.3443(2) 0.0237(10) Uani 1 1 d . . . . .
H1A H 0.669518 0.282151 0.338404 0.028 Uiso 1 1 calc R U . . .
H1B H 0.685180 0.376748 0.339573 0.028 Uiso 1 1 calc R U . . .
O2 O 0.4054(3) 0.3329(2) 0.45990(16) 0.0297(9) Uani 1 1 d . . . . .
N2 N 0.8110(3) 0.4640(2) 0.43307(17) 0.0201(8) Uani 1 1 d . . . . .
C2 C 0.7954(3) 0.3171(3) 0.3018(2) 0.0222(10) Uani 1 1 d . . . . .
H2A H 0.825482 0.263485 0.305222 0.027 Uiso 1 1 calc R U . . .
H2B H 0.761919 0.321845 0.263678 0.027 Uiso 1 1 calc R U . . .
F3 F 0.4885(2) 0.2991(2) 0.31784(13) 0.0350(8) Uani 1 1 d . . . . .
O3 O 0.5501(3) 0.3913(2) 0.42371(17) 0.0352(9) Uani 1 1 d . . . . .
C3 C 0.8560(3) 0.4556(3) 0.29164(19) 0.0186(9) Uani 1 1 d . . . . .
C4 C 0.7723(4) 0.4763(3) 0.2566(2) 0.0262(11) Uani 1 1 d . . . . .
H4 H 0.725335 0.436598 0.244921 0.031 Uiso 1 1 calc R U . . .
F4 F 0.3560(2) 0.2608(2) 0.35238(15) 0.0385(8) Uani 1 1 d . . . . .
C5 C 0.7574(4) 0.5544(4) 0.2389(2) 0.0356(13) Uani 1 1 d . . . . .
H5 H 0.700631 0.567072 0.214711 0.043 Uiso 1 1 calc R U . . .
F5 F 0.3824(2) 0.38612(19) 0.34075(14) 0.0349(8) Uani 1 1 d . . . . .
C6 C 0.8231(4) 0.6139(3) 0.2555(3) 0.0359(13) Uani 1 1 d . . . . .
H6 H 0.812464 0.667086 0.243049 0.043 Uiso 1 1 calc R U . . .
C7 C 0.9051(4) 0.5941(3) 0.2909(3) 0.0337(13) Uani 1 1 d . . . . .
H7 H 0.950663 0.634528 0.303259 0.040 Uiso 1 1 calc R U . . .
C8 C 0.9221(4) 0.5167(3) 0.3087(2) 0.0245(11) Uani 1 1 d . . . . .
H8 H 0.979155 0.504745 0.332826 0.029 Uiso 1 1 calc R U . . .
C9 C 0.9556(3) 0.3552(3) 0.3461(2) 0.0176(9) Uani 1 1 d . . . . .
N1 N 0.8732(3) 0.3767(2) 0.30882(16) 0.0190(8) Uani 1 1 d . . . . .
C12 C 1.1206(4) 0.3067(3) 0.4153(2) 0.0248(10) Uani 1 1 d . . . . .
H12 H 1.176334 0.289396 0.438564 0.030 Uiso 1 1 calc R U . . .
C14 C 1.0505(4) 0.3655(3) 0.3293(2) 0.0239(11) Uani 1 1 d . . . . .
H10 H 1.059155 0.388994 0.294029 0.029 Uiso 1 1 calc R U . . .
C13 C 1.1322(4) 0.3417(3) 0.3639(2) 0.0260(11) Uani 1 1 d . . . . .
H11 H 1.196418 0.349443 0.352217 0.031 Uiso 1 1 calc R U . . .
C11 C 1.0269(4) 0.2974(3) 0.4321(2) 0.0207(10) Uani 1 1 d . . . . .
H13 H 1.018826 0.274626 0.467706 0.025 Uiso 1 1 calc R U . . .
C10 C 0.9439(3) 0.3209(3) 0.39807(19) 0.0180(9) Uani 1 1 d . . . . .
C15 C 0.8758(4) 0.1224(3) 0.4301(2) 0.0280(11) Uani 1 1 d . . . . .
H15 H 0.937771 0.148392 0.435628 0.034 Uiso 1 1 calc R U . . .
C16 C 0.8722(4) 0.0409(3) 0.4365(2) 0.0319(12) Uani 1 1 d . . . . .
H16 H 0.930525 0.011606 0.446778 0.038 Uiso 1 1 calc R U . . .
C17 C 0.7836(4) 0.0029(3) 0.4278(2) 0.0255(11) Uani 1 1 d . . . . .
H17 H 0.779454 -0.053098 0.432089 0.031 Uiso 1 1 calc R U . . .
C18 C 0.7012(4) 0.0465(3) 0.4128(2) 0.0289(11) Uani 1 1 d . . . . .
H18 H 0.639104 0.021195 0.405795 0.035 Uiso 1 1 calc R U . . .
C19 C 0.7094(4) 0.1282(3) 0.4079(2) 0.0248(11) Uani 1 1 d . . . . .
H19 H 0.651637 0.158384 0.397958 0.030 Uiso 1 1 calc R U . . .
C20 C 0.7304(4) 0.5096(3) 0.4277(2) 0.0310(12) Uani 1 1 d . . . . .
H20 H 0.668026 0.484994 0.419731 0.037 Uiso 1 1 calc R U . . .
C21 C 0.7350(4) 0.5916(3) 0.4333(3) 0.0370(14) Uani 1 1 d . . . . .
H21 H 0.676430 0.622430 0.429509 0.044 Uiso 1 1 calc R U . . .
C22 C 0.8245(4) 0.6279(3) 0.4444(2) 0.0289(11) Uani 1 1 d . . . . .
H22 H 0.829102 0.684057 0.448240 0.035 Uiso 1 1 calc R U . . .
C23 C 0.9074(4) 0.5811(3) 0.4499(2) 0.0255(11) Uani 1 1 d . . . . .
H23 H 0.970588 0.604492 0.457393 0.031 Uiso 1 1 calc R U . . .
C24 C 0.8978(4) 0.4996(3) 0.4442(2) 0.0250(11) Uani 1 1 d . . . . .
H24 H 0.955414 0.467660 0.448495 0.030 Uiso 1 1 calc R U . . .
C31 C 0.4262(3) 0.3174(3) 0.3556(2) 0.0256(10) Uani 1 1 d . . . . .
F1 F 0.494(5) 0.4437(5) 0.247(2) 0.080(6) Uani 0.5 1 d D . P A -1
F2 F 0.5448(6) 0.5222(6) 0.3410(3) 0.066(3) Uani 0.5 1 d . . P A -1
C25 C 0.503(3) 0.5212(6) 0.2578(9) 0.033(3) Uani 0.5 1 d D U P A -1
C26 C 0.523(3) 0.5622(13) 0.3075(9) 0.042(4) Uani 0.5 1 d D U P A -1
C27 C 0.526(3) 0.6445(13) 0.3101(10) 0.050(5) Uani 0.5 1 d D U P A -1
H27 H 0.541064 0.673097 0.343921 0.060 Uiso 0.5 1 calc R U P A -1
C28 C 0.505(3) 0.6821(8) 0.2577(11) 0.040(4) Uani 0.5 1 d D U P A -1
H28 H 0.507775 0.738530 0.257021 0.048 Uiso 0.5 1 calc R U P A -1
C29 C 0.479(2) 0.6432(11) 0.2065(7) 0.030(4) Uani 0.5 1 d D U P A -1
H29 H 0.463517 0.671879 0.172799 0.036 Uiso 0.5 1 calc R U P A -1
C30 C 0.479(2) 0.5606(12) 0.2081(8) 0.034(4) Uani 0.5 1 d D U P A -1
H30 H 0.462702 0.531226 0.174746 0.041 Uiso 0.5 1 calc R U P A -1
 
loop_
 _atom_site_aniso_label
 _atom_site_aniso_U_11
 _atom_site_aniso_U_22
 _atom_site_aniso_U_33
 _atom_site_aniso_U_23
 _atom_site_aniso_U_13
 _atom_site_aniso_U_12
Bi1 0.02154(9) 0.01533(8) 0.02194(9) -0.00004(8) 0.00733(6) -0.00226(8)
S1 0.0188(6) 0.0198(6) 0.0281(6) 0.0027(5) 0.0041(5) 0.0019(5)
O1 0.028(2) 0.033(2) 0.041(2) 0.0073(18) 0.0077(17) 0.0139(17)
N3 0.025(2) 0.020(2) 0.024(2) -0.0019(16) 0.0066(18) 0.0000(16)
C1 0.020(2) 0.023(3) 0.028(3) 0.001(2) 0.0016(19) -0.003(2)
O2 0.0286(19) 0.024(2) 0.038(2) 0.0084(16) 0.0119(17) 0.0101(15)
N2 0.021(2) 0.0170(19) 0.023(2) 0.0020(16) 0.0033(17) 0.0006(15)
C2 0.017(2) 0.025(2) 0.025(2) -0.003(2) 0.0000(18) -0.004(2)
F3 0.0262(16) 0.047(2) 0.0323(17) -0.0063(15) 0.0050(13) 0.0024(14)
O3 0.031(2) 0.035(2) 0.040(2) -0.0071(18) 0.0046(18) -0.0155(18)
C3 0.022(2) 0.018(2) 0.017(2) -0.0006(18) 0.0065(18) 0.0005(18)
C4 0.019(2) 0.032(3) 0.028(3) 0.005(2) 0.002(2) 0.000(2)
F4 0.0237(16) 0.0360(18) 0.055(2) -0.0079(16) -0.0001(15) -0.0092(14)
C5 0.032(3) 0.042(3) 0.033(3) 0.010(3) 0.001(2) 0.008(2)
F5 0.0291(17) 0.0366(18) 0.0387(19) 0.0113(15) 0.0008(14) 0.0093(14)
C6 0.037(3) 0.028(3) 0.043(3) 0.012(2) 0.008(2) 0.010(2)
C7 0.033(3) 0.023(3) 0.044(3) 0.001(2) 0.003(2) 0.001(2)
C8 0.020(2) 0.022(2) 0.030(3) 0.001(2) -0.002(2) -0.0011(19)
C9 0.015(2) 0.014(2) 0.023(2) -0.0010(18) 0.0020(17) 0.0004(17)
N1 0.0180(19) 0.0187(19) 0.020(2) 0.0023(16) 0.0011(16) -0.0030(16)
C12 0.022(2) 0.016(2) 0.035(3) -0.003(2) -0.005(2) 0.006(2)
C14 0.018(2) 0.029(3) 0.024(3) -0.002(2) 0.0033(19) 0.002(2)
C13 0.018(2) 0.025(3) 0.035(3) -0.006(2) 0.001(2) 0.000(2)
C11 0.026(2) 0.012(2) 0.024(2) -0.0011(18) -0.0027(19) -0.0022(18)
C10 0.017(2) 0.015(2) 0.022(2) -0.0022(19) 0.0044(17) -0.0001(19)
C15 0.025(3) 0.021(2) 0.038(3) -0.004(2) 0.000(2) -0.005(2)
C16 0.032(3) 0.021(2) 0.042(3) 0.001(2) -0.005(2) 0.000(2)
C17 0.032(3) 0.009(2) 0.035(3) -0.002(2) 0.003(2) 0.0011(19)
C18 0.028(3) 0.022(2) 0.037(3) -0.004(2) 0.003(2) -0.003(2)
C19 0.021(2) 0.020(2) 0.034(3) -0.004(2) 0.004(2) 0.0049(19)
C20 0.018(2) 0.026(3) 0.049(4) 0.000(2) 0.003(2) -0.003(2)
C21 0.035(3) 0.016(2) 0.059(4) 0.001(3) -0.002(3) 0.001(2)
C22 0.033(3) 0.020(2) 0.035(3) 0.000(2) 0.006(2) -0.002(2)
C23 0.023(3) 0.019(2) 0.035(3) -0.003(2) 0.003(2) -0.0049(19)
C24 0.021(2) 0.021(2) 0.032(3) -0.005(2) -0.002(2) 0.000(2)
C31 0.017(2) 0.024(2) 0.037(3) 0.000(2) 0.0040(19) 0.000(2)
F1 0.110(14) 0.042(3) 0.092(11) -0.025(9) 0.033(10) 0.003(10)
F2 0.062(5) 0.086(6) 0.049(5) 0.039(4) -0.003(4) -0.004(5)
C25 0.027(5) 0.030(4) 0.042(9) 0.002(5) 0.010(9) 0.008(7)
C26 0.050(9) 0.045(6) 0.033(9) 0.004(5) 0.005(8) 0.006(6)
C27 0.053(9) 0.044(6) 0.054(12) 0.006(6) 0.011(11) 0.003(7)
C28 0.041(8) 0.044(5) 0.036(12) -0.009(6) 0.007(10) 0.007(8)
C29 0.028(7) 0.043(6) 0.019(9) 0.006(6) 0.008(7) 0.010(5)
C30 0.026(7) 0.049(6) 0.027(9) -0.008(6) 0.003(8) 0.000(5)
 
_geom_special_details
;
 All esds (except the esd in the dihedral angle between two l.s. planes)
 are estimated using the full covariance matrix.  The cell esds are taken
 into account individually in the estimation of esds in distances, angles
 and torsion angles; correlations between esds in cell parameters are only
 used when they are defined by crystal symmetry.  An approximate (isotropic)
 treatment of cell esds is used for estimating esds involving l.s. planes.
;
 
loop_
 _geom_bond_atom_site_label_1
 _geom_bond_atom_site_label_2
 _geom_bond_distance
 _geom_bond_site_symmetry_2
 _geom_bond_publ_flag
Bi1 C1 2.245(5) . ?
Bi1 C10 2.245(4) . ?
Bi1 N2 2.498(4) . ?
Bi1 N3 2.543(4) . ?
S1 O2 1.434(4) . ?
S1 O3 1.435(4) . ?
S1 O1 1.441(4) . ?
S1 C31 1.822(5) . ?
N3 C19 1.333(6) . ?
N3 C15 1.339(7) . ?
C1 C2 1.521(6) . ?
C1 H1A 0.9900 . ?
C1 H1B 0.9900 . ?
N2 C24 1.332(6) . ?
N2 C20 1.336(7) . ?
C2 N1 1.458(6) . ?
C2 H2A 0.9900 . ?
C2 H2B 0.9900 . ?
F3 C31 1.329(6) . ?
C3 C4 1.401(7) . ?
C3 N1 1.403(6) . ?
C3 C8 1.405(7) . ?
C4 C5 1.390(8) . ?
C4 H4 0.9500 . ?
F4 C31 1.347(6) . ?
C5 C6 1.379(8) . ?
C5 H5 0.9500 . ?
F5 C31 1.334(6) . ?
C6 C7 1.385(8) . ?
C6 H6 0.9500 . ?
C7 C8 1.382(7) . ?
C7 H7 0.9500 . ?
C8 H8 0.9500 . ?
C9 C10 1.395(6) . ?
C9 C14 1.397(6) . ?
C9 N1 1.420(6) . ?
C12 C11 1.380(7) . ?
C12 C13 1.386(7) . ?
C12 H12 0.9500 . ?
C14 C13 1.389(7) . ?
C14 H10 0.9500 . ?
C13 H11 0.9500 . ?
C11 C10 1.394(7) . ?
C11 H13 0.9500 . ?
C15 C16 1.379(7) . ?
C15 H15 0.9500 . ?
C16 C17 1.366(7) . ?
C16 H16 0.9500 . ?
C17 C18 1.363(7) . ?
C17 H17 0.9500 . ?
C18 C19 1.383(7) . ?
C18 H18 0.9500 . ?
C19 H19 0.9500 . ?
C20 C21 1.387(7) . ?
C20 H20 0.9500 . ?
C21 C22 1.369(8) . ?
C21 H21 0.9500 . ?
C22 C23 1.374(7) . ?
C22 H22 0.9500 . ?
C23 C24 1.382(7) . ?
C23 H23 0.9500 . ?
C24 H24 0.9500 . ?
F1 C25 1.334(17) . ?
F2 C26 1.07(2) . ?
C25 C30 1.38(2) . ?
C25 C26 1.385(14) . ?
C26 C27 1.386(13) . ?
C27 C28 1.413(13) . ?
C27 H27 0.9500 . ?
C28 C29 1.407(12) . ?
C28 H28 0.9500 . ?
C29 C30 1.390(13) . ?
C29 H29 0.9500 . ?
C30 H30 0.9500 . ?
 
loop_
 _geom_angle_atom_site_label_1
 _geom_angle_atom_site_label_2
 _geom_angle_atom_site_label_3
 _geom_angle
 _geom_angle_site_symmetry_1
 _geom_angle_site_symmetry_3
 _geom_angle_publ_flag
C1 Bi1 C10 91.61(17) . . ?
C1 Bi1 N2 89.10(16) . . ?
C10 Bi1 N2 83.62(15) . . ?
C1 Bi1 N3 86.84(16) . . ?
C10 Bi1 N3 88.52(15) . . ?
N2 Bi1 N3 171.05(13) . . ?
O2 S1 O3 115.6(2) . . ?
O2 S1 O1 114.7(2) . . ?
O3 S1 O1 114.3(2) . . ?
O2 S1 C31 102.7(2) . . ?
O3 S1 C31 103.4(2) . . ?
O1 S1 C31 103.9(2) . . ?
C19 N3 C15 117.7(4) . . ?
C19 N3 Bi1 118.9(3) . . ?
C15 N3 Bi1 121.5(3) . . ?
C2 C1 Bi1 109.3(3) . . ?
C2 C1 H1A 109.8 . . ?
Bi1 C1 H1A 109.8 . . ?
C2 C1 H1B 109.8 . . ?
Bi1 C1 H1B 109.8 . . ?
H1A C1 H1B 108.3 . . ?
C24 N2 C20 118.0(4) . . ?
C24 N2 Bi1 121.8(3) . . ?
C20 N2 Bi1 119.9(3) . . ?
N1 C2 C1 113.2(4) . . ?
N1 C2 H2A 108.9 . . ?
C1 C2 H2A 108.9 . . ?
N1 C2 H2B 108.9 . . ?
C1 C2 H2B 108.9 . . ?
H2A C2 H2B 107.7 . . ?
C4 C3 N1 121.2(4) . . ?
C4 C3 C8 117.5(5) . . ?
N1 C3 C8 121.3(4) . . ?
C5 C4 C3 120.6(5) . . ?
C5 C4 H4 119.7 . . ?
C3 C4 H4 119.7 . . ?
C6 C5 C4 121.5(5) . . ?
C6 C5 H5 119.3 . . ?
C4 C5 H5 119.3 . . ?
C5 C6 C7 118.3(5) . . ?
C5 C6 H6 120.9 . . ?
C7 C6 H6 120.9 . . ?
C8 C7 C6 121.3(5) . . ?
C8 C7 H7 119.3 . . ?
C6 C7 H7 119.3 . . ?
C7 C8 C3 120.8(5) . . ?
C7 C8 H8 119.6 . . ?
C3 C8 H8 119.6 . . ?
C10 C9 C14 119.1(4) . . ?
C10 C9 N1 121.5(4) . . ?
C14 C9 N1 119.3(4) . . ?
C3 N1 C9 121.9(4) . . ?
C3 N1 C2 120.9(4) . . ?
C9 N1 C2 115.2(4) . . ?
C11 C12 C13 119.1(5) . . ?
C11 C12 H12 120.4 . . ?
C13 C12 H12 120.4 . . ?
C13 C14 C9 120.5(5) . . ?
C13 C14 H10 119.8 . . ?
C9 C14 H10 119.8 . . ?
C12 C13 C14 120.4(5) . . ?
C12 C13 H11 119.8 . . ?
C14 C13 H11 119.8 . . ?
C12 C11 C10 121.4(5) . . ?
C12 C11 H13 119.3 . . ?
C10 C11 H13 119.3 . . ?
C11 C10 C9 119.5(4) . . ?
C11 C10 Bi1 119.8(3) . . ?
C9 C10 Bi1 120.4(3) . . ?
N3 C15 C16 122.4(5) . . ?
N3 C15 H15 118.8 . . ?
C16 C15 H15 118.8 . . ?
C17 C16 C15 119.1(5) . . ?
C17 C16 H16 120.4 . . ?
C15 C16 H16 120.4 . . ?
C18 C17 C16 119.1(5) . . ?
C18 C17 H17 120.5 . . ?
C16 C17 H17 120.5 . . ?
C17 C18 C19 119.1(5) . . ?
C17 C18 H18 120.5 . . ?
C19 C18 H18 120.5 . . ?
N3 C19 C18 122.6(5) . . ?
N3 C19 H19 118.7 . . ?
C18 C19 H19 118.7 . . ?
N2 C20 C21 122.1(5) . . ?
N2 C20 H20 119.0 . . ?
C21 C20 H20 119.0 . . ?
C22 C21 C20 119.6(5) . . ?
C22 C21 H21 120.2 . . ?
C20 C21 H21 120.2 . . ?
C21 C22 C23 118.3(5) . . ?
C21 C22 H22 120.8 . . ?
C23 C22 H22 120.8 . . ?
C22 C23 C24 119.2(5) . . ?
C22 C23 H23 120.4 . . ?
C24 C23 H23 120.4 . . ?
N2 C24 C23 122.7(5) . . ?
N2 C24 H24 118.6 . . ?
C23 C24 H24 118.6 . . ?
F3 C31 F5 108.4(4) . . ?
F3 C31 F4 106.8(4) . . ?
F5 C31 F4 107.3(4) . . ?
F3 C31 S1 112.4(3) . . ?
F5 C31 S1 110.9(4) . . ?
F4 C31 S1 110.8(4) . . ?
F1 C25 C30 107(3) . . ?
F1 C25 C26 132(3) . . ?
C30 C25 C26 121.4(10) . . ?
F2 C26 C25 110.8(19) . . ?
F2 C26 C27 126.2(19) . . ?
C25 C26 C27 122.5(17) . . ?
C26 C27 C28 113.8(17) . . ?
C26 C27 H27 123.1 . . ?
C28 C27 H27 123.1 . . ?
C29 C28 C27 125.7(13) . . ?
C29 C28 H28 117.1 . . ?
C27 C28 H28 117.1 . . ?
C30 C29 C28 116.2(14) . . ?
C30 C29 H29 121.9 . . ?
C28 C29 H29 121.9 . . ?
C25 C30 C29 120.2(15) . . ?
C25 C30 H30 119.9 . . ?
C29 C30 H30 119.9 . . ?
 
loop_
 _geom_torsion_atom_site_label_1
 _geom_torsion_atom_site_label_2
 _geom_torsion_atom_site_label_3
 _geom_torsion_atom_site_label_4
 _geom_torsion
 _geom_torsion_site_symmetry_1
 _geom_torsion_site_symmetry_2
 _geom_torsion_site_symmetry_3
 _geom_torsion_site_symmetry_4
 _geom_torsion_publ_flag
Bi1 C1 C2 N1 -57.8(5) . . . . ?
N1 C3 C4 C5 -178.5(5) . . . . ?
C8 C3 C4 C5 1.3(7) . . . . ?
C3 C4 C5 C6 -0.9(8) . . . . ?
C4 C5 C6 C7 -0.3(9) . . . . ?
C5 C6 C7 C8 0.9(9) . . . . ?
C6 C7 C8 C3 -0.4(9) . . . . ?
C4 C3 C8 C7 -0.7(7) . . . . ?
N1 C3 C8 C7 179.1(5) . . . . ?
C4 C3 N1 C9 -177.4(4) . . . . ?
C8 C3 N1 C9 2.8(7) . . . . ?
C4 C3 N1 C2 -14.1(7) . . . . ?
C8 C3 N1 C2 166.1(4) . . . . ?
C10 C9 N1 C3 118.8(5) . . . . ?
C14 C9 N1 C3 -64.0(6) . . . . ?
C10 C9 N1 C2 -45.4(6) . . . . ?
C14 C9 N1 C2 131.8(5) . . . . ?
C1 C2 N1 C3 -75.7(5) . . . . ?
C1 C2 N1 C9 88.7(5) . . . . ?
C10 C9 C14 C13 0.2(7) . . . . ?
N1 C9 C14 C13 -177.1(4) . . . . ?
C11 C12 C13 C14 -1.4(7) . . . . ?
C9 C14 C13 C12 0.6(8) . . . . ?
C13 C12 C11 C10 1.4(7) . . . . ?
C12 C11 C10 C9 -0.7(7) . . . . ?
C12 C11 C10 Bi1 -173.7(4) . . . . ?
C14 C9 C10 C11 -0.1(7) . . . . ?
N1 C9 C10 C11 177.1(4) . . . . ?
C14 C9 C10 Bi1 172.9(3) . . . . ?
N1 C9 C10 Bi1 -9.9(6) . . . . ?
C19 N3 C15 C16 -1.3(8) . . . . ?
Bi1 N3 C15 C16 162.8(4) . . . . ?
N3 C15 C16 C17 1.0(9) . . . . ?
C15 C16 C17 C18 0.3(9) . . . . ?
C16 C17 C18 C19 -1.2(8) . . . . ?
C15 N3 C19 C18 0.3(8) . . . . ?
Bi1 N3 C19 C18 -164.2(4) . . . . ?
C17 C18 C19 N3 0.9(8) . . . . ?
C24 N2 C20 C21 0.0(8) . . . . ?
Bi1 N2 C20 C21 174.3(5) . . . . ?
N2 C20 C21 C22 0.4(10) . . . . ?
C20 C21 C22 C23 -0.3(9) . . . . ?
C21 C22 C23 C24 -0.3(8) . . . . ?
C20 N2 C24 C23 -0.6(8) . . . . ?
Bi1 N2 C24 C23 -174.8(4) . . . . ?
C22 C23 C24 N2 0.7(8) . . . . ?
O2 S1 C31 F3 -172.6(4) . . . . ?
O3 S1 C31 F3 66.7(4) . . . . ?
O1 S1 C31 F3 -52.9(4) . . . . ?
O2 S1 C31 F5 65.8(4) . . . . ?
O3 S1 C31 F5 -54.8(4) . . . . ?
O1 S1 C31 F5 -174.4(3) . . . . ?
O2 S1 C31 F4 -53.2(4) . . . . ?
O3 S1 C31 F4 -173.8(3) . . . . ?
O1 S1 C31 F4 66.6(4) . . . . ?
F1 C25 C26 F2 10(6) . . . . ?
C30 C25 C26 F2 -176(3) . . . . ?
F1 C25 C26 C27 -178(6) . . . . ?
C30 C25 C26 C27 -4(5) . . . . ?
F2 C26 C27 C28 172(4) . . . . ?
C25 C26 C27 C28 1(4) . . . . ?
C26 C27 C28 C29 2(5) . . . . ?
C27 C28 C29 C30 -2(5) . . . . ?
F1 C25 C30 C29 179(4) . . . . ?
C26 C25 C30 C29 3(5) . . . . ?
C28 C29 C30 C25 0(4) . . . . ?
 
_refine_diff_density_max    1.134
_refine_diff_density_min   -1.900
_refine_diff_density_rms    0.114

_shelx_res_file
;
TITL SK1123_0m_a.res in C2/c
    SK1123_0m_a.res
    created by SHELXL-2018/3 at 17:10:57 on 04-Apr-2025

CELL 0.71073 13.628 16.8114 23.972 90 94.888 90
ZERR 8 0.0042 0.005 0.0092 0 0.021 0
LATT 7
SYMM -X,+Y,0.5-Z
SFAC C H Bi F N O S
UNIT 224 200 8 32 24 24 8
L.S. 50
PLAN  20
TEMP -173.15
CONF
BOND
LIST 4

BOND $H
fmap 2
acta
OMIT -1 1 1
SADI C25 C26 C26 C27 C27 C28 C28 C29 C29 C30
SIMU 0.04 F1 F2
DANG 1.34 C25 F1
DANG 1.38 C28 C29
SIMU 0.02 C25 C26 C27 C28 C29 C30
RIGU

WGHT    0.000000   49.571598
FVAR       0.09001
BI1   3    0.794728    0.316010    0.431086    11.00000    0.02154    0.01533 =
         0.02194   -0.00004    0.00733   -0.00226
S1    7    0.486673    0.323468    0.426220    11.00000    0.01879    0.01985 =
         0.02814    0.00268    0.00406    0.00194
O1    6    0.537818    0.248652    0.433484    11.00000    0.02819    0.03332 =
         0.04076    0.00732    0.00769    0.01392
N3    5    0.795236    0.166189    0.416489    11.00000    0.02479    0.02014 =
         0.02369   -0.00185    0.00660    0.00003
C1    1    0.719286    0.324891    0.344345    11.00000    0.02024    0.02259 =
         0.02818    0.00053    0.00159   -0.00312
AFIX  23
H1A   2    0.669518    0.282151    0.338404    11.00000   -1.20000
H1B   2    0.685180    0.376748    0.339573    11.00000   -1.20000
AFIX   0
O2    6    0.405385    0.332927    0.459901    11.00000    0.02862    0.02375 =
         0.03840    0.00841    0.01190    0.01013
N2    5    0.811015    0.463982    0.433068    11.00000    0.02077    0.01697 =
         0.02285    0.00200    0.00331    0.00056
C2    1    0.795443    0.317072    0.301823    11.00000    0.01675    0.02479 =
         0.02481   -0.00291    0.00003   -0.00362
AFIX  23
H2A   2    0.825482    0.263485    0.305222    11.00000   -1.20000
H2B   2    0.761919    0.321845    0.263678    11.00000   -1.20000
AFIX   0
F3    4    0.488531    0.299128    0.317838    11.00000    0.02623    0.04681 =
         0.03234   -0.00630    0.00497    0.00243
O3    6    0.550090    0.391260    0.423706    11.00000    0.03115    0.03493 =
         0.03968   -0.00705    0.00463   -0.01550
C3    1    0.855965    0.455581    0.291639    11.00000    0.02151    0.01783 =
         0.01727   -0.00060    0.00652    0.00049
C4    1    0.772282    0.476281    0.256624    11.00000    0.01942    0.03173 =
         0.02752    0.00471    0.00151    0.00046
AFIX  43
H4    2    0.725335    0.436598    0.244921    11.00000   -1.20000
AFIX   0
F4    4    0.356032    0.260830    0.352384    11.00000    0.02369    0.03600 =
         0.05523   -0.00792   -0.00005   -0.00920
C5    1    0.757377    0.554391    0.238866    11.00000    0.03193    0.04216 =
         0.03256    0.00962    0.00133    0.00844
AFIX  43
H5    2    0.700631    0.567072    0.214711    11.00000   -1.20000
AFIX   0
F5    4    0.382430    0.386116    0.340748    11.00000    0.02909    0.03656 =
         0.03870    0.01132    0.00079    0.00928
C6    1    0.823137    0.613909    0.255532    11.00000    0.03737    0.02813 =
         0.04298    0.01232    0.00769    0.01048
AFIX  43
H6    2    0.812464    0.667086    0.243049    11.00000   -1.20000
AFIX   0
C7    1    0.905143    0.594107    0.290947    11.00000    0.03318    0.02336 =
         0.04439    0.00120    0.00252    0.00108
AFIX  43
H7    2    0.950663    0.634528    0.303259    11.00000   -1.20000
AFIX   0
C8    1    0.922083    0.516729    0.308735    11.00000    0.02050    0.02233 =
         0.03013    0.00100   -0.00171   -0.00114
AFIX  43
H8    2    0.979155    0.504745    0.332826    11.00000   -1.20000
AFIX   0
C9    1    0.955566    0.355190    0.346078    11.00000    0.01513    0.01442 =
         0.02343   -0.00102    0.00202    0.00041
N1    5    0.873219    0.376668    0.308825    11.00000    0.01798    0.01870 =
         0.02034    0.00226    0.00110   -0.00297
C12   1    1.120562    0.306743    0.415259    11.00000    0.02238    0.01598 =
         0.03481   -0.00311   -0.00474    0.00572
AFIX  43
H12   2    1.176334    0.289396    0.438564    11.00000   -1.20000
AFIX   0
C14   1    1.050470    0.365517    0.329318    11.00000    0.01839    0.02944 =
         0.02407   -0.00163    0.00328    0.00186
AFIX  43
H10   2    1.059155    0.388994    0.294029    11.00000   -1.20000
AFIX   0
C13   1    1.132198    0.341714    0.363868    11.00000    0.01811    0.02534 =
         0.03450   -0.00556    0.00132   -0.00020
AFIX  43
H11   2    1.196418    0.349443    0.352217    11.00000   -1.20000
AFIX   0
C11   1    1.026902    0.297450    0.432133    11.00000    0.02561    0.01209 =
         0.02361   -0.00110   -0.00270   -0.00215
AFIX  43
H13   2    1.018826    0.274626    0.467706    11.00000   -1.20000
AFIX   0
C10   1    0.943906    0.320855    0.398068    11.00000    0.01743    0.01467 =
         0.02227   -0.00218    0.00443   -0.00009
C15   1    0.875813    0.122387    0.430125    11.00000    0.02452    0.02067 =
         0.03821   -0.00444   -0.00037   -0.00487
AFIX  43
H15   2    0.937771    0.148392    0.435628    11.00000   -1.20000
AFIX   0
C16   1    0.872182    0.040916    0.436477    11.00000    0.03168    0.02105 =
         0.04164    0.00109   -0.00474    0.00013
AFIX  43
H16   2    0.930525    0.011606    0.446778    11.00000   -1.20000
AFIX   0
C17   1    0.783598    0.002942    0.427761    11.00000    0.03192    0.00937 =
         0.03518   -0.00159    0.00306    0.00108
AFIX  43
H17   2    0.779454   -0.053098    0.432089    11.00000   -1.20000
AFIX   0
C18   1    0.701249    0.046531    0.412773    11.00000    0.02753    0.02212 =
         0.03710   -0.00392    0.00335   -0.00313
AFIX  43
H18   2    0.639104    0.021195    0.405795    11.00000   -1.20000
AFIX   0
C19   1    0.709432    0.128193    0.407864    11.00000    0.02126    0.01985 =
         0.03364   -0.00380    0.00421    0.00489
AFIX  43
H19   2    0.651637    0.158384    0.397958    11.00000   -1.20000
AFIX   0
C20   1    0.730428    0.509565    0.427678    11.00000    0.01831    0.02622 =
         0.04861    0.00007    0.00285   -0.00348
AFIX  43
H20   2    0.668026    0.484994    0.419731    11.00000   -1.20000
AFIX   0
C21   1    0.735033    0.591592    0.433318    11.00000    0.03500    0.01592 =
         0.05904    0.00142   -0.00212    0.00086
AFIX  43
H21   2    0.676430    0.622430    0.429509    11.00000   -1.20000
AFIX   0
C22   1    0.824476    0.627906    0.444406    11.00000    0.03260    0.01983 =
         0.03473   -0.00019    0.00588   -0.00169
AFIX  43
H22   2    0.829102    0.684057    0.448240    11.00000   -1.20000
AFIX   0
C23   1    0.907391    0.581103    0.449851    11.00000    0.02266    0.01915 =
         0.03465   -0.00259    0.00297   -0.00494
AFIX  43
H23   2    0.970588    0.604492    0.457393    11.00000   -1.20000
AFIX   0
C24   1    0.897762    0.499606    0.444226    11.00000    0.02107    0.02095 =
         0.03218   -0.00457   -0.00160    0.00020
AFIX  43
H24   2    0.955414    0.467660    0.448495    11.00000   -1.20000
AFIX   0
C31   1    0.426202    0.317429    0.355581    11.00000    0.01663    0.02399 =
         0.03663   -0.00023    0.00403   -0.00011
PART -1
F1    4    0.493973    0.443674    0.246543    10.50000    0.10981    0.04162 =
         0.09227   -0.02490    0.03317    0.00314
F2    4    0.544822    0.522168    0.340958    10.50000    0.06164    0.08603 =
         0.04896    0.03878   -0.00283   -0.00402
C25   1    0.502649    0.521193    0.257772    10.50000    0.02723    0.03016 =
         0.04192    0.00192    0.01005    0.00835
C26   1    0.522914    0.562170    0.307548    10.50000    0.04977    0.04529 =
         0.03260    0.00409    0.00541    0.00625
C27   1    0.526015    0.644530    0.310078    10.50000    0.05281    0.04441 =
         0.05439    0.00553    0.01147    0.00329
AFIX  43
H27   2    0.541064    0.673097    0.343921    10.50000   -1.20000
AFIX   0
C28   1    0.504744    0.682086    0.257717    10.50000    0.04144    0.04382 =
         0.03574   -0.00939    0.00697    0.00661
AFIX  43
H28   2    0.507775    0.738530    0.257021    10.50000   -1.20000
AFIX   0
C29   1    0.479470    0.643246    0.206521    10.50000    0.02762    0.04322 =
         0.01935    0.00611    0.00777    0.00964
AFIX  43
H29   2    0.463517    0.671879    0.172799    10.50000   -1.20000
AFIX   0
C30   1    0.479168    0.560615    0.208082    10.50000    0.02613    0.04926 =
         0.02657   -0.00830    0.00308    0.00013
AFIX  43
H30   2    0.462702    0.531226    0.174746    10.50000   -1.20000

REM <hkl>
REM SK1123_0m_a.hkl
REM </hkl>
AFIX   0
HKLF 4


REM  SK1123_0m_a.res in C2/c
REM wR2 = 0.0631, GooF = S = 1.337, Restrained GooF = 1.300 for all data
REM R1 = 0.0339 for 5205 Fo > 4sig(Fo) and 0.0384 for all 5623 data
REM 397 parameters refined using 375 restraints

END

WGHT      0.0000     49.5421

REM Highest difference peak  1.134,  deepest hole -1.900,  1-sigma level  0.114
Q1    1   0.7996  0.5826  0.4283  11.00000  0.05    1.03
Q2    1   1.0247  0.3149  0.3436  11.00000  0.05    0.98
Q3    1   0.5585  0.6881  0.2016  11.00000  0.05    0.64
Q4    1   0.4606  0.3213  0.3887  11.00000  0.05    0.62
Q5    1   0.8007  0.2669  0.4298  11.00000  0.05    0.58
Q6    1   0.8359  0.1911  0.2916  11.00000  0.05    0.57
Q7    1   0.6012  0.6414  0.2021  11.00000  0.05    0.53
Q8    1   0.7636  0.0821  0.4295  11.00000  0.05    0.49
Q9    1   0.7998  0.3172  0.4695  11.00000  0.05    0.49
Q10   1   0.7815 -0.0299  0.4222  11.00000  0.05    0.48
Q11   1   0.3277  0.3183  0.3530  11.00000  0.05    0.46
Q12   1   1.0140  0.5698  0.4298  11.00000  0.05    0.45
Q13   1   0.4048  0.6493  0.2698  11.00000  0.05    0.43
Q14   1   0.9907  0.0976  0.4212  11.00000  0.05    0.43
Q15   1   0.7790  0.3187  0.3389  11.00000  0.05    0.42
Q16   1   0.8370  0.0259  0.4386  11.00000  0.05    0.40
Q17   1   0.8628  0.3059  0.3921  11.00000  0.05    0.39
Q18   1   0.8253  0.0250  0.4144  11.00000  0.05    0.39
Q19   1   0.7705  0.3130  0.3880  11.00000  0.05    0.39
Q20   1   0.3983  0.3254  0.4275  11.00000  0.05    0.39
;
_shelx_res_checksum    8459

_shelx_hkl_file
;
   2   0   0  729.60   20.26
   2   0   0  732.92   19.84
   2   0   0  761.14   20.48
  -2   0   0  741.53   19.85
  -2   0   0  733.17   19.71
  -2   0   0  737.78   20.25
  -2   0   0  745.95   19.93
  -2   0   0  752.21   20.51
   2   0   0  783.80   20.11
   4   0   0 1172.34   32.40
   4   0   0 1244.51   33.76
  -4   0   0 1189.99   33.27
  -4   0   0 1231.38   32.74
  -4   0   0 1192.22   33.73
   4   0   0 1205.95   33.29
   4   0   0 1207.02   32.28
  -4   0   0 1208.36   32.19
  -4   0   0 1229.90   32.51
   6   0   0  116.13    5.80
  -6   0   0  118.44    6.05
   6   0   0  119.47    6.44
   6   0   0  126.98    7.34
  -6   0   0  115.36    6.99
  -6   0   0  125.12    6.81
  -6   0   0  136.61    8.02
  -6   0   0  122.75    5.65
   6   0   0  123.74    6.11
   8   0   0  214.67   10.97
   8   0   0  211.29    9.74
   8   0   0  219.02    8.88
  -8   0   0  212.88    8.71
  -8   0   0  226.13   10.12
  -8   0   0  249.18   12.04
   8   0   0  232.54   11.53
   8   0   0  218.62    9.19
  -8   0   0  209.58   10.65
  -8   0   0  206.87    9.16
  10   0   0 1191.21   36.00
 -10   0   0 1241.38   37.82
  10   0   0 1239.64   37.99
  10   0   0 1213.47   38.25
 -10   0   0 1246.62   38.83
 -10   0   0 1252.61   36.70
  10   0   0 1247.40   34.89
 -10   0   0 1258.32   34.86
 -10   0   0 1149.87   40.65
  12   0   0  979.60   31.45
  12   0   0  970.88   29.57
 -12   0   0 1016.23   30.33
 -12   0   0 1001.52   32.26
  12   0   0 1034.12   29.76
  12   0   0  997.71   33.73
  12   0   0  974.81   34.08
 -12   0   0 1015.20   34.82
 -14   0   0  282.98   16.06
  14   0   0  300.06   15.19
 -14   0   0  300.89   18.71
  14   0   0  288.53   17.83
  14   0   0  309.96   12.97
  14   0   0  300.65   13.11
 -16   0   0    8.41    9.83
 -16   0   0   32.29    9.15
  16   0   0   22.49   10.05
  16   0   0   15.09    7.29
   1  -1   0    4.60    1.21
  -1  -1   0    3.87    1.44
  -1   1   0    5.11    1.13
   3  -1   0 1629.16   42.35
  -3  -1   0 1555.16   42.32
   3  -1   0 1569.39   42.43
   3  -1   0 1586.43   42.11
  -3  -1   0 1571.66   42.48
  -3  -1   0 1660.03   42.56
   3  -1   0 1730.16   42.67
   3  -1   0 1564.61   42.92
  -3  -1   0 1579.69   43.53
   3   1   0 1582.37   42.49
  -3   1   0 1597.99   42.44
  -3   1   0 1638.14   42.54
  -3   1   0 1570.81   42.11
  -3   1   0 1604.56   43.01
   3   1   0 1619.93   42.40
   3   1   0 1638.23   43.59
  -3   1   0 1615.13   42.31
  -5  -1   0  101.27    5.94
   5  -1   0  111.10    5.35
   5  -1   0   98.96    6.08
   5  -1   0   99.08    6.34
   5  -1   0  103.26    5.40
  -5  -1   0   94.20    7.22
   5  -1   0   96.09    5.36
  -5  -1   0   97.12    5.77
  -5  -1   0   98.84    5.45
  -5   1   0  102.78    6.34
  -5   1   0  103.76    5.66
  -5   1   0   95.34    5.20
   5   1   0   99.04    5.96
  -5   1   0  100.33    5.23
   5   1   0   84.69    9.22
   5   1   0  102.13    5.49
   5   1   0  113.40    7.29
   5   1   0   96.80    4.43
  -7  -1   0  494.25   18.38
   7  -1   0  499.18   15.99
  -7  -1   0  480.34   16.82
  -7  -1   0  480.66   14.62
   7  -1   0  498.11   15.49
  -7  -1   0  506.74   16.64
  -7  -1   0  511.40   16.00
   7  -1   0  499.54   16.04
   7  -1   0  496.00   17.41
   7  -1   0  490.58   17.23
   7   1   0  512.34   17.15
  -7   1   0  508.04   15.70
  -7   1   0  492.17   17.36
   7   1   0  488.32   18.11
  -7   1   0  497.89   15.79
   7   1   0  485.46   14.76
  -7   1   0  495.79   17.45
   7   1   0  498.58   16.30
   7   1   0  497.25   15.85
  -7   1   0  500.08   16.38
  -9  -1   0   15.19    4.14
   9  -1   0   14.72    4.34
  -9  -1   0   13.43    4.69
   9  -1   0   13.28    5.25
   9  -1   0    9.70    4.93
  -9  -1   0   17.29    4.82
  -9  -1   0   16.78    6.84
   9  -1   0   17.69    3.85
   9   1   0   17.86    4.67
  -9   1   0   24.69    5.85
   9   1   0   16.74    3.21
   9   1   0   12.78    3.16
  -9   1   0   14.69    3.80
   9   1   0   15.26    3.95
   9   1   0   19.84    5.67
  -9   1   0   10.70    3.66
  -9   1   0   15.74    4.42
  -9   1   0   16.07    4.87
  11  -1   0    7.50    4.28
 -11  -1   0    3.56    5.25
 -11  -1   0    7.51    5.32
 -11  -1   0   21.21    7.63
  11  -1   0   11.63    6.23
  11  -1   0    4.62    4.51
  11  -1   0   20.14    6.24
 -11  -1   0   16.64    5.04
  11   1   0    1.71   10.23
 -11   1   0   18.11    5.82
 -11   1   0    1.67    6.05
 -11   1   0    9.74    5.59
 -11   1   0   19.34    4.92
  11   1   0    0.75    3.40
 -11   1   0   11.54    4.52
  11   1   0   13.37    6.20
  11   1   0   12.48    5.02
  13  -1   0   64.77    8.53
  13  -1   0   71.50    8.22
  13  -1   0   58.43    9.60
 -13  -1   0   58.66   10.89
 -13  -1   0   57.89    8.84
 -13  -1   0   70.13    7.93
  13  -1   0   62.37    7.17
  13  -1   0   62.14   10.50
 -13   1   0   83.25   11.02
  13   1   0   70.19   10.05
  13   1   0   51.82    7.99
 -13   1   0   55.06    8.44
  15  -1   0   49.32    7.30
 -15  -1   0   31.91   10.81
  15  -1   0   48.87    8.66
 -15  -1   0   52.73    9.87
  15  -1   0   60.86    7.72
  15  -1   0   61.15   11.38
  15   1   0   33.95    8.44
  15   1   0   49.41   17.76
 -15   1   0   65.11   11.59
 -15   1   0   61.97    9.65
   0  -2   0 1091.34   30.63
   0  -2   0 1128.54   30.44
   0  -2   0 1229.64   30.80
   0  -2   0 1165.88   30.88
   0   2   0 1189.75   30.71
   0   2   0 1204.27   30.94
  -2  -2   0   41.58    4.20
   2  -2   0   42.85    3.37
   2  -2   0   44.05    3.09
   2  -2   0   46.25    3.49
  -2  -2   0   43.30    2.69
  -2  -2   0   51.43    3.68
  -2   2   0   50.80    2.92
   2   2   0   45.62    2.85
  -2   2   0   52.20    3.38
  -2   2   0   46.31    3.41
   2   2   0   46.55    4.26
  -2   2   0   40.55    3.30
   2   2   0   45.98    3.38
   2   2   0   56.50    3.66
  -4  -2   0  256.90    8.96
   4  -2   0  265.17    9.38
   4  -2   0  270.09    9.98
   4  -2   0  257.02    8.74
  -4  -2   0  256.29    9.12
   4  -2   0  267.60    8.96
  -4  -2   0  269.17    9.60
  -4  -2   0  259.16   10.89
   4  -2   0  267.28    8.89
  -4   2   0  258.82    9.10
   4   2   0  253.27    9.16
   4   2   0  255.66    9.04
  -4   2   0  260.35    9.75
   4   2   0  252.35   10.67
   4   2   0  228.61   10.01
  -4   2   0  256.69    8.68
  -4   2   0  265.07    9.29
  -6  -2   0  319.66   13.76
  -6  -2   0  343.25   12.09
   6  -2   0  322.73   11.72
   6  -2   0  321.31   12.60
   6  -2   0  320.32   10.80
   6  -2   0  322.73   11.69
  -6  -2   0  296.75   11.27
   6  -2   0  307.42   11.16
   6   2   0  330.59   11.83
   6   2   0  335.20   13.64
  -6   2   0  299.79   12.25
  -6   2   0  329.47   11.54
   6   2   0  325.18   11.38
  -6   2   0  299.95   10.80
  -6   2   0  302.83   11.37
  -6   2   0  344.42   11.98
  -8  -2   0  208.11   10.08
   8  -2   0  198.08    9.26
  -8  -2   0  182.48    9.09
  -8  -2   0  183.08    9.65
  -8  -2   0  172.70   11.48
   8  -2   0  185.42    8.97
   8  -2   0  177.18   13.53
   8  -2   0  193.45    9.78
   8   2   0  192.24   10.00
   8   2   0  189.84    8.89
  -8   2   0  204.76   10.29
  -8   2   0  191.60    9.49
  -8   2   0  182.79    8.86
   8   2   0  189.88   11.42
   8   2   0  185.85    9.41
  -8   2   0  193.37    8.46
  -8   2   0  185.45   10.19
 -10  -2   0  384.57   15.71
  10  -2   0  365.65   16.59
 -10  -2   0  373.29   14.47
 -10  -2   0  376.36   18.09
  10  -2   0  371.54   14.40
  10  -2   0  372.50   15.77
  10  -2   0  373.45   14.50
 -10  -2   0  359.70   15.63
 -10   2   0  376.65   14.32
 -10   2   0  398.44   16.34
 -10   2   0  365.91   16.22
 -10   2   0  372.84   13.62
  10   2   0  392.84   16.00
 -10   2   0  394.90   15.25
  10   2   0  333.23   13.59
  10   2   0  344.48   14.63
  10   2   0  342.43   17.04
  12  -2   0  334.63   17.36
  12  -2   0  391.29   20.92
 -12  -2   0  308.65   15.91
  12  -2   0  325.62   16.28
 -12  -2   0  327.28   14.22
 -12  -2   0  311.27   18.59
  12  -2   0  341.07   14.82
 -12  -2   0  325.15   16.05
  12   2   0  343.21   16.88
  12   2   0  324.10   15.30
 -12   2   0  321.68   14.27
 -12   2   0  335.87   13.35
 -12   2   0  336.87   15.72
 -12   2   0  340.35   16.98
 -14  -2   0  129.95   12.63
  14  -2   0  145.49   10.68
  14  -2   0  121.73   10.78
 -14  -2   0  112.67   14.61
  14  -2   0  154.38   10.63
  14  -2   0  115.54   16.04
  14  -2   0  113.16   12.60
  14   2   0  147.05   11.62
 -14   2   0  139.13   14.07
 -14   2   0  131.78   12.01
  14   2   0  120.91   13.64
  16  -2   0   16.48    6.54
 -16  -2   0   20.59   10.94
  16  -2   0    1.54    8.96
 -16  -2   0    4.33    8.46
  16  -2   0   19.60    6.52
 -16   2   0   18.00    9.97
 -16   2   0   10.16    7.82
  16   2   0   13.05    7.68
  16   2   0   21.04    9.41
   1  -3   0    7.04    1.95
  -1  -3   0    5.08    1.44
  -1  -3   0    6.70    1.72
   1  -3   0    5.84    2.12
   1  -3   0    6.07    1.91
  -1  -3   0    9.43    2.28
  -1  -3   0    5.14    2.47
   1  -3   0   10.10    2.17
  -1   3   0   12.53    2.34
  -1   3   0    2.72    1.39
  -1   3   0    8.51    2.08
   1   3   0    5.85    1.91
   1   3   0    6.02    1.52
   1   3   0    7.61    1.60
   1   3   0    6.37    2.10
  -1   3   0    5.19    1.94
   1   3   0    9.97    2.62
   3  -3   0 1904.08   50.45
   3  -3   0 1885.98   50.52
   3  -3   0 1909.36   51.17
  -3  -3   0 1923.16   52.34
   3  -3   0 1872.96   51.29
  -3  -3   0 1952.80   51.11
   3  -3   0 1897.88   51.19
  -3  -3   0 1853.22   49.99
  -3   3   0 1883.14   51.12
   3   3   0 1850.67   50.89
  -3   3   0 1920.13   50.44
   3   3   0 1964.52   51.00
   3   3   0 1883.77   52.18
  -3   3   0 1961.35   50.71
  -3   3   0 1915.14   51.16
   3   3   0 1964.44   50.13
   5  -3   0 1601.41   45.17
   5  -3   0 1624.93   43.95
   5  -3   0 1639.39   43.69
  -5  -3   0 1677.38   44.81
   5  -3   0 1633.22   44.76
  -5  -3   0 1589.85   43.86
  -5  -3   0 1604.77   46.47
  -5  -3   0 1620.87   44.37
  -5   3   0 1602.80   45.20
   5   3   0 1592.10   44.47
  -5   3   0 1656.46   44.19
   5   3   0 1631.94   43.94
   5   3   0 1616.04   46.33
   5   3   0 1636.83   44.38
  -5   3   0 1638.13   43.69
   7  -3   0 1294.01   36.38
   7  -3   0 1243.05   34.79
  -7  -3   0 1273.21   36.49
  -7  -3   0 1223.97   35.89
   7  -3   0 1275.06   35.61
  -7  -3   0 1274.64   35.89
   7  -3   0 1247.69   35.44
  -7  -3   0 1262.49   38.76
   7  -3   0 1254.81   37.24
   7   3   0 1144.75   37.71
  -7   3   0 1273.04   36.07
  -7   3   0 1275.10   35.85
   7   3   0 1246.42   38.40
  -7   3   0 1277.11   35.01
  -7   3   0 1265.31   37.26
   7   3   0 1236.67   35.64
   7   3   0 1269.50   35.95
  -7   3   0 1294.35   35.59
  -9  -3   0  114.43   10.98
  -9  -3   0   89.15    8.68
   9  -3   0  113.91    8.18
  -9  -3   0  115.04    8.33
  -9  -3   0  114.79    8.08
   9  -3   0  113.32    7.55
   9  -3   0   93.73    7.79
   9  -3   0  107.68    9.38
   9   3   0   91.49    8.62
  -9   3   0   99.35    7.77
  -9   3   0  114.47    7.23
   9   3   0   94.47    8.08
   9   3   0   87.33    8.23
  -9   3   0  105.04    8.44
   9   3   0   82.24    9.68
  -9   3   0   91.40    7.86
  -9   3   0  109.10    8.99
  11  -3   0  133.84    9.66
 -11  -3   0  113.05   10.54
  11  -3   0  137.51   10.18
 -11  -3   0  113.88   13.14
  11  -3   0  141.93   11.97
 -11  -3   0  147.16    9.73
  11  -3   0  141.36    9.36
 -11  -3   0  111.93   12.49
 -11   3   0  134.93    8.31
  11   3   0  137.26   10.93
 -11   3   0  128.85   10.70
  11   3   0  131.59    9.69
 -11   3   0  140.30    9.66
 -11   3   0  115.11    9.87
  11   3   0  124.45   12.25
  13  -3   0  263.10   16.01
  13  -3   0  255.02   13.80
  13  -3   0  272.58   13.89
  13  -3   0  295.72   17.41
  13  -3   0  304.62   15.76
 -13  -3   0  263.92   13.39
 -13  -3   0  281.65   18.95
 -13  -3   0  270.17   19.61
  13   3   0  248.76   14.29
 -13   3   0  322.61   16.27
  13   3   0  271.88   16.36
 -13   3   0  242.63   20.89
 -13   3   0  248.22   16.84
  15  -3   0  174.68   15.06
 -15  -3   0  235.52   18.76
  15  -3   0  228.97   13.38
  15  -3   0  231.64   13.44
  15  -3   0  219.69   17.49
 -15  -3   0  186.92   15.07
  15  -3   0  223.62   13.73
 -15  -3   0  194.23   12.84
  15   3   0  210.83   16.68
 -15   3   0  204.62   14.45
 -15   3   0  252.87   16.56
  15   3   0  214.83   14.18
   0  -4   0  315.21    9.86
   0  -4   0  327.32   10.44
   0  -4   0  321.44   10.43
   0   4   0  311.62   10.21
   0   4   0  315.26   10.83
   0   4   0  309.73    9.90
   0   4   0  334.90   10.73
   0   4   0  324.96   10.57
   0   4   0  309.64   10.30
   2  -4   0    4.65    2.45
   2  -4   0    1.10    2.63
  -2  -4   0    1.14    1.72
   2  -4   0    3.60    2.43
   2  -4   0    1.17    2.38
  -2  -4   0    2.54    1.83
  -2  -4   0    6.78    3.22
  -2  -4   0    0.21    2.70
   2  -4   0    2.33    2.43
  -2  -4   0    5.97    2.87
   2   4   0    4.01    2.44
  -2   4   0    3.36    2.56
   2   4   0    4.57    3.12
   2   4   0    7.16    2.07
   2   4   0    3.72    1.59
   2   4   0    3.70    2.60
  -2   4   0    0.71    2.20
   4  -4   0   47.74    4.57
   4  -4   0   49.50    4.54
   4  -4   0   50.21    5.19
  -4  -4   0   50.44    3.99
   4  -4   0   55.02    5.28
   4  -4   0   54.56    5.34
  -4  -4   0   46.33    5.42
  -4  -4   0   51.86    6.11
   4   4   0   45.04    4.89
  -4   4   0   52.19    5.70
  -4   4   0   51.97    5.03
   4   4   0   60.00    6.20
   4   4   0   53.49    4.30
  -4   4   0   58.06    5.08
  -4   4   0   53.11    4.45
   4   4   0   52.42    5.96
  -6  -4   0   10.10    3.55
   6  -4   0    6.36    3.10
  -6  -4   0    5.12    3.73
  -6  -4   0    8.08    3.10
   6  -4   0    9.48    3.95
   6  -4   0    0.92    3.23
  -6  -4   0    9.14    4.87
   6  -4   0    8.71    3.05
  -6   4   0    5.25    3.55
  -6   4   0    8.64    3.41
  -6   4   0    9.57    2.94
  -6   4   0    1.09    3.12
   6   4   0    5.51    3.39
   6   4   0    4.88    3.29
   6   4   0    5.18    4.50
   6   4   0    4.28    3.07
   8  -4   0   12.67    4.97
  -8  -4   0    9.92    6.04
  -8  -4   0   18.06    5.12
  -8  -4   0   14.21    4.19
   8  -4   0   21.55    4.32
   8  -4   0   15.13    4.65
  -8  -4   0   10.14    4.25
   8   4   0   15.93    4.15
   8   4   0   11.67    5.78
   8   4   0   18.48    4.81
  -8   4   0    7.52    3.99
   8   4   0   15.17    4.46
  -8   4   0   17.24    4.89
  -8   4   0   15.39    3.64
  -8   4   0   10.44    4.10
  10  -4   0   26.77    5.82
  10  -4   0   29.93    5.53
 -10  -4   0   30.48    6.12
 -10  -4   0   29.36    5.93
  10  -4   0   30.23    5.41
  10  -4   0   25.08    6.77
 -10  -4   0   29.70    8.32
 -10  -4   0   19.87    6.09
  10   4   0   35.24    6.57
  10   4   0   21.93    7.07
 -10   4   0   33.22    6.27
 -10   4   0   41.51    7.11
  10   4   0   15.42    5.01
 -10   4   0   26.60    5.75
  10   4   0   26.12    6.02
 -10   4   0   21.27    4.62
 -12  -4   0   36.05    7.48
  12  -4   0   44.95    7.08
  12  -4   0   48.23    7.50
 -12  -4   0   45.92    8.54
  12  -4   0   54.67    9.86
 -12  -4   0   37.92   10.27
  12  -4   0   47.14    7.47
 -12  -4   0   34.04    7.83
 -12   4   0   50.27    6.07
 -12   4   0   38.38    7.43
  12   4   0   34.72    7.71
  12   4   0   33.66    7.18
 -12   4   0   42.29    7.87
 -12   4   0   56.63    8.10
 -14  -4   0    0.00    6.90
  14  -4   0    2.60    5.93
  14  -4   0    1.68    7.54
  14  -4   0    2.13    6.23
  14  -4   0   14.83    6.07
  14  -4   0   -1.30    5.71
 -14  -4   0   12.22    6.39
 -14  -4   0   16.79   14.09
  14   4   0    8.89    6.61
 -14   4   0    3.14    6.39
  14   4   0   10.94    7.63
 -14   4   0    8.21    6.81
  16  -4   0   -3.23    6.46
 -16  -4   0    6.89   11.01
 -16  -4   0    6.73    8.20
  16  -4   0   11.10    6.77
  16  -4   0   12.73    9.91
 -16   4   0    0.84    7.53
 -16   4   0   -3.21    6.99
  16   4   0   13.01    7.49
  16   4   0    2.61    8.98
   1  -5   0   32.58    3.53
   1  -5   0   23.76    3.54
  -1  -5   0   25.40    2.73
   1  -5   0   32.62    4.02
   1  -5   0   26.46    3.53
  -1  -5   0   33.91    4.40
  -1  -5   0   26.54    3.27
  -1   5   0   38.04    3.86
   1   5   0   31.45    4.12
   1   5   0   36.77    4.48
  -1   5   0   32.00    4.04
  -1   5   0   32.68    3.79
  -1   5   0   23.82    3.59
   1   5   0   25.61    3.62
   1   5   0   26.73    3.82
   1   5   0   28.30    3.83
   1   5   0   25.79    3.02
   1   5   0   28.08    3.03
  -3  -5   0 1264.13   37.15
   3  -5   0 1385.42   36.84
   3  -5   0 1381.23   38.61
   3  -5   0 1316.67   36.64
   3  -5   0 1341.67   37.36
  -3  -5   0 1361.88   38.53
  -3  -5   0 1339.15   35.42
   3  -5   0 1351.75   37.05
  -3  -5   0 1364.56   37.31
  -3  -5   0 1267.42   34.89
  -3   5   0 1395.21   36.98
  -3   5   0 1161.28   37.79
   3   5   0 1207.83   36.74
   3   5   0 1366.69   35.54
  -3   5   0 1273.73   37.13
   3   5   0 1317.24   37.04
   3   5   0 1359.52   38.67
   5  -5   0  626.81   20.88
  -5  -5   0  620.92   22.02
   5  -5   0  622.53   20.41
  -5  -5   0  603.59   18.40
  -5  -5   0  622.89   20.29
   5  -5   0  636.33   20.66
   5  -5   0  627.23   20.56
   5  -5   0  636.49   19.14
  -5   5   0  633.74   19.69
   5   5   0  630.38   18.69
   5   5   0  575.28   19.76
   5   5   0  629.46   21.93
  -5   5   0  624.02   19.12
   5   5   0  630.31   20.03
  -5   5   0  621.61   20.26
  -7  -5   0 1014.94   30.58
   7  -5   0 1061.14   31.46
   7  -5   0 1010.51   31.77
   7  -5   0 1048.54   30.19
   7  -5   0 1012.76   31.87
  -7  -5   0 1017.43   33.91
  -7  -5   0  994.08   33.54
  -7  -5   0  974.00   29.52
   7  -5   0 1028.64   29.42
   7   5   0  992.57   30.46
   7   5   0 1010.28   30.85
  -7   5   0 1016.09   29.43
  -7   5   0  985.47   31.52
   7   5   0 1030.35   29.81
  -7   5   0 1023.82   31.10
  -7   5   0 1066.19   30.62
   7   5   0 1042.56   33.57
   9  -5   0  150.33   11.00
   9  -5   0  157.92    9.17
   9  -5   0  148.83   11.08
  -9  -5   0  165.11    9.39
  -9  -5   0  150.24   10.65
  -9  -5   0  139.95   12.73
   9  -5   0  165.09   10.43
  -9  -5   0  172.43   10.07
   9   5   0  162.77    9.84
   9   5   0  164.56   10.05
   9   5   0  136.28   12.01
  -9   5   0  162.36   10.94
  -9   5   0  151.00    9.66
  -9   5   0  181.46   11.52
  -9   5   0  161.16   10.04
   9   5   0  153.44    9.38
 -11  -5   0   62.72    7.87
 -11  -5   0   44.05    8.09
  11  -5   0   66.41    7.49
  11  -5   0   67.61    8.06
 -11  -5   0   64.50    8.04
  11  -5   0   81.36   10.56
 -11  -5   0   64.80   11.09
 -11   5   0   65.84    6.93
 -11   5   0   45.87    7.34
 -11   5   0   63.62    8.05
  11   5   0   68.56    8.65
  11   5   0   43.88    7.59
  13  -5   0  235.18   14.02
 -13  -5   0  242.88   13.69
 -13  -5   0  250.41   15.68
 -13  -5   0  213.68   17.74
  13  -5   0  229.39   12.89
 -13  -5   0  274.48   19.33
 -13   5   0  261.75   14.48
 -13   5   0  219.00   17.57
  13   5   0  240.91   15.18
  13   5   0  224.25   14.04
 -15  -5   0  171.19   12.42
 -15  -5   0  158.55   18.28
  15  -5   0  160.51   16.57
  15  -5   0  164.25   12.31
 -15  -5   0  139.66   14.52
  15  -5   0  181.33   13.67
  15   5   0  166.06   13.59
 -15   5   0  174.96   13.89
  15   5   0  141.80   15.08
   0  -6   0 4151.24  107.27
   0  -6   0 4054.75  107.97
   0  -6   0 4259.22  107.90
   0   6   0 4204.64  107.93
   0   6   0 4125.07  108.31
   0   6   0 4171.68  108.62
   0   6   0 4163.49  107.34
   0   6   0 4038.39  108.20
   0   6   0 4050.80  108.28
   0   6   0 4069.60  107.80
   2  -6   0  740.53   22.84
   2  -6   0  738.50   22.41
  -2  -6   0  712.40   22.96
   2  -6   0  761.65   21.99
  -2  -6   0  692.11   20.76
  -2  -6   0  694.44   22.19
  -2  -6   0  720.90   20.41
   2  -6   0  724.88   21.57
   2   6   0  720.31   22.56
   2   6   0  714.51   22.24
   2   6   0  741.61   24.91
  -2   6   0  735.25   22.22
   2   6   0  686.45   20.46
  -2   6   0  709.15   22.12
   2   6   0  722.63   22.19
  -2   6   0  726.19   21.86
   2   6   0  736.25   20.58
   4  -6   0  714.69   22.22
  -4  -6   0  724.54   22.23
   4  -6   0  670.41   21.44
   4  -6   0  682.81   21.78
   4  -6   0  673.91   21.61
  -4  -6   0  667.45   19.70
  -4  -6   0  684.23   21.97
   4  -6   0  675.52   20.99
  -4  -6   0  672.24   23.30
  -4   6   0  679.16   20.91
  -4   6   0  672.86   21.36
   4   6   0  683.45   21.72
   4   6   0  690.16   21.77
  -4   6   0  687.14   21.87
   4   6   0  664.56   23.24
   6  -6   0   22.42    4.30
   6  -6   0   20.45    4.02
  -6  -6   0   21.81   11.35
  -6  -6   0   18.93    4.92
   6  -6   0   17.80    4.53
   6  -6   0   27.23    5.28
  -6  -6   0   19.08    3.61
   6   6   0   17.43    4.56
   6   6   0   21.15    5.86
   6   6   0   15.40    3.77
   6   6   0   20.96    4.65
  -6   6   0   25.66    4.26
  -6   6   0   16.40    4.26
  -8  -6   0  275.40   12.88
  -8  -6   0  277.43   13.58
   8  -6   0  291.92   14.51
  -8  -6   0  262.69   11.36
   8  -6   0  258.33   13.60
  -8  -6   0  262.30   15.71
   8  -6   0  289.23   13.59
   8  -6   0  282.65   12.09
   8  -6   0  288.80   12.54
  -8   6   0  285.62   11.34
   8   6   0  277.13   11.82
  -8   6   0  253.20   12.74
  -8   6   0  289.84   12.71
   8   6   0  265.92   12.72
   8   6   0  248.55   17.25
  10  -6   0  845.94   28.15
 -10  -6   0  811.28   31.80
 -10  -6   0  800.36   27.27
  10  -6   0  798.35   26.58
  10  -6   0  859.63   29.68
 -10  -6   0  835.25   28.57
 -10  -6   0  800.55   26.43
  10   6   0  817.60   29.30
 -10   6   0  830.79   27.79
 -10   6   0  824.42   25.48
  10   6   0  813.23   28.00
 -10   6   0  840.24   27.40
 -12  -6   0  371.34   16.49
  12  -6   0  360.71   19.11
 -12  -6   0  356.06   16.38
 -12  -6   0  324.86   20.79
  12  -6   0  361.85   17.11
  12  -6   0  366.19   15.96
 -12  -6   0  321.46   17.73
 -12   6   0  347.64   16.56
  12   6   0  336.99   16.76
  12   6   0  344.79   16.96
  14  -6   0  270.55   18.22
  14  -6   0  282.51   16.02
 -14  -6   0  254.96   14.53
 -14  -6   0  234.89   20.01
  14  -6   0  250.01   14.29
 -14  -6   0  233.73   16.62
  14   6   0  249.73   15.02
 -14   6   0  249.57   15.30
  14   6   0  229.08   15.05
  14   6   0  266.96   16.38
  16  -6   0   18.05    7.24
  16  -6   0   16.04   10.53
  16  -6   0   10.23   16.13
 -16  -6   0   15.05   11.86
 -16  -6   0   12.50    9.13
  16   6   0    1.14    7.58
 -16   6   0    3.17    7.46
  16   6   0   16.80   12.72
   1  -7   0    4.08    3.11
  -1  -7   0    3.71    2.81
   1  -7   0    4.92    3.16
  -1  -7   0    5.29    3.53
  -1  -7   0    5.78    2.44
   1  -7   0    7.85    3.42
   1   7   0    5.82    3.51
  -1   7   0    3.60    3.26
   1   7   0    6.78    3.53
  -1   7   0    5.34    3.10
   1   7   0   10.69    2.86
   1   7   0    5.07    3.19
   1   7   0    8.33    3.36
   1   7   0    4.98    3.53
   1   7   0    4.10    2.68
  -1   7   0    2.36    2.90
  -1   7   0   11.46    3.71
   3  -7   0   96.88    6.86
   3  -7   0   93.46    7.44
   3  -7   0  101.25    6.95
  -3  -7   0  111.68    8.10
   3  -7   0  111.73    7.30
  -3  -7   0  112.35    5.82
   3  -7   0   96.56    6.81
  -3  -7   0  114.24    5.76
  -3  -7   0  119.40    8.82
   3   7   0   98.68    5.30
  -3   7   0   97.10    7.06
   3   7   0  107.93    8.19
  -3   7   0  120.30    7.57
   3   7   0  109.88    7.65
   3   7   0  101.88    7.41
   3   7   0  117.11    8.66
   3   7   0  114.81    5.90
  -5  -7   0   82.01    7.92
   5  -7   0   79.03    7.21
   5  -7   0   78.86    6.92
   5  -7   0   69.03    7.34
  -5  -7   0   80.16    9.25
  -5  -7   0   72.35    5.34
   5  -7   0   82.10    6.58
  -5  -7   0   61.73    7.05
   5  -7   0   62.00    6.53
  -5   7   0   74.05    7.02
   5   7   0   77.78    5.78
   5   7   0   93.66    7.67
  -5   7   0   72.61    6.23
   5   7   0   78.81    8.70
  -5   7   0   83.38    7.25
   5   7   0   62.74    7.04
  -7  -7   0  136.60    7.61
  -7  -7   0  139.83   12.08
   7  -7   0  133.08    9.86
   7  -7   0  141.54   10.14
   7  -7   0  128.83    8.50
  -7  -7   0  133.46   10.16
   7  -7   0  147.96    8.40
   7  -7   0  137.92    9.91
   7   7   0  141.10    8.21
  -7   7   0  139.06    9.39
   7   7   0  138.24    9.44
  -7   7   0  120.63    7.88
   7   7   0  147.75    9.41
   7   7   0  153.86   11.92
  -7   7   0  132.60    9.21
  -9  -7   0   75.19    7.64
   9  -7   0   82.67    9.70
   9  -7   0   61.77    7.00
  -9  -7   0   57.91    7.80
   9  -7   0   63.76    8.46
   9  -7   0   64.21    7.48
  -9  -7   0   81.05   11.61
   9  -7   0   53.60    9.27
  -9  -7   0   80.75    9.73
  -9   7   0   72.56    7.69
   9   7   0   70.16    8.65
   9   7   0   68.11    7.49
  -9   7   0   62.19    7.80
   9   7   0   55.12    9.88
   9   7   0   61.50    7.78
  -9   7   0   61.97    7.45
  11  -7   0   18.13    6.62
 -11  -7   0   19.36    5.80
 -11  -7   0   17.00    7.30
 -11  -7   0    7.40    5.82
 -11  -7   0    4.17    8.22
  11  -7   0    9.36    5.27
  11  -7   0   18.19    7.50
 -11   7   0    9.50    4.81
  11   7   0   18.27    6.53
  11   7   0   17.01    6.60
 -11   7   0   15.32    6.27
  11   7   0    9.95    6.76
 -13  -7   0   21.55    7.20
  13  -7   0    9.92    6.91
 -13  -7   0   27.52   10.89
 -13  -7   0   10.32    7.82
  13  -7   0   19.88    6.20
  13  -7   0   10.57    8.28
 -13   7   0   17.00    7.11
  13   7   0    9.71    7.15
  13   7   0   21.53    7.66
  13   7   0   26.53    8.82
  15  -7   0   17.10   12.38
 -15  -7   0    2.39    8.83
  15  -7   0   23.08   10.38
  15  -7   0   13.01   10.39
 -15  -7   0   17.26   11.34
  15   7   0   18.57    8.97
 -15   7   0   10.48    7.65
  15   7   0   32.32    9.65
  15   7   0    7.86    7.16
   0  -8   0 1672.62   45.40
   0  -8   0 1634.83   45.80
   0   8   0 1640.41   44.84
   0   8   0 1650.44   45.43
   0   8   0 1631.81   46.17
   0   8   0 1647.33   46.58
   0   8   0 1650.83   46.15
   0   8   0 1585.54   47.11
   0   8   0 1561.85   45.25
  -2  -8   0  843.98   24.51
   2  -8   0  845.17   26.37
   2  -8   0  869.75   26.94
   2  -8   0  848.48   25.78
  -2  -8   0  800.30   25.10
  -2  -8   0  936.26   27.59
   2   8   0  844.27   27.22
  -2   8   0  905.12   26.31
   2   8   0  860.82   26.86
   2   8   0  896.65   24.83
   2   8   0  824.55   24.83
   2   8   0  788.40   26.39
   2   8   0  860.12   27.24
  -2   8   0  847.41   26.44
  -2   8   0  862.83   26.86
   4  -8   0  907.70   28.12
  -4  -8   0  926.36   28.86
  -4  -8   0  913.05   30.08
   4  -8   0  951.00   28.13
  -4  -8   0  918.34   25.97
   4  -8   0  911.78   28.25
  -4  -8   0  912.04   25.66
   4  -8   0  897.98   27.88
   4   8   0  889.67   25.31
  -4   8   0  924.59   28.48
   4   8   0  908.77   29.04
   4   8   0  896.69   28.46
  -4   8   0  903.15   28.57
   4   8   0  897.03   26.07
   4   8   0  914.10   28.57
   4   8   0  886.47   29.88
   6  -8   0   87.39    8.79
   6  -8   0   99.99    8.53
  -6  -8   0   77.55    6.11
  -6  -8   0   75.70    8.21
   6  -8   0   91.80    7.44
   6  -8   0   71.30    8.18
  -6  -8   0  102.83   10.84
   6  -8   0   70.79    7.37
   6   8   0   79.54    8.22
  -6   8   0   81.68    7.92
  -6   8   0   91.60    8.24
   6   8   0   87.38    6.51
  -6   8   0   84.03    7.00
   6   8   0   88.98    8.20
   6   8   0  106.07   10.22
  -8  -8   0  241.05   13.77
   8  -8   0  237.99   13.51
  -8  -8   0  253.41   16.16
   8  -8   0  243.38   12.07
   8  -8   0  258.76   11.60
   8  -8   0  237.33   13.47
  -8  -8   0  236.86   10.81
   8  -8   0  222.27   13.24
  -8   8   0  249.68   11.40
  -8   8   0  274.11   13.04
   8   8   0  237.87   15.26
   8   8   0  234.62   12.72
   8   8   0  234.84   11.06
  -8   8   0  254.30   13.18
   8   8   0  241.68   13.04
 -10  -8   0 1002.93   37.69
 -10  -8   0  984.85   32.90
 -10  -8   0 1015.13   31.27
  10  -8   0 1027.53   33.96
 -10  -8   0 1009.23   34.32
  10  -8   0  996.17   34.55
  10  -8   0 1020.88   32.22
 -10   8   0 1047.99   33.07
  10   8   0  991.06   33.44
  10   8   0  981.37   33.37
 -10   8   0 1001.21   30.72
 -12  -8   0  231.85   24.45
 -12  -8   0  251.62   14.93
 -12  -8   0  253.19   20.94
  12  -8   0  267.61   15.58
 -12  -8   0  251.25   15.57
  12  -8   0  266.87   17.25
  12  -8   0  278.63   14.31
  12   8   0  249.22   17.54
 -12   8   0  253.43   15.05
 -12   8   0  292.19   12.49
  12   8   0  257.93   14.39
  12   8   0  252.82   15.78
 -14  -8   0  238.09   17.73
  14  -8   0  269.20   18.73
 -14  -8   0  237.12   21.13
  14  -8   0  257.34   14.74
  14  -8   0  258.64   25.30
 -14   8   0  224.76   15.34
  14   8   0  229.60   16.28
  14   8   0  249.45   16.09
  14   8   0  249.71   15.69
   1  -9   0    7.25    4.17
   1  -9   0    2.49    3.05
  -1  -9   0    8.56    4.10
  -1  -9   0    7.32    3.88
   1  -9   0    6.10    3.98
  -1  -9   0    7.04    3.08
   1  -9   0    6.20    3.41
   1   9   0    7.53    4.15
   1   9   0    8.59    3.48
  -1   9   0    5.57    3.26
  -1   9   0   11.62    3.91
   1   9   0    4.78    4.40
   1   9   0    2.47    3.86
  -1   9   0    2.61    3.24
   1   9   0    7.22    3.96
   1   9   0    1.02    3.73
   1   9   0    5.77    3.11
  -1   9   0    7.56    3.78
  -1   9   0    2.15    3.52
  -1   9   0    3.57    4.06
  -3  -9   0  592.48   22.38
  -3  -9   0  600.55   19.37
   3  -9   0  651.87   20.93
   3  -9   0  624.58   20.76
   3  -9   0  685.02   24.42
  -3  -9   0  626.07   19.06
   3  -9   0  652.06   21.33
  -3   9   0  627.95   21.10
   3   9   0  610.44   19.15
   3   9   0  597.95   22.36
  -3   9   0  633.86   21.48
   3   9   0  603.69   20.92
   3   9   0  619.77   22.22
   3   9   0  613.01   21.64
  -3   9   0  631.08   21.67
   3   9   0  598.40   21.30
  -5  -9   0  233.35   13.00
   5  -9   0  269.15   12.16
   5  -9   0  257.73   11.98
  -5  -9   0  268.17   14.19
   5  -9   0  250.10   12.26
   5  -9   0  242.54   12.15
   5  -9   0  261.02   13.25
  -5  -9   0  244.55   14.43
  -5   9   0  256.65   11.54
   5   9   0  246.55   12.67
   5   9   0  258.55   14.28
   5   9   0  238.22   12.58
  -5   9   0  260.77   12.52
   5   9   0  228.14   13.02
   5   9   0  250.27   10.26
  -5   9   0  261.07   12.63
  -7  -9   0  332.92   17.88
   7  -9   0  308.36   15.38
  -7  -9   0  330.90   12.49
   7  -9   0  343.54   15.92
  -7  -9   0  323.90   17.95
   7  -9   0  318.67   15.41
   7  -9   0  323.04   14.78
   7  -9   0  319.71   13.74
  -7  -9   0  334.80   15.96
   7   9   0  316.63   17.41
  -7   9   0  340.43   15.40
   7   9   0  330.19   12.82
  -7   9   0  319.23   14.84
   7   9   0  329.08   19.47
   7   9   0  335.26   15.46
  -7   9   0  323.18   13.69
   7   9   0  307.42   14.88
  -9  -9   0   40.02    9.66
  -9  -9   0   41.97    8.39
   9  -9   0   26.94    7.33
   9  -9   0   19.56    7.10
  -9  -9   0   36.48    5.84
   9  -9   0   46.92    7.23
   9   9   0   47.08    8.44
  -9   9   0   37.40    6.15
   9   9   0   36.97    6.46
   9   9   0   38.37    7.77
  -9   9   0   30.73    7.02
  11  -9   0  100.85   11.50
 -11  -9   0  115.48    9.82
  11  -9   0  103.58   10.15
  11  -9   0  103.57   14.87
 -11  -9   0   97.01   11.92
 -11  -9   0   99.57   14.94
  11   9   0  101.93   12.41
  11   9   0   87.80    9.78
 -11   9   0  115.12    8.80
 -11   9   0   90.59   11.95
  11   9   0   90.86   11.03
  13  -9   0   60.57   11.50
 -13  -9   0   25.69   12.20
  13  -9   0   39.82   10.38
  13  -9   0   57.56    8.65
 -13  -9   0   26.81    7.82
 -13  -9   0   42.09   10.36
  13   9   0   38.47   15.34
 -13   9   0   44.93    9.20
  13   9   0   49.28   13.41
  13   9   0   48.81    8.97
 -15  -9   0   64.22   13.06
  15  -9   0   66.20   11.73
  15  -9   0  101.36   14.90
 -15  -9   0   77.70   16.66
 -15   9   0   90.08   11.79
  15   9   0   81.17   11.38
  15   9   0   75.25   11.98
   0 -10   0  462.70   16.26
   0 -10   0  532.05   17.65
   0 -10   0  481.19   17.84
   0  10   0  512.65   17.15
   0  10   0  456.80   18.11
   0  10   0  482.03   18.86
   0  10   0  478.83   18.31
   0  10   0  540.56   17.67
   0  10   0  456.84   17.95
   0  10   0  460.90   17.15
   2 -10   0  240.77   12.14
   2 -10   0  212.60   10.34
  -2 -10   0  211.42   10.41
   2 -10   0  230.07   11.53
  -2 -10   0  245.49   12.52
  -2 -10   0  217.83    9.34
  -2  10   0  234.56   11.35
  -2  10   0  245.28   12.42
   2  10   0  218.17   11.83
   2  10   0  239.35   12.62
   2  10   0  225.18    9.97
   2  10   0  227.35    9.91
   2  10   0  216.86   11.88
  -2  10   0  213.54   11.04
  -2  10   0  214.63   11.31
   2  10   0  201.12   11.52
  -2  10   0  199.13   10.94
   2  10   0  212.01   12.04
   4 -10   0   95.17    8.00
   4 -10   0   93.34    8.06
   4 -10   0   76.52    8.80
  -4 -10   0   96.86   10.47
  -4 -10   0   97.27    6.50
   4 -10   0   90.01    8.02
  -4 -10   0   82.21    6.58
   4  10   0   86.29    9.59
   4  10   0   86.01    8.77
   4  10   0   98.27    9.89
   4  10   0   85.63    8.95
   4  10   0   93.33    6.77
   4  10   0   85.93    9.44
  -4  10   0   79.44    7.93
  -4  10   0   78.50    8.69
  -6 -10   0   19.14    4.05
   6 -10   0   21.69    6.56
  -6 -10   0   20.29    7.34
   6 -10   0   11.71    5.34
  -6 -10   0   13.07    6.27
   6 -10   0   15.29    5.61
   6 -10   0   15.30    5.17
  -6  10   0   13.75    5.43
   6  10   0   15.05    6.33
   6  10   0   24.96    6.35
   6  10   0   22.15    4.48
   6  10   0   15.60    6.68
  -6  10   0   20.57    5.82
   6  10   0   22.01    6.21
  -6  10   0   21.27    5.31
   8 -10   0   75.86    8.82
  -8 -10   0   73.33    7.11
   8 -10   0   83.85   10.32
   8 -10   0   63.46    8.97
  -8 -10   0   68.47    9.49
  -8 -10   0   74.28   11.40
  -8  10   0   82.24    9.79
   8  10   0   74.58    9.92
  -8  10   0   74.66    7.73
   8  10   0   77.20   10.27
   8  10   0   65.59    7.64
 -10 -10   0  287.50   13.46
  10 -10   0  324.38   17.81
 -10 -10   0  296.15   20.28
  10 -10   0  308.58   17.03
 -10 -10   0  297.95   17.74
  10 -10   0  310.23   15.63
 -10  10   0  324.65   16.39
  10  10   0  292.61   17.22
  10  10   0  302.02   16.77
 -10  10   0  325.95   14.18
  12 -10   0   86.37   11.44
 -12 -10   0   65.67   14.16
  12 -10   0   92.32   10.84
  12 -10   0   63.26   11.12
 -12 -10   0   73.78   11.73
 -12  10   0   69.89    9.84
  12  10   0   58.56    8.93
 -12  10   0   78.53    8.42
  12  10   0   74.52   11.05
  12  10   0   91.28   12.20
 -14 -10   0   39.47   11.53
  14 -10   0   31.21   10.85
  14 -10   0   42.53    9.74
  14 -10   0   37.82    8.74
 -14 -10   0   34.93   13.54
  14  10   0   25.83   13.93
  14  10   0   43.83    8.65
  14  10   0   38.03   10.67
 -14  10   0   33.38    9.08
   1 -11   0   31.24    5.06
  -1 -11   0   24.59    5.40
   1 -11   0   27.31    5.73
   1 -11   0   27.11    5.05
  -1 -11   0   31.24    6.10
  -1 -11   0   23.24    4.40
   1  11   0   26.40    6.04
  -1  11   0   29.44    6.09
   1  11   0   28.95    6.33
  -1  11   0   31.05    5.10
   1  11   0   26.72    6.47
  -1  11   0   32.31    6.23
  -1  11   0   26.05    5.36
  -1  11   0   29.06    6.18
   1  11   0   32.73    6.26
  -1  11   0   27.05    6.29
   1  11   0   29.70    5.05
  -1  11   0   28.47    5.38
   1  11   0   35.03    5.98
   1  11   0   33.16    5.36
  -3 -11   0  756.16   24.29
   3 -11   0  787.00   25.41
   3 -11   0  761.57   25.34
   3 -11   0  794.08   26.18
  -3 -11   0  783.44   23.49
   3 -11   0  797.62   26.91
  -3 -11   0  828.18   27.69
   3  11   0  738.58   26.32
  -3  11   0  794.93   25.97
  -3  11   0  729.59   26.26
   3  11   0  739.69   26.88
   3  11   0  782.66   26.74
   3  11   0  763.87   23.65
   3  11   0  759.95   27.30
   3  11   0  737.57   23.61
   3  11   0  787.21   26.96
  -3  11   0  765.55   26.64
   5 -11   0  333.87   15.12
  -5 -11   0  351.49   18.02
   5 -11   0  335.07   16.31
  -5 -11   0  339.89   12.76
   5 -11   0  350.31   15.53
   5 -11   0  354.10   15.61
  -5 -11   0  334.53   12.44
  -5  11   0  352.20   15.98
   5  11   0  340.68   13.10
   5  11   0  347.66   16.51
   5  11   0  340.23   16.01
   5  11   0  333.08   17.53
  -5  11   0  320.41   15.52
   5  11   0  321.76   16.59
   5  11   0  350.66   16.27
  -7 -11   0  533.48   18.26
  -7 -11   0  540.15   24.69
   7 -11   0  574.50   22.77
   7 -11   0  569.75   22.53
  -7 -11   0  531.67   22.62
   7 -11   0  527.52   23.96
  -7  11   0  576.21   20.51
   7  11   0  547.57   22.83
   7  11   0  517.13   21.59
   7  11   0  545.37   18.57
  -7  11   0  546.79   21.86
   7  11   0  545.16   22.11
  -9 -11   0  140.33   15.84
   9 -11   0  160.49   11.88
   9 -11   0  152.22   13.01
  -9 -11   0  144.70   13.64
   9 -11   0  162.00   13.37
  -9 -11   0  154.79    9.53
   9  11   0  156.58   13.28
   9  11   0  151.22   10.36
  -9  11   0  173.92   10.68
  -9  11   0  147.81   12.41
  11 -11   0    3.79    6.12
  11 -11   0    1.41    7.00
 -11 -11   0    2.29    9.05
 -11 -11   0   15.00    5.88
  11 -11   0   -3.17    6.29
  11  11   0    5.84    7.22
  11  11   0    6.91    5.96
  11  11   0   12.32    8.30
 -11  11   0   11.57    5.14
 -11  11   0   12.01    6.97
 -13 -11   0  110.17   11.33
  13 -11   0  119.14   15.09
 -13 -11   0  118.93   15.61
  13 -11   0  130.29   12.60
 -13 -11   0  104.48   17.37
  13 -11   0  132.02   14.21
  13  11   0  127.60   12.15
 -13  11   0  133.64   13.54
  13  11   0  132.96   14.63
  13  11   0  110.56   13.61
   0 -12   0  120.66    9.34
   0 -12   0  109.74    9.74
   0 -12   0  123.60    7.98
   0  12   0  123.48    9.18
   0  12   0  145.47   10.69
   0  12   0  114.67   11.02
   0  12   0  117.22    9.05
   0  12   0  134.74    9.27
   0  12   0  132.57   10.54
   0  12   0  130.45   10.01
   2 -12   0   31.74    5.64
   2 -12   0   38.73    6.69
  -2 -12   0   34.96    5.01
  -2 -12   0   31.73    7.08
  -2 -12   0   34.44    6.12
   2 -12   0   34.99    6.09
   2  12   0   28.52    5.23
  -2  12   0   28.47    7.10
   2  12   0   26.81    6.41
  -2  12   0   39.70    6.54
  -2  12   0   36.45    6.35
  -2  12   0   37.50    6.22
   2  12   0   31.41    6.81
   2  12   0   32.33    5.45
  -2  12   0   31.81    6.62
   2  12   0   36.15    7.65
   2  12   0   34.99    7.56
   2  12   0   36.50    7.66
   4 -12   0   92.91    9.20
   4 -12   0   91.01    9.21
  -4 -12   0   99.50    7.42
   4 -12   0  106.38   10.46
   4 -12   0   94.44    8.79
  -4 -12   0   98.21   11.43
  -4 -12   0   99.22    8.08
  -4  12   0   93.61   10.43
   4  12   0  101.48   11.19
   4  12   0   99.01    7.11
   4  12   0   93.70    7.77
   4  12   0  115.69   10.92
   4  12   0   95.36   10.67
  -4  12   0   86.11    9.02
  -4  12   0   94.54    8.84
   4  12   0  103.33   11.30
   4  12   0  120.20   10.77
  -4  12   0   96.58    9.59
   6 -12   0   45.86    7.20
   6 -12   0   35.54    7.64
   6 -12   0   51.65    8.80
  -6 -12   0   47.65    5.74
  -6 -12   0   43.93    9.67
   6  12   0   58.11    9.39
   6  12   0   55.72    8.86
   6  12   0   41.50    7.84
   6  12   0   44.19    6.05
  -6  12   0   49.33    7.47
  -6  12   0   38.47    8.14
  -8 -12   0   14.60    7.61
  -8 -12   0   14.96    9.50
   8 -12   0    8.11    6.67
  -8 -12   0   16.50    5.11
   8 -12   0   28.93    7.51
   8 -12   0   13.17    7.05
  -8  12   0   20.35    6.20
  -8  12   0    8.36    6.42
   8  12   0   27.64    8.55
   8  12   0   25.19    8.03
   8  12   0   16.63    5.48
 -10 -12   0   73.85    8.16
 -10 -12   0   86.54   12.71
  10 -12   0   86.50   10.54
  10 -12   0   70.73   11.39
  10 -12   0   63.10   10.45
 -10 -12   0   51.68   12.51
  10  12   0   88.38   12.09
 -10  12   0   68.40   10.11
 -10  12   0   77.94    8.93
  10  12   0   71.47    9.40
  10  12   0   67.43   11.06
 -12 -12   0    9.96    9.18
  12 -12   0   36.19    9.86
 -12 -12   0   11.32   11.09
  12 -12   0    4.57    7.72
  12 -12   0    3.71    6.63
  12  12   0   22.88    7.17
  12  12   0   14.43    9.44
 -12  12   0   13.06    6.01
 -12  12   0    9.19    7.62
  12  12   0    5.35    7.84
   1 -13   0   25.13    6.39
   1 -13   0   24.06    5.23
   1 -13   0   27.12    5.60
  -1 -13   0   32.04    6.31
  -1 -13   0   36.25    5.41
  -1 -13   0   21.24   13.12
   1  13   0   30.35    7.35
  -1  13   0   20.13    5.75
  -1  13   0   19.98    6.03
  -1  13   0   18.71    6.21
  -1  13   0   24.17    6.13
   1  13   0    7.14    5.60
  -1  13   0   12.95    5.09
   1  13   0   25.35    7.02
  -1  13   0   21.99    7.01
   1  13   0   18.05    5.22
   1  13   0   29.43    5.91
   1  13   0   20.36    7.09
  -1  13   0   26.22    7.54
   1  13   0   26.57    6.47
   3 -13   0  708.81   24.69
  -3 -13   0  727.64   26.88
  -3 -13   0  696.09   25.78
   3 -13   0  702.19   26.15
   3 -13   0  689.61   24.43
  -3 -13   0  681.95   22.41
   3  13   0  693.36   26.11
   3  13   0  728.94   27.51
   3  13   0  671.95   36.91
  -3  13   0  692.00   27.70
  -3  13   0  759.55   26.87
   3  13   0  685.34   26.40
   3  13   0  701.26   22.88
  -3  13   0  709.88   25.55
  -3  13   0  685.34   25.29
   3  13   0  703.47   26.28
   3  13   0  686.74   22.92
  -5 -13   0  872.15   32.35
  -5 -13   0  853.79   26.18
   5 -13   0  813.76   29.11
  -5 -13   0  856.42   26.07
   5 -13   0  838.14   29.26
   5 -13   0  863.28   30.69
  -5  13   0  883.11   30.64
   5  13   0  905.40   31.71
   5  13   0  841.25   26.41
   5  13   0  777.63   29.90
   5  13   0  788.93   25.45
   5  13   0  851.11   30.47
   5  13   0  839.67   30.76
   7 -13   0  451.58   21.48
  -7 -13   0  497.36   17.38
   7 -13   0  507.61   22.30
  -7 -13   0  521.12   25.11
   7 -13   0  469.93   20.60
   7  13   0  507.50   22.25
   7  13   0  497.73   22.99
  -7  13   0  469.88   19.61
  -7  13   0  486.55   22.06
   7  13   0  517.93   22.96
   7  13   0  482.26   17.90
   9 -13   0   89.18   10.61
   9 -13   0   67.62   10.90
  -9 -13   0   60.77   11.05
  -9 -13   0   81.30   13.64
   9 -13   0   67.21   10.67
  -9 -13   0   94.18    8.33
   9  13   0   70.74   12.01
   9  13   0   81.05   12.12
  -9  13   0   74.48   10.91
  -9  13   0   80.84    9.43
   9  13   0   88.17    9.34
 -11 -13   0    6.86   11.00
  11 -13   0    9.98    8.04
 -11 -13   0   10.44    9.21
 -11 -13   0    6.72    5.76
  11 -13   0    0.42    7.37
  11 -13   0   17.19    7.61
 -11  13   0   10.24    5.87
  11  13   0   11.43    9.37
 -11  13   0   11.25    7.55
  11  13   0    7.34    8.14
  11  13   0    9.38    6.08
  13 -13   0   55.01   11.30
 -13 -13   0   43.81   15.41
 -13 -13   0   80.49   14.14
  13 -13   0   48.29    9.63
  13 -13   0   46.55   11.67
 -13 -13   0   36.90    9.39
  13  13   0   50.76   14.83
 -13  13   0   56.69   10.67
  13  13   0   61.40    9.22
   0 -14   0 1507.77   45.97
   0 -14   0 1516.66   44.96
   0 -14   0 1444.60   43.88
   0  14   0 1535.83   47.19
   0  14   0 1498.65   45.00
   0  14   0 1505.49   45.20
   0  14   0 1501.32   48.67
   0  14   0 1529.53   47.96
   0  14   0 1473.83   46.96
   0  14   0 1515.82   44.66
   2 -14   0  415.09   17.40
   2 -14   0  456.90   19.73
   2 -14   0  421.81   17.69
  -2 -14   0  447.74   19.72
  -2 -14   0  417.30   16.18
  -2 -14   0  444.51   18.10
   2  14   0  426.47   20.94
   2  14   0  430.01   17.09
   2  14   0  433.31   19.87
   2  14   0  420.88   19.74
   2  14   0  411.27   19.93
  -2  14   0  441.64   19.32
  -2  14   0  412.17   18.91
  -2  14   0  422.83   20.33
   2  14   0  423.16   19.39
   4 -14   0  134.00   11.07
  -4 -14   0  144.89   13.91
  -4 -14   0  138.41    8.93
   4 -14   0  123.54   12.21
   4 -14   0  137.69   11.88
   4  14   0  114.31   13.14
   4  14   0  146.13   14.02
   4  14   0  133.31    9.56
   4  14   0  118.18    8.49
  -4  14   0  132.92   11.85
   4  14   0  130.72   12.51
   4  14   0  144.66   13.03
   4  14   0  149.30   12.70
  -4  14   0  120.97   12.51
   6 -14   0   43.82    8.54
  -6 -14   0   40.14    5.44
  -6 -14   0   48.98    6.30
  -6 -14   0   36.06   10.10
  -6 -14   0   31.59    5.59
   6 -14   0   33.71    8.86
   6 -14   0   42.97    8.10
   6  14   0   23.59    8.61
  -6  14   0   39.86    7.90
   6  14   0   40.85    6.64
   6  14   0   41.65    9.60
  -6  14   0   38.32    8.85
   6  14   0   39.64    9.18
  -8 -14   0  115.25    8.90
  -8 -14   0  115.21   15.52
   8 -14   0  130.25   13.39
   8 -14   0  126.17   14.27
   8 -14   0  123.27   12.24
   8  14   0  152.45   17.11
   8  14   0  134.70   10.10
   8  14   0  149.08   13.97
  -8  14   0  126.43   11.22
  -8  14   0  135.04   15.63
   8  14   0  157.98   15.38
  10 -14   0  354.67   20.15
  10 -14   0  360.18   18.50
 -10 -14   0  331.67   14.80
 -10 -14   0  352.38   24.06
  10 -14   0  369.12   20.66
 -10  14   0  368.08   19.77
  10  14   0  333.87   15.45
 -10  14   0  368.06   17.01
  10  14   0  335.35   20.75
  10  14   0  360.81   28.70
  10  14   0  283.04   26.56
 -12 -14   0  229.76   19.67
  12 -14   0  250.62   18.66
  12 -14   0  265.90   16.64
  12 -14   0  274.14   19.65
 -12 -14   0  253.85   23.17
 -12  14   0  234.96   17.30
  12  14   0  268.26   19.02
  12  14   0  256.42   14.22
  12  14   0  251.44   19.15
  12  14   0  274.64   20.06
 -12  14   0  278.76   15.09
  -1 -15   0   71.56    7.90
  -1 -15   0   52.49    8.32
   1 -15   0   58.43    7.91
  -1 -15   0   49.29    8.48
   1 -15   0   59.02    9.02
   1 -15   0   43.99    7.14
   1 -15   0   54.56    7.75
   1  15   0   53.38   10.09
   1  15   0   51.53    9.66
  -1  15   0   60.84   10.04
   1  15   0   63.99    8.55
  -1  15   0   57.12    9.20
   1  15   0   82.35   12.27
  -1  15   0   53.96    7.38
   1  15   0   46.05    7.13
  -1  15   0   59.34    8.71
  -1  15   0   61.42    9.32
   1  15   0   48.30    8.89
   1  15   0   67.95    9.16
  -1  15   0   72.24   10.34
  -3 -15   0    8.49    7.43
   3 -15   0    3.26    6.11
  -3 -15   0   10.16    4.44
   3 -15   0    7.14    5.94
  -3 -15   0    9.25    5.65
  -3  15   0    2.34    6.38
   3  15   0   19.60    8.58
   3  15   0    8.58    5.59
   3  15   0    3.76    6.66
   3  15   0    1.02    5.88
   3  15   0    2.98    6.98
  -3  15   0   13.30    7.56
  -3  15   0    7.27    5.72
   3  15   0    4.08    4.74
   5 -15   0    9.04    6.40
  -5 -15   0   -0.79    4.03
   5 -15   0   13.78    6.85
  -5 -15   0   -6.51    6.44
   5 -15   0   -3.83    6.20
  -5 -15   0   11.82    8.91
  -5 -15   0   12.17    4.71
   5  15   0    8.09    8.28
  -5  15   0    2.45    6.67
   5  15   0   14.82    8.71
  -5  15   0   34.11   11.17
   5  15   0    3.40    6.10
   5  15   0    0.03    6.46
   7 -15   0    7.51    6.54
   7 -15   0   -0.28    6.87
  -7 -15   0   19.58    5.34
   7  15   0    2.49    7.79
  -7  15   0   -0.92   14.15
  -7  15   0   -0.49    5.71
   7  15   0    7.75    7.06
   7  15   0   12.04    8.60
   7  15   0   12.22    8.92
   9 -15   0    9.42    6.64
   9 -15   0   13.35    8.09
   9 -15   0    2.18    7.23
  -9 -15   0   21.53    5.78
  -9 -15   0   31.99   11.72
   9  15   0   30.66    7.29
   9  15   0   19.38   12.03
   9  15   0   17.13   10.21
   9  15   0   18.88    9.15
  -9  15   0   11.24    8.59
  -9  15   0    5.67    6.22
  11 -15   0   -2.99    6.71
  11 -15   0   -1.50    7.80
  11 -15   0    2.94    8.36
 -11 -15   0   15.01   11.85
  11  15   0   17.59   13.00
  11  15   0   26.46    9.96
  11  15   0   10.37    9.20
 -11  15   0   -1.16    7.56
 -11  15   0    0.57    6.47
   0 -16   0 1027.93   33.19
   0 -16   0 1089.10   34.39
   0 -16   0 1077.62   35.81
   0  16   0 1087.92   34.47
   0  16   0 1011.14   36.59
   0  16   0  979.38   38.42
   0  16   0 1000.87   37.70
   0  16   0 1065.29   34.40
   0  16   0 1020.60   36.79
   2 -16   0  318.24   16.43
  -2 -16   0  314.52   14.46
  -2 -16   0  357.59   17.09
   2 -16   0  336.83   18.09
  -2 -16   0  333.72   18.37
   2  16   0  368.27   18.25
  -2  16   0  347.62   18.29
  -2  16   0  332.49   19.22
   2  16   0  374.42   20.81
   2  16   0  337.97   18.33
   2  16   0  342.99   20.24
  -2  16   0  340.66   18.46
   2  16   0  330.16   15.69
   2  16   0  315.38   18.95
   2  16   0  287.75   15.19
  -4 -16   0  111.18   13.73
  -4 -16   0  122.81    9.60
   4 -16   0  135.44   12.09
  -4 -16   0  141.68   11.41
  -4  16   0  132.58   12.04
   4  16   0  129.97   15.44
   4  16   0  125.06   13.33
   4  16   0  166.14   10.86
  -4  16   0  133.72   13.11
   4  16   0  120.97   20.29
  -4  16   0  130.59   13.82
   4  16   0  114.42   13.59
   6 -16   0   23.07    8.85
  -6 -16   0   22.46   12.20
  -6 -16   0   13.96    5.12
  -6 -16   0   28.00    5.92
   6 -16   0   16.54    7.40
   6  16   0   19.41    8.69
   6  16   0   22.42    6.69
   6  16   0   23.71    9.29
   6  16   0   21.04    9.85
   8 -16   0  124.93   14.37
  -8 -16   0  105.84    9.11
  -8 -16   0  111.00   16.96
   8 -16   0  142.18   14.65
   8 -16   0  119.49   12.53
   8  16   0  102.24   13.90
   8  16   0  133.74   16.50
  -8  16   0  107.01   11.67
   8  16   0  134.35   16.16
  -8  16   0  130.80   15.17
 -10 -16   0  278.31   23.41
  10 -16   0  275.95   19.41
  10 -16   0  289.80   19.57
  10 -16   0  291.20   17.55
  10  16   0  278.69   20.58
 -10  16   0  243.98   15.72
  10  16   0  278.21   20.50
 -10  16   0  267.50   18.96
  10  16   0  213.43   19.01
   1 -17   0    8.78    7.19
  -1 -17   0    6.20    5.30
   1 -17   0   24.20    7.17
  -1 -17   0   16.36    7.49
  -1 -17   0    9.08    7.06
   1  17   0    7.11    8.94
   1  17   0    2.36    6.21
  -1  17   0   15.62    7.90
   1  17   0   16.21    7.99
  -1  17   0   12.88    6.24
   1  17   0   -4.54    6.70
  -1  17   0   13.06    8.11
  -1  17   0    6.81    6.98
   1  17   0    8.88    7.18
   3 -17   0  215.62   14.03
  -3 -17   0  195.87   16.47
  -3 -17   0  205.80   13.85
   3 -17   0  170.75   15.28
   3  17   0  210.78   17.50
   3  17   0  204.75   16.42
   3  17   0  166.95   16.05
  -3  17   0  201.29   16.69
   3  17   0  176.84   13.69
   3  17   0  189.42   15.52
  -3  17   0  233.91   16.04
  -3  17   0  196.97   14.84
   3  17   0  201.58   12.92
  -5 -17   0  175.51   13.17
  -5 -17   0  168.22   12.21
  -5 -17   0  175.07   17.53
  -5 -17   0  171.09   11.03
   5 -17   0  194.17   15.70
  -5  17   0  175.55   15.04
   5  17   0  208.57   18.33
   5  17   0  193.92   16.37
   5  17   0  182.16   12.08
   5  17   0  163.91   22.75
  -5  17   0  215.66   21.46
  -7 -17   0  204.03   11.55
   7 -17   0  209.03   16.91
   7 -17   0  201.55   16.16
  -7 -17   0  192.08   19.95
   7  17   0  244.63   17.70
  -7  17   0  215.67   14.51
   7  17   0  185.74   17.97
   7  17   0  204.33   12.18
   7  17   0  182.33   18.57
  -7  17   0  199.58   17.61
   9 -17   0   30.64   10.06
  -9 -17   0    7.58   11.51
   9 -17   0   21.74    9.74
   9 -17   0   27.85    9.01
   9  17   0   27.29   10.32
   9  17   0   23.31   11.04
  -9  17   0   14.85    7.78
   9  17   0   49.74   11.64
  -9  17   0   13.55    9.05
   0 -18   0   50.36   10.29
   0 -18   0   64.85    9.30
   0 -18   0   67.06    9.89
   0  18   0   48.19   10.72
   0  18   0   54.42    8.83
   0  18   0   71.53   12.69
   0  18   0   59.06   12.17
   2 -18   0   30.12    8.91
   2 -18   0   37.56    8.42
  -2 -18   0   39.53    9.20
  -2 -18   0   42.80    7.35
  -2 -18   0   47.52   10.42
  -2  18   0   63.46   12.13
   2  18   0   31.75    9.64
   2  18   0   35.92    8.38
  -2  18   0   43.72    9.57
   2  18   0   51.57   12.09
   2  18   0   18.79    9.11
  -2  18   0   30.41   10.91
  -4 -18   0   11.42    5.66
  -4 -18   0   23.19   10.19
  -4 -18   0   26.47    7.51
   4 -18   0   25.51    9.06
   4  18   0   14.77    6.84
   4  18   0   22.51   10.06
   4  18   0   12.34    8.31
   4  18   0   22.44    9.05
  -4  18   0    9.57   11.07
  -4  18   0   10.59    8.05
  -4  18   0   21.95    8.42
  -6 -18   0    2.55    5.71
  -6 -18   0    4.87   10.13
   6 -18   0    7.89    8.22
  -6 -18   0   16.84    6.25
   6 -18   0   17.84    9.01
   6  18   0    6.62    9.09
   6  18   0   42.46   12.28
  -6  18   0    4.20    8.41
   6  18   0    4.87    9.30
  -6  18   0    3.87    8.12
   6  18   0   16.78    6.88
   8 -18   0   35.78   10.48
   8 -18   0   28.25   10.47
  -8 -18   0   38.11   13.15
  -8  18   0   52.62   11.77
   8  18   0   48.60   12.56
  -8  18   0   25.62    8.62
   8  18   0   50.58   12.99
  -1 -19   0   37.34    9.76
   1 -19   0   31.73    9.46
  -1 -19   0   49.28    8.64
  -1 -19   0   48.64   14.11
   1 -19   0   36.73    8.70
  -1  19   0   25.58   10.65
   1  19   0   28.54   10.47
   1  19   0   52.76   12.00
  -1  19   0   52.80   11.46
   1  19   0   32.97   10.18
  -1  19   0   22.68    9.78
  -3 -19   0  274.30   14.69
   3 -19   0  286.58   26.49
  -3 -19   0  293.09   19.93
  -3 -19   0  299.62   17.22
   3 -19   0  321.05   19.79
   3  19   0  279.39   19.92
   3  19   0  285.17   16.38
   3  19   0  302.66   21.83
  -3  19   0  287.69   18.47
  -3  19   0  311.55   20.53
  -3  19   0  268.00   20.61
  -5 -19   0  418.52   18.97
  -5 -19   0  430.92   25.34
   5 -19   0  388.85   22.72
  -5 -19   0  370.34   16.98
   5 -19   0  397.21   21.45
   5  19   0  389.37   24.67
  -5  19   0  363.47   20.55
  -5  19   0  398.59   22.91
   5  19   0  401.75   23.71
  -5  19   0  370.62   23.37
   7 -19   0  437.61   23.53
  -7 -19   0  452.54   27.93
   7 -19   0  446.75   24.57
  -7  19   0  451.63   25.66
   7  19   0  415.01   28.50
   7  19   0  464.04   26.55
  -7  19   0  376.77   22.74
   0 -20   0  136.11   15.02
   0 -20   0  113.90   12.49
   0 -20   0  112.61   12.81
   0  20   0   97.85   14.96
   0  20   0  104.44   15.90
   0  20   0  138.81   24.75
  -2 -20   0   70.52   11.75
  -2 -20   0   54.68    9.14
   2 -20   0   50.08   11.21
   2 -20   0   58.76   10.12
  -2 -20   0   56.92   11.19
   2  20   0   53.83   12.73
   2  20   0   56.91   13.50
  -2  20   0   62.96   12.66
  -2  20   0   41.97   12.85
  -2  20   0   34.29   11.69
  -4 -20   0   35.81   11.41
   4 -20   0   35.62    9.99
   4 -20   0   25.61   10.53
  -4 -20   0   31.35    8.78
   4  20   0   14.29   12.16
   4  20   0   40.17    8.77
  -4  20   0   14.33   13.96
   4  20   0   20.16   10.29
  -4  20   0   12.59    8.68
  -4  20   0   27.65   11.01
 -16   0   1    7.14    8.25
  16   0  -1   16.10    7.36
 -16   0   1    4.98    9.44
  16   0  -1   12.26    9.79
  14   0  -1    1.54    5.34
  14   0  -1    2.10    4.80
  14   0  -1   12.54    7.95
 -14   0   1   -2.47    7.72
  14   0  -1    7.43    5.06
 -14   0   1   11.44    5.90
 -14   0   1    2.75    6.65
 -12   0   1   15.81    7.65
 -12   0   1    5.67    5.08
 -12   0   1   12.85    6.20
  12   0  -1    5.04    4.13
  12   0  -1   13.77    5.49
  12   0  -1    5.34    6.34
  12   0  -1    7.57    6.46
  12   0  -1    1.91    4.22
  10   0  -1   13.10    5.73
 -10   0   1   14.05    5.20
 -10   0   1   14.45    4.67
  10   0  -1   14.84    4.82
 -10   0   1    3.42    5.00
  10   0  -1   11.55    3.86
 -10   0   1   11.84    3.69
 -10   0   1   13.77    6.06
  10   0  -1   12.99    4.45
  10   0  -1   15.71    5.78
   8   0  -1   11.40    4.44
  -8   0   1    9.37    3.91
   8   0  -1    9.69    2.96
   8   0  -1   12.21    3.64
  -8   0   1   14.85    3.86
   8   0  -1   12.10    3.88
   8   0  -1   10.47    4.42
   6   0  -1   -0.50    2.07
   6   0  -1   -2.03    3.15
  -6   0   1    0.45    2.19
  -6   0   1    2.13    3.00
   6   0  -1    2.43    3.20
  -6   0   1   -0.02    2.55
   6   0  -1    0.14    3.55
  -6   0   1    2.64    3.56
   6   0  -1    1.25    2.66
  -6   0   1    0.50    2.80
   4   0  -1    2.31    2.80
   4   0  -1    1.98    2.88
  -4   0   1    1.71    2.77
  -4   0   1   -0.63    2.31
  -4   0   1    2.41    2.32
   4   0  -1   -0.07    2.47
   4   0  -1    0.54    1.77
   4   0  -1    0.48    2.20
  -4   0   1    4.93    2.30
  -4   0   1    2.22    1.87
  -2   0   1   -1.21    1.65
   2   0  -1    0.02    1.38
   2   0  -1    0.27    1.35
  -2   0   1    1.67    1.34
  -2   0   1    2.14    1.54
  -2   0   1    1.31    1.08
   2   0  -1    0.32    1.30
   2   0  -1    3.64    1.58
   2   0   1    0.72    1.14
   2   0   1    0.00    1.31
   2   0   1    0.06    1.31
  -2   0  -1   -0.17    1.58
  -2   0  -1    0.21    1.31
   2   0   1    2.38    1.04
  -4   0  -1    2.52    1.95
   4   0   1    3.56    1.95
  -4   0  -1    2.13    1.74
   4   0   1    1.96    1.77
   4   0   1    2.30    2.65
  -4   0  -1   -0.33    1.68
   4   0   1    1.12    2.32
  -4   0  -1    2.87    2.27
  -4   0  -1   -0.88    2.81
  -6   0  -1    2.68    2.78
   6   0   1   -3.50    2.81
   6   0   1    3.90    2.42
  -6   0  -1    3.10    2.33
  -6   0  -1   -2.55    3.47
   6   0   1    1.68    3.81
   6   0   1    0.70    2.49
  -6   0  -1    3.55    2.27
  -6   0  -1    4.19    3.02
   8   0   1    4.22    2.69
   8   0   1    3.69    2.92
   8   0   1    1.56    3.24
  -8   0  -1    5.04    3.75
   8   0   1    5.29    4.32
  -8   0  -1    2.46    2.92
  -8   0  -1    5.39    3.55
  -8   0  -1    6.75    4.65
   8   0   1    0.66    3.65
 -10   0  -1    9.32    4.65
  10   0   1   12.36    5.43
  10   0   1   17.24    4.59
 -10   0  -1   14.62    6.48
 -10   0  -1   12.28    4.05
 -10   0  -1   19.90    5.60
  10   0   1   13.21    3.82
  10   0   1   22.03    4.11
  10   0   1   12.61    5.75
 -12   0  -1   22.56    7.90
  12   0   1   16.68    6.69
  12   0   1   17.97    4.77
  12   0   1    9.76    4.43
  12   0   1    8.10    6.30
 -12   0  -1   -1.76    7.69
 -12   0  -1   16.78    5.75
  12   0   1    3.85    4.89
 -14   0  -1    7.27    6.66
 -14   0  -1   -0.23    8.08
  14   0   1   -2.91    4.67
  14   0   1    5.97    4.93
  14   0   1    0.29    5.52
  14   0   1   12.11    7.90
 -16   0  -1   -2.07    7.57
  16   0   1   21.13    7.48
 -16   0  -1    1.59   11.17
  16   0   1    0.45    9.06
 -17  -1   1   11.92   10.43
  17  -1  -1   13.21   10.73
 -17  -1   1   12.08    8.19
 -17   1   1    6.95   11.48
 -17   1   1   17.56    8.97
  17   1  -1    2.29   10.16
 -15  -1   1   32.66   10.46
  15  -1  -1   22.91    9.70
  15  -1  -1   20.83    6.25
 -15  -1   1   33.95    7.82
 -15  -1   1   24.99    8.76
  15  -1  -1   18.59    7.09
  15  -1  -1   24.62    6.66
 -15   1   1   12.53    7.23
 -15   1   1   15.18    9.18
  15   1  -1   29.38    8.14
  15   1  -1   12.87    8.74
 -13  -1   1  291.43   13.54
 -13  -1   1  254.25   17.38
  13  -1  -1  246.24   16.50
  13  -1  -1  258.29   13.96
 -13  -1   1  252.49   14.97
  13  -1  -1  268.95   12.74
  13  -1  -1  263.89   12.32
  13  -1  -1  231.81   15.38
  13   1  -1  285.00   16.31
 -13   1   1  234.29   14.39
  13   1  -1  261.36   14.06
 -13   1   1  252.05   16.30
 -13   1   1  290.42   12.84
  11  -1  -1  739.56   26.65
 -11  -1   1  760.43   24.56
 -11  -1   1  757.75   27.87
 -11  -1   1  712.31   25.98
 -11  -1   1  756.07   25.59
  11  -1  -1  776.03   26.50
  11  -1  -1  735.24   23.42
  11  -1  -1  746.81   24.68
 -11   1   1  751.63   26.69
 -11   1   1  767.95   23.90
  11   1  -1  729.57   24.78
 -11   1   1  713.48   26.09
  11   1  -1  739.97   26.34
  11   1  -1  691.73   22.24
 -11   1   1  724.25   25.11
 -11   1   1  728.97   23.29
  -9  -1   1 1112.39   33.04
  -9  -1   1 1059.64   30.15
   9  -1  -1 1115.39   31.64
   9  -1  -1 1086.76   33.94
  -9  -1   1 1096.11   33.41
   9  -1  -1 1071.10   31.46
   9  -1  -1 1089.73   32.34
   9  -1  -1 1076.74   33.57
  -9  -1   1 1021.85   35.22
  -9  -1   1 1103.83   32.09
   9   1  -1 1088.05   30.29
   9   1  -1 1065.11   33.39
   9   1  -1 1089.36   32.53
   9   1  -1 1076.20   31.87
   9   1  -1 1058.30   34.36
  -9   1   1 1082.68   31.40
  -9   1   1 1096.91   32.80
  -9   1   1 1110.51   31.77
  -9   1   1 1085.66   33.77
  -9   1   1 1145.12   34.07
  -7  -1   1 1234.75   34.85
  -7  -1   1 1148.66   32.59
   7  -1  -1 1208.25   34.26
   7  -1  -1 1183.16   35.48
  -7  -1   1 1269.83   36.73
  -7  -1   1 1191.62   34.99
   7  -1  -1 1229.36   35.52
  -7  -1   1 1176.27   34.15
   7  -1  -1 1241.58   33.92
   7  -1  -1 1194.81   33.86
   7   1  -1 1183.43   34.75
  -7   1   1 1206.05   35.60
  -7   1   1 1253.67   35.52
  -7   1   1 1241.52   34.72
   7   1  -1 1159.68   32.62
   7   1  -1 1195.42   34.10
  -7   1   1 1229.69   34.05
   7   1  -1 1222.85   36.28
  -7   1   1 1157.85   33.71
   7   1  -1 1236.34   35.22
  -5  -1   1   34.58    4.26
  -5  -1   1   41.77    5.50
   5  -1  -1   41.37    4.41
  -5  -1   1   40.99    4.36
   5  -1  -1   36.43    4.13
   5  -1  -1   39.82    4.68
   5  -1  -1   50.97    5.02
  -5  -1   1   42.21    4.41
  -5   1   1   44.43    5.37
  -5   1   1   55.74    5.28
   5   1  -1   32.59    2.98
  -5   1   1   33.51    3.62
  -5   1   1   41.64    4.74
   5   1  -1   36.76    4.14
  -5   1   1   38.27    4.14
   5   1  -1   39.14    4.43
   5   1  -1   42.70    5.36
   5   1  -1   36.88    4.30
   3  -1  -1  726.58   21.61
  -3  -1   1  776.72   21.26
   3  -1  -1  728.97   20.91
  -3  -1   1  733.53   21.02
   3  -1  -1  746.54   21.49
   3  -1  -1  780.64   21.00
   3  -1  -1  758.61   20.96
  -3  -1   1  735.02   22.04
  -3   1   1  757.06   21.10
   3   1  -1  761.62   21.13
   3   1  -1  727.91   21.92
  -3   1   1  752.13   20.95
   3   1  -1  768.29   21.13
   3   1  -1  791.42   21.15
  -3   1   1  771.35   21.07
  -3   1   1  753.68   21.45
  -1  -1   1  974.44   25.85
   1  -1   1 1957.99   49.51
   1  -1   1 1663.81   49.18
  -1  -1  -1 2012.65   49.35
  -1  -1  -1 2002.73   49.90
  -1   1  -1 1932.39   49.59
   3  -1   1 3084.17   79.12
  -3  -1  -1 2931.05   78.91
   3  -1   1 3052.97   78.40
  -3  -1  -1 3131.13   78.80
  -3  -1  -1 2964.52   78.59
   3  -1   1 3049.66   79.53
  -3  -1  -1 3044.31   80.11
   3  -1   1 3008.48   78.94
  -3   1  -1 3183.88   79.23
   3   1   1 2932.60   78.86
   3   1   1 3039.83   78.60
  -3   1  -1 3023.71   78.94
  -3   1  -1 3036.91   79.47
   3   1   1 3088.23   79.38
   3   1   1 3119.68   80.07
  -5  -1  -1  751.35   21.21
   5  -1   1  726.47   22.05
  -5  -1  -1  709.14   22.87
   5  -1   1  749.69   21.96
  -5  -1  -1  733.90   20.80
  -5  -1  -1  731.23   21.63
   5  -1   1  733.80   20.69
   5  -1   1  752.84   21.20
   5   1   1  726.32   21.00
   5   1   1  740.93   21.59
  -5   1  -1  746.94   22.05
   5   1   1  726.28   20.68
   5   1   1  714.25   22.78
   5   1   1  725.53   20.15
  -5   1  -1  732.33   20.39
  -5   1  -1  725.69   21.01
  -5   1  -1  741.21   23.43
  -5   1  -1  737.82   20.84
   5   1   1  732.57   20.08
  -7  -1  -1   10.37    4.64
   7  -1   1   12.31    3.20
   7  -1   1    8.20    3.10
  -7  -1  -1   12.52    3.88
   7  -1   1    7.08    3.84
  -7  -1  -1   11.15    2.99
  -7  -1  -1   16.70    3.81
   7  -1   1   10.23    4.00
   7   1   1   10.93    2.52
  -7   1  -1   12.57    4.47
  -7   1  -1    9.10    2.74
   7   1   1   13.46    3.41
  -7   1  -1   11.72    3.36
   7   1   1   12.77    4.54
   7   1   1    6.86    2.78
   7   1   1    9.93    3.74
   7   1   1    9.37    2.62
  -7   1  -1   15.17    3.29
  -7   1  -1   16.45    3.93
   9  -1   1  544.14   19.36
   9  -1   1  504.68   17.26
  -9  -1  -1  522.01   16.99
   9  -1   1  508.18   17.28
  -9  -1  -1  521.00   18.06
  -9  -1  -1  511.72   18.69
   9  -1   1  543.13   19.49
   9   1   1  488.38   17.42
  -9   1  -1  508.37   19.11
  -9   1  -1  512.38   17.14
  -9   1  -1  527.18   19.67
   9   1   1  514.67   16.00
  -9   1  -1  543.58   18.02
   9   1   1  525.10   20.06
   9   1   1  519.38   16.14
   9   1   1  504.95   21.04
  11  -1   1  267.08   11.79
  11  -1   1  278.61   11.88
  11  -1   1  259.09   14.53
 -11  -1  -1  253.98   11.43
  11  -1   1  264.29   12.15
 -11  -1  -1  271.18   13.18
 -11  -1  -1  264.74   13.90
  11  -1   1  291.87   14.64
 -11  -1  -1  283.03   16.27
  11   1   1  258.66   14.03
  11   1   1  225.23   12.77
  11   1   1  247.85   10.42
  11   1   1  268.29   15.37
 -11   1  -1  275.81   14.40
 -11   1  -1  277.14   12.85
 -11   1  -1  285.76   15.33
  11   1   1  250.50   12.32
  13  -1   1 1052.20   31.51
  13  -1   1  992.38   32.28
  13  -1   1 1054.00   35.66
  13  -1   1  976.51   35.02
 -13  -1  -1 1015.84   36.82
 -13  -1  -1 1037.19   33.84
  13  -1   1  966.71   31.56
  13   1   1 1033.32   32.71
 -13   1  -1 1037.79   33.50
  13   1   1 1009.08   34.84
 -13   1  -1 1108.30   36.32
 -15  -1  -1  128.40   16.07
  15  -1   1  132.66    9.90
  15  -1   1  121.45    9.97
  15  -1   1  125.95   11.09
  15  -1   1  104.03   13.28
 -15  -1  -1  108.75   12.31
 -15   1  -1   96.70   13.25
  15   1   1  109.70   11.29
 -15   1  -1  114.40   12.12
 -16  -2   1  158.58   17.28
  16  -2  -1  165.98   13.32
 -16  -2   1  151.20   15.15
  16  -2  -1  177.32   16.98
  16  -2  -1  164.70   11.54
  16  -2  -1  178.90   12.22
  16   2  -1  169.55   16.35
 -16   2   1  165.73   15.84
  16   2  -1  156.23   13.77
 -16   2   1  170.46   14.60
  14  -2  -1  200.78   11.70
  14  -2  -1  186.06   13.79
  14  -2  -1  194.46   11.94
 -14  -2   1  176.28   16.59
  14  -2  -1  183.50   12.56
 -14  -2   1  193.36   14.35
 -14  -2   1  187.39   12.09
 -14   2   1  200.91   15.37
  14   2  -1  189.81   13.05
 -14   2   1  180.56   13.43
  14   2  -1  178.81   14.99
 -14   2   1  199.73   11.27
 -12  -2   1  349.81   17.03
 -12  -2   1  371.04   19.51
 -12  -2   1  347.43   16.93
  12  -2  -1  351.57   18.18
 -12  -2   1  363.50   15.86
  12  -2  -1  336.67   15.43
  12  -2  -1  363.06   17.06
  12  -2  -1  418.05   21.62
 -12   2   1  355.20   14.33
 -12   2   1  380.78   16.70
 -12   2   1  360.16   14.81
 -12   2   1  370.78   17.39
  12   2  -1  328.65   15.90
  12   2  -1  307.14   18.07
  12   2  -1  326.28   17.03
  10  -2  -1   11.48    4.39
 -10  -2   1   22.12    7.16
 -10  -2   1   23.59    5.64
  10  -2  -1   14.63    5.23
  10  -2  -1   16.68    4.87
 -10  -2   1   27.22    5.22
 -10  -2   1   16.29    5.56
  10  -2  -1   22.31    6.18
 -10   2   1   25.63    4.99
 -10   2   1   19.14    5.86
  10   2  -1   23.05    6.05
 -10   2   1   15.01    5.29
 -10   2   1   12.64    5.06
  10   2  -1   22.19    5.32
 -10   2   1   16.48    4.48
  10   2  -1   13.11    6.04
  10   2  -1   13.04    4.41
   8  -2  -1  312.30   12.05
   8  -2  -1  297.04   12.52
  -8  -2   1  278.91   12.68
   8  -2  -1  320.84   13.91
   8  -2  -1  282.98   11.32
  -8  -2   1  298.57   12.09
  -8  -2   1  308.08   14.82
  -8  -2   1  295.44   12.47
   8  -2  -1  308.83   11.94
  -8   2   1  283.15   12.32
   8   2  -1  281.91   11.74
   8   2  -1  299.10   14.15
  -8   2   1  309.05   11.64
  -8   2   1  325.81   13.33
  -8   2   1  303.49   12.71
   8   2  -1  292.76   12.44
  -8   2   1  307.41   11.78
   8   2  -1  298.89   12.79
  -6  -2   1 1008.10   28.99
   6  -2  -1 1020.80   28.50
   6  -2  -1  968.63   28.24
  -6  -2   1 1002.73   30.70
  -6  -2   1  986.81   28.65
   6  -2  -1 1007.62   28.50
   6  -2  -1  962.27   27.95
  -6  -2   1  973.16   28.41
   6  -2  -1  962.98   29.40
  -6   2   1  992.78   28.42
   6   2  -1  971.92   30.32
  -6   2   1  996.90   28.47
  -6   2   1  979.41   28.01
  -6   2   1 1020.40   28.65
   6   2  -1  984.40   28.72
   6   2  -1  969.69   30.02
   6   2  -1  970.98   28.39
  -6   2   1  959.63   29.36
  -4  -2   1  841.59   25.76
  -4  -2   1  820.16   23.93
   4  -2  -1  823.05   23.91
   4  -2  -1  845.18   24.05
   4  -2  -1  846.61   24.79
   4  -2  -1  852.90   24.37
  -4  -2   1  903.13   24.62
   4   2  -1  840.77   24.31
   4   2  -1  850.02   24.08
  -4   2   1  847.15   24.83
  -4   2   1  832.66   24.28
  -4   2   1  892.30   24.35
  -4   2   1  857.98   23.95
   4   2  -1  873.34   25.73
   2  -2  -1  364.11   11.00
  -2  -2   1  366.09   11.94
  -2  -2   1  358.71   13.17
  -2  -2   1  366.68   10.59
  -2  -2   1  377.25   11.31
   2  -2  -1  360.09   10.93
   2  -2  -1  356.85   11.18
   2  -2  -1  358.68   11.15
  -2   2   1  351.85   11.03
   2   2  -1  350.68   11.07
   2   2  -1  353.57   11.81
  -2   2   1  353.73   11.13
  -2   2   1  368.14   11.12
   0  -2   1 1028.81   27.70
   0  -2   1  995.58   27.77
   0  -2  -1 1025.26   27.33
   0  -2  -1 1031.19   27.78
   0  -2  -1 1045.50   28.03
   0  -2   1 1082.53   27.74
   0  -2   1 1112.54   27.94
   0   2   1 1064.03   28.07
   0   2  -1 1083.46   27.77
   0   2   1 1024.87   27.34
   0   2   1 1040.55   28.50
   0   2   1 1081.22   27.75
   0   2  -1 1044.80   27.80
   2  -2   1  198.38    7.18
   2  -2   1  197.89    6.24
  -2  -2  -1  184.56    5.95
  -2  -2  -1  203.34    6.94
   2  -2   1  197.85    6.98
  -2  -2  -1  195.71    7.77
   2  -2   1  198.64    6.37
   2  -2   1  194.69    7.03
   2   2   1  201.72    6.81
  -2   2  -1  205.20    6.30
  -2   2  -1  198.45    6.39
   2   2   1  191.54    6.73
  -2   2  -1  196.91    6.91
   2   2   1  201.85    7.75
  -2   2  -1  202.46    7.21
  -4  -2  -1  640.87   18.96
   4  -2   1  636.54   19.29
  -4  -2  -1  636.35   18.93
   4  -2   1  681.19   19.04
  -4  -2  -1  666.50   20.91
   4  -2   1  660.71   20.01
  -4  -2  -1  687.99   19.40
   4  -2   1  652.14   18.58
   4   2   1  685.97   19.06
   4   2   1  670.82   19.20
  -4   2  -1  705.97   19.09
  -4   2  -1  644.11   19.83
  -4   2  -1  657.52   19.38
  -4   2  -1  637.92   18.30
   4   2   1  664.76   20.81
   4   2   1  653.45   18.90
  -4   2  -1  665.02   18.74
  -6  -2  -1 1109.77   34.52
   6  -2   1 1141.42   32.60
   6  -2   1 1120.51   32.37
  -6  -2  -1 1150.87   32.80
  -6  -2  -1 1113.64   31.88
  -6  -2  -1 1196.84   32.61
   6  -2   1 1113.96   31.62
   6  -2   1 1111.42   33.37
  -6   2  -1 1183.20   32.65
   6   2   1 1135.68   34.45
  -6   2  -1 1152.65   31.89
  -6   2  -1 1165.05   33.58
   6   2   1 1162.55   31.90
   6   2   1 1139.15   32.25
   6   2   1 1143.37   32.45
  -6   2  -1 1207.74   32.86
   8  -2   1  495.70   16.74
   8  -2   1  498.70   16.09
  -8  -2  -1  492.02   19.48
   8  -2   1  482.08   17.28
  -8  -2  -1  495.91   16.95
  -8  -2  -1  477.87   17.13
  -8  -2  -1  477.21   16.05
  -8   2  -1  497.15   17.60
   8   2   1  458.75   18.79
   8   2   1  495.48   16.62
  -8   2  -1  494.76   16.47
  -8   2  -1  482.52   17.99
  -8   2  -1  483.98   16.40
  -8   2  -1  483.39   15.24
   8   2   1  487.73   17.17
   8   2   1  488.17   15.79
  10  -2   1  268.50   11.70
 -10  -2  -1  278.65   15.74
  10  -2   1  278.55   14.18
 -10  -2  -1  279.87   13.00
 -10  -2  -1  257.07   12.97
 -10  -2  -1  297.75   17.65
  10  -2   1  273.89   12.13
  10  -2   1  267.97   13.29
 -10   2  -1  288.57   12.10
  10   2   1  279.94   12.26
 -10   2  -1  269.95   12.24
  10   2   1  255.07   15.09
 -10   2  -1  248.79   13.52
  10   2   1  268.18   13.27
 -10   2  -1  272.62   13.89
 -12  -2  -1   49.42    8.10
  12  -2   1   41.82    8.50
  12  -2   1   50.22    8.04
  12  -2   1   48.30    6.61
 -12  -2  -1   40.53    7.43
  12  -2   1   38.83    7.27
 -12  -2  -1   46.79    6.65
 -12  -2  -1   45.00    9.73
  12  -2   1   66.46    7.99
 -12   2  -1   47.85    7.26
 -12   2  -1   50.85    8.68
  12   2   1   29.24   12.82
  12   2   1   52.05    8.08
  12   2   1   49.33    7.56
  14  -2   1    7.04    8.50
  14  -2   1   12.75    5.93
 -14  -2  -1    0.77    6.61
 -14  -2  -1   -4.52    8.40
  14  -2   1   -1.93    6.62
  14  -2   1    1.96    5.39
  14  -2   1    5.57    5.49
  14   2   1   -2.01    7.18
 -14   2  -1    2.51    5.84
  14   2   1   11.87    6.14
 -14   2  -1   19.26    8.64
  16  -2   1  232.85   12.71
 -16  -2  -1  193.82   15.22
 -16  -2  -1  205.88   19.05
  16  -2   1  202.49   17.68
  16  -2   1  196.80   13.45
  16  -2   1  215.02   13.03
  16   2   1  189.83   17.03
 -16   2  -1  179.86   16.73
 -16   2  -1  189.32   14.59
  16   2   1  186.18   14.28
  15  -3  -1   -3.10    5.37
 -15  -3   1   17.42   10.60
 -15  -3   1    2.23    6.02
  15  -3  -1   -6.64    7.89
  15  -3  -1    3.18    6.15
  15  -3  -1    5.68    6.47
  15  -3  -1    9.71    6.92
 -15  -3   1   -4.55    7.38
 -15   3   1   -3.76    7.24
 -15   3   1    2.63    6.88
  15   3  -1    1.94    6.47
  15   3  -1    5.31    8.18
  13  -3  -1    3.19    7.26
  13  -3  -1    5.07    5.57
 -13  -3   1    2.07    5.71
  13  -3  -1    5.96    5.96
 -13  -3   1   15.57    9.07
 -13  -3   1    7.90    6.94
  13  -3  -1    1.75    5.42
 -13   3   1   24.24    9.04
 -13   3   1    5.58    6.73
  13   3  -1   11.96    7.33
  13   3  -1    9.08    6.07
 -13   3   1    6.22    4.86
 -13   3   1    2.01    6.79
 -11  -3   1   10.06    5.36
 -11  -3   1    9.77    6.38
  11  -3  -1    1.73    4.84
  11  -3  -1   22.21    5.37
  11  -3  -1   14.18    5.15
 -11  -3   1    7.19    7.20
  11  -3  -1   10.07    6.03
 -11  -3   1   10.13    6.19
  11   3  -1   14.18    6.37
 -11   3   1    7.43    5.65
 -11   3   1    7.34    4.69
 -11   3   1    5.11    4.56
 -11   3   1    7.98    5.29
  11   3  -1    6.73    5.18
  11   3  -1    7.79    6.52
   9  -3  -1  199.12   11.75
   9  -3  -1  212.01   10.15
   9  -3  -1  212.74   10.48
  -9  -3   1  221.46   13.73
   9  -3  -1  207.49   10.36
  -9  -3   1  200.83   10.43
  -9  -3   1  203.88   11.38
  -9  -3   1  197.61   10.51
   9   3  -1  179.21   11.23
   9   3  -1  182.91   11.42
  -9   3   1  192.64   10.54
  -9   3   1  190.83   11.44
  -9   3   1  219.53   10.92
  -9   3   1  192.55    9.49
   9   3  -1  184.00   11.04
   9   3  -1  193.02   12.68
  -9   3   1  204.11   10.18
   7  -3  -1  216.13    9.35
   7  -3  -1  216.97   10.99
   7  -3  -1  213.29    9.94
  -7  -3   1  206.09    9.72
   7  -3  -1  234.29    9.50
  -7  -3   1  208.14    9.83
  -7  -3   1  237.67   10.88
  -7  -3   1  220.42   12.39
   7  -3  -1  200.30    9.46
  -7   3   1  218.73    9.26
  -7   3   1  222.56   10.09
  -7   3   1  218.10    9.82
   7   3  -1  207.35    9.96
   7   3  -1  220.60    9.80
  -7   3   1  235.94   10.85
   7   3  -1  219.38   11.84
  -5  -3   1   56.99    6.72
   5  -3  -1   48.40    5.32
  -5  -3   1   45.23    4.49
   5  -3  -1   50.43    5.36
   5  -3  -1   49.86    4.72
   5  -3  -1   46.48    5.45
  -5  -3   1   47.02    5.79
   5   3  -1   45.00    4.94
  -5   3   1   41.92    4.41
  -5   3   1   54.87    5.36
   5   3  -1   41.24    5.09
   5   3  -1   35.14    5.38
   5   3  -1   45.04    5.14
  -5   3   1   52.56    5.30
  -3  -3   1    5.58    3.40
   3  -3  -1    5.13    2.76
  -3  -3   1    3.93    2.05
   3  -3  -1    2.34    2.48
  -3  -3   1    4.38    2.73
  -3  -3   1    7.11    2.45
   3  -3  -1    3.43    2.36
   3  -3  -1   -0.91    2.22
  -3   3   1    1.74    2.48
   3   3  -1    2.79    2.41
   3   3  -1    5.88    2.66
  -3   3   1    4.02    2.42
   3   3  -1    2.42    2.10
  -3   3   1    4.72    3.16
   3   3  -1    4.49    3.07
  -3   3   1    1.82    2.41
   1  -3  -1  247.49    8.15
  -1  -3   1  242.78    7.73
   1  -3  -1  244.53    8.65
  -1  -3   1  238.45    8.48
  -1  -3   1  257.81    7.93
   1  -3  -1  256.70    8.67
  -1  -3   1  259.49    9.13
   1  -3  -1  259.12    8.57
  -1  -3   1  270.59    8.79
   1  -3  -1  246.62    8.13
   1   3  -1  265.01    8.00
   1   3  -1  266.05    9.10
  -1   3   1  255.09    8.52
  -1   3   1  253.25    8.62
   1   3  -1  241.43    7.66
   1   3  -1  274.31    8.78
  -1   3   1  256.64    8.69
   1   3  -1  232.58    8.41
   1  -3   1   31.76    3.27
  -1  -3  -1   28.16    2.68
   1  -3   1   38.16    3.12
  -1  -3  -1   38.18    3.60
  -1  -3  -1   37.50    3.87
   1  -3   1   29.90    3.02
  -1  -3  -1   32.25    2.07
   1   3   1   29.52    3.73
   1   3   1   33.49    2.41
   1   3   1   30.33    3.26
   1   3   1   28.50    3.32
  -1   3  -1   29.48    2.88
   1   3   1   31.28    2.78
   1   3   1   29.80    3.26
  -1   3  -1   30.34    3.23
  -1   3  -1   31.19    3.34
  -1   3  -1   27.75    3.07
   1   3   1   38.57    3.54
  -3  -3  -1  444.58   15.24
   3  -3   1  442.71   14.12
  -3  -3  -1  456.97   14.09
   3  -3   1  465.93   13.21
   3  -3   1  452.28   14.13
   3  -3   1  438.13   14.24
   3  -3   1  448.80   14.43
  -3  -3  -1  434.72   12.78
  -3   3  -1  457.02   13.46
   3   3   1  473.70   14.01
  -3   3  -1  444.35   14.06
  -3   3  -1  431.82   13.12
   3   3   1  458.34   12.88
   3   3   1  428.21   13.77
   5  -3   1  138.83    6.36
  -5  -3  -1  134.78    6.38
  -5  -3  -1  138.17    8.81
   5  -3   1  143.92    7.75
  -5  -3  -1  137.28    6.70
   5  -3   1  143.11    7.71
  -5  -3  -1  135.20    7.24
   5  -3   1  133.19    7.16
   5   3   1  134.75    8.49
   5   3   1  138.63    6.40
   5   3   1  131.09    6.75
  -5   3  -1  123.61    5.83
  -5   3  -1  146.96    6.60
  -5   3  -1  138.10    7.42
   5   3   1  129.15    6.91
  -7  -3  -1  139.38   10.23
   7  -3   1  134.81    7.54
  -7  -3  -1  141.74    7.59
   7  -3   1  141.42    8.73
   7  -3   1  136.09    7.89
  -7  -3  -1  128.91    8.26
   7  -3   1  143.02    7.09
  -7  -3  -1  136.32    7.50
   7   3   1  148.82    7.94
  -7   3  -1  142.06    8.60
   7   3   1  133.37    7.20
  -7   3  -1  125.03    7.41
   7   3   1  121.02    9.69
   7   3   1  136.70    7.68
  -7   3  -1  147.14    7.88
  -7   3  -1  134.20    7.70
  -7   3  -1  141.36    6.59
   9  -3   1   48.41    6.22
   9  -3   1   54.94    7.33
  -9  -3  -1   62.91    8.85
   9  -3   1   61.07    6.23
  -9  -3  -1   62.68    6.99
  -9  -3  -1   45.15    5.92
  -9  -3  -1   54.60    6.76
   9  -3   1   65.81    7.13
  -9   3  -1   61.76    6.88
  -9   3  -1   62.32    6.75
   9   3   1   65.91    8.92
  -9   3  -1   62.12    7.53
   9   3   1   59.63    6.93
  -9   3  -1   52.73    6.02
   9   3   1   56.93    6.13
   9   3   1   54.44    6.95
  11  -3   1  108.67    8.66
  11  -3   1  115.06   11.10
 -11  -3  -1  118.69    9.99
 -11  -3  -1  128.09   13.18
 -11  -3  -1  103.33   10.27
  11  -3   1  121.00    9.91
  11  -3   1  130.22    9.63
 -11  -3  -1  111.30    8.78
 -11   3  -1  132.38   10.79
  11   3   1  130.71   12.09
 -11   3  -1  120.58    9.26
  11   3   1  105.57   10.21
 -11   3  -1  114.11    9.38
  11   3   1  108.05    9.19
  13  -3   1   51.86    8.45
  13  -3   1   39.34    7.16
  13  -3   1   47.71    9.31
  13  -3   1   48.74    7.15
 -13  -3  -1   46.58    7.29
 -13  -3  -1   58.17   11.68
  13  -3   1   23.36    9.45
 -13   3  -1   63.81    9.47
  13   3   1   49.89    9.10
  13   3   1   60.31    8.34
  15  -3   1    8.35    8.72
  15  -3   1   11.21    6.30
  15  -3   1    8.19    6.24
 -15  -3  -1    9.09   10.26
  15  -3   1   -2.11    7.89
  15  -3   1   15.46    9.46
 -15  -3  -1   -0.27    6.70
  15   3   1    8.78    8.05
  15   3   1   19.59    7.10
 -15   3  -1   16.67    8.62
 -15   3  -1    8.67    7.12
 -16  -4   1  266.50   21.63
  16  -4  -1  328.31   21.07
  16  -4  -1  286.18   18.65
 -16  -4   1  276.64   18.80
  16  -4  -1  323.09   16.95
  16  -4  -1  336.44   17.98
 -16   4   1  306.92   17.78
  16   4  -1  310.15   19.68
  16   4  -1  307.19   17.45
 -16   4   1  314.90   18.02
 -14  -4   1  251.54   16.59
 -14  -4   1  270.90   22.21
 -14  -4   1  272.08   14.54
  14  -4  -1  238.91   17.84
  14  -4  -1  256.46   14.48
  14  -4  -1  263.54   14.61
  14  -4  -1  287.27   15.07
  14   4  -1  254.04   16.75
 -14   4   1  292.53   15.93
 -14   4   1  289.23   16.09
  14   4  -1  252.04   15.33
 -14   4   1  277.51   14.74
 -12  -4   1  274.19   15.84
 -12  -4   1  274.32   14.44
  12  -4  -1  271.19   13.97
  12  -4  -1  318.35   14.65
  12  -4  -1  290.10   16.85
 -12  -4   1  281.87   15.16
 -12  -4   1  329.18   19.17
  12  -4  -1  321.03   15.13
  12   4  -1  317.73   15.97
 -12   4   1  318.06   15.07
 -12   4   1  289.53   12.92
 -12   4   1  302.52   15.25
 -12   4   1  300.27   19.16
  12   4  -1  291.18   15.10
 -10  -4   1   60.96    8.49
 -10  -4   1   54.50    7.08
  10  -4  -1   53.13    6.58
 -10  -4   1   61.63    7.05
 -10  -4   1   48.42    9.00
  10  -4  -1   52.64    7.04
  10  -4  -1   52.89    8.05
 -10   4   1   33.12    9.62
 -10   4   1   53.54    6.64
  10   4  -1   52.93    6.91
 -10   4   1   47.17    7.52
  10   4  -1   59.36    7.79
 -10   4   1   74.11    8.21
  10   4  -1   67.39    9.82
 -10   4   1   55.85    6.81
  10   4  -1   53.82    8.44
   8  -4  -1  233.06   10.09
  -8  -4   1  232.67   10.66
   8  -4  -1  236.69   10.60
   8  -4  -1  223.17   11.12
  -8  -4   1  227.26   11.09
  -8  -4   1  220.42   13.70
   8  -4  -1  233.97   12.23
  -8  -4   1  232.25   11.84
   8   4  -1  204.43   10.46
   8   4  -1  222.63   13.05
  -8   4   1  250.07   10.21
  -8   4   1  252.11   11.11
  -8   4   1  223.00   11.83
  -8   4   1  247.36   11.23
   8   4  -1  243.11   11.12
   8   4  -1  215.04   13.01
  -6  -4   1 1229.43   37.72
   6  -4  -1 1215.50   34.45
   6  -4  -1 1230.72   36.03
  -6  -4   1 1238.65   35.74
   6  -4  -1 1270.70   35.67
  -6  -4   1 1168.49   34.58
   6  -4  -1 1199.03   34.74
  -6   4   1 1242.09   35.48
   6   4  -1 1210.53   34.55
  -6   4   1 1229.47   34.47
  -6   4   1 1282.90   35.30
   6   4  -1 1234.60   35.39
  -6   4   1 1229.62   36.03
   6   4  -1 1172.83   35.05
   6   4  -1 1194.97   37.26
  -4  -4   1 1146.10   34.51
   4  -4  -1 1055.84   33.45
   4  -4  -1 1221.07   33.34
  -4  -4   1 1135.49   31.72
   4  -4  -1 1189.79   33.26
  -4  -4   1 1176.18   33.11
   4  -4  -1 1164.21   32.37
  -4  -4   1 1199.00   33.20
   4   4  -1 1139.61   32.89
   4   4  -1 1171.49   31.92
  -4   4   1 1196.30   34.50
  -4   4   1 1158.18   33.08
   4   4  -1 1003.31   36.10
  -4   4   1 1212.41   32.84
  -4   4   1 1195.12   32.41
   4   4  -1 1161.99   34.43
  -2  -4   1 1407.85   39.09
   2  -4  -1 1399.99   38.01
  -2  -4   1 1336.52   38.08
   2  -4  -1 1384.55   38.39
  -2  -4   1 1339.33   36.70
  -2  -4   1 1436.31   38.37
   2  -4  -1 1422.81   38.08
  -2  -4   1 1444.19   37.20
   2  -4  -1 1412.05   38.12
   2  -4  -1 1364.25   37.80
   2   4  -1 1433.16   38.32
  -2   4   1 1360.58   38.26
   2   4  -1 1402.07   38.98
  -2   4   1 1381.97   38.19
   2   4  -1 1332.76   36.57
  -2   4   1 1461.79   38.31
   0  -4   1 2788.63   70.20
   0  -4  -1 2712.12   70.57
   0  -4  -1 2789.63   69.99
   0  -4   1 2572.52   70.20
   0  -4   1 2630.38   70.00
   0  -4  -1 2597.73   70.12
   0  -4  -1 2620.65   69.38
   0  -4  -1 2733.07   70.45
   0  -4   1 2733.44   69.87
   0   4   1 2670.99   69.50
   0   4  -1 2722.55   70.32
   0   4  -1 2689.47   70.98
   0   4  -1 2767.19   70.08
   0   4   1 2708.12   70.09
   0   4   1 2622.56   70.35
   0   4  -1 2550.30   69.87
   0   4   1 2573.96   70.05
   0   4  -1 2746.18   69.92
   0   4   1 2734.40   70.64
   0   4  -1 2598.77   70.19
  -2  -4  -1  277.24    8.08
   2  -4   1  259.37    9.68
  -2  -4  -1  266.40    9.75
   2  -4   1  264.94    9.17
  -2  -4  -1  251.76    8.20
  -2  -4  -1  288.72   10.70
   2  -4   1  274.59    9.60
   2   4   1  264.32    9.97
  -2   4  -1  277.67    9.41
  -2   4  -1  253.30    9.09
   2   4   1  280.98   10.57
   2   4   1  257.23    8.31
  -2   4  -1  258.39    9.58
   2   4   1  250.45    9.50
  -2   4  -1  267.77    9.65
  -4  -4  -1   46.74    4.85
   4  -4   1   44.61    4.98
   4  -4   1   50.74    5.31
   4  -4   1   45.60    4.94
   4  -4   1   42.29    4.14
  -4  -4  -1   54.98    6.32
   4  -4   1   38.59    4.22
  -4  -4  -1   39.55    3.56
   4   4   1   40.02    4.70
  -4   4  -1   37.70    4.46
   4   4   1   46.06    5.73
  -4   4  -1   44.48    4.78
  -4   4  -1   35.80    3.88
   4   4   1   39.18    3.81
   4   4   1   43.77    4.56
  -6  -4  -1 1048.80   30.95
  -6  -4  -1 1150.50   32.34
   6  -4   1 1131.42   32.45
  -6  -4  -1 1078.01   31.66
   6  -4   1 1100.93   32.99
   6  -4   1 1079.57   31.05
  -6  -4  -1 1081.01   34.36
   6  -4   1 1097.44   33.14
   6   4   1 1105.35   34.28
   6   4   1 1136.30   31.09
  -6   4  -1 1150.42   31.48
  -6   4  -1 1087.01   30.61
   6   4   1 1097.27   31.66
   6   4   1 1095.16   32.25
  -6   4  -1 1092.77   32.25
  -8  -4  -1  764.39   27.93
  -8  -4  -1  788.19   25.19
  -8  -4  -1  779.52   24.38
   8  -4   1  787.96   25.22
  -8  -4  -1  775.79   24.27
   8  -4   1  765.63   26.20
   8  -4   1  808.48   26.29
   8  -4   1  796.01   23.86
   8   4   1  769.54   24.72
  -8   4  -1  816.03   24.40
   8   4   1  758.45   27.29
  -8   4  -1  781.76   24.97
   8   4   1  809.29   24.35
  -8   4  -1  784.18   26.00
   8   4   1  762.33   24.06
  10  -4   1  491.01   18.05
 -10  -4  -1  460.76   18.14
 -10  -4  -1  482.74   17.19
  10  -4   1  462.11   19.34
  10  -4   1  441.22   16.84
 -10  -4  -1  456.31   21.44
  10  -4   1  437.63   19.35
 -10  -4  -1  464.71   17.62
  10  -4   1  457.87   16.55
 -10   4  -1  461.39   17.18
  10   4   1  410.00   20.15
  10   4   1  442.27   19.53
 -10   4  -1  481.83   17.26
  10   4   1  406.21   16.28
 -10   4  -1  448.37   19.03
 -10   4  -1  463.62   17.58
  10   4   1  466.65   17.65
 -12  -4  -1   19.49    6.06
 -12  -4  -1   12.31    6.35
 -12  -4  -1   10.60    5.86
  12  -4   1   13.82    5.48
 -12  -4  -1   17.31    9.10
  12  -4   1   15.99    7.53
  12  -4   1   13.03    5.88
  12  -4   1   11.12    5.50
 -12   4  -1    8.03    6.18
 -12   4  -1   12.90    5.76
  12   4   1   16.12    6.65
  12   4   1   13.79    5.99
 -12   4  -1   16.07    6.50
  14  -4   1   12.18    6.24
 -14  -4  -1   11.26    5.66
  14  -4   1   13.96   10.00
  14  -4   1   21.68    6.44
  14  -4   1    8.39    8.30
 -14  -4  -1   12.70    7.65
  14  -4   1    5.89    5.87
  14   4   1   17.04    8.13
 -14   4  -1   24.77    7.57
  14   4   1   13.21    6.87
 -14   4  -1   27.44    7.92
  16  -4   1  234.26   13.97
 -16  -4  -1  234.79   16.69
  16  -4   1  217.47   18.52
  16  -4   1  228.35   15.00
 -16  -4  -1  250.61   21.47
  16   4   1  215.47   15.08
 -16   4  -1  230.24   16.44
  16   4   1  218.21   17.51
 -16   4  -1  232.80   15.37
 -15  -5   1    6.81   10.45
 -15  -5   1   -1.63    6.54
  15  -5  -1   -1.93    6.32
  15  -5  -1  -12.96    4.96
 -15  -5   1    5.89    8.25
  15  -5  -1   15.09    9.36
 -15   5   1    5.43    7.29
  15   5  -1    5.09    6.85
  15   5  -1   -1.24    8.13
 -13  -5   1   62.14   13.99
 -13  -5   1   84.11   13.70
  13  -5  -1   79.42    9.43
  13  -5  -1   95.60    9.82
 -13  -5   1   98.03   16.06
  13   5  -1   68.30   10.06
  13   5  -1  105.77   10.79
 -13   5   1   61.76    9.42
 -13   5   1   63.78    9.03
 -11  -5   1  168.69   15.12
 -11  -5   1  180.31   12.76
  11  -5  -1  186.73   11.83
 -11  -5   1  178.07   11.78
  11  -5  -1  171.62   10.89
  11  -5  -1  163.92   13.21
 -11  -5   1  172.29   11.58
 -11   5   1  171.52    9.95
  11   5  -1  173.46   17.14
 -11   5   1  179.53   11.81
  11   5  -1  177.33   12.22
 -11   5   1  196.82   11.82
   9  -5  -1  216.40   10.20
  -9  -5   1  215.08   10.82
  -9  -5   1  210.81   11.62
   9  -5  -1  196.26   12.39
  -9  -5   1  207.36   12.13
  -9  -5   1  200.85   14.41
   9  -5  -1  218.80   11.74
   9  -5  -1  212.66   10.85
  -9   5   1  227.70   11.54
   9   5  -1  200.60   11.40
   9   5  -1  203.10   10.88
  -9   5   1  207.13   10.06
  -9   5   1  226.22   11.56
   9   5  -1  208.84   13.64
   9   5  -1  195.19   11.67
  -9   5   1  227.05   12.34
   7  -5  -1   96.99    6.77
  -7  -5   1   92.63   10.52
   7  -5  -1   92.90    7.81
   7  -5  -1   87.09    7.84
  -7  -5   1   78.41    9.60
  -7  -5   1   89.80    6.63
   7  -5  -1   84.31    6.86
  -7   5   1   88.64    7.43
  -7   5   1  102.85    7.84
   7   5  -1   79.12    7.35
  -7   5   1   86.04    7.25
   7   5  -1   90.04    9.23
   7   5  -1   86.32    7.12
   7   5  -1   82.34    7.22
  -7   5   1   84.18    6.33
   5  -5  -1    4.57    3.70
  -5  -5   1    6.36    3.63
  -5  -5   1    4.06    4.47
   5  -5  -1    6.01    3.11
   5  -5  -1    4.86    3.40
  -5  -5   1    2.50    2.67
  -5  -5   1   11.03    3.34
   5  -5  -1    4.11    3.01
  -5   5   1   -0.42    2.68
   5   5  -1    6.64    3.43
   5   5  -1    3.07    3.19
  -5   5   1    1.60    3.08
  -5   5   1    0.91    2.97
  -5   5   1    1.73    3.05
   5   5  -1    2.79    3.91
   5   5  -1   -0.25    2.85
   3  -5  -1  251.33   11.78
  -3  -5   1  250.19   10.44
  -3  -5   1  251.58   11.44
  -3  -5   1  250.82   10.05
   3  -5  -1  250.32    9.80
  -3  -5   1  238.35    7.96
  -3  -5   1  245.52    8.67
   3  -5  -1  247.18   10.31
   3  -5  -1  244.54    9.78
  -3   5   1  239.36    9.93
   3   5  -1  245.14   11.19
   3   5  -1  244.06    9.94
   3   5  -1  252.10    8.85
  -3   5   1  249.14   10.11
   1  -5  -1   77.98    5.30
  -1  -5   1   70.79    4.66
   1  -5  -1   64.55    4.48
   1  -5  -1   72.17    5.48
  -1  -5   1   73.72    4.38
  -1  -5   1   77.75    5.81
  -1  -5   1   78.40    6.10
  -1  -5   1   72.29    5.41
   1  -5  -1   72.79    5.48
  -1   5   1   69.82    5.32
  -1   5   1   78.02    5.40
   1   5  -1   80.13    5.57
   1   5  -1   74.80    5.40
  -1   5   1   67.43    5.59
  -1   5   1   74.77    4.84
   1   5  -1   67.31    4.33
   1   5  -1   71.75    4.50
   1   5  -1   75.18    5.76
   1  -5   1  709.26   20.92
   1  -5   1  723.19   20.53
   1  -5   1  727.30   20.73
  -1  -5  -1  676.39   20.15
  -1  -5  -1  690.81   19.39
  -1  -5  -1  707.97   21.20
  -1   5  -1  713.97   20.62
  -1   5  -1  698.96   20.62
  -1   5  -1  684.62   20.68
   1   5   1  721.55   21.34
   1   5   1  680.15   20.85
   1   5   1  654.56   20.02
   1   5   1  701.49   19.46
   1   5   1  717.13   21.03
  -1   5  -1  730.97   21.04
   1   5   1  710.77   21.32
   1   5   1  693.03   21.01
   3  -5   1  590.36   19.17
  -3  -5  -1  618.84   17.32
   3  -5   1  626.18   18.58
   3  -5   1  637.32   19.21
  -3  -5  -1  604.44   17.10
   3  -5   1  633.85   19.56
  -3  -5  -1  611.65   20.48
   3  -5   1  629.53   20.04
  -3  -5  -1  625.02   19.35
   3   5   1  588.78   19.44
   3   5   1  636.07   19.44
   3   5   1  593.86   19.09
   3   5   1  590.33   20.36
  -3   5  -1  634.72   19.42
   3   5   1  618.60   17.23
  -3   5  -1  623.03   18.86
  -3   5  -1  632.28   18.52
   5  -5   1  112.78    7.58
   5  -5   1  116.80    7.53
   5  -5   1  113.55    6.25
   5  -5   1  110.44    7.31
   5  -5   1  115.38    6.46
  -5  -5  -1  112.03    7.69
  -5  -5  -1  112.81    9.06
  -5  -5  -1  110.44    5.70
   5   5   1  120.71    7.26
   5   5   1  121.05    7.26
  -5   5  -1  110.15    6.11
   5   5   1  111.63    5.90
  -5   5  -1  106.54    7.07
  -5   5  -1  103.14    6.75
   5   5   1  118.57    8.79
   7  -5   1   23.91    5.34
   7  -5   1   40.44    4.91
  -7  -5  -1   45.69    6.12
   7  -5   1   37.73    4.25
   7  -5   1   48.90    6.33
  -7  -5  -1   32.74    5.26
   7  -5   1   30.40    5.81
  -7  -5  -1   39.77    4.61
  -7  -5  -1   24.89    6.57
   7   5   1   44.53    5.38
  -7   5  -1   30.26    4.84
   7   5   1   30.37    6.40
   7   5   1   51.71    5.62
  -7   5  -1   38.81    4.44
  -7   5  -1   43.07    5.74
   9  -5   1  103.70    9.13
  -9  -5  -1  105.68    9.39
  -9  -5  -1  104.23    7.94
   9  -5   1   95.86    9.65
   9  -5   1  109.37    9.87
  -9  -5  -1  106.39    8.82
  -9  -5  -1  115.27   12.00
   9  -5   1  107.80    7.86
  -9   5  -1  121.99    9.00
  -9   5  -1  112.36    6.94
   9   5   1  115.30    8.07
   9   5   1  107.83    8.57
  -9   5  -1  121.16    8.49
   9   5   1   94.97    8.46
   9   5   1  121.48   11.25
 -11  -5  -1   36.95    9.88
  11  -5   1   18.76    7.11
  11  -5   1   27.65    5.66
 -11  -5  -1   20.49    6.14
 -11  -5  -1   26.27    7.08
 -11  -5  -1   27.05    6.26
  11  -5   1   40.64    7.10
  11   5   1   28.94    6.95
 -11   5  -1   38.81    7.19
 -11   5  -1   26.89    6.34
  11   5   1   27.36    6.37
  11   5   1   25.65    7.51
  13  -5   1  247.80   17.90
  13  -5   1  307.55   14.42
 -13  -5  -1  300.86   15.87
  13  -5   1  313.49   15.68
 -13  -5  -1  297.94   14.49
 -13  -5  -1  287.37   16.70
 -13  -5  -1  282.78   20.14
 -13   5  -1  294.11   15.28
  13   5   1  304.97   14.86
  13   5   1  280.00   16.20
 -13   5  -1  304.87   23.31
  13   5   1  301.31   15.55
  15  -5   1   82.17    9.45
 -15  -5  -1   94.68   15.57
  15  -5   1   81.10   10.48
  15  -5   1   80.68   12.45
 -15  -5  -1   70.77   11.58
  15   5   1   51.70    9.50
  15   5   1   81.81   11.34
 -15   5  -1   67.88   10.08
 -16  -6   1  119.52   15.27
 -16  -6   1  125.01   15.29
  16  -6  -1  138.55   16.44
 -16  -6   1  124.74   18.05
  16   6  -1  113.62   14.19
 -16   6   1  152.59   14.44
  16   6  -1  154.73   14.45
 -14  -6   1  172.97   18.31
 -14  -6   1  175.28   15.10
 -14  -6   1  178.48   13.16
  14  -6  -1  184.43   12.88
  14  -6  -1  199.32   16.56
  14  -6  -1  170.96   13.88
  14   6  -1  166.81   14.45
 -14   6   1  174.14   13.94
  14   6  -1  164.40   13.59
 -12  -6   1   50.37    8.78
  12  -6  -1   65.14    8.38
  12  -6  -1   61.79   10.53
 -12  -6   1   54.19    9.35
 -12  -6   1   65.14    8.96
 -12  -6   1   87.60   13.50
  12  -6  -1   49.23    8.33
 -12   6   1   64.93    7.65
  12   6  -1   68.54   14.14
 -12   6   1   51.27    8.50
  12   6  -1   49.11    8.71
  10  -6  -1   87.15   10.06
 -10  -6   1   82.34    8.51
  10  -6  -1   87.38    9.31
 -10  -6   1  100.03   10.46
 -10  -6   1   97.59   12.12
 -10  -6   1   72.46    8.90
  10  -6  -1   78.99    8.58
 -10   6   1   89.01    8.97
 -10   6   1   79.52    8.94
  10   6  -1   84.28    9.38
  10   6  -1   79.58    8.93
  -8  -6   1   25.20    7.27
   8  -6  -1   39.25    6.67
  -8  -6   1   36.76    5.11
  -8  -6   1   27.97    9.85
   8  -6  -1   39.50    5.64
   8  -6  -1   27.57    6.53
  -8  -6   1   30.38    6.32
   8  -6  -1   38.13    6.43
   8  -6  -1   28.60    5.53
  -8   6   1   36.28    5.71
   8   6  -1   35.74    6.30
   8   6  -1   34.07    5.57
  -8   6   1   35.48    5.83
   8   6  -1   25.24    8.82
  -8   6   1   33.81    5.04
  -8   6   1   30.71    6.20
   8   6  -1   24.12    6.89
   6  -6  -1  372.91   14.29
   6  -6  -1  375.66   13.82
   6  -6  -1  377.67   15.10
   6  -6  -1  350.70   14.88
  -6  -6   1  364.68   12.98
  -6  -6   1  386.53   15.34
  -6  -6   1  402.56   14.92
  -6   6   1  342.38   16.27
   6   6  -1  388.39   13.48
   6   6  -1  367.34   14.58
  -6   6   1  383.66   13.82
  -6   6   1  371.41   14.64
  -6   6   1  365.82   14.77
   6   6  -1  367.72   16.47
   4  -6  -1 1027.24   30.97
  -4  -6   1 1058.79   30.98
   4  -6  -1 1027.28   30.24
  -4  -6   1  975.52   30.47
  -4  -6   1 1062.01   32.54
   4  -6  -1 1038.83   30.72
   4  -6  -1 1052.41   30.21
   4  -6  -1 1038.41   30.62
  -4  -6   1 1020.79   28.90
  -4   6   1 1081.11   30.71
   4   6  -1 1036.59   32.15
  -4   6   1 1012.34   30.75
   4   6  -1 1012.35   30.66
   4   6  -1 1017.79   30.64
   2  -6  -1 1010.27   29.29
   2  -6  -1 1033.15   29.74
  -2  -6   1  988.18   27.99
   2  -6  -1 1018.05   28.89
  -2  -6   1 1042.22   29.63
   2  -6  -1  998.44   28.73
  -2  -6   1 1036.23   30.41
  -2  -6   1 1026.06   28.00
   2   6  -1  885.07   35.19
  -2   6   1  995.07   29.43
  -2   6   1 1074.15   29.61
   2   6  -1  971.10   29.31
  -2   6   1 1052.97   29.63
   2   6  -1  961.87   27.67
   0  -6   1  372.36   12.57
   0  -6  -1  342.68   11.36
   0  -6  -1  358.02   13.01
   0  -6  -1  354.29   12.49
   0  -6   1  339.14   12.24
   0  -6   1  367.42   11.85
   0  -6  -1  372.44   12.25
   0   6  -1  344.58   12.63
   0   6  -1  367.81   13.14
   0   6  -1  360.97   12.01
   0   6   1  361.90   12.36
   0   6  -1  383.62   12.88
   0   6  -1  329.10   11.90
   0   6   1  366.74   13.22
   0   6   1  333.20   11.50
   0   6  -1  365.19   12.29
   0   6   1  347.63   12.70
   0   6   1  348.07   12.31
   0   6  -1  335.80   12.49
   2  -6   1   13.12    3.71
  -2  -6  -1   23.25    4.74
   2  -6   1   22.78    3.78
  -2  -6  -1   17.28    2.96
  -2  -6  -1   18.67    2.52
   2  -6   1   20.31    3.72
   2   6   1   26.15    4.51
  -2   6  -1   19.66    3.84
  -2   6  -1   19.77    3.57
   2   6   1   18.14    3.77
  -2   6  -1   18.72    3.76
  -2   6  -1   24.35    3.66
   2   6   1   17.53    3.85
   2   6   1   20.64    3.80
   2   6   1   16.00    2.75
   2   6   1   20.95    2.74
   4  -6   1  170.63    9.02
   4  -6   1  159.43    8.03
   4  -6   1  179.36    8.07
  -4  -6  -1  173.81   10.34
   4  -6   1  167.19    8.72
  -4  -6  -1  174.32    9.18
   4  -6   1  175.85    8.86
  -4  -6  -1  168.84    6.65
  -4   6  -1  170.21    7.83
   4   6   1  173.68    9.33
  -4   6  -1  158.58    8.56
   4   6   1  151.62    8.44
   4   6   1  175.20    8.82
  -4   6  -1  170.86    8.44
   4   6   1  165.73    6.84
   4   6   1  180.26   10.27
   6  -6   1 1497.37   44.83
   6  -6   1 1468.63   42.87
   6  -6   1 1475.84   43.29
  -6  -6  -1 1486.86   42.76
   6  -6   1 1506.58   40.91
  -6  -6  -1 1503.61   48.24
  -6  -6  -1 1428.73   40.31
   6  -6   1 1450.02   41.45
   6   6   1 1412.65   42.25
   6   6   1 1461.58   42.50
   6   6   1 1470.99   42.19
   6   6   1 1426.81   44.59
  -6   6  -1 1601.40   43.98
  -6   6  -1 1436.22   42.62
   6   6   1 1523.47   40.56
  -6   6  -1 1467.19   40.94
   8  -6   1  292.81   13.65
  -8  -6  -1  266.40   13.33
  -8  -6  -1  270.87   11.39
   8  -6   1  274.05   11.76
  -8  -6  -1  274.17   16.00
  -8  -6  -1  248.94   12.30
   8  -6   1  286.53   13.80
   8  -6   1  282.00   14.12
   8   6   1  274.30   12.79
  -8   6  -1  264.31   10.84
  -8   6  -1  274.66   12.89
  -8   6  -1  284.95   12.33
   8   6   1  252.96   14.60
   8   6   1  292.94   15.84
   8   6   1  282.50   11.68
  10  -6   1  165.42   11.58
 -10  -6  -1  156.50   11.75
 -10  -6  -1  153.84   10.06
  10  -6   1  160.12    9.74
 -10  -6  -1  178.08   14.98
  10  -6   1  171.42   12.36
 -10  -6  -1  162.46   10.68
  10   6   1  156.74   11.20
  10   6   1  138.39   10.63
 -10   6  -1  167.39   11.36
  10   6   1  158.36   11.37
 -10   6  -1  168.14   10.65
  12  -6   1    9.21    7.25
  12  -6   1   16.42    5.57
 -12  -6  -1   13.19    9.33
 -12  -6  -1    9.28    7.06
 -12  -6  -1   21.49   10.00
  12  -6   1    9.26    6.15
  12   6   1    9.88    6.54
  12   6   1   11.59    6.16
  12   6   1   12.01    6.94
 -12   6  -1   10.86    6.08
  14  -6   1    5.70    6.77
  14  -6   1    4.01    8.24
 -14  -6  -1    8.01   10.37
  14  -6   1    5.84    6.04
 -14  -6  -1   -0.23    7.69
  14   6   1    1.58    7.34
 -14   6  -1    3.41    6.67
  14   6   1    4.28    6.53
  16  -6   1   22.56   11.04
 -16  -6  -1   45.70   14.09
  16  -6   1   37.17    7.72
 -16  -6  -1   32.78   10.33
  16   6   1   32.55   13.76
  16   6   1   45.01    9.28
 -16   6  -1   56.44   10.78
 -15  -7   1    8.91   11.48
  15  -7  -1   18.42    9.89
 -15  -7   1    5.24    8.47
 -15  -7   1    0.88    7.65
  15  -7  -1   -1.97    6.33
 -15   7   1    3.03    7.01
  15   7  -1    0.86    8.20
  15   7  -1   21.22    8.50
  15   7  -1   -0.77    7.35
 -13  -7   1  224.39   13.91
 -13  -7   1  152.31   14.75
 -13  -7   1  159.89   18.05
  13  -7  -1  206.28   16.05
  13  -7  -1  168.28   12.40
  13  -7  -1  183.96   14.16
 -13  -7   1  149.18   15.74
 -13   7   1  191.43   13.82
  13   7  -1  193.16   21.02
  13   7  -1  186.01   13.88
 -13   7   1  204.35   11.11
 -11  -7   1  594.99   22.31
  11  -7  -1  526.44   20.79
  11  -7  -1  577.80   22.50
 -11  -7   1  523.10   22.87
 -11  -7   1  561.02   26.45
 -11  -7   1  531.60   20.77
  11  -7  -1  593.31   24.07
  11   7  -1  561.27   21.36
  11   7  -1  556.52   22.34
 -11   7   1  566.85   19.81
 -11   7   1  585.12   22.24
   9  -7  -1  990.17   35.23
   9  -7  -1 1014.54   31.50
   9  -7  -1 1117.28   33.93
  -9  -7   1 1012.13   36.64
   9  -7  -1 1041.26   32.28
   9  -7  -1 1022.43   34.11
  -9  -7   1 1020.79   33.89
  -9  -7   1 1023.68   33.59
  -9  -7   1 1027.62   31.46
   9   7  -1 1088.31   31.94
   9   7  -1 1033.54   33.28
  -9   7   1 1096.35   33.20
   9   7  -1  924.01   35.90
  -9   7   1 1097.96   31.60
   9   7  -1  979.84   32.64
  -9   7   1 1052.49   33.38
   7  -7  -1  515.07   19.51
  -7  -7   1  505.13   19.80
   7  -7  -1  532.84   18.92
  -7  -7   1  504.53   17.01
  -7  -7   1  506.22   19.49
   7  -7  -1  504.32   17.70
   7  -7  -1  515.24   19.47
   7  -7  -1  525.64   19.73
  -7  -7   1  527.17   22.03
   7   7  -1  514.28   19.00
  -7   7   1  504.27   17.74
  -7   7   1  518.68   18.88
  -7   7   1  487.67   19.00
   7   7  -1  506.71   21.24
   7   7  -1  513.62   17.44
   7   7  -1  509.23   19.03
  -5  -7   1  358.19   16.40
   5  -7  -1  346.67   14.40
  -5  -7   1  334.66   14.19
   5  -7  -1  353.50   14.40
  -5  -7   1  356.46   13.76
   5  -7  -1  363.96   13.63
   5  -7  -1  328.46   13.55
  -5  -7   1  386.33   15.02
   5  -7  -1  357.43   14.72
   5   7  -1  352.36   15.92
  -5   7   1  365.62   14.37
   5   7  -1  354.84   14.35
   5   7  -1  341.17   14.24
  -5   7   1  349.43   13.40
  -5   7   1  358.17   14.33
   3  -7  -1  197.14    9.04
  -3  -7   1  186.01    9.77
   3  -7  -1  193.07    9.32
  -3  -7   1  182.21    9.60
   3  -7  -1  175.72    9.03
  -3  -7   1  169.54   10.49
   3  -7  -1  189.28    9.73
  -3  -7   1  178.13    7.76
  -3  -7   1  183.91    7.72
   3  -7  -1  181.97    8.81
   3   7  -1  189.04    7.24
   3   7  -1  182.68    9.38
   3   7  -1  187.67   10.55
  -3   7   1  182.01    9.31
   3   7  -1  204.78   10.82
   3   7  -1  189.28    8.06
  -3   7   1  193.53   12.24
  -3   7   1  179.08    9.52
   1  -7  -1 1068.37   29.41
   1  -7  -1 1057.34   31.05
  -1  -7   1 1081.18   31.35
   1  -7  -1 1012.76   29.81
  -1  -7   1 1037.18   30.11
  -1   7   1 1051.02   30.11
  -1   7   1 1056.55   31.02
  -1   7   1 1061.31   30.81
   1   7  -1 1016.34   29.76
   1   7  -1 1070.18   31.16
  -1   7   1 1063.39   29.62
   1   7  -1 1072.15   31.23
  -1   7   1 1067.34   31.43
   1   7  -1 1070.38   31.51
   1   7  -1 1027.62   30.92
   1   7  -1 1058.40   29.82
   1   7  -1 1083.38   31.17
  -1  -7  -1 3279.88   90.57
   1  -7   1 3430.57   91.37
  -1  -7  -1 3595.25   91.64
  -1  -7  -1 3392.85   89.62
   1  -7   1 3452.28   91.36
   1  -7   1 3506.57   90.83
   1  -7   1 3670.48   90.40
   1   7   1 3417.01   91.57
   1   7   1 3438.60   91.96
  -1   7  -1 3554.76   91.75
   1   7   1 3315.52   90.44
   1   7   1 3470.15   91.61
   1   7   1 3429.85   89.76
   1   7   1 3463.62   91.72
  -1   7  -1 3439.96   90.90
  -1   7  -1 3319.28   92.91
  -1   7  -1 3370.95   91.12
  -1   7  -1 3375.76   91.15
  -1   7  -1 3461.90   90.06
   1   7   1 3436.35   91.73
  -3  -7  -1 3565.40   96.07
   3  -7   1 3570.72   94.70
   3  -7   1 3622.62   95.19
  -3  -7  -1 3603.26   92.44
  -3  -7  -1 3521.27   92.73
   3  -7   1 3637.40   94.46
   3  -7   1 3559.05   94.56
  -3  -7  -1 3607.97   95.06
   3   7   1 3590.33   94.97
   3   7   1 3540.86   95.30
  -3   7  -1 3463.26   94.88
   3   7   1 3599.23   92.52
   3   7   1 3437.00   95.90
  -3   7  -1 3653.67   94.74
   3   7   1 3497.41   92.64
  -3   7  -1 3476.19   94.71
   3   7   1 3629.65   95.22
   3   7   1 3486.95   94.84
   5  -7   1  162.35   10.26
   5  -7   1  170.71    9.81
   5  -7   1  156.83    9.35
   5  -7   1  168.05    8.52
  -5  -7  -1  156.78    9.76
  -5  -7  -1  177.16   11.75
  -5  -7  -1  171.77    7.17
   5   7   1  164.39    9.36
   5   7   1  144.87    9.70
   5   7   1  163.32    9.43
  -5   7  -1  170.12    9.46
  -5   7  -1  174.27    8.43
   5   7   1  147.47   10.75
  -5   7  -1  167.92    9.35
   5   7   1  160.87    7.33
   7  -7   1   26.74    4.89
   7  -7   1   24.38    5.77
  -7  -7  -1   30.88    4.32
   7  -7   1   28.57    5.98
   7  -7   1   25.46    4.36
  -7  -7  -1   24.58    5.98
  -7  -7  -1   14.92    6.29
   7  -7   1   13.90    5.17
  -7   7  -1   32.46    5.76
   7   7   1   21.59    5.10
  -7   7  -1   31.56    4.69
   7   7   1   20.75    5.40
   7   7   1   26.38    4.42
   7   7   1   11.58    6.49
  -7   7  -1   25.28    5.20
   7   7   1   18.85    5.53
   9  -7   1  463.95   27.48
  -9  -7  -1  470.50   16.92
  -9  -7  -1  469.83   18.30
  -9  -7  -1  493.25   19.60
  -9  -7  -1  500.65   22.75
   9  -7   1  470.48   19.37
   9  -7   1  469.39   17.43
   9  -7   1  464.02   19.80
   9   7   1  429.97   18.81
   9   7   1  452.89   18.59
   9   7   1  444.85   24.57
   9   7   1  491.78   19.03
   9   7   1  448.80   16.90
  -9   7  -1  457.86   18.91
  -9   7  -1  472.21   16.26
  -9   7  -1  478.08   18.09
 -11  -7  -1  204.99   12.89
 -11  -7  -1  230.12   17.93
  11  -7   1  207.05   13.76
 -11  -7  -1  224.74   12.10
 -11  -7  -1  216.24   14.45
  11  -7   1  228.14   15.27
  11  -7   1  224.89   12.30
  11   7   1  234.65   13.97
  11   7   1  208.75   14.89
 -11   7  -1  240.49   13.05
 -11   7  -1  227.11   10.41
  11   7   1  199.73   12.31
 -13  -7  -1  680.07   32.27
 -13  -7  -1  712.89   28.46
 -13  -7  -1  699.28   26.06
  13  -7   1  743.08   29.82
  13  -7   1  770.07   27.72
  13  -7   1  762.44   25.85
 -13   7  -1  753.15   26.64
  13   7   1  738.79   26.62
  13   7   1  674.91   26.04
  13   7   1  703.98   27.09
 -15  -7  -1  135.16   15.05
  15  -7   1  109.08   14.65
  15  -7   1   83.05   14.32
  15  -7   1  130.99   11.51
 -15  -7  -1  104.94   17.34
  15   7   1  105.59   12.62
 -15   7  -1  141.81   12.90
  15   7   1   93.81   12.12
  14  -8  -1    9.52    6.85
  14  -8  -1   13.87   12.37
 -14  -8   1   20.36   12.48
  14  -8  -1    9.46    8.75
 -14  -8   1    1.16    8.14
  14   8  -1   12.12    7.79
 -14   8   1    8.25    7.42
  14   8  -1    9.15    9.50
  14   8  -1    6.87    8.36
 -12  -8   1   35.32    7.49
 -12  -8   1   42.44   13.53
  12  -8  -1   29.74    8.99
  12  -8  -1   26.41    7.86
  12  -8  -1   31.22    7.30
 -12  -8   1   34.33    9.56
 -12  -8   1   27.82    7.59
 -12   8   1   40.31    8.25
  12   8  -1   43.87    8.52
 -12   8   1   59.36    7.23
  12   8  -1   45.12    8.15
  10  -8  -1    9.63    5.46
 -10  -8   1    0.74    7.49
 -10  -8   1    1.78    5.39
 -10  -8   1    7.34    6.54
  10  -8  -1    4.59    5.65
  10  -8  -1   16.86    6.85
 -10  -8   1   10.03    5.31
  10   8  -1   10.45    5.87
 -10   8   1    3.86    5.54
  10   8  -1    1.51    6.04
   8  -8  -1    4.17    4.26
  -8  -8   1   12.95    7.36
   8  -8  -1    7.65    4.52
  -8  -8   1   13.83    4.54
   8  -8  -1   14.88    5.72
  -8  -8   1    6.43    5.73
  -8  -8   1   40.74   11.20
   8  -8  -1    5.54    4.94
   8  -8  -1   -0.74    4.75
   8   8  -1   13.65    5.26
  -8   8   1    6.74    5.01
   8   8  -1   20.95    5.00
   8   8  -1    8.66    5.45
  -8   8   1    3.35    4.58
   8   8  -1    6.40    6.17
  -8   8   1    9.12    4.40
   6  -8  -1  211.38   12.66
  -6  -8   1  218.30   13.87
   6  -8  -1  244.78   12.49
  -6  -8   1  254.02   13.13
  -6  -8   1  218.29    9.56
   6  -8  -1  207.86   11.63
  -6  -8   1  247.74   12.22
   6  -8  -1  213.32   10.78
   6  -8  -1  200.05   11.59
   6   8  -1  229.49   12.10
  -6   8   1  220.38   11.74
  -6   8   1  220.33   10.73
  -6   8   1  223.16   11.70
   6   8  -1  209.62   13.48
   6   8  -1  228.68   11.91
   4  -8  -1   16.61    4.33
  -4  -8   1   11.04    2.98
  -4  -8   1    8.79    4.62
   4  -8  -1    8.97    4.13
   4  -8  -1   18.03    4.47
   4  -8  -1    4.82    3.75
  -4  -8   1   10.05    4.44
  -4  -8   1    9.63    5.38
  -4  -8   1   11.84    3.90
  -4   8   1   11.35    4.27
   4   8  -1    2.73    4.79
   4   8  -1   15.17    3.76
   4   8  -1   13.04    4.27
   4   8  -1    2.96    4.03
   4   8  -1   11.58    2.69
  -4   8   1   17.75    4.26
   2  -8  -1  234.44   11.04
   2  -8  -1  212.43    9.61
   2  -8  -1  238.57   10.66
  -2  -8   1  224.13    9.51
   2  -8  -1  232.71   10.87
  -2  -8   1  218.79    8.96
   2  -8  -1  226.75    9.72
  -2  -8   1  203.88   11.20
  -2   8   1  214.40   10.33
   2   8  -1  235.79    9.23
   2   8  -1  228.23   10.92
   2   8  -1  227.97   11.36
   2   8  -1  211.58   11.20
  -2   8   1  243.10   10.71
  -2   8   1  230.37   11.16
   2   8  -1  227.11    9.37
   2   8  -1  226.41   10.65
   2   8  -1  241.56   11.14
   0  -8   1   12.91    3.18
   0  -8   1   14.66    3.91
   0  -8  -1    7.82    2.88
   0  -8  -1   17.86    4.00
   0  -8   1   20.11    4.29
   0  -8  -1   10.43    3.66
   0   8  -1   11.89    3.84
   0   8   1    9.56    4.27
   0   8  -1   13.08    3.49
   0   8  -1   16.11    4.26
   0   8   1   19.45    4.32
   0   8  -1    9.77    4.44
   0   8  -1   14.82    3.90
   0   8   1   13.64    3.69
   0   8   1   11.04    3.65
   0   8   1   15.06    4.38
   0   8  -1   16.38    3.83
   0   8  -1   10.08    3.73
   0   8   1   10.68    3.33
  -2  -8  -1    0.05    2.89
  -2  -8  -1    1.85    3.98
   2  -8   1    3.87    3.33
   2  -8   1    4.23    3.14
   2  -8   1    3.32    3.39
  -2  -8  -1    2.75    2.30
  -2   8  -1    4.49    3.23
  -2   8  -1    4.50    3.00
  -2   8  -1    1.00    3.48
  -2   8  -1    1.62    3.49
  -2   8  -1    3.58    3.30
   2   8   1    4.38    2.62
   2   8   1   -0.57    3.59
   2   8   1    2.66    3.33
   2   8   1    0.06    2.58
   2   8   1    3.45    4.00
   2   8   1    4.21    3.57
   2   8   1   -1.94    3.83
   4  -8   1    4.05    3.66
   4  -8   1    6.57    3.60
   4  -8   1    6.64    3.80
  -4  -8  -1    7.27    2.74
  -4  -8  -1   11.46    5.43
  -4  -8  -1    6.61    2.69
  -4  -8  -1   13.18    4.75
   4   8   1    3.96    4.87
  -4   8  -1    9.77    4.10
   4   8   1    4.46    2.80
  -4   8  -1    4.96    3.38
  -4   8  -1    7.10    3.89
   4   8   1    2.92    3.72
   4   8   1    8.05    4.40
   4   8   1    7.35    4.71
   4   8   1    3.75    2.36
  -6  -8  -1   85.10   10.43
   6  -8   1   95.44    7.79
  -6  -8  -1   89.50    6.11
   6  -8   1   93.61    8.41
  -6  -8  -1   81.47    8.98
   6  -8   1  108.22    8.85
   6  -8   1   97.94    8.86
   6   8   1   84.71   10.09
   6   8   1   86.70    9.39
  -6   8  -1  102.75    8.18
  -6   8  -1  104.88    8.52
   6   8   1   98.34    8.48
   6   8   1   99.41    6.54
  -6   8  -1  101.98    7.26
   6   8   1   93.75    8.61
  -8  -8  -1   36.74    5.13
   8  -8   1   43.10    6.22
  -8  -8  -1   29.29    8.32
  -8  -8  -1   25.76    6.75
   8  -8   1   39.99    7.13
   8  -8   1   38.57    7.07
   8  -8   1   40.84    7.19
   8   8   1   37.05    7.03
  -8   8  -1   32.06    5.58
   8   8   1   20.16    7.40
   8   8   1   32.29    6.32
   8   8   1   29.90    6.16
   8   8   1   44.14    5.55
  -8   8  -1   28.74    5.95
  -8   8  -1   35.70    6.48
 -10  -8  -1   18.80    8.66
  10  -8   1   20.91    7.12
 -10  -8  -1   23.61    7.59
  10  -8   1   28.15    5.78
 -10  -8  -1   30.70    5.70
  10  -8   1   33.62    7.71
 -10   8  -1   23.22    5.03
  10   8   1   33.73    7.87
 -10   8  -1   27.43    6.43
  10   8   1   22.44    6.40
  12  -8   1    0.35    5.29
  12  -8   1   -0.24    5.92
 -12  -8  -1    6.94   10.00
 -12  -8  -1    3.89    5.82
 -12  -8  -1   14.46   13.13
  12  -8   1   10.22    7.79
 -12   8  -1    6.01    6.32
  12   8   1   -1.66    6.62
  12   8   1    4.98   15.08
  12   8   1   12.65    6.47
  14  -8   1    6.28    5.89
 -14  -8  -1    4.30    8.65
 -14  -8  -1   11.83   11.38
  14  -8   1    2.42    7.71
  14  -8   1   -3.39    7.53
  14   8   1   -0.03    7.16
  14   8   1    0.31    6.78
  14   8   1   -5.73    7.29
 -14   8  -1   11.01    7.34
  15  -9  -1    9.96    6.30
 -15  -9   1    3.44    9.90
  15  -9  -1   19.47   10.20
  15  -9  -1    0.40    7.71
 -15  -9   1    4.45   11.23
 -15   9   1    5.25    7.79
  15   9  -1   13.06    9.11
  15   9  -1   17.95    9.09
 -13  -9   1  115.76   16.73
  13  -9  -1  138.11   15.85
 -13  -9   1  109.13   12.25
 -13  -9   1  115.24   14.51
  13  -9  -1  102.23   13.32
  13  -9  -1  141.32   11.99
 -13  -9   1  134.45   12.89
  13   9  -1  125.22   12.84
  13   9  -1  121.71   13.81
 -13   9   1  142.33   10.05
 -13   9   1  127.73   13.01
  13   9  -1  104.74   11.71
 -11  -9   1  168.02   12.53
  11  -9  -1  151.99   11.82
 -11  -9   1  179.84   14.75
  11  -9  -1  181.94   15.84
  11  -9  -1  164.47   13.45
 -11  -9   1  144.91   16.50
 -11  -9   1  160.54   11.18
  11   9  -1  169.26   11.79
 -11   9   1  159.42   10.39
  11   9  -1  181.31   13.17
  11   9  -1  151.79   13.61
 -11   9   1  197.90   13.47
   9  -9  -1  493.64   21.21
  -9  -9   1  487.12   17.86
   9  -9  -1  485.45   19.43
  -9  -9   1  513.67   23.99
  -9  -9   1  487.01   21.40
   9  -9  -1  504.82   20.83
  -9   9   1  516.58   20.36
   9   9  -1  502.70   18.51
  -9   9   1  487.65   18.44
   9   9  -1  456.97   20.21
   7  -9  -1  425.35   17.94
  -7  -9   1  444.23   18.62
  -7  -9   1  414.45   15.03
  -7  -9   1  428.56   17.86
   7  -9  -1  416.97   16.99
   7  -9  -1  443.85   18.11
   7  -9  -1  416.65   16.43
  -7  -9   1  395.52   20.00
   7  -9  -1  447.70   18.38
  -7   9   1  406.00   17.54
   7   9  -1  409.45   15.34
  -7   9   1  421.22   17.50
   7   9  -1  378.78   17.42
  -7   9   1  420.28   16.29
   7   9  -1  390.12   19.76
   7   9  -1  424.99   20.45
  -5  -9   1   96.78    5.40
  -5  -9   1  101.75    9.07
  -5  -9   1  105.92    9.60
   5  -9  -1  103.48    8.56
  -5  -9   1  101.10    5.95
   5  -9  -1  104.48    8.44
   5  -9  -1  106.10    8.39
  -5  -9   1  114.43   10.88
   5  -9  -1  115.43    8.86
   5  -9  -1  102.77    9.16
  -5  -9   1  116.54    6.99
   5   9  -1  115.31   10.62
  -5   9   1   94.00    8.40
   5   9  -1  107.18    7.15
  -5   9   1  114.32    9.10
   5   9  -1   99.10    9.09
   5   9  -1   99.65    8.94
  -3  -9   1   69.06    8.09
  -3  -9   1   63.11    6.11
   3  -9  -1   70.11    6.70
  -3  -9   1   54.89    7.64
  -3  -9   1   73.63    5.63
   3  -9  -1   66.59    7.33
   3  -9  -1   77.11    8.58
   3  -9  -1   71.81    6.66
   3  -9  -1   72.93    7.12
  -3   9   1   57.21   11.56
   3   9  -1   62.50    7.44
   3   9  -1   72.72    7.82
   3   9  -1   65.99    6.14
   3   9  -1   60.63    7.80
  -3   9   1   73.59    7.10
  -3   9   1   72.87    7.93
   3   9  -1   69.50    8.33
  -1  -9   1  722.35   23.28
   1  -9  -1  749.32   22.71
   1  -9  -1  738.12   24.11
  -1  -9   1  748.35   22.44
   1  -9  -1  785.81   22.45
   1  -9  -1  734.99   24.06
  -1  -9   1  757.31   24.31
  -1   9   1  753.25   23.09
  -1   9   1  725.88   24.11
  -1   9   1  750.94   24.73
   1   9  -1  741.99   24.02
   1   9  -1  704.02   23.98
   1   9  -1  749.00   24.36
   1   9  -1  721.12   22.76
  -1   9   1  759.54   22.59
  -1   9   1  717.66   23.96
   1   9  -1  737.20   22.72
  -1   9   1  688.87   23.44
   1   9  -1  766.99   24.95
   1   9  -1  748.64   24.33
  -1  -9  -1  340.55   13.87
   1  -9   1  362.40   12.86
   1  -9   1  328.21   13.72
  -1  -9  -1  345.78   13.33
   1  -9   1  339.38   12.80
  -1  -9  -1  336.35   11.99
  -1   9  -1  333.84   13.76
  -1   9  -1  331.14   13.28
   1   9   1  331.65   14.07
  -1   9  -1  354.34   13.33
  -1   9  -1  351.72   14.53
   1   9   1  317.55   12.65
  -1   9  -1  342.05   14.00
   1   9   1  319.80   19.55
  -1   9  -1  342.96   13.67
   1   9   1  343.26   14.66
   1   9   1  322.80   12.07
  -1   9  -1  347.72   12.52
   1   9   1  352.29   14.04
  -3  -9  -1 1497.90   41.48
  -3  -9  -1 1503.64   42.31
   3  -9   1 1537.18   43.93
   3  -9   1 1590.29   45.31
   3  -9   1 1542.08   44.07
  -3  -9  -1 1544.77   45.49
   3  -9   1 1497.90   43.78
   3   9   1 1521.66   41.71
   3   9   1 1534.36   45.09
   3   9   1 1465.97   44.38
  -3   9  -1 1496.56   44.31
  -3   9  -1 1507.06   43.68
   3   9   1 1512.08   44.69
  -3   9  -1 1583.13   44.35
   3   9   1 1535.13   45.63
  -3   9  -1 1593.21   44.67
   5  -9   1  148.31   14.37
   5  -9   1  137.34    9.36
   5  -9   1  140.56    9.52
  -5  -9  -1  136.42    6.90
   5  -9   1  150.59   10.37
  -5  -9  -1  142.55    6.52
  -5  -9  -1  138.39   10.30
  -5  -9  -1  153.70   11.83
   5   9   1  139.70    7.33
   5   9   1  133.59    9.64
   5   9   1  143.67   10.55
  -5   9  -1  141.15    9.51
   5   9   1  145.55    9.95
  -5   9  -1  130.24    8.53
   5   9   1  130.74   11.24
  -5   9  -1  145.56    9.56
   5   9   1  152.02    6.47
  -7  -9  -1   18.30    4.06
   7  -9   1   23.12    5.27
   7  -9   1   11.22    5.52
   7  -9   1   13.12    5.85
  -7  -9  -1   24.51    7.90
   7  -9   1    8.06    5.52
  -7  -9  -1   18.88    6.23
  -7   9  -1   22.37    5.69
  -7   9  -1   24.76    5.91
  -7   9  -1   18.71    4.92
   7   9   1   11.24    5.05
   7   9   1   11.31    7.18
   7   9   1   17.33    5.47
   7   9   1   16.22    4.30
  -9  -9  -1  270.49   11.86
  -9  -9  -1  278.96   15.54
   9  -9   1  282.24   15.47
  -9  -9  -1  277.57   18.33
   9  -9   1  260.88   15.25
   9  -9   1  267.46   13.41
   9   9   1  230.86   14.27
   9   9   1  265.55   12.21
  -9   9  -1  254.72   13.92
   9   9   1  269.64   15.15
  -9   9  -1  265.99   12.13
 -11  -9  -1  173.14   14.25
  11  -9   1  172.18   11.60
  11  -9   1  151.68   13.11
 -11  -9  -1  168.28   20.28
 -11  -9  -1  154.52   10.39
  11   9   1  157.73   13.35
  11   9   1  137.22   10.76
  11   9   1  157.84   12.79
 -11   9  -1  149.93    9.48
  13  -9   1  382.38   17.51
  13  -9   1  336.91   20.57
 -13  -9  -1  345.91   16.91
 -13  -9  -1  362.50   24.27
  13  -9   1  362.88   20.24
 -13  -9  -1  324.40   20.04
  13   9   1  360.33   16.93
  13   9   1  343.77   19.01
 -13   9  -1  382.72   18.34
  13   9   1  359.83   22.93
  15  -9   1  100.16   14.22
 -15  -9  -1   86.37   16.81
  15  -9   1  112.71   11.96
  15  -9   1  107.68   12.93
 -15  -9  -1   80.15   13.52
 -15   9  -1  119.00   12.66
  15   9   1  122.33   13.02
  15   9   1  110.64   13.30
 -14 -10   1  155.71   19.83
  14 -10  -1  167.98   13.79
  14 -10  -1  160.32   16.57
  14 -10  -1  194.84   16.04
 -14 -10   1  161.47   16.82
  14  10  -1  166.59   13.64
  14  10  -1  160.57   16.32
  14  10  -1  154.16   15.30
 -14  10   1  191.13   15.39
 -14  10   1  172.77   11.70
 -12 -10   1   90.30   10.56
 -12 -10   1  101.89   15.56
  12 -10  -1  123.89   14.69
 -12 -10   1  103.38   13.31
  12 -10  -1  120.91   11.60
  12 -10  -1  116.82   13.82
  12  10  -1  109.08   12.83
 -12  10   1  107.34    9.72
  12  10  -1  124.02   11.54
  12  10  -1  129.87   14.29
 -12  10   1  116.71   12.16
  10 -10  -1   40.56    8.04
 -10 -10   1   34.94   10.39
 -10 -10   1   37.90    9.46
  10 -10  -1   36.32    7.61
  10 -10  -1   40.21    8.49
 -10 -10   1   31.60    6.37
  10  10  -1   47.74    8.98
 -10  10   1   38.41    8.10
  10  10  -1   26.79    7.00
  10  10  -1   37.11    8.56
   8 -10  -1   31.99   10.65
  -8 -10   1   44.47    6.06
  -8 -10   1   50.63    8.52
   8 -10  -1   42.68    7.71
   8 -10  -1   33.29    7.25
  -8 -10   1   24.64    7.37
  -8 -10   1   26.59    8.90
  -8  10   1   43.73    6.68
   8  10  -1   33.21    7.54
  -8  10   1   39.96    7.53
   8  10  -1   39.16    6.18
   8  10  -1   44.25    9.82
   8  10  -1   45.76    8.37
   6 -10  -1  595.13   21.76
  -6 -10   1  602.74   25.11
  -6 -10   1  622.73   23.15
   6 -10  -1  638.65   23.56
   6 -10  -1  629.82   22.37
  -6 -10   1  586.07   23.01
   6 -10  -1  610.87   22.69
  -6 -10   1  619.35   19.91
   6 -10  -1  650.84   23.15
  -6  10   1  625.24   22.99
   6  10  -1  637.18   20.21
  -6  10   1  623.12   22.92
   6  10  -1  633.34   23.05
   6  10  -1  624.69   23.66
   6  10  -1  575.57   24.60
  -6  10   1  615.79   21.61
   6  10  -1  587.72   22.82
   4 -10  -1  749.24   24.40
  -4 -10   1  768.89   26.85
   4 -10  -1  743.30   24.71
  -4 -10   1  741.09   25.46
   4 -10  -1  734.95   24.69
  -4 -10   1  701.89   22.20
  -4 -10   1  731.54   22.39
   4 -10  -1  723.20   24.27
   4 -10  -1  720.33   25.34
   4  10  -1  729.63   22.60
  -4  10   1  737.91   25.23
   4  10  -1  755.46   25.97
   4  10  -1  695.02   24.91
   4  10  -1  709.70   26.36
   4  10  -1  672.81   25.25
  -4  10   1  729.85   24.99
  -4  10   1  746.05   25.33
   2 -10  -1  602.02   20.03
   2 -10  -1  607.08   21.21
  -2 -10   1  619.17   22.15
   2 -10  -1  583.91   19.97
  -2 -10   1  595.61   19.19
   2 -10  -1  640.32   21.78
  -2 -10   1  554.05   19.89
   2  10  -1  603.56   21.68
  -2  10   1  652.74   22.25
   2  10  -1  617.32   21.45
   2  10  -1  578.94   21.75
   2  10  -1  599.85   19.51
   2  10  -1  624.44   22.40
   2  10  -1  584.83   19.40
  -2  10   1  605.82   21.29
  -2  10   1  590.41   20.95
   2  10  -1  630.68   21.86
   0 -10   1  266.08   12.12
   0 -10  -1  263.00   11.41
   0 -10  -1  256.96   11.99
   0 -10   1  243.75   10.69
   0 -10   1  249.89   11.72
   0 -10  -1  239.11   10.16
   0  10  -1  251.16   11.18
   0  10   1  244.19   12.37
   0  10  -1  248.46   11.40
   0  10   1  243.46   11.23
   0  10  -1  250.99   12.43
   0  10   1  245.88   12.41
   0  10   1  273.74   13.32
   0  10  -1  252.66   12.95
   0  10   1  247.92   11.51
   0  10  -1  244.45   12.25
   0  10  -1  250.41   11.97
   0  10   1  250.13   10.94
   0  10  -1  251.06   11.33
   0  10   1  230.23   11.97
   2 -10   1   71.31    6.76
  -2 -10  -1   60.07    6.23
  -2 -10  -1   69.25    8.25
   2 -10   1   66.60    7.76
  -2 -10  -1   56.40    6.24
   2  10   1   52.92    6.03
   2  10   1   46.51    6.93
   2  10   1   57.60    7.31
   2  10   1   63.84    7.78
   2  10   1   67.34    8.13
  -2  10  -1   73.58    8.23
  -2  10  -1   61.61    7.08
  -2  10  -1   58.90    6.64
  -2  10  -1   65.29    7.00
   2  10   1   60.30    5.82
  -2  10  -1   56.56    6.99
   2  10   1   70.12    7.91
  -4 -10  -1   45.50    5.09
  -4 -10  -1   41.41    4.61
   4 -10   1   46.79    6.40
   4 -10   1   45.91    7.17
  -4 -10  -1   46.81    7.84
   4 -10   1   52.07    6.81
   4 -10   1   42.67    6.27
   4  10   1   49.71    7.58
  -4  10  -1   43.12    6.57
  -4  10  -1   49.74    6.50
   4  10   1   37.72    6.66
   4  10   1   40.81    6.90
   4  10   1   46.93    8.08
   4  10   1   45.51    4.87
   4  10   1   44.46    7.06
  -4  10  -1   38.03    6.58
  -6 -10  -1  804.24   24.65
   6 -10   1  806.39   27.56
   6 -10   1  834.26   28.42
   6 -10   1  779.71   27.39
  -6 -10  -1  798.02   27.91
   6 -10   1  819.83   26.68
  -6 -10  -1  777.67   29.73
  -6  10  -1  820.40   27.89
   6  10   1  814.62   29.88
   6  10   1  769.63   27.31
  -6  10  -1  803.07   27.09
  -6  10  -1  819.02   26.04
   6  10   1  795.27   28.05
   6  10   1  790.08   24.02
  -8 -10  -1  433.45   22.16
   8 -10   1  467.30   19.87
  -8 -10  -1  413.74   19.34
   8 -10   1  437.81   19.65
  -8 -10  -1  416.47   15.31
   8 -10   1  451.69   17.99
   8  10   1  419.18   20.56
   8  10   1  415.53   15.62
  -8  10  -1  433.25   18.38
  -8  10  -1  456.79   16.88
   8  10   1  450.79   19.42
  10 -10   1  312.93   17.22
 -10 -10  -1  302.86   17.67
  10 -10   1  320.07   15.29
  10 -10   1  297.61   17.47
 -10 -10  -1  292.15   20.39
 -10 -10  -1  302.91   13.44
 -10  10  -1  305.65   15.79
  10  10   1  293.94   13.92
  10  10   1  297.67   16.57
 -10  10  -1  319.48   13.59
  10  10   1  273.58   16.48
 -12 -10  -1   11.23    6.07
  12 -10   1    6.58    7.33
  12 -10   1    9.97    6.14
 -12 -10  -1    8.60   10.17
 -12 -10  -1    1.15    8.31
  12 -10   1    8.35    8.07
 -12  10  -1   13.39    5.24
  12  10   1    3.20    8.24
  12  10   1   12.25    6.23
 -12  10  -1    9.29    6.87
  12  10   1   13.59    7.63
 -14 -10  -1   15.80   12.15
 -14 -10  -1    5.35    9.25
  14 -10   1   24.64   10.16
  14 -10   1    3.59    7.22
 -14 -10  -1   -8.33    6.88
  14 -10   1   11.29    7.14
  14  10   1   11.50    6.94
  14  10   1    7.57    8.66
 -14  10  -1    7.37    7.20
  14  10   1    1.57    7.67
  13 -11  -1   19.87    8.99
  13 -11  -1    9.70    7.12
 -13 -11   1   29.95   10.67
 -13 -11   1   27.29   12.99
  13 -11  -1    7.54    8.66
 -13 -11   1    6.26    6.59
 -13  11   1   14.25    6.65
  13  11  -1   14.98    8.28
  13  11  -1   27.77    9.96
  13  11  -1   14.79    7.59
 -13  11   1    9.12    7.85
  11 -11  -1   34.47    7.71
  11 -11  -1   23.37    8.75
  11 -11  -1   20.62    8.41
 -11 -11   1   24.06    6.59
 -11 -11   1   30.66   11.21
 -11 -11   1   19.92    9.15
  11  11  -1   26.56    9.25
 -11  11   1   38.98    8.55
  11  11  -1   20.77    6.80
  11  11  -1   21.23    8.74
 -11  11   1   30.81    6.82
   9 -11  -1   60.90    8.61
   9 -11  -1   53.26    8.92
  -9 -11   1   58.62   11.91
  -9 -11   1   57.19    9.61
   9 -11  -1   47.00    9.20
  -9 -11   1   65.04    7.37
  -9  11   1   62.39    8.32
   9  11  -1   39.17    8.35
  -9  11   1   61.18    8.91
   7 -11  -1    6.45    5.91
  -7 -11   1    0.85    7.06
  -7 -11   1    8.13    6.46
   7 -11  -1    1.05    4.69
   7 -11  -1    6.14    5.84
  -7 -11   1    5.20    4.17
  -7  11   1    2.50    5.47
  -7  11   1    6.50    5.23
   7  11  -1    4.69    6.08
   7  11  -1   15.06    4.84
   7  11  -1   16.20    6.83
   7  11  -1    6.39    5.90
  -5 -11   1   33.84    5.50
  -5 -11   1   36.25    5.14
   5 -11  -1   36.34    6.48
   5 -11  -1   32.84    6.23
   5 -11  -1   42.00    7.60
   5 -11  -1   45.92    7.20
  -5 -11   1   35.04    4.79
  -5 -11   1   48.11    8.98
  -5  11   1   34.28    6.87
   5  11  -1   31.89    6.69
  -5  11   1   31.31    6.39
   5  11  -1   37.98    7.62
   5  11  -1   35.75    5.69
   5  11  -1   35.20    8.54
   5  11  -1   39.36    8.17
   3 -11  -1   17.80    5.23
   3 -11  -1    7.36    4.10
  -3 -11   1   13.99    6.02
  -3 -11   1    7.88    4.26
   3 -11  -1    6.50    5.05
   3 -11  -1   12.27    4.66
  -3 -11   1   14.06    3.86
   3  11  -1    6.50    5.05
  -3  11   1    0.94    4.36
  -3  11   1   15.36    5.86
   3  11  -1   12.78    5.60
   3  11  -1   12.82    3.79
   3  11  -1   20.31    5.80
   3  11  -1    7.25    5.61
   3  11  -1    6.96    4.14
   3  11  -1   10.56    5.53
   1 -11  -1   54.60    6.53
  -1 -11   1   66.90    6.39
  -1 -11   1   69.64    7.92
   1 -11  -1   61.76    6.24
  -1 -11   1   41.32    6.33
   1 -11  -1   40.43    6.63
  -1  11   1   62.50    7.70
   1  11  -1   69.56    7.11
  -1  11   1   61.97    7.17
   1  11  -1   54.89    7.24
   1  11  -1   56.64    7.68
   1  11  -1   58.38    7.50
  -1  11   1   63.59    6.84
  -1  11   1   57.87    8.11
  -1  11   1   51.87    6.95
   1  11  -1   57.35    6.20
   1  11  -1   64.72    8.56
   1  11  -1   46.98    7.02
  -1  11   1   43.07    6.14
   1 -11   1   39.08    5.47
   1 -11   1   27.93    4.95
  -1 -11  -1   40.79    6.28
   1 -11   1   36.14    6.27
  -1 -11  -1   24.84    5.29
  -1 -11  -1   34.70    4.61
  -1  11  -1   29.89    6.01
   1  11   1   30.57    6.51
   1  11   1   43.70    6.64
  -1  11  -1   31.84    5.53
   1  11   1   26.29    5.15
   1  11   1   25.95    6.50
   1  11   1   32.27    6.56
  -1  11  -1   36.82    5.32
  -1  11  -1   36.31    6.72
  -1  11  -1   30.63    6.14
   1  11   1   38.58    6.66
   1  11   1   29.01    4.87
  -1  11  -1   43.00    7.13
  -1  11  -1   33.53    5.56
  -3 -11  -1   21.39    6.42
   3 -11   1   11.77    5.37
   3 -11   1   14.18    4.72
  -3 -11  -1   16.80    4.55
   3 -11   1   10.58    4.95
  -3 -11  -1   19.68    3.87
   3 -11   1   16.66    4.96
   3  11   1   17.08    5.47
   3  11   1   32.03    6.88
   3  11   1   19.26    4.20
   3  11   1   13.30    5.38
   3  11   1   12.53    5.62
   3  11   1   24.13    4.45
   3  11   1   15.76    6.15
  -3  11  -1   14.15    4.89
  -3  11  -1   14.48    4.77
  -3  11  -1   17.34    5.56
  -3  11  -1   27.54    5.98
  -5 -11  -1    1.74    3.27
   5 -11   1   -1.21    4.03
   5 -11   1    6.85    5.35
   5 -11   1    1.96    4.46
   5 -11   1   -3.13    4.24
  -5 -11  -1    4.65    5.99
  -5 -11  -1    3.00    3.34
  -5  11  -1    1.08    4.18
  -5  11  -1    2.04    4.14
   5  11   1    5.80    5.81
   5  11   1    2.71    5.11
   5  11   1    9.54    5.60
  -5  11  -1    3.20    5.13
   5  11   1    0.81    6.20
   5  11   1    4.31    4.93
   5  11   1    2.07    5.72
  -5  11  -1    4.69    4.40
   5  11   1    6.86    3.74
   7 -11   1    2.06    5.62
  -7 -11  -1    6.22    7.60
   7 -11   1   12.91   10.64
  -7 -11  -1   18.17    7.10
  -7 -11  -1    4.79    3.82
   7 -11   1    3.85    6.05
   7  11   1    9.02    5.96
   7  11   1   16.46    4.64
  -7  11  -1    4.91    4.59
   7  11   1    4.68    6.16
  -7  11  -1    7.41    5.72
   7  11   1   17.98    6.95
   9 -11   1   -1.84    5.18
  -9 -11  -1   10.32    4.81
   9 -11   1   14.37    7.35
  -9 -11  -1   17.67    8.00
  -9 -11  -1    6.57    8.65
   9 -11   1    7.61    6.65
   9  11   1    2.65    6.68
  -9  11  -1   12.19    6.24
   9  11   1    2.37    6.08
   9  11   1   11.79    5.24
  -9  11  -1   13.39    5.30
  11 -11   1    2.33    5.69
  11 -11   1    7.50    7.56
  11 -11   1    6.72    7.11
 -11 -11  -1    3.05    8.46
 -11 -11  -1    9.30    9.57
 -11 -11  -1   -1.74    5.03
  11  11   1   -5.70    5.60
 -11  11  -1   -2.03    5.82
 -11  11  -1   15.53    5.34
  11  11   1   -3.89    5.56
  11  11   1    2.02    7.96
  13 -11   1   -1.05    7.98
  13 -11   1   15.10    7.08
  13 -11   1   12.01    8.47
 -13 -11  -1   13.94    9.55
 -13 -11  -1   20.76   12.30
 -13 -11  -1   10.35    6.92
 -13  11  -1   -5.47    7.20
  13  11   1    8.64    6.95
  13  11   1   -2.73    7.43
  12 -12  -1  180.79   16.37
 -12 -12   1  207.03   17.34
  12 -12  -1  203.16   14.21
  12 -12  -1  170.93   15.41
 -12 -12   1  149.98   19.17
 -12 -12   1  174.69   12.37
  12  12  -1  209.28   16.46
  12  12  -1  171.26   15.57
 -12  12   1  193.11   15.46
 -12  12   1  168.23   11.82
  12  12  -1  174.34   12.86
  10 -12  -1   41.66    9.61
  10 -12  -1   17.80    7.16
 -10 -12   1   27.97   11.79
 -10 -12   1   25.39    9.29
 -10 -12   1   30.86    6.52
  10 -12  -1   39.60    8.98
  10  12  -1   28.88   10.21
  10  12  -1   25.14    7.10
 -10  12   1   25.46    7.79
  10  12  -1   27.17    9.16
  -8 -12   1  182.79   14.71
  -8 -12   1  143.73   15.88
   8 -12  -1  182.38   13.79
   8 -12  -1  172.08   18.40
   8 -12  -1  189.45   13.86
  -8 -12   1  157.79    9.93
   8  12  -1  163.16   10.64
  -8  12   1  188.78   11.73
  -8  12   1  186.49   13.72
   8  12  -1  214.06   14.31
   8  12  -1  168.56   14.72
  -6 -12   1  656.33   27.51
  -6 -12   1  664.63   21.67
  -6 -12   1  642.91   25.73
   6 -12  -1  666.71   25.06
   6 -12  -1  670.48   24.60
   6 -12  -1  676.05   25.70
  -6  12   1  635.26   25.46
  -6  12   1  682.82   25.48
   6  12  -1  666.20   22.01
   6  12  -1  651.26   25.35
   6  12  -1  672.04   26.36
   6  12  -1  662.52   25.33
  -4 -12   1 1265.62   39.87
   4 -12  -1 1191.81   38.23
   4 -12  -1 1186.17   37.24
   4 -12  -1 1197.72   37.69
  -4 -12   1 1165.83   34.59
   4 -12  -1 1199.58   36.87
  -4 -12   1 1194.50   34.98
  -4  12   1 1206.34   37.38
  -4  12   1 1221.04   39.98
   4  12  -1 1192.58   38.89
   4  12  -1 1150.05   38.08
   4  12  -1 1183.48   38.04
   4  12  -1 1171.64   38.34
   4  12  -1 1215.99   39.64
  -4  12   1 1203.91   38.36
   4  12  -1 1176.39   34.96
  -4  12   1 1114.20   37.49
   4  12  -1 1119.89   34.03
  -2 -12   1  754.64   25.08
   2 -12  -1  768.78   26.49
  -2 -12   1  769.74   26.91
  -2 -12   1  755.50   23.79
   2 -12  -1  754.97   26.55
   2 -12  -1  739.13   24.66
   2 -12  -1  745.70   24.72
  -2  12   1  739.91   26.20
   2  12  -1  720.10   26.26
   2  12  -1  736.05   24.16
  -2  12   1  765.56   26.20
   2  12  -1  778.21   27.53
   2  12  -1  747.23   26.65
  -2  12   1  759.22   26.02
   2  12  -1  728.93   26.52
   2  12  -1  743.58   26.65
  -2  12   1  794.28   27.39
   2  12  -1  744.21   24.07
   0 -12   1  298.27   14.36
   0 -12  -1  299.51   14.21
   0 -12  -1  315.62   12.57
   0 -12  -1  300.03   13.55
   0 -12   1  305.06   13.83
   0 -12   1  287.42   12.70
   0  12  -1  301.83   13.61
   0  12  -1  301.14   15.60
   0  12  -1  302.60   13.40
   0  12   1  308.57   13.63
   0  12  -1  302.43   15.52
   0  12  -1  315.67   15.02
   0  12   1  304.25   14.70
   0  12   1  324.99   16.07
   0  12   1  302.43   14.98
   0  12   1  311.43   15.14
   0  12   1  304.01   13.78
   0  12   1  289.00   13.07
   0  12  -1  294.64   14.68
   2 -12   1   18.83    6.12
  -2 -12  -1   13.19    3.94
  -2 -12  -1   18.85    6.32
  -2 -12  -1   14.02    5.21
   2 -12   1   21.69    5.17
   2  12   1   23.72    6.66
   2  12   1    8.39    6.21
  -2  12  -1   17.42    5.48
  -2  12  -1   22.60    5.49
   2  12   1   19.35    4.70
   2  12   1   16.31    4.74
  -2  12  -1   21.68    5.85
   2  12   1   18.22    6.13
  -2  12  -1   22.75    6.66
   2  12   1   22.23    6.06
  -2  12  -1   16.28    6.04
   2  12   1   19.60    5.99
  -2  12  -1   10.49    4.85
   4 -12   1  232.26   12.43
   4 -12   1  209.96   12.44
  -4 -12  -1  243.87   10.13
  -4 -12  -1  240.37   15.02
   4 -12   1  238.98   12.81
   4 -12   1  216.42   13.60
  -4 -12  -1  221.41   10.82
   4  12   1  213.80   10.22
   4  12   1  231.78   14.73
  -4  12  -1  212.39   12.91
   4  12   1  217.16   15.54
  -4  12  -1  223.58   13.45
   4  12   1  218.41   14.28
   4  12   1  225.22   13.60
  -4  12  -1  225.39   12.51
   4  12   1  231.20   13.67
   4  12   1  214.68   10.14
   6 -12   1  701.90   26.91
  -6 -12  -1  694.53   21.46
   6 -12   1  698.41   26.04
  -6 -12  -1  701.11   21.99
  -6 -12  -1  733.68   29.24
   6 -12   1  718.81   25.62
   6  12   1  677.85   26.28
   6  12   1  746.40   27.77
   6  12   1  730.50   22.49
   6  12   1  746.91   27.28
  -6  12  -1  691.69   24.64
  -6  12  -1  740.41   26.34
   6  12   1  693.64   26.63
   8 -12   1  546.10   22.81
  -8 -12  -1  498.40   25.23
  -8 -12  -1  500.84   17.44
   8 -12   1  510.88   20.81
   8 -12   1  520.27   22.79
  -8 -12  -1  508.65   22.91
   8  12   1  526.46   22.42
   8  12   1  491.57   17.75
  -8  12  -1  514.77   21.82
   8  12   1  478.30   22.70
  -8  12  -1  511.59   19.59
   8  12   1  515.68   22.83
  10 -12   1  297.51   18.30
 -10 -12  -1  275.67   13.12
  10 -12   1  322.79   18.17
 -10 -12  -1  302.07   18.46
  10 -12   1  303.08   16.05
 -10 -12  -1  263.85   21.26
  10  12   1  300.16   18.02
  10  12   1  281.37   13.32
 -10  12  -1  322.00   14.53
 -10  12  -1  307.24   17.00
  10  12   1  298.24   18.20
 -12 -12  -1   17.60   12.26
  12 -12   1   24.27    9.21
 -12 -12  -1   17.49    9.47
 -12 -12  -1   22.39    6.44
  12 -12   1   30.46    7.96
  12 -12   1   28.08    9.26
  12  12   1   26.48    9.40
  12  12   1   21.72   10.36
 -12  12  -1   23.66    8.50
  12  12   1   17.09    6.76
  13 -13  -1   78.82   13.33
 -13 -13   1   87.52   17.01
  13 -13  -1   91.30   13.45
 -13 -13   1   59.53   10.61
 -13 -13   1   88.34   14.89
  13 -13  -1   93.99   11.95
  13  13  -1  101.89   22.22
  13  13  -1  109.16   12.02
 -13  13   1   94.22   13.16
  13  13  -1   99.02   16.73
 -11 -13   1  110.87   14.37
  11 -13  -1  140.65   12.66
 -11 -13   1   81.57   15.31
  11 -13  -1  120.45   13.81
  11 -13  -1  140.81   14.86
  11  13  -1  110.24   14.84
  11  13  -1  119.48   14.92
 -11  13   1  139.32   13.93
 -11  13   1  134.47   11.23
  11  13  -1  110.75   10.78
  -9 -13   1  248.21   12.67
  -9 -13   1  258.76   17.66
   9 -13  -1  283.54   16.16
  -9 -13   1  253.30   20.20
   9 -13  -1  265.09   17.19
   9 -13  -1  262.19   16.83
   9  13  -1  258.07   17.94
   9  13  -1  287.72   13.91
  -9  13   1  290.50   14.69
  -9  13   1  287.53   17.60
   7 -13  -1  356.08   18.34
  -7 -13   1  323.40   18.57
  -7 -13   1  326.13   13.94
  -7 -13   1  315.34   20.29
   7 -13  -1  344.73   17.15
   7 -13  -1  337.67   17.79
  -7  13   1  327.59   17.98
  -7  13   1  335.34   16.12
   7  13  -1  361.34   18.55
   7  13  -1  324.66   14.52
   7  13  -1  331.75   19.04
   7  13  -1  359.47   18.93
  -5 -13   1   89.14    8.26
   5 -13  -1   79.93   10.39
   5 -13  -1   75.87    9.39
  -5 -13   1   74.15   11.72
  -5 -13   1   69.49    6.92
   5 -13  -1   71.84    9.20
  -5 -13   1   83.06    7.86
   5 -13  -1   88.76   10.62
   5  13  -1   74.16   11.12
   5  13  -1   73.11    8.29
   5  13  -1  100.03   11.08
   5  13  -1   88.81   11.47
  -5  13   1   72.73    9.68
  -5  13   1   98.41   11.21
   5  13  -1   96.79   11.17
  -3 -13   1   47.41   11.13
  -3 -13   1   47.86    6.13
   3 -13  -1   41.07    7.74
   3 -13  -1   44.81    6.88
   3 -13  -1   40.78    8.01
   3 -13  -1   45.45    8.06
  -3 -13   1   38.34    8.41
   3  13  -1   50.48   13.62
   3  13  -1   49.70    9.32
   3  13  -1   45.19    8.30
   3  13  -1   45.38    6.43
  -3  13   1   26.79    7.23
  -3  13   1   36.81    7.94
   3  13  -1   49.50    8.24
   3  13  -1   38.82    7.92
   3  13  -1   38.22    5.66
  -3  13   1   38.34    7.60
  -3  13   1   40.89    7.52
   1 -13  -1  359.42   14.71
  -1 -13   1  362.82   16.21
   1 -13  -1  337.43   14.41
   1 -13  -1  358.78   14.96
   1 -13  -1  371.07   16.90
  -1 -13   1  352.23   14.48
   1  13  -1  355.66   16.37
  -1  13   1  344.58   17.83
   1  13  -1  380.73   15.39
   1  13  -1  362.70   17.14
  -1  13   1  367.89   16.17
   1  13  -1  343.44   17.14
   1  13  -1  355.45   17.19
  -1  13   1  340.22   16.97
  -1  13   1  376.38   16.91
  -1  13   1  358.01   14.75
   1  13  -1  381.89   17.18
   1  13  -1  382.58   18.53
  -1  13   1  387.29   17.35
  -1 -13  -1  158.95   10.89
   1 -13   1  143.68    9.61
   1 -13   1  163.58   10.25
   1 -13   1  180.30   12.11
  -1 -13  -1  157.80    9.03
  -1 -13  -1  169.81   19.88
  -1  13  -1  171.89   12.04
  -1  13  -1  154.48   11.49
   1  13   1  151.20   12.89
  -1  13  -1  168.73    9.88
   1  13   1  175.31   11.77
  -1  13  -1  158.58   10.89
  -1  13  -1  179.34   12.81
   1  13   1  161.71   10.11
   1  13   1  152.00   11.86
   1  13   1  149.80   11.35
   1  13   1  140.85   11.65
  -1  13  -1  145.80   12.40
   1  13   1  162.37   10.50
  -1  13  -1  157.78   10.70
  -3 -13  -1  470.12   16.55
  -3 -13  -1  491.15   21.16
   3 -13   1  472.43   19.00
  -3 -13  -1  561.07   26.18
   3 -13   1  460.01   18.65
   3 -13   1  492.82   20.63
   3  13   1  484.02   17.10
   3  13   1  454.09   20.08
   3  13   1  477.94   17.48
   3  13   1  476.38   20.63
   3  13   1  474.15   20.79
  -3  13  -1  507.83   19.94
  -3  13  -1  477.30   19.61
  -3  13  -1  458.70   22.27
   3  13   1  459.92   21.41
  -3  13  -1  469.35   20.68
  -5 -13  -1  305.08   12.56
   5 -13   1  290.71   16.46
  -5 -13  -1  271.36   17.66
   5 -13   1  256.03   14.61
   5 -13   1  267.89   14.77
  -5 -13  -1  291.23   11.87
   5  13   1  290.38   12.22
   5  13   1  269.81   15.49
  -5  13  -1  261.05   15.59
   5  13   1  295.68   16.63
   5  13   1  286.04   11.69
   5  13   1  280.44   17.36
  -5  13  -1  259.78   19.57
   5  13   1  305.12   16.37
   7 -13   1    6.73    8.88
   7 -13   1   14.71    7.08
  -7 -13  -1   21.47   10.06
   7 -13   1    6.30    6.62
  -7  13  -1   18.89    5.85
   7  13   1   14.34   11.60
   7  13   1   17.50    8.16
  -7  13  -1    5.33    6.29
   7  13   1   27.10    8.63
  -9 -13  -1   44.47   12.23
   9 -13   1   34.59    8.68
   9 -13   1   41.67    7.68
  -9 -13  -1   31.08    5.92
   9 -13   1   47.69    9.81
  -9  13  -1   52.32    9.50
   9  13   1   48.51   10.18
   9  13   1   55.16    7.16
   9  13   1   43.16    9.73
  -9  13  -1   43.40    9.82
  11 -13   1   96.84   13.07
  11 -13   1   83.16   10.75
 -11 -13  -1   73.35   15.05
 -11 -13  -1   63.75   12.34
  11 -13   1  113.51   14.14
 -11  13  -1  107.61    9.92
  11  13   1  104.97   14.29
 -11  13  -1   84.84   11.40
  11  13   1   86.27   13.01
  11  13   1   99.23   12.22
  11  13   1   93.76   13.18
 -13 -13  -1   91.97   17.58
  13 -13   1  141.22   13.14
  13 -13   1  137.33   15.55
  13 -13   1  125.91   15.86
 -13 -13  -1  101.50   14.79
 -13  13  -1  114.81   13.94
  13  13   1  130.26   11.32
  13  13   1  137.14   19.39
  12 -14  -1   28.18   10.13
 -12 -14   1   42.16    8.31
 -12 -14   1   20.31   12.69
  12 -14  -1   67.70   12.28
  12 -14  -1   46.29    9.73
 -12 -14   1   34.00   11.63
 -12  14   1   45.66   10.68
  12  14  -1   40.95    8.01
  12  14  -1   20.40   10.87
  12  14  -1   44.56   11.15
 -12  14   1   23.41    7.66
  10 -14  -1   24.48    8.51
  10 -14  -1   14.61    8.64
 -10 -14   1   48.86   12.82
 -10 -14   1   26.70    6.65
  10 -14  -1   35.09    8.58
  10  14  -1   32.87    9.21
 -10  14   1   44.79    9.86
  10  14  -1   25.36   10.02
  10  14  -1   33.28    7.21
  -8 -14   1   27.55   11.48
   8 -14  -1   41.79    9.12
   8 -14  -1   72.01    9.79
   8 -14  -1   67.66   17.39
  -8 -14   1   58.96    7.27
   8  14  -1   86.31   12.42
  -8  14   1   49.60    8.68
   8  14  -1   81.61   12.49
   8  14  -1   66.43   11.32
   8  14  -1   68.84    8.10
  -6 -14   1  165.15    9.67
  -6 -14   1  147.95   15.43
   6 -14  -1  153.49   13.45
  -6 -14   1  164.27   10.21
   6 -14  -1  138.20   12.38
   6 -14  -1  157.26   13.14
  -6 -14   1  164.67    8.89
   6  14  -1  175.31   14.06
   6  14  -1  159.88   14.13
  -6  14   1  174.14   14.17
   6  14  -1  184.39   15.36
   4 -14  -1  207.04   12.90
   4 -14  -1  186.16   12.48
  -4 -14   1  206.85   10.76
   4 -14  -1  198.38   13.96
  -4 -14   1  220.68   15.55
  -4 -14   1  165.93   14.89
   4 -14  -1  187.39   13.54
   4  14  -1  212.21   14.69
  -4  14   1  184.55   12.78
   4  14  -1  184.22   13.62
   4  14  -1  214.82   15.68
  -4  14   1  235.62   15.20
   4  14  -1  186.10   10.35
   4  14  -1  209.04   15.33
   2 -14  -1   44.25    8.23
  -2 -14   1   38.87    6.01
  -2 -14   1   47.16    7.71
   2 -14  -1   36.85    7.00
  -2 -14   1   45.76    8.61
   2 -14  -1   43.94    7.65
   2  14  -1   37.20    6.30
  -2  14   1   40.70    7.56
   2  14  -1   59.23    7.55
  -2  14   1   52.73    8.99
  -2  14   1   47.77    8.40
   2  14  -1   29.55    7.45
   2  14  -1   51.97    9.56
   2  14  -1   40.64    8.65
   2  14  -1   36.89    8.07
   2  14  -1   30.98    7.12
  -2  14   1   56.36    9.18
   0 -14   1   93.00    8.88
   0 -14   1  114.45   11.12
   0 -14   1  124.96   10.66
   0 -14  -1  117.22    8.66
   0 -14  -1  118.09   10.91
   0 -14  -1  129.03   10.69
   0  14  -1  137.20   10.64
   0  14   1  147.64   10.71
   0  14   1  120.04   10.17
   0  14   1  126.83   13.05
   0  14  -1   96.87   10.91
   0  14  -1  137.40   13.04
   0  14  -1  127.73   10.21
   0  14   1  140.36   12.12
   0  14  -1  122.05   11.53
   0  14  -1  140.31   15.44
   0  14   1  104.40   10.74
   0  14   1  129.21   10.41
   0  14  -1  114.99   10.39
   0  14   1  106.94   11.37
   2 -14   1   50.04    8.84
  -2 -14  -1   38.94    7.12
   2 -14   1   48.21    7.11
  -2 -14  -1   46.90    8.56
  -2 -14  -1   40.44    5.80
   2 -14   1   33.18    6.89
  -2  14  -1   39.04    7.57
  -2  14  -1   48.52    8.73
   2  14   1   36.16    6.39
   2  14   1   52.03   10.24
   2  14   1   45.97    8.40
  -2  14  -1   40.01    8.26
  -2  14  -1   46.05    8.96
  -2  14  -1   41.21    7.76
   2  14   1   36.29    6.56
   2  14   1   51.38    9.10
   2  14   1   45.30    8.95
   2  14   1   42.79    7.86
  -4 -14  -1  134.24   13.82
   4 -14   1  120.59   12.42
   4 -14   1  128.04   11.40
  -4 -14  -1  131.96    8.60
   4  14   1  123.07    8.75
  -4  14  -1  116.78   12.48
   4  14   1  124.89   12.73
  -4  14  -1  134.28   10.86
   4  14   1  132.04   12.25
   4  14   1  116.80    8.94
   4  14   1  105.53   12.93
   4  14   1  108.82   12.00
   4  14   1  148.85   14.41
   6 -14   1  156.35   12.12
  -6 -14  -1  145.52   15.78
  -6 -14  -1  137.67    8.17
   6 -14   1  118.05   12.04
  -6 -14  -1  141.78    9.12
  -6 -14  -1  129.98    8.59
   6 -14   1  124.74   12.86
   6  14   1  151.27   13.35
   6  14   1  127.59    9.16
  -6  14  -1  128.44   10.69
   6  14   1  139.51   13.63
  -6  14  -1  133.52   12.79
   6  14   1  152.44   14.59
  -8 -14  -1  142.02   16.88
   8 -14   1  138.88   12.58
   8 -14   1  144.53   14.10
   8 -14   1  134.34   13.53
  -8  14  -1  123.74   10.92
  -8  14  -1  155.80   13.77
   8  14   1  144.06   15.08
   8  14   1  144.96   13.91
   8  14   1  177.75   15.12
  10 -14   1   36.99    9.45
  10 -14   1   34.64    9.25
 -10 -14  -1   36.13   12.34
  10 -14   1   48.06    9.13
  10  14   1   43.41   11.07
 -10  14  -1   40.53    9.97
 -10  14  -1   39.84    7.72
  10  14   1   56.12   11.07
  10  14   1   36.44   19.67
  12 -14   1    2.61    7.66
  12 -14   1   11.44    7.33
 -12 -14  -1   -1.10   11.42
  12 -14   1    4.78    8.99
 -12  14  -1   11.45    7.88
  12  14   1   -1.75    8.73
 -12  14  -1   10.20    8.08
  12  14   1   12.89   10.28
  12  14   1    8.56    9.79
  11 -15  -1  207.18   17.53
 -11 -15   1  165.10   20.66
  11 -15  -1  233.45   16.23
  11 -15  -1  242.26   18.51
 -11 -15   1  201.83   15.11
  11  15  -1  199.75   19.64
 -11  15   1  248.74   17.78
  11  15  -1  223.84   13.52
 -11  15   1  242.07   15.33
  11  15  -1  250.56   19.53
  11  15  -1  229.70   18.39
  -9 -15   1  440.72   26.21
  -9 -15   1  406.85   16.92
   9 -15  -1  428.23   22.49
   9 -15  -1  458.56   21.37
   9 -15  -1  424.39   22.19
  -9  15   1  419.63   22.24
   9  15  -1  408.79   17.75
   9  15  -1  444.98   23.28
   9  15  -1  427.30   23.89
  -9  15   1  446.03   19.83
   9  15  -1  422.65   23.37
   7 -15  -1  249.13   20.09
   7 -15  -1  236.99   16.55
  -7 -15   1  232.35   12.20
   7 -15  -1  242.81   15.45
   7  15  -1  254.56   17.26
   7  15  -1  258.68   17.69
  -7  15   1  244.42   21.09
   7  15  -1  254.31   13.10
  -7  15   1  251.11   14.67
   7  15  -1  243.22   18.02
   5 -15  -1    7.49    6.27
   5 -15  -1    6.16    6.37
  -5 -15   1   10.91    5.14
  -5 -15   1    7.74    8.60
  -5 -15   1   -4.82    6.45
  -5 -15   1    7.56    4.49
   5 -15  -1    0.64    6.30
   5  15  -1   -0.87    5.27
   5  15  -1   -4.45    6.51
   5  15  -1    8.34    6.73
   5  15  -1    0.35    7.53
   5  15  -1    3.43    7.02
  -5  15   1   -3.10    6.81
   3 -15  -1   31.00    6.73
   3 -15  -1   34.06    8.52
  -3 -15   1   42.89    9.47
  -3 -15   1   42.45    7.55
   3 -15  -1   44.12    7.87
  -3 -15   1   49.55    6.93
   3  15  -1   47.38    9.18
   3  15  -1   48.14    9.45
  -3  15   1   38.87    8.87
   3  15  -1   53.89    7.73
  -3  15   1   55.17    9.27
   3  15  -1   48.77   13.06
   3  15  -1   50.79    9.82
  -3  15   1   50.75   10.09
   3  15  -1   36.24   15.89
   3  15  -1   57.60   11.08
  -1 -15   1  753.11   27.39
   1 -15  -1  752.08   27.81
   1 -15  -1  761.04   25.91
  -1 -15   1  731.27   26.94
   1 -15  -1  775.90   26.39
   1 -15  -1  780.55   25.42
  -1 -15   1  703.20   25.55
   1  15  -1  775.69   28.83
   1  15  -1  748.83   28.78
   1  15  -1  732.85   27.11
  -1  15   1  739.56   29.32
  -1  15   1  775.18   25.53
  -1  15   1  691.88   27.53
   1  15  -1  756.80   28.33
  -1  15   1  729.21   28.25
   1  15  -1  776.36   29.87
   1  15  -1  747.52   25.99
   1  15  -1  745.32   26.05
  -1  15   1  761.48   28.72
  -1 -15  -1  738.88   25.01
  -1 -15  -1  778.86   27.71
   1 -15   1  754.76   28.27
  -1 -15  -1  789.54   27.70
   1 -15   1  767.15   26.03
   1 -15   1  707.82   25.90
   1  15   1  740.30   26.57
  -1  15  -1  780.87   29.96
   1  15   1  781.48   26.05
   1  15   1  759.95   33.60
  -1  15  -1  808.20   26.09
   1  15   1  772.77   29.18
  -1  15  -1  790.43   27.55
  -1  15  -1  741.01   28.77
   1  15   1  786.47   27.77
  -1  15  -1  770.45   28.74
   1  15   1  771.49   30.26
  -1  15  -1  749.18   29.04
   1  15   1  761.81   29.14
   3 -15   1  723.39   27.47
   3 -15   1  702.40   25.74
  -3 -15  -1  678.25   24.53
  -3 -15  -1  726.45   27.98
  -3 -15  -1  677.56   22.75
   3  15   1  707.08   27.86
  -3  15  -1  729.49   26.69
   3  15   1  717.22   27.73
   3  15   1  653.11   25.69
  -3  15  -1  671.78   26.94
   3  15   1  692.69   28.83
  -3  15  -1  717.49   27.90
   3  15   1  712.49   27.55
   3  15   1  661.93   23.92
   3  15   1  671.57   27.44
  -5 -15  -1  120.59   13.02
  -5 -15  -1  130.65    8.94
   5 -15   1  136.13   13.29
  -5 -15  -1  166.70   15.65
   5 -15   1  132.74   12.35
   5  15   1  144.33    8.99
   5  15   1  134.58   15.15
   5  15   1  138.85    9.66
   5  15   1  154.08   13.81
  -5  15  -1  127.24   13.15
   5  15   1  139.23   13.85
   7 -15   1    1.84    6.81
   7 -15   1   11.20    6.80
  -7 -15  -1   16.68   16.46
   7 -15   1   17.96    8.83
   7  15   1   17.10    8.40
  -7  15  -1   -2.43    4.97
  -7  15  -1   15.50    7.90
   7  15   1    4.71    8.59
   7  15   1    5.32    8.27
   9 -15   1  175.56   15.56
   9 -15   1  153.51   13.20
  -9 -15  -1  165.23   18.91
   9 -15   1  156.49   14.97
   9  15   1  177.11   19.86
   9  15   1  154.82   15.73
   9  15   1  184.26   16.96
  -9  15  -1  134.96   14.46
  -9  15  -1  165.74   15.73
  11 -15   1  264.24   16.87
  11 -15   1  261.27   18.40
  11 -15   1  250.31   18.87
 -11 -15  -1  213.40   22.84
 -11  15  -1  263.95   17.83
 -11  15  -1  242.10   14.72
  11  15   1  261.69   19.76
  11  15   1  238.35   20.45
  11  15   1  262.88   19.97
 -10 -16   1   19.99   12.39
  10 -16  -1    8.83    7.52
  10 -16  -1    2.08    8.44
  10 -16  -1   13.40    8.69
  10  16  -1   16.56    6.63
 -10  16   1   14.10    9.17
  10  16  -1   19.91   10.53
  10  16  -1   10.86    9.45
 -10  16   1   38.35   16.47
  10  16  -1   15.68    9.54
  -8 -16   1   49.37   13.10
   8 -16  -1   21.44    9.02
  -8 -16   1   23.71    6.27
   8 -16  -1   22.88    7.83
   8 -16  -1   11.97    8.37
   8  16  -1   26.78   11.02
   8  16  -1   34.71   10.92
  -8  16   1   12.69    9.00
   8  16  -1   35.76    7.41
   8  16  -1   39.24   10.95
  -8  16   1   18.54    7.36
   6 -16  -1   68.41   10.87
  -6 -16   1   57.74    7.02
   6 -16  -1   59.81   10.84
   6 -16  -1   73.20   10.72
  -6 -16   1   70.71   15.27
  -6 -16   1   67.19    7.91
   6  16  -1   75.60   11.63
   6  16  -1   82.85   12.49
   6  16  -1   45.49   11.98
  -6  16   1   55.48   12.78
   6  16  -1   62.95    8.33
   4 -16  -1   28.64    7.92
  -4 -16   1   35.24    6.36
  -4 -16   1   45.66    7.90
  -4 -16   1   33.99    7.91
  -4 -16   1   41.23   10.14
  -4  16   1   47.70    9.34
   4  16  -1   31.91    8.79
   4  16  -1   34.42    7.45
   4  16  -1   25.81   19.28
   4  16  -1   58.24   10.83
  -4  16   1   20.40    8.55
   4  16  -1   39.45   13.00
  -2 -16   1   95.66   11.18
   2 -16  -1   69.84    9.21
  -2 -16   1  124.93   12.81
   2 -16  -1   89.39   10.17
   2 -16  -1  105.69   12.25
  -2 -16   1   92.93   10.23
   2  16  -1   95.41   11.86
  -2  16   1  113.59   12.03
   2  16  -1   86.18    9.53
   2  16  -1   77.54   11.79
   2  16  -1  103.15   12.51
   2  16  -1  109.53   13.23
   2  16  -1   93.31   10.35
   2  16  -1   87.36   11.49
  -2  16   1   97.96   12.76
  -2  16   1  109.86   12.42
   0 -16  -1   73.05    9.36
   0 -16  -1   90.19    9.56
   0 -16   1   53.14    8.06
   0 -16  -1   87.27   10.70
   0 -16  -1   81.98    8.76
   0 -16   1   80.03    9.68
   0 -16   1   94.13   11.11
   0  16   1   93.26   10.24
   0  16  -1   67.52    9.02
   0  16   1   67.10   10.61
   0  16  -1   64.17   10.42
   0  16   1   67.97   11.18
   0  16   1  106.94   12.46
   0  16   1   71.78   10.94
   0  16  -1   79.69   10.94
   0  16  -1   83.54   11.97
   0  16  -1   62.52    9.22
   2 -16   1   40.70    8.86
  -2 -16  -1   56.29    7.11
  -2 -16  -1   28.33    8.59
   2 -16   1   34.80    7.70
  -2 -16  -1   37.64    7.73
   2  16   1   40.47    9.80
  -2  16  -1   35.26    9.14
   2  16   1   29.63    9.00
   2  16   1   51.40    9.16
   2  16   1   57.10    9.95
   2  16   1   33.35    6.98
  -2  16  -1   45.44    9.26
   2  16   1   30.87    8.65
  -2  16  -1   57.73    9.70
   2  16   1   35.71    7.38
  -4 -16  -1   23.39    6.77
   4 -16   1   17.42    7.32
  -4 -16  -1   31.23    5.67
  -4 -16  -1   31.83    9.81
  -4  16  -1   29.13    8.19
   4  16   1   15.45    7.56
   4  16   1   18.49    8.41
  -4  16  -1   29.47    9.20
  -4  16  -1   27.07    8.22
   4  16   1   29.73   10.55
  -6 -16  -1   55.55    6.90
  -6 -16  -1   53.78    6.58
  -6 -16  -1   65.28   16.36
   6 -16   1   57.06   10.64
   6 -16   1   58.15   12.18
   6  16   1   62.79   11.85
   6  16   1   47.82   11.76
  -6  16  -1   71.90   10.04
  -6  16  -1   44.52   11.27
   6  16   1   59.76   11.55
   6  16   1   57.68    7.66
   8 -16   1   32.02    8.24
  -8 -16  -1   22.62   11.72
   8 -16   1   15.30    8.37
   8 -16   1   11.22    7.80
   8  16   1   30.76   10.18
   8  16   1   19.33   10.04
  -8  16  -1   20.43    9.15
   8  16   1   25.68    9.86
  -8  16  -1   17.18    6.94
  10 -16   1   32.45   10.44
 -10 -16  -1   30.67   13.15
  10 -16   1   29.60    8.47
  10 -16   1   29.65   10.45
  10  16   1   57.08   12.08
 -10  16  -1   31.14    9.86
 -10  16  -1   16.32    7.43
  10  16   1   32.92   12.30
  10  16   1   47.99   12.07
   9 -17  -1  165.83   14.61
   9 -17  -1  199.10   17.16
   9 -17  -1  169.85   16.83
  -9 -17   1  160.52   20.09
   9  17  -1  195.68   17.56
  -9  17   1  180.12   14.29
   9  17  -1  190.91   18.51
   9  17  -1  181.42   12.33
   9  17  -1  148.30   17.92
  -9  17   1  171.33   16.90
  -7 -17   1  108.34    9.84
   7 -17  -1  123.72   14.07
  -7 -17   1  113.79    8.50
   7 -17  -1  130.16   15.01
   7 -17  -1  122.53   14.12
  -7 -17   1  126.34   16.91
  -7 -17   1   89.67   12.77
  -7  17   1  151.43   15.85
   7  17  -1   95.65   10.68
  -7  17   1  108.17   11.56
   7  17  -1  123.43   14.75
   7  17  -1  121.08   16.06
   7  17  -1  141.87   18.05
   5 -17  -1   23.82    8.44
  -5 -17   1   35.67   11.26
   5 -17  -1   20.88    8.56
  -5 -17   1   36.55    7.30
  -5 -17   1   26.48    6.62
   5  17  -1   27.68    9.15
  -5  17   1   20.91   10.99
   5  17  -1    0.63   11.83
   5  17  -1   26.42    7.48
   5  17  -1   24.81    9.21
  -5  17   1   25.03    7.89
   3 -17  -1   37.91    9.61
  -3 -17   1   29.14    7.78
  -3 -17   1   43.45   10.58
   3 -17  -1   44.44    8.85
  -3 -17   1   29.13    6.74
   3  17  -1   49.07    8.27
  -3  17   1   39.93   10.67
   3  17  -1   55.30   11.30
  -3  17   1   42.25    9.81
   3  17  -1   18.55    8.33
   3  17  -1   32.06    7.60
   3  17  -1   51.73   10.53
   3  17  -1   48.39   10.45
  -3  17   1   54.80   11.05
  -1 -17   1  113.34   10.21
  -1 -17   1  120.04   12.60
   1 -17  -1   98.19   11.35
   1 -17  -1  107.55   12.80
   1 -17  -1  119.80   11.20
  -1 -17   1  107.29   12.50
   1 -17  -1  114.67   10.67
   1  17  -1  126.79   12.28
   1  17  -1  107.44   13.15
  -1  17   1  109.14   12.77
   1  17  -1  138.94   11.68
   1  17  -1  122.65   13.26
  -1  17   1  143.10   14.16
   1  17  -1  130.20   15.59
  -1  17   1  117.64   14.50
  -1 -17  -1  250.41   16.08
   1 -17   1  245.78   14.79
  -1 -17  -1  261.15   13.40
  -1 -17  -1  246.25   13.55
  -1 -17  -1  259.18   15.99
   1 -17   1  262.77   14.11
   1 -17   1  249.99   16.36
  -1  17  -1  225.46   16.35
   1  17   1  247.02   15.06
  -1  17  -1  228.26   17.86
  -1  17  -1  260.12   15.78
   1  17   1  270.94   18.86
   1  17   1  270.56   17.87
  -1  17  -1  272.55   16.93
  -3 -17  -1  219.91   16.83
   3 -17   1  217.80   16.04
   3 -17   1  195.99   14.35
  -3 -17  -1  212.14   13.89
  -3 -17  -1  200.93   11.61
   3  17   1  217.23   18.07
  -3  17  -1  203.94   15.83
   3  17   1  167.61   13.55
   3  17   1  215.48   16.58
  -3  17  -1  183.08   14.41
   3  17   1  210.41   15.43
   3  17   1  222.45   12.93
  -3  17  -1  219.75   17.12
  -5 -17  -1  105.31   14.38
  -5 -17  -1   97.02    8.86
   5 -17   1   86.71   13.82
   5 -17   1   93.28   12.63
  -5 -17  -1  107.48   10.64
   5  17   1   85.55   10.81
  -5  17  -1   81.48   12.38
   5  17   1   80.24   13.77
  -5  17  -1   85.80   11.94
   5  17   1  113.29   14.63
   5  17   1   95.50    9.74
   5  17   1  102.61   15.13
   7 -17   1    4.13    7.46
  -7 -17  -1    9.25    4.89
  -7 -17  -1    8.05    5.39
   7 -17   1   13.31    8.28
  -7 -17  -1   16.06   10.94
  -7  17  -1    4.98    6.81
  -7  17  -1   11.96    8.47
   7  17   1   24.96   10.31
   7  17   1   17.16   10.53
   7  17   1    5.20    7.54
  -9 -17  -1   35.45   13.61
   9 -17   1   20.65    9.66
   9 -17   1   43.17   11.27
  -9  17  -1   20.83    9.44
   9  17   1   19.62   11.55
  -9  17  -1   18.04   11.74
   9  17   1   24.21   10.90
   9  17   1   30.08   10.47
  -8 -18   1   43.12    8.30
   8 -18  -1   37.88   10.64
   8 -18  -1   54.72   11.09
  -8 -18   1   29.44   13.31
   8 -18  -1   34.62   10.55
   8  18  -1   53.07   13.09
   8  18  -1   46.55    8.58
   8  18  -1   63.68   13.66
  -8  18   1   28.73    9.09
  -8  18   1   35.79   11.27
   8  18  -1   71.09   14.32
  -6 -18   1  305.53   15.34
  -6 -18   1  282.76   14.81
   6 -18  -1  325.67   20.31
  -6 -18   1  321.22   22.76
   6 -18  -1  337.48   19.33
  -6 -18   1  246.49   18.98
  -6  18   1  345.04   19.78
   6  18  -1  269.54   19.45
   6  18  -1  356.81   23.68
   6  18  -1  354.53   21.72
  -6  18   1  298.47   20.53
  -4 -18   1  301.72   20.38
  -4 -18   1  283.36   14.74
   4 -18  -1  317.32   19.55
   4 -18  -1  291.93   17.62
  -4 -18   1  312.75   16.47
   4  18  -1  290.34   19.86
   4  18  -1  297.05   21.11
  -4  18   1  326.26   18.61
  -4  18   1  285.51   19.36
   4  18  -1  298.98   15.64
  -2 -18   1  393.56   19.08
   2 -18  -1  353.76   19.87
  -2 -18   1  301.57   18.67
  -2 -18   1  366.67   20.02
   2 -18  -1  327.58   17.46
   2  18  -1  353.33   20.60
   2  18  -1  330.16   20.17
  -2  18   1  318.53   21.07
  -2  18   1  337.71   20.40
   2  18  -1  346.25   22.01
  -2  18   1  333.96   19.52
   2  18  -1  339.77   17.29
   0 -18  -1  135.70   12.22
   0 -18  -1  135.05   14.23
   0 -18  -1  118.55   11.40
   0 -18   1  124.73   11.82
   0 -18   1  111.60   13.13
   0 -18   1  146.21   12.63
   0  18  -1  136.23   12.95
   0  18  -1  132.02   14.12
   0  18   1  128.84   15.49
   0  18  -1  114.53   11.88
   0  18  -1  136.89   15.97
   0  18   1  115.42   23.18
   0  18   1  112.44   11.68
   0  18  -1  124.00   14.40
   0  18   1  126.23   14.34
  -2 -18  -1   19.72    7.87
  -2 -18  -1   15.20    5.78
  -2 -18  -1   10.18    6.26
   2 -18   1   11.60    7.20
  -2 -18  -1   19.98    8.86
   2 -18   1    5.39    7.55
   2  18   1    1.77    8.71
  -2  18  -1   12.85    8.09
   2  18   1    9.52    8.57
  -2  18  -1   14.30    7.91
  -2  18  -1   10.22    8.58
   4 -18   1  100.04   13.30
   4 -18   1   97.83   12.50
  -4 -18  -1   82.10    9.17
  -4 -18  -1  109.50   11.50
  -4 -18  -1  107.69   14.96
  -4  18  -1  102.71   13.22
   4  18   1   87.43   13.64
  -4  18  -1   93.48   13.31
   4  18   1  102.61   16.13
  -4  18  -1  113.37   12.30
   4  18   1   93.82   10.21
   4  18   1  105.86   13.77
  -6 -18  -1  277.91   14.26
   6 -18   1  227.32   18.07
  -6 -18  -1  294.43   21.82
   6 -18   1  273.77   18.11
  -6  18  -1  253.93   17.54
   6  18   1  234.40   20.58
   6  18   1  282.54   20.40
  -6  18  -1  263.54   19.37
   6  18   1  291.46   19.49
  -6  18  -1  265.91   18.31
   8 -18   1  170.24   16.76
   8 -18   1  217.52   17.70
  -8 -18  -1  187.63   21.40
  -8  18  -1  173.32   17.28
  -8  18  -1  162.50   14.56
   8  18   1  196.87   19.28
   8  18   1  202.22   18.40
   7 -19  -1    7.97    9.33
   7 -19  -1    0.21    8.22
  -7 -19   1    9.73    6.13
  -7 -19   1   12.61   11.89
  -7  19   1   16.61   15.76
  -7  19   1   16.22   10.06
   7  19  -1   11.92   11.43
   7  19  -1   16.07    7.37
   5 -19  -1   15.56    9.12
   5 -19  -1   14.55    8.67
  -5 -19   1    5.33   10.46
  -5 -19   1    8.96    7.09
  -5 -19   1    7.94    6.47
  -5  19   1   -2.83    6.78
   5  19  -1    1.74    6.69
   5  19  -1   29.53   11.03
  -5  19   1   16.19    9.86
   5  19  -1   11.73    9.07
  -5  19   1    5.34    8.57
   3 -19  -1   10.62    8.20
  -3 -19   1   17.07    9.90
   3 -19  -1    7.13    7.66
  -3 -19   1   27.13    8.44
   3  19  -1   30.63    9.39
  -3  19   1    2.50    8.26
  -3  19   1   16.56   19.95
   3  19  -1   21.86   11.40
  -3  19   1    0.57    7.39
   3  19  -1   20.57    7.48
  -1 -19   1   20.83    8.85
  -1 -19   1   17.64    7.14
   1 -19  -1    8.96    6.62
   1 -19  -1    9.52    8.17
  -1 -19   1   19.12   12.95
  -1  19   1   13.51    8.17
   1  19  -1    2.24    7.20
  -1  19   1    8.15    9.53
   1  19  -1   35.77   11.98
   1  19  -1   32.10    9.90
   1  19  -1   14.58   16.61
  -1 -19  -1    2.24    7.20
  -1 -19  -1    0.35    7.94
   1 -19   1   -6.26    6.74
   1 -19   1   11.73    7.20
   1 -19   1    0.93    6.51
  -1 -19  -1   -5.57    5.79
   1  19   1    7.60    8.96
  -1  19  -1    5.61    8.05
  -1  19  -1    3.00    6.93
  -1  19  -1    6.49    8.89
   1  19   1    5.70    8.30
  -3 -19  -1    9.04    6.31
  -3 -19  -1    8.21    5.83
   3 -19   1    8.09    8.01
  -3 -19  -1   11.15    7.14
   3 -19   1   13.57    7.42
  -3 -19  -1   10.95    9.37
  -3  19  -1    8.26    8.12
  -3  19  -1    2.66    6.91
   3  19   1    3.37    9.24
   3  19   1    8.40    9.12
  -3  19  -1    9.70    8.98
   5 -19   1    9.49    8.60
  -5 -19  -1    5.34    7.01
   5 -19   1   -2.68    7.43
  -5 -19  -1   23.46    7.40
  -5 -19  -1   29.28   11.69
  -5  19  -1   12.91    9.02
  -5  19  -1   10.46    9.57
   5  19   1   13.59   10.73
   5  19   1   15.18    9.79
  -5  19  -1   12.06    6.72
   7 -19   1    8.20    9.59
  -7 -19  -1   47.24   13.91
  -7 -19  -1   19.77    6.74
   7 -19   1   20.66   10.01
   7  19   1   38.95   13.92
   7  19   1   28.84   11.68
  -7  19  -1   36.31   10.95
   4 -20  -1  317.85   19.64
  -4 -20   1  350.51   18.64
  -4 -20   1  365.70   23.07
   4 -20  -1  356.81   22.16
   4  20  -1  311.50   22.17
  -4  20   1  319.96   20.06
  -4  20   1  309.90   26.11
   4  20  -1  331.14   23.86
  -4  20   1  380.75   23.67
   4  20  -1  329.77   18.02
  -2 -20   1  251.87   18.88
   2 -20  -1  268.55   19.08
  -2 -20   1  252.60   17.43
  -2 -20   1  257.99   15.52
  -2  20   1  243.15   18.12
   2  20  -1  260.48   16.52
  -2  20   1  259.61   23.70
   2  20  -1  266.82   19.64
   2  20  -1  233.45   21.08
  -2  20   1  285.19   22.26
   0 -20   1  100.32   12.08
   0 -20  -1   97.81   13.28
   0 -20  -1   76.78   10.75
   0 -20  -1   97.35   11.36
   0 -20   1  104.00   12.10
   0 -20   1   92.51   12.84
   0  20  -1   97.84   15.74
   0  20  -1   91.64   15.20
   0  20   1   92.36   15.28
   0  20  -1  100.54   13.78
   0  20   1  118.74   15.04
   2 -20   1    8.41    8.86
   2 -20   1    3.00    7.02
  -2 -20  -1    3.78    8.50
  -2 -20  -1    9.47    7.28
  -2 -20  -1   17.56    8.61
  -2  20  -1    1.25    8.78
  -2  20  -1    2.72    9.36
   2  20   1    2.49    9.40
   2  20   1    6.40   10.04
  -2  20  -1   10.67    7.94
   4 -20   1  122.06   15.63
  -4 -20  -1  119.84   13.22
  -4 -20  -1  105.19   10.89
  -4 -20  -1  126.85   16.19
   4 -20   1  139.91   14.43
  -4 -20  -1   89.89   10.82
   4  20   1  149.36   17.19
  -4  20  -1  119.52   15.41
  -4  20  -1  136.57   16.87
  -4  20  -1   90.75   19.41
   4  20   1  171.96   21.03
  16   0  -2  214.95   14.98
  16   0  -2  170.40   17.14
 -16   0   2  234.53   18.35
 -16   0   2  197.98   15.94
 -16   0   2  191.22   12.92
  14   0  -2   20.51    7.04
 -14   0   2   24.84    8.07
 -14   0   2   18.96    6.48
  14   0  -2   24.79    8.73
  14   0  -2   19.00    5.73
 -14   0   2   20.91    9.52
  14   0  -2   13.17    5.20
  12   0  -2  102.87    9.97
  12   0  -2   99.55   11.68
  12   0  -2  109.12    8.22
 -12   0   2  102.94   10.70
 -12   0   2  126.70    8.28
 -12   0   2   98.43   12.30
 -12   0   2   99.68   10.64
  12   0  -2   98.91   11.38
  10   0  -2  847.96   27.33
  10   0  -2  849.88   28.89
 -10   0   2  892.10   27.03
  10   0  -2  798.27   26.39
 -10   0   2  858.53   27.96
 -10   0   2  879.51   25.54
  10   0  -2  861.41   25.57
 -10   0   2  879.91   30.69
  10   0  -2  859.79   28.77
   8   0  -2 1972.67   56.66
  -8   0   2 2034.64   57.28
  -8   0   2 2071.03   56.18
   8   0  -2 2026.41   57.71
  -8   0   2 1991.73   54.86
   8   0  -2 2065.02   57.46
  -8   0   2 2118.71   57.04
  -8   0   2 2125.15   58.15
   8   0  -2 2000.04   55.93
   8   0  -2 2054.28   54.91
   6   0  -2  345.35   12.79
  -6   0   2  309.58   12.29
  -6   0   2  322.26   11.01
   6   0  -2  323.36   14.37
  -6   0   2  351.43   13.37
   6   0  -2  350.58   12.46
  -6   0   2  308.28   11.76
   6   0  -2  331.83   11.88
   6   0  -2  327.95   10.89
  -6   0   2  349.43   12.48
   4   0  -2  624.13   18.36
   4   0  -2  614.99   18.60
  -4   0   2  609.75   18.22
  -4   0   2  623.62   18.71
   4   0  -2  598.56   17.13
  -4   0   2  598.74   17.21
   4   0  -2  618.37   18.06
   4   0  -2  567.00   17.91
  -2   0   2  221.99    7.40
   2   0  -2  224.65    7.37
   2   0  -2  209.81    7.21
  -2   0   2  220.86    7.82
   2   0  -2  207.91    6.64
  -2   0   2  213.74    7.13
  -2   0   2  214.25    6.66
  -2   0   2  226.26    7.43
   2   0  -2  212.76    7.18
   2   0  -2  221.44    7.36
   2   0   2 6367.86  160.82
   2   0   2 6278.17  160.13
   2   0   2 6148.60  160.29
   4   0   2 1536.66   39.82
   4   0   2 1507.61   40.22
  -4   0  -2 1568.56   41.77
  -4   0  -2 1514.73   41.00
   4   0   2 1489.32   40.94
   4   0   2 1492.85   40.14
   4   0   2 1508.62   41.50
   6   0   2  384.95   13.76
   6   0   2  381.21   14.39
  -6   0  -2  376.01   13.63
  -6   0  -2  373.85   14.66
  -6   0  -2  397.08   12.60
   6   0   2  414.25   12.52
   6   0   2  400.03   12.51
   6   0   2  397.53   12.50
   8   0   2   36.44    4.51
   8   0   2   33.18    5.27
   8   0   2   29.37    3.92
  -8   0  -2   33.24    5.18
   8   0   2   30.39    5.57
  -8   0  -2   31.70    4.51
   8   0   2   33.68    4.15
  -8   0  -2   30.53    5.97
  10   0   2  268.87   14.21
 -10   0  -2  268.69   12.09
  10   0   2  257.28   10.95
 -10   0  -2  274.53   13.52
  10   0   2  275.14   13.61
  10   0   2  272.10   11.15
 -10   0  -2  287.73   15.07
  10   0   2  262.29   11.44
  12   0   2  665.38   21.75
 -12   0  -2  701.62   27.03
  12   0   2  674.58   21.64
  12   0   2  664.45   25.48
 -12   0  -2  668.13   26.19
  12   0   2  668.12   22.72
  12   0   2  672.43   26.07
 -12   0  -2  683.51   23.63
  14   0   2  249.85   12.04
 -14   0  -2  276.73   18.39
  14   0   2  265.69   12.16
  14   0   2  255.85   16.81
  14   0   2  262.99   13.66
 -14   0  -2  249.51   14.65
  16   0   2  376.49   17.37
 -16   0  -2  354.64   18.71
 -16   0  -2  347.56   34.96
  16   0   2  396.21   21.59
  17  -1  -2   81.47   13.78
 -17  -1   2   45.06   12.94
  17  -1  -2   52.82   10.40
 -17  -1   2   56.05   11.49
 -17   1   2   47.55   11.04
  17   1  -2   59.91   12.77
  17   1  -2   50.35   10.47
 -15  -1   2   34.87    9.40
  15  -1  -2   35.35   10.51
 -15  -1   2   54.97    8.42
 -15  -1   2   31.89   10.42
  15  -1  -2   40.77    7.20
  15  -1  -2   38.39    8.23
  15  -1  -2   43.10    6.89
 -15   1   2   57.80   11.38
  15   1  -2   36.94    9.91
  15   1  -2   39.14    8.70
 -15   1   2   30.50    8.78
  13  -1  -2  127.27   12.37
 -13  -1   2  109.91   12.21
  13  -1  -2  115.61   13.09
 -13  -1   2  125.85   14.05
 -13  -1   2  142.89   10.32
  13  -1  -2  128.15    9.72
  13  -1  -2  125.88   10.93
 -13   1   2  135.51    9.25
 -13   1   2  116.47   11.65
  13   1  -2  146.98   13.32
  13   1  -2  112.84   10.77
 -13   1   2  146.43   13.50
 -13   1   2  124.26    9.68
  11  -1  -2   98.63    8.03
 -11  -1   2   90.41   11.34
  11  -1  -2   93.06   10.15
  11  -1  -2   99.54    8.93
 -11  -1   2  102.01   10.03
 -11  -1   2   85.83    8.37
 -11  -1   2   97.02    9.75
  11  -1  -2  101.28   10.75
 -11   1   2   83.52    9.57
  11   1  -2   83.67    6.70
  11   1  -2   90.21    8.94
 -11   1   2  100.02   10.80
 -11   1   2  104.78    7.95
  11   1  -2  104.85   10.36
 -11   1   2   80.19    8.16
 -11   1   2   85.63    9.48
  11   1  -2  108.44   17.39
  -9  -1   2   41.67    6.36
   9  -1  -2   36.05    5.70
   9  -1  -2   40.15    6.59
   9  -1  -2   40.75    5.40
  -9  -1   2   31.81    5.74
   9  -1  -2   36.44    4.77
   9  -1  -2   46.29    6.19
  -9  -1   2   30.28    3.88
  -9  -1   2   43.36    5.71
  -9  -1   2   48.61    7.92
   9   1  -2   33.30    5.60
   9   1  -2   26.27    3.78
  -9   1   2   46.17    5.82
  -9   1   2   38.97    6.00
   9   1  -2   34.13    6.33
  -9   1   2   44.59    6.99
  -9   1   2   38.51    4.79
   9   1  -2   37.51    6.66
  -9   1   2   39.34    6.45
   9   1  -2   31.76    5.20
   7  -1  -2   47.12    5.07
  -7  -1   2   32.16    4.60
   7  -1  -2   39.42    4.67
  -7  -1   2   44.93    6.64
  -7  -1   2   28.73    4.73
  -7  -1   2   43.24    5.31
   7  -1  -2   33.86    5.45
  -7  -1   2   37.64    3.93
   7  -1  -2   45.54    5.74
   7   1  -2   39.09    4.05
   7   1  -2   40.10    4.84
  -7   1   2   45.95    5.78
   7   1  -2   42.08    5.17
  -7   1   2   37.42    4.34
   7   1  -2   37.57    5.81
  -7   1   2   34.93    5.00
   7   1  -2   41.04    5.46
  -7   1   2   43.15    5.52
  -7   1   2   45.37    5.09
   5  -1  -2  872.61   24.91
   5  -1  -2  888.35   25.29
  -5  -1   2  878.11   26.47
   5  -1  -2  892.51   25.72
  -5  -1   2  842.43   23.54
  -5  -1   2  876.74   25.30
   5  -1  -2  875.26   24.58
  -5  -1   2  897.36   25.41
  -5  -1   2  717.46   28.35
  -5   1   2  878.83   24.88
  -5   1   2  882.74   25.59
   5   1  -2  841.93   26.16
  -5   1   2  880.07   25.29
   5   1  -2  840.52   24.96
   5   1  -2  873.20   25.28
  -5   1   2  859.78   24.55
  -5   1   2  884.23   25.44
   5   1  -2  857.61   25.14
   5   1  -2  852.66   23.41
   3  -1  -2   31.94    3.46
  -3  -1   2   28.53    2.33
   3  -1  -2   34.78    3.11
   3  -1  -2   32.61    3.72
   3  -1  -2   30.54    3.49
  -3  -1   2   29.73    3.36
  -3  -1   2   32.95    3.45
  -3  -1   2   28.63    3.85
   3  -1  -2   29.60    3.01
   3   1  -2   29.68    3.65
  -3   1   2   35.45    3.63
   3   1  -2   34.35    3.53
   3   1  -2   26.32    3.26
   3   1  -2   24.78    3.59
  -3   1   2   33.98    3.45
   3   1  -2   23.14    2.35
  -3   1   2   30.14    3.61
  -3   1   2   39.34    3.29
  -1  -1   2  401.94   11.29
  -1  -1   2  423.54   11.88
  -1  -1   2  428.22   11.67
   1  -1  -2  412.32   11.64
   1  -1  -2  406.60   11.66
  -1  -1   2  418.41   12.11
   1  -1  -2  399.39   11.88
  -1   1   2  430.52   11.52
   1   1  -2  415.49   11.86
  -1   1   2  412.43   11.64
  -1   1   2  398.27   11.81
   1   1  -2  428.93   11.72
   1  -1   2  219.70    7.21
  -1  -1  -2  231.86    6.89
  -1  -1  -2  246.81    7.76
   1  -1   2  260.66    7.48
   1  -1   2  205.96    7.13
   1   1   2  247.97    7.68
  -1   1  -2  237.01    7.33
   1   1   2  248.74    6.92
   1   1   2  237.02    6.98
  -1   1  -2  256.40    7.41
  -1   1  -2  249.33    7.41
   3  -1   2   90.22    4.39
  -3  -1  -2   87.42    3.69
  -3  -1  -2   86.86    5.69
  -3  -1  -2   89.52    3.76
   3  -1   2   84.07    4.79
   3  -1   2   92.99    4.80
  -3  -1  -2   94.28    4.22
   3  -1   2   87.19    4.79
  -3  -1  -2   89.72    4.21
   3  -1   2   95.10    4.41
   3   1   2   91.00    4.21
  -3   1  -2   84.31    4.35
   3   1   2   87.32    3.93
   3   1   2   87.14    5.34
   3   1   2   85.79    3.74
  -3   1  -2   94.56    4.97
   5  -1   2   33.89    3.04
   5  -1   2   31.78    4.17
  -5  -1  -2   30.65    3.04
   5  -1   2   28.64    3.28
  -5  -1  -2   29.98    3.84
   5  -1   2   30.91    4.28
  -5  -1  -2   34.93    3.58
  -5  -1  -2   33.37    5.23
  -5   1  -2   43.56    4.90
   5   1   2   30.27    3.37
   5   1   2   25.98    3.06
   5   1   2   31.18    3.77
  -5   1  -2   45.05    5.38
   5   1   2   27.76    2.76
  -5   1  -2   37.43    3.83
   7  -1   2  184.19    9.32
   7  -1   2  182.15    8.09
   7  -1   2  185.95    9.36
   7  -1   2  173.20    7.47
   7  -1   2  165.61    7.93
  -7  -1  -2  177.39    8.26
  -7  -1  -2  172.63   10.51
  -7  -1  -2  165.98    8.72
  -7   1  -2  181.73    7.89
   7   1   2  180.88   10.13
   7   1   2  169.32    8.77
  -7   1  -2  155.94    8.90
   7   1   2  166.37    7.11
   7   1   2  181.36    7.07
   7   1   2  173.47    7.95
  -7   1  -2  174.92    8.04
  -7   1  -2  193.61    9.93
  -9  -1  -2  184.93   10.29
   9  -1   2  187.75    9.12
   9  -1   2  177.91    8.87
   9  -1   2  179.57   10.77
   9  -1   2  178.41    8.66
  -9  -1  -2  187.40    9.64
  -9  -1  -2  192.47    8.59
   9  -1   2  170.68   10.66
  -9  -1  -2  164.84   12.20
   9   1   2  184.69    8.14
  -9   1  -2  184.00   11.35
  -9   1  -2  190.77   10.72
   9   1   2  181.17    7.88
   9   1   2  158.36   11.31
   9   1   2  171.13   10.50
   9   1   2  185.43    9.12
  -9   1  -2  178.87    9.23
  11  -1   2    9.51    4.42
  11  -1   2    1.83    5.91
 -11  -1  -2   15.16    6.49
  11  -1   2   15.20    4.74
 -11  -1  -2   12.52    7.35
  11  -1   2   13.71    6.44
 -11  -1  -2   18.86    5.64
  11  -1   2   10.78    4.55
 -11   1  -2   12.55    4.96
 -11   1  -2   11.29    6.58
  11   1   2   14.99    4.94
  11   1   2   11.86    3.98
  11   1   2    5.65    5.69
  11   1   2    6.79    6.19
 -11   1  -2    6.54    5.58
  13  -1   2    2.00    6.94
  13  -1   2   18.01    5.36
 -13  -1  -2   20.12    9.04
  13  -1   2    7.87    7.46
  13  -1   2    8.53    7.01
  13  -1   2   10.90    5.63
 -13  -1  -2    1.37    6.48
 -13   1  -2    7.29    7.98
  13   1   2   17.70    7.52
  13   1   2    5.57    4.22
  13   1   2   18.49    5.98
 -13   1  -2   16.42    6.81
  15  -1   2    1.84    5.89
  15  -1   2   18.25    9.16
  15  -1   2   -3.10    5.22
 -15  -1  -2    8.60    9.63
 -15  -1  -2    3.51    6.65
  15  -1   2    7.49    5.85
 -15   1  -2    9.48    9.67
 -15   1  -2   11.17    7.03
  15   1   2   12.98    6.63
  15   1   2    0.93    8.71
 -16  -2   2  110.85   15.67
  16  -2  -2   97.45   11.93
  16  -2  -2   96.13   13.84
  16  -2  -2  105.38   10.10
  16  -2  -2   80.95    9.69
 -16  -2   2   76.71   12.28
  16   2  -2   85.49   11.55
 -16   2   2   83.41   12.37
  16   2  -2   80.04   13.39
 -16   2   2   86.78   11.54
  14  -2  -2    3.36    5.52
  14  -2  -2   -6.66    5.64
 -14  -2   2   16.05    6.46
 -14  -2   2   -2.36    8.66
 -14  -2   2    4.68    7.34
  14  -2  -2    6.63   10.57
  14  -2  -2   16.05    6.62
 -14   2   2   -2.93    4.91
 -14   2   2    0.74    6.90
 -14   2   2   26.65    6.55
 -14   2   2    8.03    6.77
  14   2  -2   17.84    8.40
  14   2  -2   13.76    6.78
  12  -2  -2   51.07    8.34
  12  -2  -2   80.88   10.48
  12  -2  -2   64.75    8.40
 -12  -2   2   67.15   10.37
  12  -2  -2   84.51   13.08
 -12  -2   2   74.57    9.79
 -12  -2   2   56.68    9.94
 -12  -2   2   71.32    8.65
 -12   2   2   78.90    9.99
 -12   2   2   67.32    7.46
  12   2  -2   77.64    9.27
 -12   2   2   66.34    8.91
  12   2  -2   36.06    9.10
 -12   2   2   69.40    7.79
  12   2  -2   47.44    8.89
 -10  -2   2  275.92   13.91
  10  -2  -2  287.18   12.96
  10  -2  -2  305.47   12.61
  10  -2  -2  277.72   12.15
 -10  -2   2  280.25   15.86
 -10  -2   2  302.43   13.16
  10  -2  -2  283.76   14.67
 -10  -2   2  305.99   13.74
  10  -2  -2  281.15   13.58
  10   2  -2  271.95   15.16
 -10   2   2  296.66   12.34
 -10   2   2  277.84   12.30
  10   2  -2  262.83   12.30
  10   2  -2  262.39   13.16
 -10   2   2  282.11   14.00
 -10   2   2  282.02   13.91
  10   2  -2  291.94   14.20
 -10   2   2  295.09   13.75
  -8  -2   2  350.56   15.87
   8  -2  -2  331.42   13.14
  -8  -2   2  332.37   13.62
  -8  -2   2  367.31   14.23
   8  -2  -2  337.52   13.52
  -8  -2   2  342.75   13.43
   8  -2  -2  329.36   12.93
   8  -2  -2  340.19   12.85
   8  -2  -2  339.55   14.52
  -8   2   2  345.11   13.83
   8   2  -2  349.18   15.42
  -8   2   2  325.18   12.66
   8   2  -2  312.56   13.33
   8   2  -2  328.46   13.85
  -8   2   2  332.34   14.27
  -8   2   2  346.19   13.82
   8   2  -2  328.24   13.08
  -8   2   2  340.17   12.91
   6  -2  -2  861.94   26.54
  -6  -2   2  907.73   28.69
   6  -2  -2  899.16   26.43
  -6  -2   2  916.95   27.23
  -6  -2   2  919.04   26.83
  -6  -2   2  880.42   26.88
   6  -2  -2  914.03   27.62
   6  -2  -2  952.80   26.62
   6  -2  -2  908.53   26.54
  -6   2   2  899.26   27.54
  -6   2   2  894.47   26.38
   6   2  -2  917.51   26.96
  -6   2   2  913.50   26.83
   6   2  -2  943.05   28.71
   6   2  -2  890.02   26.95
   6   2  -2  894.45   26.74
  -6   2   2  917.11   27.04
  -6   2   2  918.39   26.70
   4  -2  -2   71.42    5.47
   4  -2  -2   60.68    5.00
   4  -2  -2   71.88    5.13
   4  -2  -2   71.27    5.11
   4  -2  -2   79.32    4.58
  -4  -2   2   71.51    4.77
  -4  -2   2   79.55    6.72
  -4  -2   2   80.14    5.73
   4   2  -2   81.04    5.19
  -4   2   2   71.63    5.32
  -4   2   2   76.23    5.09
   4   2  -2   77.05    5.46
   4   2  -2   79.99    6.41
   4   2  -2   60.16    5.24
  -4   2   2   80.16    5.58
  -4   2   2   63.37    5.45
  -2  -2   2   34.56    3.67
  -2  -2   2   33.60    3.02
   2  -2  -2   28.31    3.31
   2  -2  -2   29.32    3.32
   2  -2  -2   32.63    3.48
  -2  -2   2   25.97    2.07
  -2  -2   2   37.88    3.95
   2  -2  -2   35.11    3.52
  -2  -2   2   34.06    3.43
  -2   2   2   37.60    3.47
   2   2  -2   29.81    3.52
   2   2  -2   31.52    4.01
  -2   2   2   28.85    3.25
  -2   2   2   38.10    3.43
  -2   2   2   34.61    3.14
   2   2  -2   28.68    3.39
   2   2  -2   31.19    3.19
   0  -2  -2  991.15   25.92
   0  -2   2  992.00   26.08
   0  -2  -2  941.24   25.80
   0  -2  -2  964.61   26.18
   0  -2  -2  951.02   25.25
   0  -2   2 1009.49   25.89
   0  -2   2  973.13   25.93
   0  -2   2  948.19   25.87
   0  -2   2  973.94   25.86
   0  -2  -2  951.39   26.03
   0   2  -2  944.22   25.81
   0   2   2  965.13   26.21
   0   2  -2 1003.17   25.99
   0   2   2  943.41   25.22
   0   2   2  982.13   25.90
   0   2   2  965.06   25.82
   0   2   2  943.17   26.03
   0   2  -2  970.61   25.87
   0   2  -2 1000.24   26.08
  -2  -2  -2  299.35   10.40
  -2  -2  -2  301.57    9.92
  -2  -2  -2  315.14    9.37
   2  -2   2  299.69    9.57
   2  -2   2  282.20    8.62
   2  -2   2  293.30    9.69
   2  -2   2  313.63    9.20
   2  -2   2  317.46    9.14
   2   2   2  304.80    9.25
  -2   2  -2  291.42    9.50
   2   2   2  287.25    9.29
   2   2   2  301.54    8.51
   2   2   2  283.14    9.83
  -2   2  -2  292.34    9.80
  -4  -2  -2 1413.48   37.76
  -4  -2  -2 1346.14   37.42
   4  -2   2 1412.62   37.86
   4  -2   2 1397.15   38.62
   4  -2   2 1403.76   38.15
  -4  -2  -2 1423.64   39.74
  -4  -2  -2 1364.07   37.53
   4  -2   2 1398.73   38.81
  -4   2  -2 1438.07   37.97
   4   2   2 1366.75   37.63
   4   2   2 1378.34   37.48
  -4   2  -2 1392.50   38.10
   4   2   2 1429.17   39.59
   4   2   2 1426.98   37.57
   4   2   2 1422.70   37.48
  -6  -2  -2  610.83   18.10
  -6  -2  -2  615.94   18.71
   6  -2   2  589.58   19.89
   6  -2   2  621.29   18.90
   6  -2   2  616.61   17.81
  -6  -2  -2  597.94   21.04
   6  -2   2  615.34   19.87
  -6  -2  -2  573.18   18.75
   6  -2   2  624.27   19.15
   6   2   2  609.30   20.83
  -6   2  -2  630.43   19.39
   6   2   2  617.81   18.48
   6   2   2  606.96   17.93
   6   2   2  608.77   18.79
  -6   2  -2  596.02   19.64
  -8  -2  -2   10.26    3.92
  -8  -2  -2   13.47    5.80
  -8  -2  -2   20.14    3.75
   8  -2   2   13.52    4.38
   8  -2   2   10.38    3.77
   8  -2   2   21.59    3.88
  -8  -2  -2   18.73    4.32
  -8   2  -2   21.18    4.74
   8   2   2   22.25    4.21
   8   2   2    8.28    4.94
  -8   2  -2   15.52    3.96
  -8   2  -2   12.32    3.67
  -8   2  -2    9.89    4.40
   8   2   2   14.86    4.28
 -10  -2  -2   37.96    6.40
  10  -2   2   27.50    5.28
 -10  -2  -2   40.16    8.23
 -10  -2  -2   30.70    5.97
  10  -2   2   38.12    5.25
 -10  -2  -2   34.95    5.12
  10  -2   2   41.37    5.56
  10  -2   2   20.20    5.74
  10  -2   2   33.62    6.75
 -10   2  -2   41.34    5.64
  10   2   2   32.56   12.52
 -10   2  -2   12.76    5.40
  10   2   2   37.22    5.64
  10   2   2   40.75    6.73
 -10   2  -2   34.18    6.97
 -12  -2  -2  118.94   13.41
  12  -2   2  102.71    9.28
  12  -2   2  121.96   12.28
  12  -2   2  114.94   11.18
 -12  -2  -2  112.50   10.96
  12  -2   2  120.37    9.46
 -12  -2  -2  141.29   10.89
  12  -2   2  123.24    9.13
 -12   2  -2  120.26   12.02
  12   2   2  118.87    9.71
 -12   2  -2  120.81   10.09
  12   2   2  125.28   11.29
 -14  -2  -2  135.30   12.03
  14  -2   2  118.25   10.10
 -14  -2  -2  119.00   14.85
  14  -2   2  116.65   10.37
  14  -2   2  127.74   10.37
  14  -2   2  100.96   12.75
  14  -2   2  126.12   13.89
  14   2   2  119.66   10.95
  14   2   2  143.16   13.76
 -14   2  -2  106.46   13.16
 -14   2  -2  130.58   11.18
  16  -2   2  174.26   11.94
  16  -2   2  173.64   11.96
 -16  -2  -2  129.30   13.32
  16  -2   2  147.72   11.79
  16  -2   2  144.83   16.45
 -16  -2  -2  151.69   17.69
  16   2   2  148.13   15.56
 -16   2  -2  173.62   16.13
  16   2   2  125.80   13.29
 -16   2  -2  153.24   13.37
  15  -3  -2  168.93   12.08
 -15  -3   2  164.96   12.31
 -15  -3   2  150.29   16.80
  15  -3  -2  160.97   12.74
  15  -3  -2  150.05   15.95
  15  -3  -2  129.30   13.08
 -15  -3   2  131.05   14.20
 -15   3   2  126.90   11.27
 -15   3   2  111.21   12.87
 -15   3   2  128.66   13.77
  15   3  -2  127.77   12.50
 -13  -3   2  567.86   23.68
 -13  -3   2  489.30   24.31
  13  -3  -2  543.85   23.46
  13  -3  -2  489.14   20.58
 -13  -3   2  455.95   21.70
  13  -3  -2  525.60   20.51
  13  -3  -2  536.08   20.04
 -13   3   2  534.12   22.84
 -13   3   2  471.24   22.69
 -13   3   2  508.69   21.35
  13   3  -2  491.33   21.03
 -13   3   2  529.76   19.12
  13   3  -2  511.12   22.22
 -11  -3   2  121.07   11.11
  11  -3  -2  123.56    9.99
 -11  -3   2  121.85   12.82
  11  -3  -2  120.84   11.58
 -11  -3   2  104.60    9.75
 -11  -3   2  110.18    9.52
  11  -3  -2   92.89    9.44
  11  -3  -2  116.97    9.44
  11   3  -2  121.17   12.14
 -11   3   2  131.90   10.49
 -11   3   2  115.46   10.17
  11   3  -2  110.64    9.87
 -11   3   2  108.47    9.16
  11   3  -2  123.08   10.83
   9  -3  -2  143.19    8.92
   9  -3  -2  143.33   10.76
  -9  -3   2  140.44   10.11
  -9  -3   2  143.02    9.24
  -9  -3   2  149.14    9.39
   9  -3  -2  128.80    8.66
   9  -3  -2  140.39   10.38
   9  -3  -2  147.97    9.07
  -9  -3   2  142.85   11.78
  -9   3   2  142.56    8.50
   9   3  -2  111.82   10.75
  -9   3   2  146.59   11.40
   9   3  -2  124.71   12.54
   9   3  -2  153.90   11.24
  -9   3   2  158.22    9.38
  -9   3   2  135.09    8.60
  -9   3   2  152.53    9.60
   9   3  -2  113.17    9.01
   7  -3  -2  102.32    7.11
  -7  -3   2   90.98    6.91
   7  -3  -2   77.29    6.43
  -7  -3   2   95.17    6.71
   7  -3  -2   80.08    7.60
   7  -3  -2   77.39    6.69
  -7  -3   2   77.25    8.95
  -7  -3   2   88.25    7.78
  -7   3   2   80.97    6.60
   7   3  -2  103.12    7.26
   7   3  -2   84.00    6.72
   7   3  -2   88.91    8.63
   7   3  -2  107.99    7.50
  -7   3   2   85.07    7.34
  -7   3   2  101.58    7.49
  -7   3   2   82.19    6.61
  -7   3   2   94.85    6.52
  -5  -3   2 1205.19   34.23
   5  -3  -2 1252.20   35.47
   5  -3  -2 1242.33   34.84
   5  -3  -2 1211.18   34.43
  -5  -3   2 1230.01   35.15
  -5  -3   2 1228.38   36.67
   5   3  -2 1244.84   36.54
  -5   3   2 1259.36   34.95
   5   3  -2 1224.62   34.42
  -5   3   2 1229.43   35.34
   5   3  -2 1215.12   34.90
   5   3  -2 1200.81   34.78
  -5   3   2 1251.12   34.46
  -3  -3   2 3872.69   98.77
   3  -3  -2 3740.40   99.44
  -3  -3   2 3946.69   99.68
   3  -3  -2 3742.20   99.21
   3  -3  -2 3830.59   99.50
   3  -3  -2 3786.50   99.31
  -3  -3   2 3801.71  100.56
  -3   3   2 3861.15   99.51
  -3   3   2 3779.65   99.54
  -3   3   2 3756.80   99.45
   3   3  -2 3820.50   99.47
   3   3  -2 3875.56   98.85
   3   3  -2 3680.53   99.37
  -1  -3   2  782.56   22.27
  -1  -3   2  853.24   23.63
  -1  -3   2  833.68   22.65
   1  -3  -2  845.47   23.33
  -1  -3   2  872.94   23.38
   1  -3  -2  814.71   23.11
  -1  -3   2  790.71   22.30
  -1  -3   2  809.24   23.09
   1  -3  -2  819.04   23.13
   1  -3  -2  807.62   22.58
  -1   3   2  839.19   23.41
   1   3  -2  814.63   23.08
   1   3  -2  824.45   23.43
  -1   3   2  816.59   22.53
   1   3  -2  845.38   23.21
   1   3  -2  866.57   22.78
  -1   3   2  821.41   23.09
  -1  -3  -2  549.00   16.10
   1  -3   2  586.65   15.68
   1  -3   2  555.54   16.12
   1  -3   2  550.92   15.75
  -1  -3  -2  567.94   16.58
  -1  -3  -2  552.11   16.27
   1  -3   2  566.67   16.19
  -1  -3  -2  543.33   15.47
   1   3   2  546.97   16.17
   1   3   2  557.63   15.56
  -1   3  -2  591.77   15.63
   1   3   2  547.95   16.45
  -1   3  -2  560.60   15.74
   1   3   2  550.38   17.33
  -1   3  -2  500.76   16.22
  -1   3  -2  562.54   16.18
  -1   3  -2  549.80   16.07
   3  -3   2  193.15    7.93
  -3  -3  -2  203.81    9.07
   3  -3   2  184.25    8.03
  -3  -3  -2  184.70    6.24
   3  -3   2  206.90    7.96
  -3  -3  -2  203.41    7.70
   3  -3   2  199.13    6.83
  -3   3  -2  189.58    6.55
   3   3   2  188.67    7.49
   3   3   2  176.57    8.64
  -3   3  -2  202.11    8.15
   3   3   2  187.53    6.20
  -3   3  -2  184.96    6.81
   3   3   2  185.61    7.61
  -3   3  -2  200.77    7.85
   3   3   2  187.84    7.43
   5  -3   2  464.16   15.45
   5  -3   2  472.55   16.13
   5  -3   2  455.29   14.16
   5  -3   2  468.12   15.98
  -5  -3  -2  453.18   14.45
  -5  -3  -2  482.97   17.45
  -5  -3  -2  433.44   14.64
   5  -3   2  481.11   14.65
  -5  -3  -2  476.70   15.28
   5   3   2  460.59   16.06
  -5   3  -2  503.82   14.50
   5   3   2  481.88   17.14
  -5   3  -2  498.56   14.87
   5   3   2  476.10   14.82
  -5   3  -2  474.12   15.60
   5   3   2  485.32   15.07
   5   3   2  458.47   14.36
  -7  -3  -2 1020.99   31.37
   7  -3   2 1091.99   32.02
   7  -3   2 1110.33   30.70
   7  -3   2 1113.35   33.11
  -7  -3  -2 1107.09   34.81
  -7  -3  -2 1072.68   31.11
   7  -3   2 1134.18   31.77
   7  -3   2 1073.53   33.19
  -7  -3  -2 1064.60   33.74
   7   3   2 1123.60   34.50
  -7   3  -2 1106.21   31.72
   7   3   2 1080.42   31.36
  -7   3  -2 1183.09   31.64
   7   3   2 1073.36   31.49
  -7   3  -2 1107.86   31.96
   7   3   2 1049.42   30.83
  -7   3  -2 1085.23   32.90
   9  -3   2 1084.97   33.37
  -9  -3  -2 1120.00   32.36
   9  -3   2 1064.93   34.92
  -9  -3  -2 1089.11   33.34
   9  -3   2 1151.47   33.51
  -9  -3  -2 1101.93   33.35
   9  -3   2 1146.00   32.09
  -9  -3  -2 1102.52   36.67
   9  -3   2 1140.41   35.08
   9   3   2 1082.46   36.07
   9   3   2 1105.48   33.25
   9   3   2 1110.12   32.95
  -9   3  -2 1136.01   33.72
  -9   3  -2 1115.49   32.47
  -9   3  -2 1127.64   33.27
  -9   3  -2 1110.19   34.76
  11  -3   2  436.22   16.59
 -11  -3  -2  397.50   16.84
 -11  -3  -2  409.79   15.21
  11  -3   2  404.35   17.03
  11  -3   2  408.91   18.63
  11  -3   2  397.12   15.02
  11  -3   2  377.19   15.87
 -11  -3  -2  391.04   20.17
 -11  -3  -2  389.24   16.89
 -11   3  -2  399.16   17.38
  11   3   2  367.84   19.18
  11   3   2  388.87   16.82
 -11   3  -2  392.56   15.77
  11   3   2  397.96   16.02
 -13  -3  -2  186.50   17.58
 -13  -3  -2  203.64   17.76
  13  -3   2  276.96   21.15
  13  -3   2  236.44   12.29
 -13  -3  -2  220.43   17.31
  13  -3   2  240.80   13.04
  13  -3   2  258.00   16.45
  13  -3   2  273.69   19.82
  13   3   2  224.09   14.62
 -13   3  -2  244.83   15.01
  13   3   2  227.29   13.18
 -15  -3  -2   48.59   12.47
  15  -3   2   41.87    7.93
 -15  -3  -2   47.33    9.47
  15  -3   2   44.76   11.09
  15  -3   2   37.13    7.64
  15  -3   2   49.73    8.25
 -15   3  -2   29.81    8.04
 -15   3  -2   48.43   10.01
  15   3   2   35.05    9.95
  15   3   2   39.82    8.42
  16  -4  -2    9.67    7.37
 -16  -4   2    4.16   10.55
 -16  -4   2   18.41    8.08
  16  -4  -2   -4.71    6.43
  16  -4  -2   15.11   10.00
  16  -4  -2    2.27    7.14
 -16  -4   2    5.96    8.47
  16   4  -2   -0.40    7.14
 -16   4   2    6.57    7.68
 -16   4   2   -4.45    7.05
  16   4  -2   -2.32    8.20
 -14  -4   2    3.38    9.45
 -14  -4   2   12.90    8.01
  14  -4  -2   12.72    6.63
  14  -4  -2   13.30    6.81
  14  -4  -2    4.01    7.91
  14  -4  -2    4.17    6.09
 -14  -4   2   20.48    7.27
  14   4  -2   15.14    6.77
 -14   4   2    2.57    6.82
 -14   4   2    9.54    6.20
 -14   4   2    9.63    6.92
  14   4  -2   15.05    8.42
 -12  -4   2   40.33    7.68
  12  -4  -2   47.91    9.47
 -12  -4   2   43.31   10.13
 -12  -4   2   45.19    8.89
 -12  -4   2   61.04    8.24
  12  -4  -2   61.92    7.73
  12  -4  -2   62.00    8.16
  12  -4  -2   58.77    8.12
  12   4  -2   47.99    8.47
 -12   4   2   48.32    8.00
 -12   4   2   69.39    7.76
 -12   4   2   46.14    8.03
 -12   4   2   77.72    8.69
  12   4  -2   54.18    8.67
  10  -4  -2   32.83    5.96
  10  -4  -2   29.06    5.47
  10  -4  -2   50.47    7.94
  10  -4  -2   32.53    5.42
 -10  -4   2   33.55    6.35
 -10  -4   2   24.04    6.10
  10  -4  -2   30.25    5.74
 -10  -4   2   22.69    7.92
 -10  -4   2   13.45    6.00
 -10   4   2   28.16    6.42
  10   4  -2   38.02    6.75
 -10   4   2   28.63    5.41
  10   4  -2   27.11    5.82
  10   4  -2   11.01    6.73
  10   4  -2   36.77    7.07
 -10   4   2   36.14    6.71
 -10   4   2   41.84    6.21
   8  -4  -2    6.76    3.72
  -8  -4   2   11.07    6.12
  -8  -4   2   10.18    3.97
  -8  -4   2    9.72    4.86
   8  -4  -2    7.78    4.00
  -8  -4   2    6.55    4.22
   8  -4  -2   11.26    4.30
   8  -4  -2    9.28    4.88
  -8   4   2    6.16    3.81
  -8   4   2    7.03    4.29
   8   4  -2    2.14    4.13
   8   4  -2    6.91    5.34
   8   4  -2    4.39    3.86
   8   4  -2    3.51    4.38
  -8   4   2    4.70    3.68
  -8   4   2    7.74    4.25
  -6  -4   2    5.70    4.07
   6  -4  -2    1.69    3.14
  -6  -4   2    3.04    2.91
   6  -4  -2    2.18    3.08
   6  -4  -2   -0.07    3.40
  -6  -4   2    7.92    4.85
   6  -4  -2    2.54    3.50
   6   4  -2    4.36    4.49
   6   4  -2    3.82    3.40
   6   4  -2    1.66    3.23
  -6   4   2    1.60    3.08
  -6   4   2    2.58    3.53
   6   4  -2    7.07    3.51
  -6   4   2    2.68    3.00
  -6   4   2   -1.22    2.99
  -4  -4   2   65.78    6.15
   4  -4  -2   70.77    5.78
   4  -4  -2   59.81    5.36
  -4  -4   2   57.90    6.97
   4  -4  -2   59.94    5.52
   4  -4  -2   53.00    5.36
  -4  -4   2   59.53    4.73
  -4   4   2   57.97    5.25
  -4   4   2   61.94    5.54
  -4   4   2   65.88    5.89
   4   4  -2   58.46    5.53
   4   4  -2   72.04    6.85
   4   4  -2   65.12    5.23
   4   4  -2   65.88    5.71
  -2  -4   2    5.79    3.22
   2  -4  -2    2.14    2.58
  -2  -4   2    2.44    2.55
   2  -4  -2    1.79    2.44
  -2  -4   2    0.83    1.60
  -2  -4   2    3.29    2.91
   2  -4  -2    0.90    2.61
  -2  -4   2   -0.22    1.94
  -2  -4   2    0.81    1.71
   2  -4  -2    3.04    2.40
  -2   4   2    3.68    2.66
   2   4  -2    6.83    3.39
  -2   4   2    2.40    2.32
  -2   4   2    4.17    2.71
   2   4  -2    1.58    2.19
   2   4  -2    3.54    2.73
   2   4  -2    1.79    2.44
  -2   4   2    0.40    2.51
   0  -4  -2    6.52    2.58
   0  -4  -2    8.18    2.43
   0  -4  -2    4.82    2.55
   0  -4  -2    5.01    1.78
   0  -4  -2    3.00    2.22
   0  -4   2    5.50    2.60
   0  -4   2    8.01    2.33
   0  -4   2    3.82    2.33
   0  -4   2    4.32    2.11
   0  -4  -2    3.88    1.67
   0   4  -2    2.02    2.19
   0   4   2    4.51    2.73
   0   4   2    4.13    2.28
   0   4  -2    5.77    2.33
   0   4  -2    4.58    2.06
   0   4  -2    6.27    2.31
   0   4   2   -0.34    2.11
   0   4   2    7.23    2.60
   0   4  -2    6.70    2.44
   2  -4   2   38.13    3.75
  -2  -4  -2   28.26    2.97
   2  -4   2   36.14    3.83
   2  -4   2   50.32    4.56
  -2  -4  -2   30.91    4.49
  -2   4  -2   36.03    3.92
  -2   4  -2   39.54    4.07
  -2   4  -2   34.15    3.48
   2   4   2   32.28    3.66
  -2   4  -2   36.49    3.59
   2   4   2   32.66    4.05
   2   4   2   35.62    4.47
  -2   4  -2   36.64    4.12
   2   4   2   28.48    3.15
   2   4   2   40.27    4.09
   4  -4   2    6.18    2.50
   4  -4   2    5.90    3.04
   4  -4   2    5.71    3.23
  -4  -4  -2    3.58    3.61
   4  -4   2    4.37    3.06
  -4  -4  -2    4.93    2.97
  -4  -4  -2    4.93    2.03
  -4   4  -2    7.39    2.39
  -4   4  -2    3.03    2.76
  -4   4  -2    6.14    2.58
   4   4   2    0.55    3.14
   4   4   2    6.74    3.07
   4   4   2    4.03    2.70
   4   4   2    8.95    3.06
   4   4   2    2.13    1.97
  -6  -4  -2    1.87    4.46
   6  -4   2    5.04    3.44
  -6  -4  -2    4.19    3.03
   6  -4   2    4.94    3.67
  -6  -4  -2    3.40    3.43
  -6  -4  -2    4.44    2.63
   6  -4   2    2.36    2.73
   6  -4   2   10.65    3.99
  -6   4  -2    3.89    2.30
  -6   4  -2    4.78    2.90
   6   4   2    6.52    3.48
   6   4   2    7.28    2.98
   6   4   2    8.50    3.23
   6   4   2   -0.46    4.06
  -6   4  -2    1.14    2.89
   8  -4   2    6.32    4.63
  -8  -4  -2   11.25    4.41
   8  -4   2    4.81    4.34
   8  -4   2    6.92    4.08
  -8  -4  -2    4.44    3.59
   8  -4   2    6.69    3.54
   8  -4   2    3.26    3.51
  -8  -4  -2    8.81    3.90
  -8  -4  -2   11.29    6.36
   8   4   2    8.50    3.85
  -8   4  -2    5.26    3.71
   8   4   2   -1.88    2.92
   8   4   2    2.51    3.78
  -8   4  -2   -2.12    3.28
   8   4   2   11.30    3.94
   8   4   2    2.60    4.93
  10  -4   2    4.01    5.28
 -10  -4  -2    4.51    4.73
  10  -4   2   11.60    6.02
 -10  -4  -2    2.11    5.05
 -10  -4  -2    4.19    6.62
  10  -4   2    7.15    4.54
  10  -4   2   12.34    4.40
  10  -4   2    5.63    4.59
 -10  -4  -2    2.63    4.18
  10   4   2    2.54    4.72
  10   4   2   13.18    6.69
  10   4   2    8.71    6.06
 -10   4  -2   11.58    5.10
 -10   4  -2   10.49    4.56
 -10   4  -2    9.01    4.68
  10   4   2   10.96    5.09
  10   4   2   -3.67    3.72
 -12  -4  -2    4.43    4.83
  12  -4   2   12.96    4.99
  12  -4   2    8.80    6.85
 -12  -4  -2    4.97    7.97
  12  -4   2    0.12    5.15
 -12  -4  -2   -2.00    5.50
 -12  -4  -2    4.94    5.84
  12  -4   2   -0.45    5.03
  12  -4   2   10.66    5.84
  12   4   2   10.00    5.43
  12   4   2    4.60    6.24
 -12   4  -2   12.25    5.78
  14  -4   2   27.55    7.38
  14  -4   2   15.80    9.48
  14  -4   2   33.35    9.64
 -14  -4  -2   26.57   14.33
 -14  -4  -2   27.02    8.07
  14  -4   2   26.23    9.41
  14  -4   2   13.59    6.92
 -14   4  -2   38.23    7.61
 -14   4  -2   41.49    8.68
  14   4   2   33.48    7.61
  14   4   2   15.68    8.15
 -16  -4  -2   14.54   11.70
  16  -4   2   -2.49    5.92
 -16  -4  -2   -0.09    7.96
  16  -4   2   -2.13    9.03
  16  -4   2    4.19    6.82
 -16   4  -2    4.84    7.96
  16   4   2   26.61    8.13
  16   4   2    8.18   11.13
 -16   4  -2   14.46    7.60
 -15  -5   2  123.65   14.46
  15  -5  -2  139.26   12.82
  15  -5  -2  127.89   12.05
 -15  -5   2  132.74   16.82
  15  -5  -2  134.75   15.60
 -15  -5   2  119.61   12.37
  15   5  -2  129.11   13.42
 -15   5   2  141.77   13.90
  15   5  -2  122.34   14.48
 -13  -5   2  649.16   29.06
  13  -5  -2  544.62   36.46
  13  -5  -2  606.87   23.50
  13  -5  -2  643.59   23.98
 -13  -5   2  677.03   24.29
  13   5  -2  612.41   24.47
 -13   5   2  622.77   24.61
 -13   5   2  587.48   27.13
 -13   5   2  668.59   22.28
  13   5  -2  643.70   25.30
  11  -5  -2  231.41   14.70
  11  -5  -2  239.01   12.98
 -11  -5   2  203.83   12.43
  11  -5  -2  243.83   12.57
 -11  -5   2  190.80   13.78
 -11  -5   2  205.45   14.00
 -11  -5   2  176.93   15.62
 -11   5   2  242.72   13.37
 -11   5   2  223.21   12.59
  11   5  -2  217.49   13.22
 -11   5   2  240.59   12.19
  11   5  -2  187.75   14.45
   9  -5  -2  255.66   12.71
  -9  -5   2  282.35   16.02
   9  -5  -2  264.53   13.99
  -9  -5   2  247.72   12.60
   9  -5  -2  249.78   11.51
  -9  -5   2  254.56   13.68
  -9  -5   2  252.49   11.91
   9  -5  -2  246.22   12.07
   9   5  -2  238.11   19.23
  -9   5   2  255.65   11.51
  -9   5   2  248.75   12.47
   9   5  -2  248.33   12.27
  -9   5   2  248.90   13.35
   9   5  -2  260.84   15.18
   9   5  -2  242.71   12.57
  -9   5   2  275.28   13.08
  -7  -5   2  106.34   10.34
   7  -5  -2  108.30    7.28
   7  -5  -2  101.14    8.06
  -7  -5   2   94.07    8.56
   7  -5  -2   98.73   12.01
   7  -5  -2   96.86    8.33
  -7  -5   2  107.83    7.13
  -7   5   2   92.34    8.01
  -7   5   2   96.14    8.08
  -7   5   2  104.31    7.11
   7   5  -2  106.98    8.05
  -7   5   2  105.23    7.75
   7   5  -2   96.88    7.77
   7   5  -2  106.17    9.77
   7   5  -2  105.96    7.64
   5  -5  -2  606.88   19.00
  -5  -5   2  597.04   19.75
  -5  -5   2  568.59   21.19
   5  -5  -2  593.72   19.55
  -5  -5   2  583.74   19.38
   5  -5  -2  588.23   19.55
   5  -5  -2  584.18   18.94
   5   5  -2  591.34   18.36
  -5   5   2  585.96   19.55
   5   5  -2  567.28   20.88
   5   5  -2  564.60   19.24
  -5   5   2  585.69   19.36
   5   5  -2  567.09   19.25
  -5   5   2  601.10   19.51
  -5   5   2  597.52   18.81
   3  -5  -2 1846.74   48.75
   3  -5  -2 1761.72   48.17
  -3  -5   2 1782.57   48.59
   3  -5  -2 1791.39   48.25
  -3  -5   2 1747.41   48.40
  -3  -5   2 1772.23   49.62
  -3  -5   2 1682.81   46.16
  -3  -5   2 1696.11   46.09
   3   5  -2 1784.85   48.52
   3   5  -2 1679.19   48.22
   3   5  -2 1746.90   49.47
  -3   5   2 1848.15   48.66
  -3   5   2 1710.28   48.39
   3   5  -2 1787.41   47.27
  -1  -5   2 2043.63   53.45
  -1  -5   2 1907.53   52.07
   1  -5  -2 1931.44   52.99
  -1  -5   2 1914.53   52.91
   1  -5  -2 1990.94   53.21
   1  -5  -2 1918.45   52.91
  -1  -5   2 2055.79   53.12
   1  -5  -2 1916.55   52.01
   1  -5  -2 1918.37   52.07
  -1  -5   2 2026.66   52.25
   1   5  -2 2033.59   52.33
   1   5  -2 2020.05   53.12
  -1   5   2 1959.66   53.02
  -1   5   2 2054.72   53.45
   1   5  -2 1958.36   53.17
  -1   5   2 1946.56   52.97
   1   5  -2 1903.44   52.87
   1   5  -2 1850.37   51.86
  -1  -5  -2  190.01    8.15
  -1  -5  -2  204.76    8.52
   1  -5   2  202.73    7.49
  -1  -5  -2  190.08    6.36
  -1  -5  -2  184.67    8.47
   1  -5   2  189.56    8.02
   1  -5   2  190.56    7.81
  -1  -5  -2  187.72    7.50
   1   5   2  181.15    6.46
   1   5   2  195.56    8.71
  -1   5  -2  197.94    7.34
  -1   5  -2  190.44    7.74
  -1   5  -2  197.96    8.15
   1   5   2  193.31    7.64
   1   5   2  187.25    8.26
   1   5   2  179.27    8.25
  -1   5  -2  194.27    8.26
  -1   5  -2  184.47    7.89
   1   5   2  202.66    8.68
   3  -5   2  111.06    6.79
  -3  -5  -2  111.72    7.98
  -3  -5  -2  116.38    7.16
   3  -5   2  121.35    6.87
  -3  -5  -2  123.68    5.01
   3  -5   2  124.60    6.97
   3   5   2  119.07    6.69
  -3   5  -2  125.74    5.92
  -3   5  -2  129.80    7.15
  -3   5  -2  123.86    5.96
   3   5   2  112.49    8.60
   3   5   2  116.01    7.85
   3   5   2  111.88    5.17
  -3   5  -2  128.62    6.83
  -3   5  -2  117.39    6.36
  -5  -5  -2  319.79   10.85
   5  -5   2  330.61   13.18
   5  -5   2  343.42   11.79
  -5  -5  -2  349.00   13.04
  -5  -5  -2  334.13   14.81
   5  -5   2  348.68   13.26
   5  -5   2  336.79   13.37
   5   5   2  338.06   12.86
   5   5   2  325.48   12.38
  -5   5  -2  358.10   12.07
   5   5   2  317.85   12.51
  -5   5  -2  341.03   11.38
   5   5   2  354.82   14.74
   5   5   2  348.79   10.99
  -5   5  -2  318.43   12.85
  -7  -5  -2  396.09   15.04
  -7  -5  -2  381.08   14.15
  -7  -5  -2  330.58   14.42
   7  -5   2  365.19   13.26
   7  -5   2  406.81   15.99
  -7  -5  -2  372.63   17.32
   7  -5   2  380.16   14.99
   7  -5   2  387.24   15.73
   7   5   2  362.99   14.78
  -7   5  -2  372.23   14.73
  -7   5  -2  372.28   12.51
   7   5   2  381.27   14.51
   7   5   2  364.23   13.90
   7   5   2  393.10   13.26
  -7   5  -2  395.75   13.82
   7   5   2  402.90   17.20
  -9  -5  -2  797.56   30.18
  -9  -5  -2  814.89   25.83
  -9  -5  -2  802.95   25.52
  -9  -5  -2  835.80   26.92
   9  -5   2  840.54   27.11
   9  -5   2  778.21   28.11
   9  -5   2  832.25   28.14
   9  -5   2  845.98   25.20
   9   5   2  774.44   29.22
   9   5   2  814.04   26.01
  -9   5  -2  840.02   27.00
   9   5   2  807.21   26.29
   9   5   2  758.40   25.26
  -9   5  -2  850.95   25.71
   9   5   2  839.31   25.60
 -11  -5  -2  277.77   13.62
  11  -5   2  272.81   15.92
  11  -5   2  309.13   14.74
 -11  -5  -2  267.21   14.55
 -11  -5  -2  282.68   18.30
  11  -5   2  288.38   12.73
  11   5   2  259.86   13.81
 -11   5  -2  283.18   14.28
  11   5   2  259.95   13.56
  11   5   2  271.68   13.45
 -11   5  -2  271.78   13.22
  13  -5   2   84.58    9.22
 -13  -5  -2   81.04   10.15
 -13  -5  -2   72.65    9.13
  13  -5   2   71.12    8.84
 -13  -5  -2   63.09   12.61
 -13   5  -2   71.85    9.05
 -13   5  -2   42.52   10.96
  13   5   2   72.95    9.68
  13   5   2   84.29   10.10
  15  -5   2   51.81   11.21
 -15  -5  -2   47.13   10.09
  15  -5   2   34.94    8.18
  15  -5   2   38.01    7.33
 -15  -5  -2   36.69   12.24
  15   5   2   45.10    9.01
 -15   5  -2   49.46    9.05
  15   5   2   45.82   10.22
  16  -6  -2  101.06   11.62
 -16  -6   2   79.30   13.02
 -16  -6   2   65.01   12.87
  16  -6  -2  104.74   15.00
 -16  -6   2   70.53   15.76
  16  -6  -2  106.69   19.53
 -16   6   2  111.73   13.47
  16   6  -2   91.13   13.46
  16   6  -2  119.96   14.22
  14  -6  -2   13.04    7.04
 -14  -6   2   -1.90    7.45
  14  -6  -2    8.35    7.33
 -14  -6   2   -4.86    7.14
 -14  -6   2   10.81   10.21
  14  -6  -2    4.94    8.30
  14   6  -2   -0.23    7.28
  14   6  -2    8.54    8.14
 -14   6   2    6.22    7.18
  12  -6  -2   25.66    6.75
  12  -6  -2   27.09    8.09
  12  -6  -2   32.72    7.67
 -12  -6   2   32.05    7.47
 -12  -6   2   12.44    7.29
 -12  -6   2    9.24    5.96
 -12  -6   2   23.30    9.87
  12   6  -2   23.64   11.45
 -12   6   2   28.97    5.86
 -12   6   2   20.66    7.20
  12   6  -2   24.50    7.51
 -10  -6   2  529.82   21.66
 -10  -6   2  548.70   24.63
 -10  -6   2  549.37   21.07
 -10  -6   2  505.31   19.67
  10  -6  -2  543.95   20.19
  10  -6  -2  572.95   21.22
  10  -6  -2  540.84   22.29
  10   6  -2  540.57   21.05
 -10   6   2  560.79   19.44
  10   6  -2  538.36   20.33
 -10   6   2  539.65   20.73
 -10   6   2  535.16   20.89
  -8  -6   2  532.55   19.94
  -8  -6   2  504.61   17.75
  -8  -6   2  480.17   21.68
   8  -6  -2  506.60   18.93
   8  -6  -2  506.84   19.22
   8  -6  -2  518.20   20.09
   8  -6  -2  542.93   18.72
  -8   6   2  512.25   17.90
   8   6  -2  481.86   18.99
  -8   6   2  544.63   19.33
  -8   6   2  524.63   19.12
   8   6  -2  476.23   25.60
   8   6  -2  516.64   18.23
  -8   6   2  519.42   19.98
   8   6  -2  507.74   19.05
   6  -6  -2 1742.72   49.68
   6  -6  -2 1728.72   50.72
  -6  -6   2 1519.32   55.61
  -6  -6   2 1696.70   47.72
   6  -6  -2 1776.58   48.82
  -6  -6   2 1813.37   50.07
  -6   6   2 1757.79   48.68
  -6   6   2 1722.40   49.54
   6   6  -2 1730.76   49.41
   6   6  -2 1693.15   51.48
   6   6  -2 1800.31   49.65
  -6   6   2 1722.71   49.51
   6   6  -2 1803.72   48.17
  -6   6   2 1803.55   49.79
  -4  -6   2  133.34    8.14
   4  -6  -2  122.99    7.63
  -4  -6   2  140.87    6.84
   4  -6  -2  139.65    8.35
   4  -6  -2  116.40    7.51
  -4  -6   2  135.56    8.61
   4  -6  -2  141.52    7.92
  -4  -6   2  140.49    9.80
   4  -6  -2  133.42    7.77
   4   6  -2  135.91    9.31
  -4   6   2  118.30    7.31
   4   6  -2  135.00    8.30
  -4   6   2  138.67    8.32
   4   6  -2  112.85    7.73
  -4   6   2  133.90    8.06
   2  -6  -2   57.33    5.62
  -2  -6   2   49.11    5.60
  -2  -6   2   58.52    6.58
   2  -6  -2   51.49    5.47
   2  -6  -2   54.63    5.73
   2  -6  -2   51.79    4.85
  -2  -6   2   54.89    6.01
   2  -6  -2   59.14    5.01
  -2  -6   2   57.16    4.53
  -2  -6   2   50.51    4.41
   2   6  -2   55.39    5.64
  -2   6   2   53.38    5.40
  -2   6   2   54.18    5.60
   2   6  -2   65.10    6.04
  -2   6   2   52.90    6.06
   2   6  -2   54.64    4.91
   2   6  -2   54.01    4.18
   0  -6   2  899.77   25.55
   0  -6  -2  881.62   26.05
   0  -6   2  890.66   25.29
   0  -6  -2  851.50   24.36
   0  -6  -2  856.20   26.21
   0  -6  -2  906.57   25.35
   0  -6   2  891.45   25.71
   0  -6  -2  855.92   25.58
   0  -6   2  916.81   26.02
   0   6  -2  885.05   25.82
   0   6   2  863.81   24.56
   0   6  -2  872.14   25.46
   0   6   2  865.62   26.10
   0   6  -2  892.99   25.42
   0   6  -2  876.80   25.86
   0   6   2  883.32   26.44
   0   6   2  858.44   25.54
   0   6   2  903.09   25.64
   0   6  -2  863.98   25.28
   0   6  -2  872.84   25.90
   2  -6   2 1387.62   38.64
   2  -6   2 1391.58   38.35
  -2  -6  -2 1412.38   39.36
  -2  -6  -2 1346.26   37.10
   2  -6   2 1362.78   38.02
   2   6   2 1373.35   38.73
  -2   6  -2 1394.02   38.52
  -2   6  -2 1409.50   38.36
   2   6   2 1297.76   37.17
  -2   6  -2 1365.69   37.91
   2   6   2 1361.27   41.48
   2   6   2 1359.19   38.55
  -2   6  -2 1376.62   38.55
   2   6   2 1339.49   38.84
   2   6   2 1360.10   36.26
  -4  -6  -2  326.32   10.51
   4  -6   2  344.12   13.20
  -4  -6  -2  351.58   14.83
   4  -6   2  346.16   13.43
   4  -6   2  339.57   12.24
   4  -6   2  339.22   13.07
  -4  -6  -2  342.46   13.23
   4   6   2  340.54   14.57
  -4   6  -2  363.08   12.64
   4   6   2  340.41   12.93
   4   6   2  318.69   18.26
  -4   6  -2  356.32   12.05
   4   6   2  326.65   12.81
  -4   6  -2  337.91   13.07
   4   6   2  352.85   10.68
  -6  -6  -2 1202.76   35.17
   6  -6   2 1219.07   33.41
   6  -6   2 1153.28   35.11
   6  -6   2 1173.65   34.87
  -6  -6  -2 1120.29   32.05
   6  -6   2 1147.19   35.25
  -6  -6  -2 1119.55   36.93
  -6   6  -2 1193.61   32.68
  -6   6  -2 1223.25   35.02
   6   6   2 1134.47   34.32
   6   6   2 1157.09   34.31
   6   6   2 1124.39   33.86
  -6   6  -2 1167.50   33.56
   6   6   2 1096.02   36.44
   6   6   2 1152.43   32.15
   8  -6   2   72.46    8.28
   8  -6   2   84.67    6.98
   8  -6   2   77.93    8.66
  -8  -6  -2   73.89    9.97
  -8  -6  -2   78.26    6.51
   8  -6   2   89.85    8.75
  -8  -6  -2   76.01    8.56
   8   6   2   62.56    9.10
   8   6   2   74.96    6.88
  -8   6  -2   86.76    5.92
  -8   6  -2   85.22    7.52
   8   6   2   67.24    7.51
  -8   6  -2   83.26    8.11
   8   6   2   76.24    7.30
   8   6   2   82.73    8.73
  10  -6   2  169.55    9.83
 -10  -6  -2  182.36   10.32
  10  -6   2  147.05   12.28
 -10  -6  -2  161.09   14.91
 -10  -6  -2  161.05   11.90
  10  -6   2  182.47   12.08
  10   6   2  164.48   11.43
 -10   6  -2  170.62   10.26
 -10   6  -2  162.55   11.43
  10   6   2  173.38   10.51
  10   6   2  165.11   10.93
 -12  -6  -2  275.94   19.67
  12  -6   2  294.22   17.27
  12  -6   2  268.91   13.05
  12  -6   2  260.44   15.06
 -12  -6  -2  237.63   15.32
 -12  -6  -2  255.71   13.96
 -12   6  -2  285.67   14.16
  12   6   2  253.84   14.46
  12   6   2  267.56   14.28
  12   6   2  245.37   14.52
 -14  -6  -2  173.95   18.19
  14  -6   2  166.98   15.70
 -14  -6  -2  163.35   14.43
  14  -6   2  162.85   13.30
  14  -6   2  171.55   11.55
  14   6   2  148.67   12.67
  14   6   2  157.05   13.75
 -14   6  -2  169.67   12.70
 -16  -6  -2  138.35   15.68
  16  -6   2  164.76   12.14
  16  -6   2  163.39   17.56
 -16  -6  -2  123.04   19.32
  16  -6   2  157.51   16.64
  16   6   2  144.80   13.61
  16   6   2  125.41   13.83
 -16   6  -2  166.70   13.84
 -15  -7   2   14.29    9.43
  15  -7  -2   29.77    7.82
 -15  -7   2   21.61   12.36
  15  -7  -2   27.36   10.58
 -15  -7   2   19.17    8.54
 -15   7   2   14.56    8.64
  15   7  -2   22.99    8.88
  15   7  -2   20.65    9.39
  15   7  -2   21.81    8.76
  13  -7  -2   55.30    9.44
 -13  -7   2   53.81   12.69
 -13  -7   2   61.73    9.89
  13  -7  -2   47.77    8.30
  13  -7  -2   50.37   10.47
 -13  -7   2   43.66    9.78
 -13   7   2   60.30    8.13
  13   7  -2   66.35   10.00
 -13   7   2   66.15   10.28
  11  -7  -2   30.52    6.62
 -11  -7   2   14.53    6.40
 -11  -7   2   32.89    9.64
 -11  -7   2   30.85    8.12
  11  -7  -2   20.76    6.88
 -11  -7   2   26.16    9.58
  11  -7  -2   35.23    8.35
  11   7  -2   21.89    7.23
  11   7  -2   40.27    7.56
 -11   7   2   29.00    7.60
 -11   7   2   32.14    6.15
  -9  -7   2   27.21    8.65
   9  -7  -2   13.54    6.40
  -9  -7   2   33.60    5.68
   9  -7  -2   17.69    5.96
   9  -7  -2   37.48    7.49
  -9  -7   2   27.88    6.95
   9  -7  -2   20.73    5.74
   9  -7  -2   23.21    5.54
  -9   7   2   23.15    5.08
   9   7  -2   23.16    7.65
   9   7  -2   28.14    6.39
  -9   7   2   19.62    5.76
   9   7  -2   50.02   12.62
  -9   7   2   15.58    6.24
  -9   7   2   33.04    6.79
   9   7  -2   28.56    6.15
   7  -7  -2   49.77    6.04
   7  -7  -2   50.80    6.51
  -7  -7   2   58.69    7.69
  -7  -7   2   52.37    8.47
   7  -7  -2   34.26    6.32
   7  -7  -2   38.10    6.53
   7  -7  -2   49.08    6.88
  -7  -7   2   63.76    6.30
   7   7  -2   35.36    7.21
  -7   7   2   57.82    6.86
  -7   7   2   50.03    6.67
   7   7  -2   47.55    6.62
  -7   7   2   46.63    6.03
  -7   7   2   64.73    7.29
   5  -7  -2   58.76    6.32
   5  -7  -2   61.36    6.50
  -5  -7   2   60.43    6.73
  -5  -7   2   55.30    6.83
   5  -7  -2   70.15    7.31
  -5  -7   2   47.79    7.49
   5  -7  -2   57.03    6.54
  -5  -7   2   55.24    5.48
   5  -7  -2   62.49    6.74
   5   7  -2   56.97    7.75
  -5   7   2   57.48    6.69
   5   7  -2   72.13    7.28
   5   7  -2   64.69    7.15
  -5   7   2   59.67    7.22
   5   7  -2   65.05    6.06
  -3  -7   2  100.85    7.88
  -3  -7   2  110.38    6.23
   3  -7  -2  122.07    7.80
  -3  -7   2  137.26    6.71
  -3  -7   2  123.49    5.88
   3  -7  -2  124.81    8.21
   3  -7  -2  132.26    7.95
  -3  -7   2  135.73    9.48
   3  -7  -2  141.17    7.57
  -3  -7   2  152.05    8.85
   3  -7  -2  132.15    7.39
  -3   7   2  118.84    7.87
  -3   7   2  142.39    8.54
   3   7  -2  119.80    6.88
  -3   7   2  126.20    9.08
   3   7  -2  119.41    7.88
   3   7  -2  127.11    9.02
   3   7  -2  127.15    9.33
   1  -7  -2  443.15   15.64
  -1  -7   2  475.74   14.84
  -1  -7   2  463.68   16.15
   1  -7  -2  452.97   16.05
   1  -7  -2  480.33   14.29
   1  -7  -2  441.91   14.45
   1  -7  -2  426.85   14.33
  -1  -7   2  434.28   14.74
   1  -7  -2  433.14   15.67
  -1  -7   2  430.52   15.64
  -1   7   2  449.83   15.84
   1   7  -2  481.31   14.98
   1   7  -2  431.27   14.50
   1   7  -2  457.30   15.88
   1   7  -2  455.72   15.97
   1   7  -2  450.14   15.85
  -1   7   2  486.93   16.47
   1   7  -2  447.31   15.66
  -1   7   2  417.63   15.34
   1  -7   2   37.92    4.61
   1  -7   2   35.76    4.42
  -1  -7  -2   25.37    3.04
  -1  -7  -2   33.90    4.34
   1  -7   2   26.14    3.95
  -1  -7  -2   30.54    4.70
  -1   7  -2   27.83    4.47
   1   7   2   33.09    5.05
  -1   7  -2   32.56    4.56
  -1   7  -2   30.49    4.24
   1   7   2   32.77    4.24
   1   7   2   31.64    3.43
  -1   7  -2   23.28    4.24
   1   7   2   28.72    4.41
   1   7   2   31.80    4.61
   1   7   2   29.15    4.95
   1   7   2   40.08    5.24
  -1   7  -2   38.83    4.64
  -1   7  -2   35.08    4.66
  -1   7  -2   28.19    3.80
  -3  -7  -2   59.11    6.79
   3  -7   2   57.88    6.41
  -3  -7  -2   54.36    4.67
   3  -7   2   57.00    5.96
   3  -7   2   48.90    5.54
   3   7   2   62.50    6.44
  -3   7  -2   64.80    6.04
  -3   7  -2   64.55    5.57
   3   7   2   62.51    7.37
   3   7   2   56.45    6.48
   3   7   2   58.73    4.84
  -3   7  -2   55.53    6.36
   3   7   2   59.06    6.43
  -3   7  -2   61.04    5.46
  -3   7  -2   62.32    6.22
   3   7   2   54.31    6.20
  -5  -7  -2   94.97    5.22
   5  -7   2  105.88    7.08
   5  -7   2   94.70    7.58
  -5  -7  -2   95.66   11.90
  -5  -7  -2   92.72    8.11
   5  -7   2  114.11   13.14
   5   7   2  106.67    9.20
  -5   7  -2  102.90    6.56
   5   7   2   93.35    7.65
   5   7   2  105.76    5.60
   5   7   2   94.03    7.54
   5   7   2   93.92    9.33
  -5   7  -2   85.06    7.32
  -7  -7  -2   38.07    6.27
   7  -7   2   33.37    5.35
   7  -7   2   25.72    5.93
  -7  -7  -2   28.33    7.68
  -7  -7  -2   34.89    4.47
   7  -7   2   27.22    5.61
  -7   7  -2   25.65    4.44
   7   7   2   34.48    6.04
  -7   7  -2   26.67    5.74
  -7   7  -2   33.66    5.44
   7   7   2   24.33    5.74
   7   7   2   33.07    5.71
   7   7   2   36.25    4.71
  -9  -7  -2  150.21   14.26
  -9  -7  -2  142.92   11.13
  -9  -7  -2  133.99    8.50
   9  -7   2  143.21   11.47
   9  -7   2  130.86    8.94
   9  -7   2  110.46   10.57
   9   7   2  107.27   10.11
   9   7   2  156.25   11.27
  -9   7  -2  133.70    9.56
   9   7   2  137.03    8.92
  -9   7  -2  111.90    9.92
 -11  -7  -2   33.39    6.61
  11  -7   2   18.71    7.09
  11  -7   2   22.32    6.01
 -11  -7  -2   26.98    7.95
  11  -7   2   22.61    7.86
 -11  -7  -2   41.19   11.07
 -11   7  -2   23.64    6.31
  11   7   2   25.08    6.35
  11   7   2   30.67   13.02
  11   7   2   32.05    7.16
 -13  -7  -2   29.73    8.77
  13  -7   2   27.89    6.66
  13  -7   2   18.24    7.40
  13  -7   2    4.94    7.86
 -13  -7  -2   24.05   11.26
 -13  -7  -2   17.91    6.81
  13   7   2   16.32    7.50
  13   7   2   18.73    7.14
  13   7   2   22.98    7.93
 -13   7  -2   23.01    7.31
 -15  -7  -2    9.89    8.53
  15  -7   2    8.51    7.18
 -15  -7  -2   19.29   11.92
  15  -7   2   13.48    6.43
  15  -7   2    3.88    8.89
 -15   7  -2    0.27    6.47
  15   7   2    0.12    7.00
  15   7   2    8.93    7.61
  14  -8  -2   16.43    7.11
  14  -8  -2    2.82    8.46
  14  -8  -2   24.49   13.92
 -14  -8   2   12.42   10.81
 -14  -8   2   14.66    9.27
 -14  -8   2    3.88    7.63
  14   8  -2    6.99    7.99
  14   8  -2    5.95    8.92
 -14   8   2    6.04    7.25
 -14   8   2    7.02    6.22
 -12  -8   2  107.13   20.63
  12  -8  -2   91.38   12.01
 -12  -8   2   83.53    9.86
 -12  -8   2  108.97   11.35
 -12  -8   2   80.55   11.34
  12  -8  -2   80.01    9.97
  12  -8  -2   75.04   10.04
  12   8  -2   98.50   11.04
 -12   8   2   97.74    9.11
  12   8  -2   90.85   11.52
 -12   8   2   87.17   10.68
  10  -8  -2  494.32   20.63
 -10  -8   2  488.08   21.38
  10  -8  -2  485.19   19.49
 -10  -8   2  467.06   18.42
 -10  -8   2  480.99   24.03
  10  -8  -2  507.76   21.58
  10   8  -2  486.29   20.51
 -10   8   2  486.03   18.34
  10   8  -2  473.18   18.93
 -10   8   2  498.00   20.36
   8  -8  -2  760.25   27.13
  -8  -8   2  777.74   27.29
   8  -8  -2  734.61   27.33
   8  -8  -2  826.39   26.98
  -8  -8   2  738.02   24.19
  -8  -8   2  761.84   29.50
   8  -8  -2  762.59   26.93
  -8  -8   2  803.45   34.28
   8  -8  -2  726.21   24.86
  -8   8   2  760.84   26.31
  -8   8   2  791.97   25.25
   8   8  -2  695.34   28.55
   8   8  -2  740.60   26.22
   8   8  -2  802.94   24.78
   8   8  -2  779.78   26.66
  -8   8   2  759.77   26.51
   6  -8  -2 1905.44   54.04
   6  -8  -2 1855.67   53.04
  -6  -8   2 1914.55   54.11
  -6  -8   2 1780.07   53.36
   6  -8  -2 1845.94   52.57
  -6  -8   2 1818.11   51.15
   6  -8  -2 1877.20   53.57
  -6  -8   2 1892.90   56.29
   6  -8  -2 1894.59   53.84
  -6   8   2 1885.04   53.50
   6   8  -2 1849.45   53.56
   6   8  -2 1757.99   53.29
  -6   8   2 1886.08   52.67
   6   8  -2 1889.60   55.96
  -6   8   2 1855.00   53.71
   6   8  -2 1885.03   51.52
  -4  -8   2  266.62   10.40
  -4  -8   2  254.55    9.69
  -4  -8   2  257.31    9.24
   4  -8  -2  250.92   11.62
   4  -8  -2  267.61   11.98
  -4  -8   2  272.38   14.00
  -4  -8   2  243.55   12.51
  -4  -8   2  267.15   12.45
   4  -8  -2  266.77   11.69
   4  -8  -2  262.86   11.86
   4   8  -2  251.31   12.10
   4   8  -2  264.86   10.67
  -4   8   2  280.05   12.71
   4   8  -2  253.62   13.31
  -4   8   2  266.61   12.08
   4   8  -2  265.48   12.43
  -4   8   2  267.62   12.47
  -2  -8   2   27.31    3.95
  -2  -8   2   25.58    5.15
  -2  -8   2   34.43    5.26
   2  -8  -2   30.84    4.31
   2  -8  -2   39.62    5.52
   2  -8  -2   27.65    4.83
  -2  -8   2   24.33    4.13
   2  -8  -2   30.14    5.08
  -2  -8   2   28.51    5.82
   2  -8  -2   30.66    4.34
  -2   8   2   30.17    5.41
   2   8  -2   25.67    4.85
  -2   8   2   31.64    4.93
   2   8  -2   35.33    5.72
  -2   8   2   32.57    5.26
   2   8  -2   31.40    4.27
   2   8  -2   27.55    5.34
   0  -8  -2  700.40   22.93
   0  -8   2  717.91   22.49
   0  -8  -2  740.86   23.65
   0  -8  -2  711.21   21.07
   0  -8  -2  736.37   22.14
   0  -8   2  708.84   21.85
   0  -8  -2  664.80   22.32
   0  -8   2  754.10   22.67
   0   8  -2  687.67   22.01
   0   8   2  720.31   23.18
   0   8  -2  732.94   23.39
   0   8   2  714.30   23.54
   0   8  -2  730.00   22.19
   0   8   2  709.01   22.31
   0   8   2  713.68   22.44
   0   8  -2  713.80   22.22
   0   8  -2  704.23   22.71
   0   8   2  708.82   21.33
   0   8  -2  709.05   22.83
   0   8  -2  721.43   22.97
  -2  -8  -2  905.94   26.38
  -2  -8  -2  949.36   28.48
  -2  -8  -2  880.22   24.96
   2  -8   2  922.84   27.24
   2  -8   2  912.44   27.36
   2  -8   2  907.87   27.85
   2   8   2  870.59   27.67
  -2   8  -2  886.78   27.43
   2   8   2  893.18   28.42
   2   8   2  909.74   27.91
   2   8   2  906.49   28.31
  -2   8  -2  868.38   27.34
   2   8   2  784.69   27.12
   2   8   2  878.32   25.15
  -2   8  -2  955.55   27.95
  -2   8  -2  904.57   27.13
   2   8   2  930.66   28.14
   4  -8   2  505.93   18.14
   4  -8   2  531.77   21.13
  -4  -8  -2  504.14   15.13
  -4  -8  -2  537.68   20.18
   4  -8   2  506.97   19.43
   4  -8   2  508.99   19.70
  -4  -8  -2  490.70   15.40
  -4   8  -2  504.20   17.15
  -4   8  -2  488.95   20.09
   4   8   2  501.50   18.58
   4   8   2  526.91   20.03
  -4   8  -2  513.46   17.18
   4   8   2  503.04   18.26
  -4   8  -2  514.29   19.59
   4   8   2  486.80   15.48
   4   8   2  522.94   18.87
  -4   8  -2  497.38   18.17
   4   8   2  520.45   18.39
   6  -8   2 1273.03   37.81
  -6  -8  -2 1184.98   33.71
   6  -8   2 1234.02   37.51
  -6  -8  -2 1232.88   37.36
  -6  -8  -2 1189.03   39.50
   6  -8   2 1228.09   37.55
   6  -8   2 1270.97   36.15
  -6   8  -2 1218.44   36.25
   6   8   2 1216.52   36.92
  -6   8  -2 1246.80   37.50
  -6   8  -2 1229.70   35.30
   6   8   2 1165.06   39.15
   6   8   2 1251.69   33.95
   6   8   2 1210.66   37.45
   6   8   2 1213.85   36.98
  -8  -8  -2   12.45    7.70
   8  -8   2   31.99    6.97
  -8  -8  -2   24.35    4.60
   8  -8   2   34.62    7.02
   8  -8   2   27.22    5.29
  -8  -8  -2   19.67    6.28
   8  -8   2   26.00    6.20
   8   8   2   25.13    7.68
   8   8   2   29.57    6.05
   8   8   2   21.01    5.69
   8   8   2   27.55    6.62
   8   8   2   25.72    4.83
  -8   8  -2   35.75    6.40
  -8   8  -2   23.91    5.90
  -8   8  -2   19.15    5.26
 -10  -8  -2  145.66   15.70
  10  -8   2  167.72   13.40
  10  -8   2  178.17   10.91
  10  -8   2  187.68   13.28
 -10  -8  -2  179.19   13.18
 -10  -8  -2  170.56   10.03
 -10   8  -2  178.45    9.20
  10   8   2  160.58   13.25
  10   8   2  173.54   10.40
  10   8   2  165.92   12.54
 -10   8  -2  171.24   11.29
  12  -8   2  309.34   17.31
 -12  -8  -2  308.28   21.60
  12  -8   2  339.33   19.09
 -12  -8  -2  318.08   17.94
 -12  -8  -2  327.60   15.23
  12  -8   2  321.18   15.18
  12   8   2  334.68   16.98
 -12   8  -2  321.25   16.00
  12   8   2  320.24   15.38
  12   8   2  326.95   17.02
  14  -8   2  229.71   13.56
 -14  -8  -2  240.85   20.82
  14  -8   2  228.73   15.96
 -14  -8  -2  217.26   14.27
 -14  -8  -2  208.22   16.82
  14  -8   2  224.59   18.02
 -14   8  -2  234.76   14.70
  14   8   2  214.05   14.29
  14   8   2  234.08   15.50
  14   8   2  228.62   14.55
 -15  -9   2   67.64   15.24
 -15  -9   2   55.76   12.68
 -15  -9   2   88.35   15.89
  15  -9  -2   85.32   13.52
  15  -9  -2   96.83   11.90
  15  -9  -2   66.95   11.46
 -15   9   2   51.71   10.60
  15   9  -2   66.06   11.48
  13  -9  -2  204.02   16.29
 -13  -9   2  184.11   19.55
  13  -9  -2  192.46   17.79
 -13  -9   2  192.52   14.51
  13  -9  -2  208.64   13.95
 -13  -9   2  202.74   16.95
 -13   9   2  178.41   14.78
  13   9  -2  207.64   15.58
  13   9  -2  178.49   13.88
 -13   9   2  198.54   11.86
  13   9  -2  195.78   15.98
 -11  -9   2   47.39   11.66
  11  -9  -2   56.55    9.17
 -11  -9   2   51.50    9.89
  11  -9  -2   49.51    8.34
 -11  -9   2   65.09    9.39
  11  -9  -2   44.71    9.79
 -11  -9   2   48.10   10.30
  11   9  -2   54.92    8.18
  11   9  -2   37.97    8.55
 -11   9   2   47.64    8.38
 -11   9   2   70.14    8.38
   9  -9  -2   30.30    7.44
   9  -9  -2   35.36    6.51
   9  -9  -2   40.04    7.90
  -9  -9   2   36.51    8.28
  -9  -9   2   28.51    5.76
  -9  -9   2   43.11    8.61
  -9  -9   2   37.16   10.21
  -9   9   2   36.59    6.38
  -9   9   2   33.35    7.36
   9   9  -2   48.01    8.37
   9   9  -2   36.63    7.00
   7  -9  -2   89.57    8.99
  -7  -9   2  114.82    8.01
  -7  -9   2  101.66   10.47
   7  -9  -2   99.08    8.81
  -7  -9   2  122.68   10.58
  -7  -9   2  112.30   12.47
   7  -9  -2   92.26    9.61
   7  -9  -2  107.46    9.90
   7  -9  -2  113.65    9.77
   7   9  -2  118.03   10.18
  -7   9   2  102.91    8.52
   7   9  -2  101.38   14.56
  -7   9   2  101.70    9.41
  -7   9   2  108.56    9.85
   7   9  -2  115.45   11.61
   7   9  -2  116.39    8.63
  -5  -9   2  213.91    9.91
   5  -9  -2  233.47   12.47
   5  -9  -2  225.06   11.73
  -5  -9   2  222.77    8.96
   5  -9  -2  226.23   11.82
   5  -9  -2  237.98   11.86
   5  -9  -2  225.70   11.53
  -5  -9   2  222.56   12.44
  -5  -9   2  239.03   14.16
  -5  -9   2  223.77   12.69
   5   9  -2  228.39   12.15
   5   9  -2  224.19   12.29
   5   9  -2  241.26   10.52
  -5   9   2  213.90   11.77
   5   9  -2  229.84   13.62
  -5   9   2  235.57   12.45
  -3  -9   2  509.66   19.19
   3  -9  -2  533.92   18.96
   3  -9  -2  505.83   18.88
   3  -9  -2  535.10   18.15
  -3  -9   2  539.63   19.32
  -3  -9   2  516.90   20.24
  -3  -9   2  509.27   16.95
  -3  -9   2  510.80   17.09
   3  -9  -2  550.26   19.75
   3  -9  -2  517.61   18.01
  -3   9   2  527.07   18.98
   3   9  -2  528.31   20.01
   3   9  -2  524.79   19.35
   3   9  -2  515.06   25.64
  -3   9   2  542.44   19.60
   3   9  -2  529.58   17.38
  -3   9   2  531.16   18.84
   3   9  -2  481.04   17.65
   1  -9  -2  258.92   10.69
   1  -9  -2  268.13   10.67
   1  -9  -2  272.18   10.76
  -1  -9   2  268.82   11.49
  -1  -9   2  284.36   12.73
   1  -9  -2  277.50   12.69
  -1  -9   2  277.24   10.94
   1  -9  -2  277.45   12.33
   1   9  -2  266.69   12.16
   1   9  -2  267.69   11.22
  -1   9   2  264.15   10.86
   1   9  -2  267.46   12.93
  -1   9   2  288.13   12.06
   1   9  -2  269.39   12.22
   1   9  -2  287.90   12.53
   1   9  -2  271.77   12.49
  -1   9   2  288.40   12.58
  -1   9   2  278.62   13.07
   1   9  -2  275.92   11.06
  -1  -9  -2  132.39    8.20
   1  -9   2  123.49    7.71
  -1  -9  -2  142.88    8.87
   1  -9   2  135.61    8.05
   1  -9   2  142.08    8.60
  -1  -9  -2  136.60    6.52
   1   9   2  138.98    7.03
  -1   9  -2  151.64    8.79
  -1   9  -2  131.76    8.10
  -1   9  -2  131.38    8.31
   1   9   2  125.10    9.50
  -1   9  -2  141.64    9.33
   1   9   2  125.29    7.68
   1   9   2  120.43    8.87
  -1   9  -2  135.00    7.48
  -1   9  -2  131.42    8.32
   1   9   2  141.32    9.13
  -1   9  -2  140.66    8.89
   1   9   2  133.35    8.87
   1   9   2  125.22    8.64
   3  -9   2   13.97    4.27
  -3  -9  -2   16.60    3.79
  -3  -9  -2   14.68    5.35
   3  -9   2   15.24    4.84
   3  -9   2   11.45    4.19
  -3  -9  -2   15.00    2.85
   3   9   2   11.99    5.15
   3   9   2   10.88    3.01
  -3   9  -2   14.38    4.72
  -3   9  -2   18.93    4.23
  -3   9  -2   15.02    4.40
  -3   9  -2   17.44    5.11
   3   9   2   18.68    5.33
   3   9   2    5.87    4.00
   3   9   2   14.30    4.75
   3   9   2   15.49    5.54
  -5  -9  -2  174.66   12.38
  -5  -9  -2  160.08    7.27
   5  -9   2  176.79   10.99
  -5  -9  -2  167.12    7.29
   5  -9   2  162.11    9.70
   5  -9   2  164.47   10.42
   5  -9   2  153.89   10.13
   5   9   2  167.99   11.19
   5   9   2  202.66   11.03
  -5   9  -2  171.59    9.31
  -5   9  -2  177.39   10.32
   5   9   2  167.55   12.18
  -5   9  -2  170.56   10.25
  -5   9  -2  182.79    9.37
   5   9   2  169.85   10.42
   7  -9   2  381.42   15.42
   7  -9   2  405.17   17.35
  -7  -9  -2  401.72   19.69
   7  -9   2  409.72   17.54
  -7  -9  -2  384.53   17.16
   7  -9   2  356.63   16.77
  -7  -9  -2  372.63   13.66
  -7   9  -2  403.34   14.76
   7   9   2  393.79   16.79
   7   9   2  346.16   18.72
  -7   9  -2  390.05   16.05
  -7   9  -2  377.59   16.89
  -7   9  -2  382.72   14.59
   7   9   2  370.03   16.16
   7   9   2  385.28   13.44
   7   9   2  389.47   17.25
   9  -9   2  142.55   10.11
  -9  -9  -2  143.96   12.27
  -9  -9  -2  118.44   14.84
  -9  -9  -2  137.30    8.81
   9  -9   2  127.60   12.19
   9  -9   2  149.20   12.22
   9   9   2  131.08   11.78
   9   9   2  146.14    9.06
  -9   9  -2  145.50    8.89
  -9   9  -2  120.38   10.40
   9   9   2  154.34   11.38
 -11  -9  -2  143.30   26.53
 -11  -9  -2  158.39   13.90
  11  -9   2  168.43   11.49
 -11  -9  -2  151.08   10.29
  11  -9   2  168.58   13.69
  11   9   2  111.92   11.90
  11   9   2  171.64   18.72
  11   9   2  175.41   13.50
  13  -9   2   65.25    9.03
  13  -9   2   55.30   10.19
 -13  -9  -2   70.58   11.44
 -13  -9  -2   43.32   12.52
 -13  -9  -2   39.68   10.23
  13  -9   2   53.77   10.95
  13   9   2   49.01    9.73
 -13   9  -2   48.67    8.89
  13   9   2   64.79    8.55
  13   9   2   42.58    9.84
  15  -9   2    5.94    6.71
  15  -9   2    7.54    9.34
 -15  -9  -2    1.25    9.08
 -15  -9  -2    5.40   12.14
  15  -9   2    0.61    7.45
  15   9   2   18.07    7.95
  15   9   2    3.64    7.56
 -15   9  -2   11.56    7.30
  14 -10  -2    8.12    7.14
 -14 -10   2    7.78    9.08
  14 -10  -2   -1.82    7.37
 -14 -10   2   13.28   12.16
  14 -10  -2   15.05    9.56
  14  10  -2    3.33    9.14
  14  10  -2    2.32    7.94
 -14  10   2    8.71    8.26
  14  10  -2    3.74    7.04
 -14  10   2    6.18   12.08
 -12 -10   2   10.01    9.51
  12 -10  -2   19.13    8.79
  12 -10  -2    5.21    6.09
 -12 -10   2   16.89    7.99
 -12 -10   2    7.51   10.41
 -12 -10   2   26.31    7.22
  12 -10  -2   15.25    8.45
  12  10  -2   17.90    7.38
  12  10  -2    8.38    8.31
 -12  10   2    7.86    7.17
  12  10  -2   20.13    8.08
 -12  10   2   19.84    6.18
  10 -10  -2   58.52    9.92
  10 -10  -2   77.02    9.47
 -10 -10   2   72.51   11.81
  10 -10  -2   74.31   10.07
 -10 -10   2   88.36   10.29
 -10 -10   2   56.00   12.28
 -10 -10   2   71.79    8.36
 -10  10   2   71.06    8.56
  10  10  -2   70.74    9.88
  10  10  -2   73.70    9.05
 -10  10   2   65.23    9.60
  -8 -10   2  192.69   13.98
  -8 -10   2  199.05   10.51
   8 -10  -2  219.54   13.44
  -8 -10   2  198.18   15.93
  -8 -10   2  189.80   13.19
   8 -10  -2  210.29   13.47
   8 -10  -2  237.13   19.99
   8  10  -2  206.82   13.34
  -8  10   2  194.98   11.27
  -8  10   2  186.36   12.93
   8  10  -2  180.99   12.82
   8  10  -2  169.03   10.92
   6 -10  -2  226.68   12.68
  -6 -10   2  251.84   11.03
   6 -10  -2  253.18   12.87
   6 -10  -2  268.18   13.65
  -6 -10   2  236.07   13.55
   6 -10  -2  235.74   13.10
  -6 -10   2  235.55   13.96
  -6 -10   2  237.78   15.70
   6 -10  -2  231.30   13.38
   6  10  -2  240.44   15.30
  -6  10   2  238.28   13.10
  -6  10   2  255.71   13.69
   6  10  -2  249.93   13.46
   6  10  -2  257.84   11.45
   6  10  -2  225.68   13.25
  -4 -10   2   11.40    3.80
  -4 -10   2   13.87    5.38
  -4 -10   2    6.62    5.40
  -4 -10   2   10.58    3.87
   4 -10  -2   13.69    4.73
   4 -10  -2    4.27    4.33
   4 -10  -2    8.50    4.33
  -4 -10   2   21.85    6.49
  -4 -10   2    9.35    3.22
   4 -10  -2   10.26    4.90
   4 -10  -2   11.08    5.02
   4  10  -2   13.14    4.81
  -4  10   2    8.56    6.26
  -4  10   2   12.25    4.81
   4  10  -2   11.08    4.33
  -4  10   2   19.71    5.96
   4  10  -2    8.52    5.61
   4  10  -2    9.82    4.64
   2 -10  -2    3.79    3.47
  -2 -10   2    6.97    3.33
   2 -10  -2    6.86    3.96
  -2 -10   2    6.02    3.90
   2 -10  -2    4.42    4.14
   2 -10  -2    9.62    4.61
   2 -10  -2    9.11    4.57
  -2 -10   2   14.39    5.42
   2  10  -2    0.38    2.97
  -2  10   2    4.68    4.16
  -2  10   2    4.75    3.93
  -2  10   2    3.78    4.75
   2  10  -2    4.49    4.44
   2  10  -2    2.29    3.78
   2  10  -2    0.88    4.01
   2  10  -2    9.63    4.78
   2  10  -2    7.48    4.87
   2  10  -2    9.87    4.99
   0 -10  -2  281.33   10.89
   0 -10  -2  287.00   12.15
   0 -10   2  271.68   12.45
   0 -10   2  304.33   12.82
   0 -10  -2  262.39   12.32
   0 -10   2  270.96   11.46
   0  10  -2  290.18   13.68
   0  10   2  280.71   12.33
   0  10   2  259.87   13.03
   0  10   2  280.99   11.42
   0  10   2  308.72   14.28
   0  10  -2  272.39   12.98
   0  10   2  245.75   12.63
   0  10  -2  276.33   11.93
   0  10  -2  301.41   12.50
   0  10  -2  280.51   13.19
   0  10   2  262.53   12.07
   0  10   2  281.52   17.74
   0  10  -2  271.22   12.06
   0  10  -2  258.85   12.65
   2 -10   2  387.10   16.19
   2 -10   2  398.41   15.36
  -2 -10  -2  396.89   14.97
  -2 -10  -2  404.82   13.44
  -2 -10  -2  448.71   16.99
   2  10   2  385.15   16.59
  -2  10  -2  388.17   15.68
   2  10   2  380.64   16.41
   2  10   2  393.28   16.44
  -2  10  -2  423.84   17.07
   2  10   2  433.81   17.44
   2  10   2  407.45   13.70
  -2  10  -2  425.45   16.21
   2  10   2  423.25   17.17
  -2  10  -2  391.79   15.56
   2  10   2  375.51   14.45
  -2  10  -2  420.39   17.97
  -2  10  -2  394.88   15.98
  -4 -10  -2  332.44   12.07
   4 -10   2  332.94   14.99
   4 -10   2  321.50   14.02
   4 -10   2  328.02   13.84
   4 -10   2  326.89   14.17
  -4 -10  -2  331.09   16.13
   4  10   2  307.39   14.55
   4  10   2  300.11   12.28
   4  10   2  290.98   15.10
  -4  10  -2  349.61   14.77
  -4  10  -2  318.60   13.54
   4  10   2  317.64   11.31
   4  10   2  290.24   14.77
   4  10   2  335.72   16.14
  -4  10  -2  331.78   17.88
   4  10   2  310.25   14.47
  -4  10  -2  337.60   13.72
   6 -10   2  183.76   11.78
   6 -10   2  189.43   11.80
  -6 -10  -2  183.10   14.23
   6 -10   2  183.54   12.42
   6 -10   2  187.36   11.02
   6  10   2  191.68   11.88
   6  10   2  174.51   13.73
  -6  10  -2  177.87   11.25
   6  10   2  174.69   12.05
  -6  10  -2  207.28   12.37
  -6  10  -2  180.00   10.06
   6  10   2  191.72   11.75
   6  10   2  203.10   12.86
  -6  10  -2  189.01   10.31
   6  10   2  196.33    8.66
  -8 -10  -2   65.38    9.28
  -8 -10  -2   81.45   12.14
   8 -10   2   73.41    8.49
   8 -10   2   69.66    9.45
   8 -10   2   74.33    9.67
   8  10   2   80.30   10.01
  -8  10  -2   76.20    8.72
   8  10   2   58.57    9.34
   8  10   2   64.36    7.02
  -8  10  -2   80.94   10.01
  10 -10   2   17.24    7.26
 -10 -10  -2   13.94    4.84
 -10 -10  -2   21.39    9.63
  10 -10   2   12.11    5.71
 -10 -10  -2   12.45    7.53
  10 -10   2   11.04    7.05
  10  10   2   17.53    7.94
 -10  10  -2   14.10    6.18
 -10  10  -2   22.31    5.02
  10  10   2   14.43    5.42
  10  10   2   13.16    6.80
  12 -10   2  152.51   14.79
 -12 -10  -2  132.67   10.68
  12 -10   2  171.77   12.22
 -12 -10  -2  139.52   14.38
  12 -10   2  133.41   13.63
 -12 -10  -2  144.46   18.04
  12  10   2  144.81   15.20
  12  10   2  136.31   11.04
 -12  10  -2  169.76   12.93
 -14 -10  -2   53.56    9.26
 -14 -10  -2   58.93   12.15
  14 -10   2   71.18    9.94
 -14 -10  -2   72.53   15.53
  14 -10   2   65.60   11.23
  14 -10   2   48.51   11.23
  14  10   2   57.63   10.97
  14  10   2   45.90   10.40
 -14  10  -2   47.56    9.33
  14  10   2   54.27    8.83
 -13 -11   2  467.75   25.17
  13 -11  -2  474.49   22.03
  13 -11  -2  507.37   23.63
 -13 -11   2  454.09   28.02
  13 -11  -2  521.17   24.84
  13  11  -2  465.00   23.72
  13  11  -2  459.68   20.90
 -13  11   2  473.90   22.94
 -13  11   2  490.52   19.78
  13  11  -2  472.78   23.85
  11 -11  -2  141.76   12.55
  11 -11  -2  144.90   13.75
 -11 -11   2  105.78   10.38
  11 -11  -2  119.47   13.73
 -11 -11   2  132.94   17.31
 -11 -11   2  137.95   14.90
  11  11  -2  108.17   10.99
  11  11  -2  118.55   13.87
 -11  11   2  137.34   10.35
 -11  11   2  117.17   13.05
  11  11  -2  120.45   13.41
   9 -11  -2  118.15   12.04
  -9 -11   2  113.34    9.20
  -9 -11   2  101.37   11.71
  -9 -11   2   91.23   11.91
  -9 -11   2  106.31   14.44
   9 -11  -2  113.53   11.88
   9 -11  -2  122.89   11.18
   9  11  -2   96.20    9.75
  -9  11   2  129.26   12.10
   9  11  -2  109.92   12.89
  -9  11   2   97.96    9.58
   9  11  -2  107.81   11.80
  -7 -11   2  142.63   11.88
   7 -11  -2  110.42   11.16
   7 -11  -2  124.70   10.56
  -7 -11   2  118.01    8.71
  -7 -11   2  135.77   12.15
   7 -11  -2  144.98   11.58
  -7 -11   2  110.81   13.36
   7  11  -2  109.92    9.05
  -7  11   2  134.10   11.61
   7  11  -2  135.78   11.73
  -7  11   2  130.80   10.03
   7  11  -2  118.73   11.11
   7  11  -2  141.42   12.83
  -5 -11   2  264.48   11.15
  -5 -11   2  259.62   10.51
  -5 -11   2  276.40   11.84
   5 -11  -2  288.63   14.68
   5 -11  -2  258.16   13.64
  -5 -11   2  261.77   14.79
  -5 -11   2  288.44   14.98
   5 -11  -2  280.11   14.03
   5 -11  -2  276.96   13.98
   5 -11  -2  288.93   13.88
  -5 -11   2  284.03   16.49
  -5  11   2  297.97   14.76
   5  11  -2  272.83   14.44
   5  11  -2  267.11   12.20
  -5  11   2  265.59   13.90
   5  11  -2  292.03   15.59
   5  11  -2  277.54   14.58
  -5  11   2  273.72   14.67
   5  11  -2  255.83   15.67
   3 -11  -2 1393.03   41.16
   3 -11  -2 1418.61   42.62
  -3 -11   2 1446.77   43.80
   3 -11  -2 1402.48   42.42
   3 -11  -2 1420.37   42.77
  -3 -11   2 1361.41   39.90
   3 -11  -2 1368.84   41.00
  -3 -11   2 1338.49   40.31
  -3  11   2 1429.33   42.41
   3  11  -2 1411.69   40.39
   3  11  -2 1474.14   43.69
   3  11  -2 1402.91   42.91
   3  11  -2 1430.30   43.09
   3  11  -2 1354.63   42.43
   3  11  -2 1376.39   43.32
   3  11  -2 1361.83   39.58
  -3  11   2 1433.78   43.21
  -1 -11   2 1170.56   35.88
   1 -11  -2 1173.23   35.79
   1 -11  -2 1132.10   33.81
   1 -11  -2 1171.66   33.91
  -1 -11   2 1166.40   35.06
   1 -11  -2 1195.54   33.70
   1 -11  -2 1172.80   36.18
  -1 -11   2 1144.35   34.03
   1  11  -2 1127.39   34.26
   1  11  -2 1153.21   35.51
  -1  11   2 1163.04   36.20
  -1  11   2 1082.39   34.07
   1  11  -2 1181.52   36.19
   1  11  -2 1183.41   36.77
  -1  11   2 1157.32   35.86
  -1  11   2 1126.33   35.24
   1  11  -2 1112.30   34.12
   1  11  -2 1150.84   35.85
  -1  11   2 1170.39   36.83
   1 -11   2  697.85   23.58
  -1 -11  -2  656.82   20.78
   1 -11   2  670.39   22.23
   1 -11   2  679.06   22.08
  -1 -11  -2  652.58   22.61
  -1 -11  -2  680.10   23.24
   1  11   2  672.12   23.43
  -1  11  -2  678.87   23.56
   1  11   2  692.19   24.19
   1  11   2  649.75   22.21
   1  11   2  673.12   23.88
  -1  11  -2  658.45   22.84
  -1  11  -2  712.24   21.92
  -1  11  -2  677.98   26.37
   1  11   2  628.53   23.44
   1  11   2  668.60   21.32
  -1  11  -2  664.85   23.40
  -1  11  -2  680.05   23.45
   1  11   2  676.72   24.66
  -3 -11  -2    8.01    4.14
  -3 -11  -2    2.67    3.91
  -3 -11  -2    3.51    5.38
   3 -11   2    3.53    4.13
   3 -11   2    3.89    4.67
   3  11   2    4.59    5.69
  -3  11  -2    5.03    4.96
   3  11   2    0.21    5.28
   3  11   2    7.04    3.76
  -3  11  -2    2.86    4.82
  -3  11  -2    8.27    4.55
  -3  11  -2    5.32    4.97
   3  11   2    8.15    3.53
   3  11   2    4.48    4.99
   3  11   2    4.77    5.15
   5 -11   2   51.93    7.73
   5 -11   2   50.46    7.76
  -5 -11  -2   48.98    5.28
  -5 -11  -2   56.77    9.47
   5 -11   2   50.31    6.90
   5 -11   2   69.97    8.51
   5  11   2   55.35    6.14
   5  11   2   55.66    8.45
   5  11   2   51.04    8.50
  -5  11  -2   44.16    7.14
   5  11   2   53.84    5.39
   5  11   2   63.14    8.87
   5  11   2   39.07   10.97
  -5  11  -2   52.86    7.74
  -5  11  -2   47.04    6.85
  -5  11  -2   63.21    7.36
   5  11   2   57.86    9.56
   7 -11   2  388.22   17.62
   7 -11   2  367.71   18.01
   7 -11   2  339.09   15.58
  -7 -11  -2  346.13   19.78
   7  11   2  351.62   17.35
   7  11   2  302.40   25.47
   7  11   2  367.87   17.74
  -7  11  -2  369.65   16.70
  -7  11  -2  353.69   14.91
   9 -11   2  540.67   23.54
  -9 -11  -2  511.43   23.14
   9 -11   2  563.64   23.55
  -9 -11  -2  474.59   25.81
   9 -11   2  552.44   21.14
   9  11   2  537.82   23.16
  -9  11  -2  551.03   19.56
  -9  11  -2  546.28   21.80
   9  11   2  537.56   22.78
 -11 -11  -2  312.05   13.64
 -11 -11  -2  285.33   21.71
  11 -11   2  330.46   16.10
  11 -11   2  313.14   18.82
  11 -11   2  316.85   18.40
 -11 -11  -2  282.50   18.48
  11  11   2  321.45   18.06
  11  11   2  306.03   14.10
 -11  11  -2  310.27   16.65
  11  11   2  329.07   18.34
  13 -11   2   96.01   12.40
  13 -11   2  102.29   11.40
  13 -11   2  105.18   14.14
 -13 -11  -2   64.45   14.34
 -13 -11  -2   94.17   10.14
 -13 -11  -2   60.53   11.68
 -13  11  -2   76.54   10.63
  13  11   2   92.82    9.85
  13  11   2   80.80   12.39
 -14 -12   2   49.23   14.66
  14  12  -2    7.28    7.90
  12 -12  -2    5.11    8.02
 -12 -12   2   13.68    9.55
  12 -12  -2    3.39    6.67
  12 -12  -2   18.34    9.29
 -12 -12   2    6.30   11.29
 -12 -12   2   10.79    6.65
 -12  12   2    2.33    5.88
 -12  12   2    4.22    7.86
  12  12  -2    4.63    7.54
  12  12  -2    8.64    8.52
  12  12  -2   13.09    7.25
 -10 -12   2   11.20    8.85
  10 -12  -2   22.74    8.13
 -10 -12   2   37.82    7.41
  10 -12  -2   27.58    7.71
  10 -12  -2   14.36    7.74
 -10 -12   2   31.90   11.09
  10  12  -2   43.54    7.77
 -10  12   2   20.50    6.78
  10  12  -2   21.98    9.34
  10  12  -2   18.32    9.09
 -10  12   2   35.35    8.62
   8 -12  -2   21.55    7.56
  -8 -12   2   32.73   10.85
   8 -12  -2   27.81    7.94
  -8 -12   2   35.64    6.40
   8 -12  -2   41.49    8.07
  -8 -12   2   40.30    8.62
   8  12  -2   30.90    8.89
  -8  12   2   40.19    7.48
  -8  12   2   32.13    7.95
   8  12  -2   34.65   13.14
   8  12  -2   51.16    7.45
   6 -12  -2  123.44   10.82
  -6 -12   2  115.97    9.44
   6 -12  -2  120.28   11.24
  -6 -12   2  119.94   12.15
   6 -12  -2  135.29   14.17
  -6 -12   2  116.53    7.70
   6 -12  -2  145.24   11.78
  -6 -12   2  116.58    8.80
  -6 -12   2  105.75   13.47
   6  12  -2  107.21   12.33
   6  12  -2  130.65   11.78
   6  12  -2  118.99    9.40
   6  12  -2  107.84   11.58
  -6  12   2  128.83   12.15
  -4 -12   2   20.07    4.66
  -4 -12   2   20.83    7.46
   4 -12  -2   15.72    5.96
  -4 -12   2    8.97    3.79
   4 -12  -2   11.22    5.11
   4 -12  -2   14.81    5.72
  -4 -12   2    8.54    4.60
  -4  12   2   14.92    5.50
   4  12  -2   20.36    7.41
   4  12  -2    8.93    5.79
   4  12  -2   13.60    5.95
  -4  12   2   19.86    6.63
   4  12  -2   15.56    6.09
   4  12  -2   19.42    5.22
  -4  12   2   16.86    5.77
   4  12  -2   14.88    6.98
  -2 -12   2   21.55    4.63
   2 -12  -2   14.34    4.46
  -2 -12   2   24.36    5.96
  -2 -12   2   18.16    6.32
   2 -12  -2   14.35    5.86
   2 -12  -2   13.22    5.67
   2 -12  -2   18.17    5.22
   2  12  -2   14.63    5.84
   2  12  -2   12.75    6.31
  -2  12   2   18.76    6.31
  -2  12   2   20.98    5.61
   2  12  -2   12.82    4.49
   2  12  -2   10.07    5.28
   2  12  -2   12.53    5.51
  -2  12   2   25.08    6.04
   2  12  -2   24.20    6.40
  -2  12   2   13.47    5.48
   2  12  -2   18.33    5.08
   0 -12  -2  188.61    9.68
   0 -12   2  170.29   10.02
   0 -12   2  189.06   11.67
   0 -12  -2  190.82   11.48
   0 -12  -2  183.51   10.85
   0 -12  -2  181.48    9.27
   0 -12   2  171.59   11.20
   0  12   2  190.39   13.02
   0  12  -2  190.03   11.06
   0  12  -2  189.81   11.00
   0  12  -2  185.27   22.45
   0  12  -2  199.45   12.07
   0  12   2  174.71   10.82
   0  12   2  208.81   12.03
   0  12   2  189.86   10.25
   0  12   2  199.73   11.08
   0  12  -2  189.83   11.97
   0  12  -2  183.69   10.63
   0  12   2  179.47   12.19
   0  12  -2  215.33   11.95
   0  12   2  204.91   12.53
   2 -12   2   30.99    5.82
   2 -12   2   33.07    6.75
  -2 -12  -2   23.26    6.46
  -2 -12  -2   33.28    4.70
  -2 -12  -2   40.25    6.47
   2  12   2   37.02    7.16
  -2  12  -2   33.26    6.76
   2  12   2   35.05    5.19
  -2  12  -2   27.49    6.25
   2  12   2   32.72    7.14
   2  12   2   40.54    8.04
  -2  12  -2   49.20    8.28
  -2  12  -2   46.50    7.57
  -2  12  -2   27.15    5.68
   2  12   2   32.31    5.51
   2  12   2   41.96    7.56
   2  12   2   38.98    7.68
  -2  12  -2   37.23    6.84
   4 -12   2   72.11    8.56
  -4 -12  -2   57.95    9.52
  -4 -12  -2   61.79    6.06
   4 -12   2   52.17    7.54
  -4 -12  -2   81.58    7.54
   4 -12   2   78.46    9.59
   4  12   2   63.57    9.00
   4  12   2   78.54    9.52
  -4  12  -2   78.53    8.96
   4  12   2   46.69    8.86
   4  12   2   64.96    6.48
  -4  12  -2   77.20    8.58
   4  12   2   77.22    9.64
  -4  12  -2   73.33    9.09
   4  12   2   57.37    5.91
   4  12   2   68.06    9.71
  -6 -12  -2  169.07    8.51
   6 -12   2  170.69   13.18
  -6 -12  -2  174.89    9.72
   6 -12   2  153.60   18.71
   6 -12   2  180.28   12.38
  -6 -12  -2  188.02   15.62
  -6  12  -2  164.88   10.58
   6  12   2  183.76   13.34
  -6  12  -2  139.58   11.84
   6  12   2  155.45   12.57
   6  12   2  175.02   13.97
   6  12   2  183.92   12.99
   8 -12   2   77.24   10.71
  -8 -12  -2   76.60   13.00
   8 -12   2   83.03   10.89
   8 -12   2   80.58    9.34
   8  12   2   78.62   10.95
   8  12   2   85.84   12.02
   8  12   2  105.81   11.76
  -8  12  -2   77.29    9.70
  -8  12  -2   70.93    8.37
 -10 -12  -2   25.69    9.15
  10 -12   2   31.27    8.93
  10 -12   2   15.41    6.42
 -10 -12  -2   13.05   10.37
  10 -12   2   11.77    7.91
 -10  12  -2   17.44    5.32
 -10  12  -2   20.79    7.63
  10  12   2    7.23    7.41
  10  12   2   17.92    9.09
  10  12   2   28.68    9.06
 -12 -12  -2   14.20   11.51
  12 -12   2   19.35    8.94
  12 -12   2   19.72    7.52
  12 -12   2   23.16    9.05
 -12 -12  -2   14.86    9.46
 -12  12  -2   23.00    7.95
  12  12   2   19.09    9.23
  12  12   2    9.31    9.07
  13 -13  -2  224.96   18.56
  13 -13  -2  278.40   17.05
 -13 -13   2  220.01   22.70
 -13 -13   2  242.56   19.52
  13 -13  -2  245.86   18.24
  13  13  -2  193.86   18.17
 -13  13   2  176.45   16.34
  13  13  -2  190.02   27.42
 -13  13   2  237.50   17.30
  13  13  -2  215.48   14.93
  11 -13  -2   80.17   12.35
 -11 -13   2   97.20   13.17
 -11 -13   2   93.93   16.20
  11 -13  -2   95.56   11.64
 -11 -13   2   87.32   10.01
  11 -13  -2  122.46   14.24
 -11  13   2   90.15   12.20
 -11  13   2   85.08   10.49
  11  13  -2  109.16   17.21
  11  13  -2   97.30   10.49
  11  13  -2   85.33   12.67
  -9 -13   2   45.03   12.02
   9 -13  -2   36.99    9.21
  -9 -13   2   49.22    7.08
   9 -13  -2   36.57    8.31
   9 -13  -2   60.26    9.56
  -9 -13   2   41.80   10.88
   9  13  -2   41.97   10.61
   9  13  -2   53.35    8.13
   9  13  -2   39.94    9.61
  -9  13   2   42.25   15.88
  -9  13   2   36.28    7.67
   7 -13  -2   45.82    8.73
   7 -13  -2   50.37    9.47
  -7 -13   2   73.61    8.09
  -7 -13   2   34.52   10.14
   7 -13  -2   46.99    8.03
  -7 -13   2   57.06   10.51
   7  13  -2   33.60    9.08
  -7  13   2   35.94    7.48
   7  13  -2   54.43    7.59
  -7  13   2   54.08    9.40
   7  13  -2   43.09    8.88
  -5 -13   2  297.41   18.18
   5 -13  -2  265.73   14.64
  -5 -13   2  314.69   13.36
  -5 -13   2  281.49   12.04
   5 -13  -2  296.20   16.42
  -5 -13   2  310.32   13.12
   5 -13  -2  321.15   15.84
   5 -13  -2  303.19   15.86
   5  13  -2  312.67   17.16
  -5  13   2  309.72   23.51
   5  13  -2  304.95   17.60
   5  13  -2  279.71   16.20
   5  13  -2  263.78   20.44
  -5  13   2  298.84   16.78
   3 -13  -2  689.27   24.28
   3 -13  -2  688.70   25.81
   3 -13  -2  672.71   26.26
  -3 -13   2  756.87   27.34
  -3 -13   2  707.83   23.14
   3 -13  -2  720.81   26.22
  -3  13   2  743.13   27.16
   3  13  -2  735.15   27.34
   3  13  -2  614.89   31.02
   3  13  -2  679.59   22.80
  -3  13   2  662.92   25.37
  -3  13   2  679.89   28.58
   3  13  -2  700.64   25.97
  -3  13   2  708.40   25.84
   3  13  -2  713.08   26.56
   3  13  -2  715.14   26.68
   3  13  -2  723.67   29.76
  -1 -13   2  485.13   18.02
   1 -13  -2  499.98   17.89
  -1 -13   2  491.82   19.56
  -1 -13   2  501.80   22.87
   1 -13  -2  493.81   20.03
   1 -13  -2  481.55   20.06
   1 -13  -2  493.95   17.89
  -1  13   2  503.79   18.31
   1  13  -2  483.10   18.37
  -1  13   2  498.42   20.63
   1  13  -2  494.16   18.63
  -1  13   2  523.11   20.86
   1  13  -2  459.42   20.11
   1  13  -2  489.19   20.64
   1  13  -2  472.00   20.19
  -1  13   2  484.61   20.25
   1  13  -2  493.08   19.74
  -1  13   2  469.70   19.45
  -1  13   2  519.07   21.91
  -1 -13  -2  240.56   12.79
   1 -13   2  239.22   12.06
   1 -13   2  219.11   11.69
   1 -13   2  212.12   13.44
  -1 -13  -2  205.62   10.31
  -1  13  -2  258.10   14.95
   1  13   2  232.07   14.11
   1  13   2  235.62   13.17
  -1  13  -2  234.43   12.71
   1  13   2  221.06   11.33
   1  13   2  218.71   13.47
  -1  13  -2  231.05   13.25
  -1  13  -2  231.14   13.66
   1  13   2  214.64   13.76
  -1  13  -2  211.67   16.65
  -1  13  -2  233.01   11.57
  -1  13  -2  214.70   12.39
   1  13   2  225.72   11.98
   1  13   2  233.17   15.01
   3 -13   2   29.69    7.33
  -3 -13  -2   31.10    8.03
  -3 -13  -2   38.35    5.01
   3 -13   2   29.50    6.79
   3 -13   2   30.13    6.19
   3  13   2   32.31    8.33
   3  13   2   39.05    7.59
   3  13   2   31.39    7.16
   3  13   2   35.56    5.73
  -3  13  -2   31.80    6.92
   3  13   2   32.36    8.94
  -3  13  -2   37.53    8.05
  -3  13  -2   41.18    7.35
  -3  13  -2   32.00    7.39
  -3  13  -2   28.71    6.86
   3  13   2   24.41    5.24
   5 -13   2  291.75   16.61
  -5 -13  -2  307.16   18.44
  -5 -13  -2  282.14   12.33
   5 -13   2  278.30   15.28
   5 -13   2  279.78   14.97
  -5 -13  -2  277.10   11.47
   5  13   2  296.20   16.42
   5  13   2  283.72   11.92
  -5  13  -2  295.00   14.40
   5  13   2  305.50   17.72
   5  13   2  295.56   16.54
  -5  13  -2  288.17   16.03
   5  13   2  265.75   15.87
   7 -13   2  577.01   24.43
   7 -13   2  542.76   23.27
  -7 -13  -2  577.59   26.85
   7 -13   2  587.84   24.53
   7  13   2  557.26   24.66
  -7  13  -2  572.36   23.29
  -7  13  -2  556.76   21.24
   7  13   2  531.83   23.79
   7  13   2  552.33   24.32
   9 -13   2  333.15   19.09
   9 -13   2  353.63   17.29
   9 -13   2  357.43   19.58
  -9 -13  -2  337.30   22.59
  -9  13  -2  337.97   18.00
  -9  13  -2  352.52   15.68
   9  13   2  319.54   19.02
   9  13   2  349.96   19.70
  11 -13   2   73.03   12.39
  11 -13   2   75.56   11.85
 -11 -13  -2   55.35   14.42
  11 -13   2   80.93   10.45
 -11  13  -2   79.59    8.99
  11  13   2   86.34   12.87
  11  13   2   56.93   11.50
  11  13   2   69.43   12.47
 -11  13  -2   65.13   10.51
  13 -13   2   38.43   10.35
 -13 -13  -2   48.97   12.62
  13 -13   2   42.98    8.77
  13 -13   2   41.01   11.39
 -13 -13  -2   32.31   14.42
  13  13   2   55.86   12.78
  13  13   2   27.31   15.57
 -13  13  -2   47.15   10.39
  12 -14  -2   52.39   11.78
  12 -14  -2   62.04   11.94
  12 -14  -2   56.82   10.03
 -12 -14   2   54.98   13.39
 -12 -14   2   54.90   10.63
 -12 -14   2   27.91   13.43
 -12  14   2   51.83    9.29
  12  14  -2   34.91    8.54
  12  14  -2   37.83   12.91
  12  14  -2   50.75   14.51
 -12  14   2   60.30   11.40
 -10 -14   2  281.89   21.28
 -10 -14   2  256.39   14.59
  10 -14  -2  321.57   18.81
 -10 -14   2  264.76   21.90
  10 -14  -2  268.22   17.63
  10 -14  -2  299.21   18.40
 -10  14   2  296.30   15.81
  10  14  -2  275.56   19.38
 -10  14   2  255.44   18.02
  10  14  -2  332.98   19.84
  10  14  -2  270.51   14.59
  -8 -14   2  359.75   15.36
  -8 -14   2  341.37   20.19
  -8 -14   2  337.40   22.57
   8 -14  -2  374.80   19.89
   8 -14  -2  349.89   18.46
  -8  14   2  375.41   24.32
   8  14  -2  346.99   20.60
   8  14  -2  342.14   15.82
   8  14  -2  377.29   20.28
   8  14  -2  359.60   20.18
  -8  14   2  339.65   17.08
  -6 -14   2  426.95   17.08
   6 -14  -2  439.48   20.32
  -6 -14   2  449.22   23.21
  -6 -14   2  463.98   16.36
  -6 -14   2  414.40   15.43
   6 -14  -2  452.35   20.36
   6 -14  -2  424.39   20.71
   6  14  -2  461.07   21.37
   6  14  -2  442.43   21.52
   6  14  -2  418.83   17.53
   6  14  -2  426.16   21.91
  -6  14   2  457.42   21.80
   4 -14  -2   50.08    8.70
   4 -14  -2   51.28    7.77
  -4 -14   2   55.03    7.58
  -4 -14   2   36.32    5.92
   4 -14  -2   54.85    8.58
  -4 -14   2   64.73   10.85
   4 -14  -2   51.00    8.98
  -4 -14   2   53.49    6.88
   4  14  -2   51.80    9.68
   4  14  -2   58.37   10.19
  -4  14   2   44.96    8.99
   4  14  -2   41.61   10.09
  -4  14   2   53.65    8.80
   4  14  -2   53.57   12.64
   4  14  -2   53.17    7.62
   4  14  -2   39.94    8.74
  -2 -14   2   53.05    7.85
   2 -14  -2   58.44    8.36
  -2 -14   2   59.42    9.41
   2 -14  -2   53.82    8.51
  -2 -14   2   60.70    7.28
   2 -14  -2   58.61    7.59
  -2  14   2   58.22    9.43
   2  14  -2   51.29    8.95
  -2  14   2   55.96    9.51
  -2  14   2   76.05    9.87
   2  14  -2   54.20   10.09
   2  14  -2   57.79    9.81
   2  14  -2   54.89   11.58
   2  14  -2   58.82    8.03
   2  14  -2   54.74    8.72
   2  14  -2   53.20    7.15
   0 -14  -2  376.52   16.38
   0 -14  -2  362.33   17.17
   0 -14   2  319.82   17.37
   0 -14  -2  374.83   14.74
   0 -14  -2  364.84   15.51
   0 -14   2  387.39   17.60
   0  14  -2  377.68   18.99
   0  14  -2  358.92   17.75
   0  14   2  374.08   17.61
   0  14  -2  382.52   16.38
   0  14  -2  371.50   17.87
   0  14   2  356.92   16.32
   0  14   2  401.41   18.57
   0  14   2  358.56   16.45
   0  14   2  356.78   18.01
   0  14   2  370.97   19.67
   0  14  -2  366.51   16.46
   0  14  -2  385.07   17.92
   0  14  -2  360.26   16.23
   2 -14   2  512.83   21.62
  -2 -14  -2  514.23   17.57
   2 -14   2  485.34   19.44
  -2 -14  -2  485.23   21.08
  -2 -14  -2  502.10   19.73
   2  14   2  499.05   18.11
   2  14   2  508.14   22.04
   2  14   2  525.73   19.42
  -2  14  -2  506.54   20.65
   2  14   2  432.56   23.63
  -2  14  -2  483.99   20.95
   2  14   2  479.09   21.38
   2  14   2  494.48   21.59
   2  14   2  527.10   23.07
  -2  14  -2  499.41   21.32
  -2  14  -2  509.41   22.12
  -2  14  -2  508.76   20.92
   4 -14   2  747.28   26.72
  -4 -14  -2  622.64   26.59
  -4 -14  -2  727.86   28.81
  -4 -14  -2  722.77   22.75
   4 -14   2  790.20   28.55
   4  14   2  696.99   27.61
   4  14   2  749.36   23.91
  -4  14  -2  731.41   27.09
   4  14   2  751.80   28.45
   4  14   2  721.15   28.89
   4  14   2  692.17   32.74
  -4  14  -2  737.54   27.83
   4  14   2  729.79   23.14
   4  14   2  737.44   27.87
   6 -14   2  134.39   13.52
  -6 -14  -2  145.04    9.12
  -6 -14  -2  170.74   15.97
   6 -14   2  151.76   12.14
   6 -14   2  133.34   12.68
  -6  14  -2  134.91   12.85
   6  14   2  169.82   13.90
  -6  14  -2  154.32   11.35
   6  14   2  148.84    8.61
   6  14   2  135.68   14.55
   6  14   2  171.04   14.36
   8 -14   2   17.07    8.00
   8 -14   2   14.43    6.55
  -8 -14  -2    8.49    9.84
   8 -14   2    4.62    7.51
   8  14   2   16.22    8.49
   8  14   2    9.37    8.72
  -8  14  -2   17.56    6.21
  -8  14  -2    9.07    7.32
   8  14   2   37.52   14.19
  10 -14   2   20.67    8.86
  10 -14   2   34.75   10.17
 -10 -14  -2   37.55   12.70
  10 -14   2   10.59    6.63
  10  14   2   16.07    9.11
 -10  14  -2   16.72    8.10
  10  14   2   30.31    9.92
 -10  14  -2   40.06    7.54
  10  14   2   18.99    9.97
 -12 -14  -2  188.47   21.20
  12 -14   2  198.24   16.55
  12 -14   2  199.53   14.51
  12 -14   2  200.17   17.54
  12  14   2  174.52   17.75
 -12  14  -2  191.07   13.28
 -12  14  -2  178.73   15.46
  12  14   2  152.31   16.94
  12  14   2  195.84   17.79
  11 -15  -2   23.80   10.12
 -11 -15   2   21.02   12.93
 -11 -15   2   30.35   11.28
 -11 -15   2   12.03    7.21
  11 -15  -2   17.96    9.19
  11 -15  -2   15.18    9.30
  11  15  -2   21.33    7.81
 -11  15   2   12.16    7.84
  11  15  -2    6.24   10.09
  11  15  -2   19.98   10.60
 -11  15   2   13.81    8.87
  11  15  -2   32.29    9.96
  -9 -15   2    4.84   10.32
  -9 -15   2   14.17    8.02
   9 -15  -2    5.47    7.50
   9 -15  -2    7.11    6.65
   9 -15  -2   15.17    8.01
   9  15  -2   24.77    7.20
  -9  15   2    2.52    5.96
   9  15  -2   16.51    9.32
   9  15  -2   19.12    9.58
   9  15  -2    0.66    8.70
  -9  15   2    9.17    8.37
   7 -15  -2    8.62    6.98
   7 -15  -2   13.55    7.18
  -7 -15   2   16.16    5.50
   7 -15  -2    4.30    7.29
   7  15  -2   20.94    8.63
   7  15  -2   26.40    9.84
   7  15  -2   29.53    6.66
   7  15  -2   16.55    8.86
  -7  15   2    7.37    7.48
   5 -15  -2    3.60    6.43
  -5 -15   2   -0.17    7.80
  -5 -15   2   20.58    5.74
  -5 -15   2   15.05    4.93
  -5 -15   2   -0.59    4.74
   5 -15  -2   10.14    7.08
   5 -15  -2    4.19    6.35
   5  15  -2   10.33    7.81
   5  15  -2    5.88    6.85
   5  15  -2   12.91    7.64
   5  15  -2    8.08    5.84
  -5  15   2    6.74    6.15
   5  15  -2    8.67    7.24
  -5  15   2   12.43    7.71
   3 -15  -2    5.39    6.19
   3 -15  -2    7.68    5.19
  -3 -15   2   14.52    7.86
  -3 -15   2   18.81    6.39
   3 -15  -2    4.59    5.88
  -3 -15   2   12.62    5.10
   3  15  -2   26.50    6.56
  -3  15   2   10.03    7.04
   3  15  -2   13.96    6.49
   3  15  -2   19.04    7.96
   3  15  -2    6.28    6.89
   3  15  -2   13.69    7.41
   3  15  -2    8.37    7.02
  -3  15   2    3.62    5.94
  -1 -15   2   56.73    7.60
   1 -15  -2   47.43    8.17
   1 -15  -2   63.04    7.59
  -1 -15   2   51.54    8.51
   1 -15  -2   53.59    7.59
   1 -15  -2   54.57    8.84
  -1 -15   2   66.32    9.51
  -1  15   2   70.64   11.08
   1  15  -2   60.54    8.50
   1  15  -2   69.47   11.60
   1  15  -2   55.09    9.43
   1  15  -2   57.99    8.04
  -1  15   2   51.90    8.60
   1  15  -2   37.24    8.35
  -1  15   2   56.58    9.46
   1  15  -2   77.86    9.56
   1  15  -2   44.83    8.53
  -1  15   2   61.78    9.49
   1 -15   2   33.07    8.08
   1 -15   2   25.66    6.50
  -1 -15  -2   30.56    7.31
  -1 -15  -2   15.83    7.15
  -1 -15  -2   26.21    5.50
  -1 -15  -2   25.92    5.87
   1 -15   2   30.24    6.26
  -1  15  -2   21.60    6.27
   1  15   2   30.62    7.98
   1  15   2   30.10    7.48
  -1  15  -2   30.35    7.80
   1  15   2   44.96    7.25
   1  15   2   30.37    8.15
   1  15   2   36.55    8.70
  -1  15  -2   19.61    7.11
  -1  15  -2   29.83    7.73
  -1  15  -2   34.42    8.62
   1  15   2   28.13    9.22
  -3 -15  -2   11.99    5.68
   3 -15   2    9.55    7.01
  -3 -15  -2   16.47    4.53
   3 -15   2    6.55    5.98
  -3 -15  -2   17.23    8.00
   3  15   2   15.05    6.85
   3  15   2   12.83    7.24
  -3  15  -2   16.89    6.68
   3  15   2   23.71    5.75
   3  15   2    2.53    6.05
   3  15   2   21.72    8.49
   3  15   2    8.85    7.55
  -3  15  -2    3.10    5.87
   3  15   2   18.53    7.89
  -3  15  -2   13.36    7.55
  -5 -15  -2   34.09   10.27
   5 -15   2   36.17    9.26
  -5 -15  -2   29.04    6.84
  -5 -15  -2   36.76    5.53
   5 -15   2   20.66    7.25
  -5  15  -2   41.58    8.59
   5  15   2   17.01    8.90
  -5  15  -2   43.01    8.57
   5  15   2   36.46    8.83
  -5  15  -2   19.81    8.00
   5  15   2   27.59    5.49
   5  15   2   40.55    9.95
  -7 -15  -2    5.73   10.08
   7 -15   2    9.50    7.15
   7 -15   2   10.76    7.82
  -7  15  -2   -2.31    5.53
   7  15   2    6.17    7.46
   7  15   2    2.44    7.53
   7  15   2    7.64    9.22
  -7  15  -2    5.12    6.84
   9 -15   2   10.42    6.78
   9 -15   2   -4.92    7.45
   9 -15   2   13.04    8.04
  -9 -15  -2   13.26   11.28
   9  15   2   25.37    9.90
   9  15   2   10.49    8.27
   9  15   2   11.22   10.08
  -9  15  -2   29.05    8.68
  -9  15  -2    5.87    5.83
  11 -15   2    4.76    6.88
 -11 -15  -2   12.47   12.06
  11 -15   2   -5.80    7.29
  11 -15   2   -8.87    8.01
  11  15   2    5.73    9.55
 -11  15  -2   22.51    7.20
  11  15   2   13.46   10.00
 -11  15  -2    6.02    8.07
  11  15   2    7.32    8.67
  10 -16  -2  247.43   18.86
  10 -16  -2  275.99   17.32
 -10 -16   2  232.66   22.62
  10 -16  -2  256.55   18.66
 -10 -16   2  218.49   13.94
 -10  16   2  265.48   16.14
  10  16  -2  246.71   14.74
  10  16  -2  242.69   19.45
 -10  16   2  234.62   18.32
  10  16  -2  251.39   19.45
  10  16  -2  220.19   19.87
   8 -16  -2  306.86   18.50
   8 -16  -2  286.49   18.84
  -8 -16   2  297.86   22.61
   8 -16  -2  312.52   19.74
  -8 -16   2  321.07   16.02
  -8  16   2  324.10   17.45
   8  16  -2  308.18   20.29
   8  16  -2  384.24   22.07
   8  16  -2  350.51   20.47
   8  16  -2  330.26   15.86
  -8  16   2  329.27   20.19
   6 -16  -2  255.36   16.50
  -6 -16   2  270.87   25.48
   6 -16  -2  260.59   16.70
  -6 -16   2  227.39   11.82
   6 -16  -2  271.79   17.71
  -6 -16   2  238.95   14.67
   6  16  -2  294.41   17.85
  -6  16   2  287.51   18.95
   6  16  -2  255.80   18.97
  -6  16   2  267.82   16.79
   6  16  -2  256.92   13.92
   6  16  -2  269.95   18.37
   4 -16  -2   92.00   10.84
  -4 -16   2  104.59   13.75
  -4 -16   2   99.37    9.33
  -4 -16   2  101.82   10.65
  -4 -16   2   97.87   10.68
   4  16  -2  105.60   10.47
  -4  16   2  117.23   14.33
   4  16  -2  105.58   13.15
  -4  16   2  104.33   11.80
   4  16  -2   91.18   13.12
   4  16  -2   91.18   12.13
   4  16  -2   86.20   12.44
   2 -16  -2    7.65    4.95
   2 -16  -2    5.22    5.57
   2 -16  -2   -1.36    6.39
  -2 -16   2    9.42    5.39
  -2 -16   2    4.64    6.07
  -2 -16   2    0.20    6.72
   2  16  -2   -3.79    5.51
   2  16  -2    5.91    6.94
   2  16  -2    3.26    7.19
   2  16  -2    6.69    8.39
  -2  16   2   14.65    7.66
  -2  16   2   -0.73    7.19
   2  16  -2   -4.74    5.88
  -2  16   2   -1.30    6.09
   2  16  -2    6.68    5.17
   2  16  -2    6.70    6.16
   0 -16  -2  247.70   14.91
   0 -16   2  282.66   15.40
   0 -16  -2  265.82   16.13
   0 -16   2  250.18   13.78
   0 -16  -2  267.25   13.81
   0 -16   2  294.75   16.51
   0 -16  -2  278.30   14.83
   0  16   2  269.05   18.15
   0  16  -2  249.25   16.23
   0  16  -2  283.62   15.09
   0  16   2  268.13   16.00
   0  16   2  285.74   14.83
   0  16  -2  291.73   18.44
   0  16  -2  259.45   16.75
   0  16   2  288.45   17.53
   0  16  -2  258.75   15.18
   0  16   2  254.20   16.74
  -2 -16  -2  570.90   24.12
  -2 -16  -2  553.66   19.78
  -2 -16  -2  565.64   22.53
   2 -16   2  565.24   24.33
  -2 -16  -2  583.19   20.31
   2 -16   2  525.27   22.28
   2  16   2  559.00   26.15
   2  16   2  593.06   25.19
   2  16   2  500.51   21.11
  -2  16  -2  570.35   24.58
   2  16   2  586.75   24.04
   2  16   2  574.18   25.09
  -2  16  -2  567.54   23.96
   2  16   2  581.23   20.95
  -2  16  -2  576.08   25.43
  -2  16  -2  564.29   23.40
  -4 -16  -2  471.03   19.03
   4 -16   2  487.82   21.19
  -4 -16  -2  453.06   23.11
  -4 -16  -2  466.24   16.76
  -4  16  -2  452.73   20.85
   4  16   2  457.35   17.56
  -4  16  -2  453.47   22.49
   4  16   2  425.08   21.56
  -4  16  -2  444.92   21.28
   4  16   2  456.85   22.67
   4  16   2  417.67   20.01
   4  16   2  436.87   23.44
   6 -16   2  163.05   14.25
   6 -16   2  160.97   14.77
  -6  16  -2  188.29   13.00
  -6  16  -2  159.96   14.83
   6  16   2  191.91   15.76
   6  16   2  152.56    9.89
   6  16   2  179.89   16.86
   6  16   2  166.90   15.03
  -6  16  -2  172.70   14.32
   8 -16   2    5.78    7.95
  -8 -16  -2   20.47   11.12
   8 -16   2   -1.57    7.89
   8  16   2    8.13    9.05
   8  16   2    8.67    8.91
  -8  16  -2   -0.29    6.02
  -8  16  -2    7.39    8.20
  10 -16   2   28.08   10.00
 -10 -16  -2   41.88   14.36
  10 -16   2   37.18    9.37
  10 -16   2   22.47    9.94
  10  16   2   32.88   11.11
  10  16   2   43.03   11.91
 -10  16  -2    9.31    6.93
 -10  16  -2   39.15   10.59
  -9 -17   2    9.97   11.85
   9 -17  -2   34.84   10.41
   9 -17  -2   17.40    8.01
  -9 -17   2   23.31    7.46
   9 -17  -2   15.75    9.32
  -9  17   2   30.60    8.94
   9  17  -2   16.65   11.62
   9  17  -2   12.61    9.52
  -9  17   2   22.18    9.93
   9  17  -2   47.51   11.07
   9  17  -2   22.51    7.60
   7 -17  -2   76.11   11.51
  -7 -17   2   62.68    7.11
   7 -17  -2   46.62   10.93
   7 -17  -2   68.73   11.38
  -7 -17   2   42.01   13.12
  -7 -17   2   64.83    8.28
   7  17  -2   65.20   13.59
   7  17  -2   77.54   16.60
  -7  17   2   66.50   12.26
   7  17  -2   62.80   13.22
   7  17  -2   61.05    9.20
   5 -17  -2   95.02   11.72
  -5 -17   2  103.09    9.29
  -5 -17   2  105.14   10.14
  -5 -17   2  114.62   14.72
   5 -17  -2   94.19   13.06
  -5 -17   2   77.88    9.39
   5  17  -2   87.35   12.94
  -5  17   2   92.30   13.11
   5  17  -2  103.93   10.76
   5  17  -2   97.65   13.44
   5  17  -2   78.40   13.02
  -5  17   2   87.99   12.32
   3 -17  -2  298.18   18.73
   3 -17  -2  315.46   16.56
  -3 -17   2  303.86   19.57
  -3 -17   2  319.49   15.37
  -3 -17   2  316.40   16.79
   3  17  -2  312.37   19.43
  -3  17   2  339.37   18.52
   3  17  -2  295.68   23.50
  -3  17   2  320.12   18.99
   3  17  -2  314.47   20.69
   3  17  -2  289.65   16.01
  -3  17   2  333.54   20.43
   3  17  -2  342.01   19.66
   1 -17  -2  130.01   10.33
  -1 -17   2  145.22   13.07
  -1 -17   2  136.13   13.24
   1 -17  -2  141.70   11.11
   1 -17  -2  154.15   13.91
  -1  17   2  155.75   17.09
  -1  17   2  110.76   10.70
   1  17  -2  107.44   12.97
  -1  17   2  127.29   13.51
   1  17  -2  132.96   12.33
   1  17  -2  144.28   14.03
  -1  17   2  129.64   14.07
   1  17  -2  123.91   14.97
   1  17  -2  156.06   12.33
   1 -17   2  110.69   12.67
  -1 -17  -2   99.92   11.75
  -1 -17  -2   94.44   11.19
  -1 -17  -2  123.17   10.29
  -1  17  -2  113.85   12.31
   1  17   2   76.62   11.67
  -1  17  -2   85.25   12.42
   1  17   2   95.76   13.23
  -1  17  -2  110.94   13.67
  -1  17  -2  118.87   13.93
  -1  17  -2  109.42   10.55
   1  17   2  118.46   14.22
   1  17   2  106.17   11.67
   1  17   2   86.55   12.73
  -3 -17  -2   17.00    8.70
  -3 -17  -2    4.89    6.45
  -3 -17  -2   11.55    4.91
   3 -17   2    3.71    6.65
   3 -17   2   10.02    7.98
   3  17   2   12.48    8.42
   3  17   2    0.86    8.43
  -3  17  -2    0.35    6.30
   3  17   2    0.96    7.83
   3  17   2    1.46    6.61
  -3  17  -2    3.93    7.56
   3  17   2    7.42    5.96
  -3  17  -2    2.27    6.59
   5 -17   2   28.78    8.22
   5 -17   2   25.47    8.71
  -5 -17  -2   28.88   10.95
  -5 -17  -2   26.23    6.96
   5  17   2   22.82    6.66
   5  17   2   41.97   10.10
  -5  17  -2   28.19    8.85
  -5  17  -2    5.99    7.88
   5  17   2   47.34   12.20
   5  17   2   34.65    9.98
   5  17   2   34.12    6.79
  -7 -17  -2  171.93   11.11
  -7 -17  -2  178.57   19.17
   7 -17   2  192.61   15.77
  -7 -17  -2  150.97    9.80
   7 -17   2  174.44   16.13
   7  17   2  178.24   17.98
   7  17   2  171.89   16.79
  -7  17  -2  173.89   14.73
  -7  17  -2  168.62   16.06
   7  17   2  168.94   15.94
  -7  17  -2  159.62   12.93
   9 -17   2  135.41   16.04
  -9 -17  -2  122.72   17.81
   9 -17   2  157.22   16.35
  -9  17  -2  122.30   13.00
   9  17   2  150.93   21.29
   9  17   2  130.02   17.17
   9  17   2  146.44   17.35
  -9  17  -2  133.33   15.52
   8 -18  -2   39.64   11.43
   8 -18  -2   42.28   11.19
  -8 -18   2   33.75    8.02
  -8 -18   2   39.23   14.31
   8 -18  -2   46.25   10.81
   8  18  -2   47.13   15.65
   8  18  -2   32.58   12.10
   8  18  -2   38.18    8.46
   8  18  -2   52.58   12.29
  -8  18   2   51.57   12.00
  -8  18   2   60.74   10.44
   6 -18  -2   74.10   11.73
   6 -18  -2   81.42   12.75
  -6 -18   2   56.07    7.66
  -6 -18   2   75.54    9.14
  -6 -18   2   73.00    8.90
  -6 -18   2   84.47   15.07
   6  18  -2   60.84   13.73
  -6  18   2   59.34   11.44
  -6  18   2   68.25   13.09
   6  18  -2   74.71   12.70
   6  18  -2   69.51    9.59
   6  18  -2   43.59   11.82
   4 -18  -2   36.16    9.92
  -4 -18   2   27.48    8.11
   4 -18  -2   38.90    9.71
  -4 -18   2   37.94    7.55
  -4 -18   2   36.12   11.33
   4  18  -2   59.42   13.06
  -4  18   2   32.34    8.97
  -4  18   2   33.61   11.26
  -4  18   2   44.85   10.29
   4  18  -2   24.90    9.90
   4  18  -2   42.43    8.78
   2 -18  -2   31.27    9.03
  -2 -18   2   24.44    8.34
  -2 -18   2   17.40    8.55
   2 -18  -2   16.14    7.04
   2  18  -2   35.09   10.21
   2  18  -2   15.23    9.56
   2  18  -2   12.82    7.39
  -2  18   2   10.16    9.60
  -2  18   2   18.54    8.68
  -2  18   2   22.92    8.83
   2  18  -2   15.65   16.51
   0 -18   2   20.34    7.93
   0 -18  -2   20.67    6.48
   0 -18  -2   25.40    7.72
   0 -18  -2   22.41    6.72
   0 -18  -2   36.27    8.97
   0 -18   2   25.22    8.77
   0  18  -2   44.69   10.81
   0  18   2   36.32   10.51
   0  18  -2   30.94   10.03
   0  18   2   26.09    7.85
   0  18  -2   23.50    7.32
   0  18  -2   36.02    8.95
   0  18   2   17.35    8.79
   0  18   2   42.12   11.43
   0  18  -2   25.38    8.81
  -2 -18  -2   69.81   13.17
   2 -18   2   72.06   11.13
   2 -18   2   85.66   11.10
  -2 -18  -2   82.35   11.42
  -2 -18  -2   62.83    8.46
  -2 -18  -2   82.68   11.37
   2  18   2   62.51   12.07
   2  18   2   84.94   13.42
  -2  18  -2   79.85   12.23
  -2  18  -2   85.60   12.28
  -2  18  -2   72.39   12.23
  -4 -18  -2   51.81   11.55
  -4 -18  -2   53.83    7.08
  -4 -18  -2   49.72    8.75
   4 -18   2   43.47   10.34
   4 -18   2   51.20   10.01
   4  18   2   44.70   11.75
  -4  18  -2   53.50   12.43
  -4  18  -2   54.79   11.45
  -4  18  -2   41.12   10.66
   4  18   2   40.30   10.65
   4  18   2   46.84   11.07
   6 -18   2   21.19    9.62
   6 -18   2   17.23    8.80
  -6 -18  -2   38.47    7.44
  -6 -18  -2   25.96   11.13
  -6 -18  -2   47.04   12.76
   6  18   2   14.97    9.67
  -6  18  -2   16.83    6.99
  -6  18  -2   24.21    9.42
  -6  18  -2   21.85    9.62
   6  18   2   23.35   11.61
  -8 -18  -2   -4.85   10.71
   8 -18   2    9.88    9.32
   8 -18   2   14.10    9.27
  -8  18  -2    9.09    8.37
   8  18   2    2.27   10.71
  -8  18  -2  -12.48    7.78
   8  18   2   -1.56    9.20
  -8  18  -2    4.31    8.83
  -7 -19   2   37.59    7.20
  -7 -19   2   42.23   13.68
   7 -19  -2   49.04   11.78
   7 -19  -2   54.18   11.17
   7  19  -2   53.54    9.29
  -7  19   2   40.47   12.05
   7  19  -2   35.54   13.23
   7  19  -2   84.36   15.71
  -5 -19   2  204.29   14.11
   5 -19  -2  197.99   15.94
   5 -19  -2  210.51   17.99
  -5 -19   2  216.99   19.37
   5  19  -2  175.32   19.12
  -5  19   2  198.59   16.06
   5  19  -2  234.22   18.68
  -5  19   2  218.39   18.13
  -5  19   2  199.01   18.41
   5  19  -2  184.24   13.96
  -3 -19   2  585.53   27.01
   3 -19  -2  588.06   24.76
  -3 -19   2  580.33   24.43
   3 -19  -2  573.42   26.65
  -3  19   2  568.96   26.26
   3  19  -2  590.49   23.93
  -3  19   2  562.92   27.51
   3  19  -2  539.54   27.40
   3  19  -2  587.84   29.41
  -3  19   2  551.85   31.57
   1 -19  -2  377.09   18.92
  -1 -19   2  448.14   21.58
   1 -19  -2  413.26   21.64
  -1  19   2  407.13   22.96
   1  19  -2  433.64   23.00
   1  19  -2  395.15   24.04
   1  19  -2  425.47   20.52
   1  19  -2  396.97   22.72
  -1  19   2  379.40   23.94
  -1  19   2  418.02   22.57
   1 -19   2  196.21   14.36
   1 -19   2  196.32   15.98
  -1 -19  -2  188.31   12.54
  -1 -19  -2  207.89   25.93
  -1 -19  -2  152.42   11.78
  -1 -19  -2  174.85   14.90
  -1  19  -2  197.59   18.13
   1  19   2  207.68   18.83
  -1  19  -2  163.41   16.36
   1  19   2  184.54   16.95
  -1  19  -2  151.02   15.30
   3 -19   2    5.57    7.26
  -3 -19  -2   -1.03    6.72
   3 -19   2   -4.19    7.42
  -3 -19  -2    7.82    6.97
  -3 -19  -2    0.33    5.68
  -3 -19  -2    7.12    8.77
   3  19   2   -4.46    7.93
  -3  19  -2   -1.18    9.05
  -3  19  -2    3.16    7.27
   3  19   2   -5.12    8.58
  -3  19  -2   10.97    9.06
  -5 -19  -2  109.68   11.96
   5 -19   2  115.22   14.11
   5 -19   2  101.25   13.97
  -5 -19  -2  107.91   15.34
  -5  19  -2   91.71   14.15
   5  19   2   97.35   15.09
   5  19   2   67.43   14.92
   5  19   2  101.38   15.38
  -7 -19  -2  250.57   13.58
  -7 -19  -2  271.00   23.01
   7 -19   2  294.58   19.97
   7 -19   2  275.02   19.86
   7  19   2  301.60   23.16
   7  19   2  272.91   21.29
  -7  19  -2  235.01   19.66
   4 -20  -2    7.13    8.91
  -4 -20   2    5.12   10.14
  -4 -20   2    7.77    7.48
   4 -20  -2    9.40    7.84
   4  20  -2    0.22    9.22
  -4  20   2   -4.49   13.45
  -4  20   2   20.50   10.54
   4  20  -2   10.63   11.38
  -4  20   2   23.48    9.70
   4  20  -2    6.08    7.66
  -2 -20   2   26.60   10.26
  -2 -20   2    9.26    7.78
   2 -20  -2   40.58   10.26
   2 -20  -2   24.42    8.36
   2  20  -2   21.43    9.71
  -2  20   2   32.97   10.46
  -2  20   2   19.73   23.90
   2  20  -2   16.15    8.49
  -2  20   2   22.88    9.44
   2  20  -2   11.93   10.82
   0 -20   2   55.82   10.40
   0 -20   2   43.38   10.47
   0 -20  -2   31.41    9.12
   0 -20   2   41.80   10.63
   0 -20  -2   55.88   10.68
   0 -20  -2   36.35    8.74
   0  20   2   57.50   12.77
   0  20   2   71.13   15.04
   0  20  -2   39.95   11.27
   0  20  -2   51.74   13.11
   0  20  -2   38.93   12.06
  -2 -20  -2   84.67   12.13
   2 -20   2   62.26   10.70
  -2 -20  -2   44.97    8.58
  -2 -20  -2   73.27    9.27
   2 -20   2   75.01   12.81
  -2 -20  -2   74.12   11.84
  -2  20  -2   91.70   12.88
  -2  20  -2   93.75   14.00
  -2  20  -2   72.77   13.90
   2  20   2   71.15   13.78
   2  20   2   69.35   13.21
  -4 -20  -2   40.99   11.79
   4 -20   2   53.63   10.94
  -4 -20  -2   47.09    9.60
   4 -20   2   39.73   11.11
   4  20   2   30.74   12.08
   4  20   2   42.00   12.31
  -4  20  -2   60.90   10.53
  -4  20  -2   40.66   11.81
 -16   0   3    0.72    7.31
  16   0  -3   -2.80    6.77
 -16   0   3    1.71    9.08
  16   0  -3    3.86    9.04
 -16   0   3   -6.83    7.52
  14   0  -3   -2.68    7.51
 -14   0   3    4.44    8.02
 -14   0   3   11.30    7.41
  14   0  -3    6.83    5.28
 -14   0   3   11.48    6.02
  14   0  -3   10.43    6.30
  12   0  -3   11.18    6.53
  12   0  -3   10.90    4.71
  12   0  -3   25.53    7.70
 -12   0   3   17.93    5.63
 -12   0   3   18.16    4.64
 -12   0   3   25.05    7.72
  12   0  -3   16.17    5.81
 -12   0   3   20.09    6.95
 -10   0   3    4.82    4.99
  10   0  -3    4.48    5.35
  10   0  -3    8.03    4.50
 -10   0   3    4.44    4.79
  10   0  -3    2.79    4.94
  10   0  -3    4.89    3.71
  10   0  -3    4.26    4.33
 -10   0   3   12.45    6.51
 -10   0   3    6.23    3.54
 -10   0   3   -0.13    4.32
   8   0  -3    1.03    2.89
  -8   0   3   10.12    3.83
   8   0  -3   -0.90    3.94
  -8   0   3    4.64    4.12
  -8   0   3    1.20    3.32
  -8   0   3    4.16    2.86
   8   0  -3    0.95    3.57
   8   0  -3    2.41    3.79
  -8   0   3    4.33    4.56
   8   0  -3    2.39    4.58
  -6   0   3    0.08    3.15
  -6   0   3    0.25    2.26
   6   0  -3    6.47    3.51
   6   0  -3    0.01    2.89
  -6   0   3    1.23    2.78
  -6   0   3    1.54    3.72
   6   0  -3    0.15    2.27
   6   0  -3    0.68    3.00
  -6   0   3    0.43    2.93
  -4   0   3   -2.67    2.60
   4   0  -3   -2.03    2.47
  -4   0   3    1.55    1.86
  -4   0   3    1.67    2.34
   4   0  -3    2.81    2.14
   4   0  -3    3.79    2.88
  -4   0   3    0.63    2.92
   4   0  -3    3.98    2.70
   4   0  -3    2.76    2.57
  -4   0   3   -1.82    1.72
  -2   0   3   -1.26    1.36
  -2   0   3    1.86    1.67
   2   0  -3    1.65    1.76
  -2   0   3    1.39    2.02
  -2   0   3    0.78    1.99
   2   0  -3    3.45    2.00
   2   0  -3   -0.26    1.90
   2   0  -3    2.18    1.64
   2   0  -3    0.80    1.77
  -2   0   3   -0.85    2.00
   0   0   3   -0.07    1.09
   0   0  -3    1.97    1.23
   0   0   3    0.71    1.40
   0   0   3    1.34    0.94
   0   0  -3    0.78    1.19
   0   0  -3    0.44    0.92
   0   0  -3   -1.47    1.00
   0   0   3    1.34    0.96
  -2   0  -3    0.70    1.58
  -2   0  -3    0.37    2.10
   2   0   3    0.98    1.97
   2   0   3    0.21    1.42
  -2   0  -3   -0.61    1.49
   2   0   3    2.74    1.62
   4   0   3    0.59    2.29
   4   0   3    0.92    2.64
   4   0   3    0.10    1.95
   4   0   3   -0.08    1.81
   4   0   3    0.99    2.22
  -4   0  -3    0.90    2.92
   6   0   3   -0.63    2.20
   6   0   3   -0.09    2.24
   6   0   3    0.78    3.25
  -6   0  -3    1.04    2.88
   6   0   3    1.28    2.87
  -6   0  -3    1.79    3.50
   8   0   3   11.77    3.29
   8   0   3    0.74    3.73
  -8   0  -3    4.31    3.82
   8   0   3    5.63    3.01
   8   0   3    5.48    3.02
  -8   0  -3    8.75    4.98
  -8   0  -3    2.05    3.23
   8   0   3    2.45    4.12
  10   0   3   11.03    5.97
  10   0   3    4.71    3.64
 -10   0  -3    6.84    4.31
  10   0   3    4.49    3.61
 -10   0  -3    6.91    4.77
 -10   0  -3    8.42    6.25
  10   0   3   -0.77    4.54
  10   0   3    8.33    3.95
  12   0   3    5.63    4.47
  12   0   3    8.88    4.56
  12   0   3    1.54    6.21
 -12   0  -3   12.47    6.41
 -12   0  -3    2.81    5.26
  12   0   3    8.13    4.87
  12   0   3   22.23    6.96
 -12   0  -3    6.44    7.45
  12   0   3   11.01    6.26
 -14   0  -3   14.96    6.62
  14   0   3    3.15    7.31
 -14   0  -3   11.65    9.14
  14   0   3    4.67    4.62
  14   0   3    0.38    7.75
  14   0   3    1.41    4.97
  16   0   3    1.18    8.89
 -16   0  -3   -2.20    6.91
  16   0   3    7.17    6.28
 -16   0  -3    2.34    8.90
 -17  -1   3  208.95   16.79
  17  -1  -3  206.34   19.20
  17  -1  -3  184.24   14.81
 -17  -1   3  232.63   18.61
  17  -1  -3  187.93   12.61
 -17   1   3  187.93   16.51
  17   1  -3  208.38   15.79
  17   1  -3  228.50   18.74
  15  -1  -3  167.29   10.76
 -15  -1   3  166.46   16.31
  15  -1  -3  169.67   16.24
 -15  -1   3  162.40   12.31
  15  -1  -3  154.18   12.97
  15  -1  -3  159.62   11.45
 -15  -1   3  162.95   14.98
 -15   1   3  169.05   15.49
  15   1  -3  169.53   13.69
  15   1  -3  148.24   15.60
 -15   1   3  174.02   11.95
 -15   1   3  175.01   14.39
 -13  -1   3   77.90   12.49
 -13  -1   3   71.34   10.21
  13  -1  -3   72.93    9.82
  13  -1  -3   76.16    9.17
  13  -1  -3   60.23   10.55
  13  -1  -3   63.33    7.80
 -13  -1   3   95.80   12.28
 -13   1   3   59.67    9.44
 -13   1   3   54.27    7.75
  13   1  -3   79.28    9.72
 -13   1   3   71.05    7.90
  13   1  -3   81.25   11.20
 -13   1   3   88.58   11.26
  11  -1  -3  112.84    8.49
  11  -1  -3  112.96   11.10
 -11  -1   3  111.29   10.01
  11  -1  -3  113.18    9.51
 -11  -1   3  133.85    9.62
 -11  -1   3  104.13   10.47
 -11  -1   3  111.98   12.08
  11  -1  -3  107.87   10.32
 -11   1   3  119.10    9.13
  11   1  -3  116.38    9.70
 -11   1   3  120.47   10.70
 -11   1   3  131.09   11.21
  11   1  -3  105.97   17.49
 -11   1   3  108.79   10.49
  11   1  -3   98.92    7.20
  11   1  -3  128.43   11.34
 -11   1   3  123.04    8.37
   9  -1  -3  278.67   14.55
   9  -1  -3  294.72   14.15
   9  -1  -3  310.80   12.05
  -9  -1   3  292.47   13.69
   9  -1  -3  291.72   12.86
  -9  -1   3  293.24   13.28
  -9  -1   3  295.84   10.75
   9  -1  -3  293.42   13.62
  -9  -1   3  325.18   13.16
  -9  -1   3  272.91   16.57
  -9   1   3  300.50   13.79
  -9   1   3  326.16   12.88
   9   1  -3  307.02   14.02
  -9   1   3  298.99   11.84
   9   1  -3  304.34   13.35
   9   1  -3  287.92   12.57
  -9   1   3  309.18   13.66
   9   1  -3  290.26   14.45
  -9   1   3  294.91   14.10
   9   1  -3  301.12   10.78
  -7  -1   3 1596.74   45.26
   7  -1  -3 1546.86   44.45
  -7  -1   3 1615.57   46.53
   7  -1  -3 1653.85   43.94
   7  -1  -3 1574.93   45.60
   7  -1  -3 1620.54   45.20
  -7  -1   3 1574.40   45.09
  -7  -1   3 1638.20   44.90
  -7  -1   3 1579.68   42.88
  -7   1   3 1647.17   44.25
   7   1  -3 1588.89   45.27
  -7   1   3 1636.85   45.52
   7   1  -3 1634.12   45.09
   7   1  -3 1552.18   42.65
  -7   1   3 1632.29   44.73
   7   1  -3 1524.13   44.54
  -7   1   3 1624.14   45.25
  -7   1   3 1560.86   45.40
   7   1  -3 1532.53   46.02
   5  -1  -3 1125.49   32.21
  -5  -1   3 1095.18   33.07
  -5  -1   3 1116.83   32.00
   5  -1  -3 1136.12   31.66
   5  -1  -3 1136.25   31.70
  -5  -1   3 1155.45   32.99
  -5  -1   3 1089.35   30.07
   5  -1  -3 1078.55   31.65
   5  -1  -3 1102.94   30.98
  -5   1   3 1159.87   31.96
   5   1  -3 1108.08   30.03
  -5   1   3 1101.10   32.04
   5   1  -3 1084.20   31.71
  -5   1   3 1098.39   31.04
   5   1  -3 1111.91   32.69
  -5   1   3 1150.99   32.06
   5   1  -3 1110.57   31.87
   5   1  -3 1138.17   31.85
   3  -1  -3 2579.64   69.78
   3  -1  -3 2662.03   69.36
  -3  -1   3 2665.06   69.67
   3  -1  -3 2685.10   69.93
   3  -1  -3 2715.66   69.46
  -3  -1   3 2685.98   70.47
  -3  -1   3 2683.51   70.01
  -3  -1   3 2625.81   68.60
  -3  -1   3 2561.20   69.84
   3  -1  -3 2671.73   69.90
   3   1  -3 2650.61   68.65
  -3   1   3 2628.78   69.32
  -3   1   3 2774.07   69.56
  -3   1   3 2656.34   69.83
   3   1  -3 2639.91   69.89
   3   1  -3 2642.52   70.36
   3   1  -3 2679.25   69.71
  -3   1   3 2688.70   70.05
   3   1  -3 2567.62   69.82
  -1  -1   3  111.81    4.43
   1  -1  -3  113.20    4.59
   1  -1  -3  115.53    4.43
  -1  -1   3  112.66    4.17
   1  -1  -3  101.01    4.70
   1  -1  -3  105.55    4.38
   1  -1  -3  108.27    4.32
  -1  -1   3  107.11    4.69
  -1  -1   3  104.01    4.70
  -1  -1   3  107.49    4.89
  -1   1   3  108.00    4.69
  -1   1   3  106.45    4.47
   1   1  -3  113.39    4.61
  -1   1   3  109.83    4.33
   1   1  -3  118.15    4.71
  -1   1   3  112.01    4.21
   1   1  -3  116.18    4.55
  -1   1   3  105.31    5.44
   1   1  -3  114.19    4.21
   1   1  -3  111.06    4.85
   1  -1   3  144.67    5.27
  -1  -1  -3  142.59    5.04
  -1  -1  -3  140.69    5.81
   1  -1   3  140.50    5.56
  -1  -1  -3  157.94    5.47
   1  -1   3  148.73    5.20
  -1  -1  -3  141.47    4.38
  -1  -1  -3  136.78    4.74
   1   1   3  143.31    4.97
   1   1   3  145.27    4.96
   1   1   3  129.16    4.82
   1   1   3  151.61    5.80
  -1   1  -3  146.56    5.36
  -1   1  -3  145.91    5.53
   1   1   3  144.25    4.36
  -1   1  -3  149.97    5.32
  -3  -1  -3 1469.62   38.68
   3  -1   3 1480.89   39.65
  -3  -1  -3 1486.27   38.48
   3  -1   3 1443.06   39.48
   3  -1   3 1466.64   39.26
  -3  -1  -3 1457.97   40.37
   3  -1   3 1513.47   39.72
   3  -1   3 1501.70   39.40
   3   1   3 1450.66   38.91
   3   1   3 1461.09   38.66
   3   1   3 1429.39   38.88
  -3   1  -3 1451.19   39.61
  -3   1  -3 1524.41   39.86
   3   1   3 1442.31   38.41
   3   1   3 1474.05   40.33
   5  -1   3 1040.00   29.57
   5  -1   3 1007.38   29.51
  -5  -1  -3 1050.84   30.69
   5  -1   3 1010.20   28.61
   5  -1   3 1008.99   28.70
  -5  -1  -3  995.37   28.79
  -5  -1  -3 1057.37   28.10
  -5   1  -3 1061.39   29.84
   5   1   3 1031.27   27.90
   5   1   3 1023.64   27.93
   5   1   3 1012.80   28.83
   5   1   3 1001.73   27.81
   5   1   3 1042.96   30.40
   7  -1   3  826.26   25.65
   7  -1   3  805.81   25.73
  -7  -1  -3  839.18   27.15
  -7  -1  -3  824.98   25.15
   7  -1   3  832.29   23.36
   7  -1   3  811.41   24.26
   7  -1   3  834.47   25.79
  -7  -1  -3  849.48   24.07
   7   1   3  846.55   23.91
   7   1   3  830.94   25.08
  -7   1  -3  784.87   25.44
   7   1   3  811.38   23.40
  -7   1  -3  841.30   26.16
   7   1   3  818.39   23.40
   7   1   3  834.52   26.74
   9  -1   3  204.68    9.03
  -9  -1  -3  205.02    9.87
   9  -1   3  201.10    9.54
   9  -1   3  183.29   11.18
  -9  -1  -3  200.91   10.89
   9  -1   3  219.59   11.52
  -9  -1  -3  200.78   12.89
   9  -1   3  207.76    9.73
   9  -1   3  189.26   11.20
   9   1   3  215.83    8.86
  -9   1  -3  217.32   11.32
   9   1   3  201.34   12.08
   9   1   3  224.04    8.95
   9   1   3  231.33   11.29
   9   1   3  217.16    9.53
  -9   1  -3  201.69   12.07
  11  -1   3   14.41    6.46
 -11  -1  -3   15.16    5.39
  11  -1   3    8.48    4.49
 -11  -1  -3    4.83    8.97
  11  -1   3    7.16    5.79
 -11  -1  -3   13.79    7.60
  11  -1   3   15.66    4.58
  11  -1   3    9.68    5.93
  11  -1   3   11.72    4.75
  11   1   3   15.53    4.24
  11   1   3   13.28    4.76
 -11   1  -3   14.01    6.03
 -11   1  -3   13.53    4.94
  11   1   3   14.83    4.20
  11   1   3   13.46    5.64
  11   1   3   16.60    6.94
 -11   1  -3   20.37    7.67
  13  -1   3  301.54   13.69
  13  -1   3  283.75   17.04
 -13  -1  -3  330.85   19.56
  13  -1   3  288.03   13.75
  13  -1   3  275.61   16.98
  13   1   3  303.43   16.84
 -13   1  -3  331.87   18.57
  13   1   3  299.31   14.05
 -13   1  -3  287.86   19.93
  13   1   3  324.80   12.50
 -15  -1  -3  264.75   15.36
 -15  -1  -3  239.03   19.16
  15  -1   3  247.82   13.00
  15  -1   3  262.84   17.97
  15  -1   3  254.72   13.59
  15  -1   3  259.69   13.19
  15   1   3  274.58   17.96
 -15   1  -3  246.80   14.93
  15   1   3  236.31   13.90
 -15   1  -3  237.28   17.96
 -16  -2   3   17.58   10.36
  16  -2  -3   24.19    6.80
  16  -2  -3   20.15    7.27
 -16  -2   3    9.48    8.90
 -16  -2   3   12.95    7.85
  16  -2  -3   20.91    7.75
  16  -2  -3    7.11    9.32
  16   2  -3   21.77    8.77
 -16   2   3   25.64    9.50
 -16   2   3   30.98    8.52
  16   2  -3   32.00   10.93
 -16   2   3   21.36    9.00
 -14  -2   3   98.07   13.72
 -14  -2   3  105.92   10.68
 -14  -2   3  101.68   12.50
  14  -2  -3  121.55   14.52
  14  -2  -3  126.79   12.66
  14  -2  -3   94.76   11.02
  14  -2  -3  104.73   10.18
 -14   2   3  123.04   13.20
  14   2  -3  114.00   11.55
  14   2  -3  111.67   12.90
 -14   2   3  119.32    9.91
 -14   2   3  105.42   12.34
 -14   2   3   98.62    9.59
  12  -2  -3  216.83   14.63
 -12  -2   3  219.99   15.54
  12  -2  -3  206.69   12.50
 -12  -2   3  221.08   13.85
  12  -2  -3  184.66   13.12
 -12  -2   3  220.43   12.44
  12  -2  -3  190.60   12.68
  12   2  -3  200.35   12.58
 -12   2   3  219.83   14.02
 -12   2   3  214.78   13.50
 -12   2   3  205.91   11.30
  12   2  -3  172.01   13.61
  12   2  -3  176.00   14.47
  10  -2  -3  490.37   18.73
  10  -2  -3  501.30   18.56
  10  -2  -3  499.86   17.97
 -10  -2   3  522.20   19.77
 -10  -2   3  467.61   18.77
 -10  -2   3  496.93   18.62
  10  -2  -3  485.68   20.04
  10  -2  -3  501.94   17.74
 -10  -2   3  510.50   21.38
  10   2  -3  474.44   20.58
 -10   2   3  515.32   19.39
  10   2  -3  484.62   18.16
 -10   2   3  505.47   19.29
  10   2  -3  467.30   18.60
 -10   2   3  485.28   17.59
 -10   2   3  498.49   17.91
  10   2  -3  512.50   19.68
 -10   2   3  492.27   19.79
   8  -2  -3   39.81    5.77
   8  -2  -3   41.33    6.30
  -8  -2   3   46.70    5.83
   8  -2  -3   40.97    5.38
  -8  -2   3   37.05    5.37
   8  -2  -3   44.60    5.53
  -8  -2   3   41.92    6.30
  -8  -2   3   42.68    7.28
   8  -2  -3   37.51    5.17
   8   2  -3   43.09    5.65
  -8   2   3   45.67    6.26
   8   2  -3   34.01    5.56
   8   2  -3   51.53    6.54
  -8   2   3   32.02    5.63
  -8   2   3   60.92    6.53
  -8   2   3   40.30    5.24
   8   2  -3   43.94    6.78
  -8   2   3   36.72    4.86
  -6  -2   3   29.76    5.52
   6  -2  -3   24.11    4.33
  -6  -2   3   18.99    4.30
   6  -2  -3   25.89    4.82
  -6  -2   3   14.72    3.60
   6  -2  -3   28.00    4.06
   6  -2  -3   22.75    3.83
   6  -2  -3   28.06    4.31
  -6   2   3   22.65    4.15
   6   2  -3   14.13    3.75
   6   2  -3   17.59    4.77
  -6   2   3   21.83    4.05
  -6   2   3   32.42    4.41
  -6   2   3   16.34    4.09
   6   2  -3   23.29    4.26
   6   2  -3   20.75    4.06
   4  -2  -3 1164.39   31.48
   4  -2  -3 1143.87   30.81
  -4  -2   3 1129.17   32.85
  -4  -2   3 1093.76   31.28
   4  -2  -3 1084.06   31.55
   4  -2  -3 1124.32   31.98
   4  -2  -3 1105.39   31.65
  -4  -2   3 1125.08   31.94
  -4  -2   3 1095.48   31.71
   4   2  -3 1138.49   31.52
  -4   2   3 1127.80   31.88
  -4   2   3 1187.88   31.02
   4   2  -3 1124.33   31.82
  -4   2   3 1151.34   31.98
   4   2  -3 1126.66   32.76
  -4   2   3 1134.26   31.45
   4   2  -3 1096.85   31.76
   2  -2  -3   46.29    4.17
  -2  -2   3   45.91    4.29
   2  -2  -3   44.57    3.86
  -2  -2   3   41.08    4.44
  -2  -2   3   41.96    2.82
  -2  -2   3   44.23    3.52
   2  -2  -3   40.80    3.63
   2  -2  -3   45.97    3.94
  -2  -2   3   44.24    4.05
  -2   2   3   45.28    3.67
   2   2  -3   48.63    4.58
  -2   2   3   40.27    3.86
   2   2  -3   41.68    3.75
  -2   2   3   42.93    3.65
  -2   2   3   42.38    3.13
   2   2  -3   43.69    2.92
  -2   2   3   45.94    4.44
   2   2  -3   47.62    4.18
   2   2  -3   45.42    4.01
   0  -2  -3 2299.27   61.14
   0  -2  -3 2345.63   60.11
   0  -2  -3 2361.17   60.82
   0  -2   3 2413.07   61.20
   0  -2   3 2320.23   60.82
   0  -2  -3 2384.38   61.04
   0  -2   3 2382.50   60.94
   0  -2  -3 2255.56   60.93
   0  -2   3 2419.04   60.77
   0  -2   3 2271.95   60.72
   0   2   3 2401.14   61.02
   0   2  -3 2376.10   60.97
   0   2   3 2340.83   60.78
   0   2  -3 2318.53   60.75
   0   2   3 2330.44   60.07
   0   2  -3 2347.10   61.19
   0   2   3 2230.07   60.95
   0   2  -3 2386.61   60.90
   0   2   3 2220.22   62.08
   2  -2   3   82.50    4.67
   2  -2   3   87.21    4.44
   2  -2   3   81.80    4.63
  -2  -2  -3   85.57    4.28
   2  -2   3   87.92    4.68
  -2  -2  -3   82.62    5.41
  -2  -2  -3   87.28    3.84
   2  -2   3   78.68    4.44
   2   2   3   85.83    4.05
  -2   2  -3   92.85    4.48
   2   2   3   78.86    4.13
   2   2   3   92.99    3.77
  -2   2  -3   89.69    4.85
   2   2   3   82.71    5.33
   2   2   3   81.37    4.36
   4  -2   3   73.85    5.38
   4  -2   3   66.35    4.76
   4  -2   3   75.28    4.94
  -4  -2  -3   69.25    4.18
  -4  -2  -3   77.49    3.73
   4  -2   3   71.71    4.96
   4  -2   3   68.52    5.33
  -4  -2  -3   73.47    4.60
  -4  -2  -3   74.21    6.56
   4   2   3   75.72    4.45
   4   2   3   77.59    3.84
   4   2   3   79.30    7.21
   4   2   3   71.42    4.24
  -4   2  -3   69.32    5.27
   6  -2   3  237.80    9.88
  -6  -2  -3  250.80   12.00
   6  -2   3  235.03   10.49
  -6  -2  -3  222.55    9.19
  -6  -2  -3  235.12    9.24
   6  -2   3  226.39   10.33
   6  -2   3  220.73    9.33
   6  -2   3  230.31    9.48
   6   2   3  230.15    9.22
   6   2   3  240.29   11.38
   6   2   3  221.24    8.86
   6   2   3  223.93    7.73
  -6   2  -3  246.59   10.21
   8  -2   3  654.73   18.99
   8  -2   3  612.73   20.19
  -8  -2  -3  622.14   20.58
  -8  -2  -3  651.65   20.16
   8  -2   3  626.24   21.91
   8  -2   3  649.64   20.47
   8  -2   3  637.98   21.25
   8   2   3  608.92   18.28
   8   2   3  612.51   22.70
   8   2   3  626.33   19.70
   8   2   3  609.96   20.47
  -8   2  -3  641.08   21.53
  10  -2   3  308.70   12.90
 -10  -2  -3  290.09   13.54
 -10  -2  -3  273.80   12.75
  10  -2   3  292.69   11.57
  10  -2   3  286.29   12.56
 -10  -2  -3  282.49   16.17
  10  -2   3  262.10   14.13
  10  -2   3  277.63   14.55
  10  -2   3  285.59   13.87
  10   2   3  272.81   17.74
 -10   2  -3  304.89   14.81
 -10   2  -3  302.95   12.24
  10   2   3  290.97   12.18
  10   2   3  288.57   13.39
  12  -2   3  166.79   13.22
 -12  -2  -3  167.85   11.76
  12  -2   3  185.07   10.33
  12  -2   3  195.44   11.32
  12  -2   3  193.35   11.22
  12  -2   3  188.51   13.82
 -12  -2  -3  205.93   12.85
 -12  -2  -3  177.98   15.70
 -12   2  -3  190.08   13.66
  12   2   3  183.24   12.55
 -12   2  -3  189.92   11.13
  12   2   3  185.76   11.14
  14  -2   3   45.36    8.94
 -14  -2  -3   51.83   12.48
  14  -2   3   67.93    8.39
 -14  -2  -3   50.39    8.80
  14  -2   3   50.01   10.07
  14   2   3   68.34   10.37
 -14   2  -3   52.78    8.05
 -14   2  -3   40.32    9.73
  14   2   3   54.05    8.37
 -16  -2  -3   13.42    8.07
  16  -2   3   -3.46    5.78
 -16  -2  -3   -0.61   10.33
  16  -2   3    8.06    6.42
  16  -2   3    8.96    9.34
  16   2   3   17.98    9.54
 -16   2  -3    4.88    7.49
  16   2   3   -1.61    6.63
 -16   2  -3    2.22    9.08
  15  -3  -3   10.15    7.10
 -15  -3   3   24.48    7.65
 -15  -3   3   26.06    8.79
  15  -3  -3    5.31    6.58
  15  -3  -3   32.14   10.22
  15  -3  -3   28.98    7.45
 -15  -3   3   19.12   10.89
 -15   3   3    9.64    6.23
 -15   3   3    0.63    5.98
 -15   3   3    6.01    7.78
  15   3  -3   18.36    7.77
  15   3  -3   24.69   10.21
 -15   3   3   13.40    8.33
  13  -3  -3    1.98    6.06
  13  -3  -3   10.98    5.94
 -13  -3   3    7.98    8.47
 -13  -3   3    7.77    5.95
  13  -3  -3    7.07    7.75
 -13  -3   3    9.17    7.35
  13  -3  -3   15.81    6.24
 -13   3   3    3.93    6.65
  13   3  -3   14.09    6.61
 -13   3   3   -1.20    6.74
  13   3  -3    9.40    7.17
 -13   3   3   10.97    5.51
  11  -3  -3    9.33    5.09
  11  -3  -3    6.65    6.13
  11  -3  -3    7.42    5.21
 -11  -3   3   10.00    7.31
 -11  -3   3   -1.61    5.64
 -11  -3   3   10.99    5.57
  11  -3  -3    2.79    5.01
 -11  -3   3   10.25    5.56
 -11   3   3    2.98    5.61
 -11   3   3   15.06    6.32
  11   3  -3    8.32    5.94
  11   3  -3   -1.56    5.91
  11   3  -3    7.83    5.47
 -11   3   3    5.04    4.66
 -11   3   3    3.64    4.60
   9  -3  -3   39.72    6.02
  -9  -3   3   25.21    5.50
  -9  -3   3   32.71    7.71
   9  -3  -3   35.32    5.80
  -9  -3   3   25.88    5.41
   9  -3  -3   27.91    6.30
   9  -3  -3   28.79    5.14
   9  -3  -3   29.51    5.42
  -9  -3   3   31.36    6.35
   9   3  -3   38.70    7.34
  -9   3   3   25.82    4.82
  -9   3   3   32.32    5.87
   9   3  -3   53.06    7.10
  -9   3   3   32.12    5.40
   9   3  -3   32.51    6.13
  -9   3   3   34.59    5.87
   7  -3  -3  222.80   10.59
  -7  -3   3  230.82   12.66
  -7  -3   3  231.67   11.22
   7  -3  -3  240.81    9.66
   7  -3  -3  231.89   11.47
   7  -3  -3  217.86   10.18
   7  -3  -3  219.79   10.29
  -7  -3   3  217.71   10.18
   7   3  -3  226.03   10.43
  -7   3   3  220.14    9.93
   7   3  -3  220.70   12.11
  -7   3   3  220.95   10.90
  -7   3   3  243.30   10.50
  -7   3   3  224.49   11.00
   7   3  -3  224.34   10.70
   7   3  -3  209.92   10.50
  -7   3   3  221.82   10.17
  -5  -3   3  293.45   11.78
   5  -3  -3  318.40   11.81
   5  -3  -3  343.39   12.40
  -5  -3   3  278.85   12.15
   5  -3  -3  299.89   11.65
  -5  -3   3  344.44   12.58
   5  -3  -3  304.93   11.59
  -5  -3   3  308.03   13.42
   5   3  -3  311.68   13.20
  -5   3   3  312.91   11.82
   5   3  -3  310.93   11.59
   5   3  -3  326.27   12.10
   5   3  -3  292.87   11.87
  -5   3   3  297.29   11.87
  -5   3   3  320.26   12.13
  -3  -3   3   12.46    3.28
  -3  -3   3   17.58    3.92
   3  -3  -3   17.64    3.30
   3  -3  -3   15.88    3.25
  -3  -3   3   25.17    3.84
   3  -3  -3   21.85    3.50
  -3  -3   3   20.01    2.97
   3  -3  -3   16.10    3.36
  -3  -3   3   17.65    2.03
  -3   3   3   23.51    3.48
  -3   3   3   16.45    3.49
   3   3  -3   14.88    3.15
   3   3  -3   14.12    2.02
  -3   3   3   15.13    3.01
   3   3  -3   14.22    3.75
  -3   3   3   19.00    3.21
   3   3  -3   25.09    3.53
   3   3  -3   13.01    3.22
  -1  -3   3    3.67    2.30
  -1  -3   3    1.77    1.64
  -1  -3   3    2.88    2.62
  -1  -3   3    7.42    2.10
   1  -3  -3    4.82    1.99
   1  -3  -3    3.85    2.42
   1  -3  -3    2.85    2.21
   1  -3  -3    6.42    2.38
  -1   3   3    3.67    2.09
  -1   3   3    3.72    2.61
   1   3  -3    3.43    1.85
  -1   3   3    3.80    1.81
   1   3  -3    2.40    2.06
  -1   3   3    3.35    1.76
   1   3  -3    7.76    2.40
  -1   3   3    2.65    1.75
   1   3  -3    0.26    2.34
   1   3  -3    2.43    2.16
  -1   3   3    4.65    2.38
  -1  -3  -3  134.71    5.95
  -1  -3  -3  125.39    6.15
   1  -3   3  134.98    5.75
   1  -3   3  122.54    5.64
  -1  -3  -3  121.57    5.58
   1  -3   3  120.21    5.65
  -1  -3  -3  135.06    5.28
   1  -3   3  123.02    5.24
   1  -3   3  140.59    5.65
   1   3   3  140.44    6.31
  -1   3  -3  140.60    5.62
   1   3   3  142.59    6.26
  -1   3  -3  122.77    5.79
  -1   3  -3  122.60    5.12
   1   3   3  128.81    5.80
  -1   3  -3  131.98    5.13
   1   3   3  126.93    5.22
   3  -3   3  249.71    9.62
   3  -3   3  246.46    8.07
   3  -3   3  263.37    8.82
  -3  -3  -3  257.77   10.66
   3  -3   3  265.76    8.76
   3  -3   3  267.75    9.53
  -3  -3  -3  256.44    9.12
   3  -3   3  255.32    9.46
  -3  -3  -3  255.22    7.89
  -3   3  -3  235.48    9.27
   3   3   3  233.88    9.04
   3   3   3  237.23   10.24
   3   3   3  255.77    9.08
   3   3   3  258.13    8.95
   3   3   3  244.89    7.80
  -3   3  -3  270.54    9.90
   5  -3   3   83.76    6.28
   5  -3   3   91.57    5.52
  -5  -3  -3   75.33    4.81
  -5  -3  -3   77.02    5.68
  -5  -3  -3   83.50    7.76
   5  -3   3   80.63    6.21
   5  -3   3   78.28    5.73
  -5   3  -3   81.43    5.66
   5   3   3   80.84    5.52
   5   3   3   71.56    4.64
  -5   3  -3   78.44    5.67
   5   3   3   65.72    5.20
   5   3   3   71.43    6.94
   5   3   3   77.89    5.02
  -7  -3  -3  121.47    7.23
   7  -3   3  122.65    7.54
   7  -3   3  116.62    8.62
  -7  -3  -3  126.01   10.40
  -7  -3  -3  133.41    9.06
   7  -3   3  132.28    8.98
   7  -3   3  154.15    9.10
   7  -3   3  132.00    7.82
  -7   3  -3  131.13    7.99
   7   3   3  133.78    7.31
   7   3   3  130.86    6.56
  -7   3  -3  115.36    7.63
  -7   3  -3  129.00    7.85
   7   3   3  131.82    9.69
   7   3   3  146.79    7.59
   7   3   3  130.01    7.13
   9  -3   3   35.46    5.87
   9  -3   3   35.26    5.24
  -9  -3  -3   43.51    8.13
  -9  -3  -3   43.61    6.02
   9  -3   3   42.26    5.80
   9  -3   3   44.84    7.26
  -9  -3  -3   42.57    5.96
   9  -3   3   50.69    7.18
   9  -3   3   39.54    4.87
   9   3   3   39.44    5.56
   9   3   3   46.41    8.29
   9   3   3   61.66    7.04
  -9   3  -3   42.90    5.23
  -9   3  -3   40.82    6.53
  11  -3   3   -1.40    5.52
  11  -3   3    7.17    4.15
  11  -3   3    5.39    5.12
  11  -3   3   -4.99    4.33
 -11  -3  -3   -8.84    6.83
  11  -3   3    2.77    4.57
 -11  -3  -3   -2.95    4.70
 -11  -3  -3    5.80    5.13
  11   3   3    7.52    5.31
  11   3   3   -1.78    6.00
  11   3   3    8.19    4.86
 -11   3  -3    8.98    4.58
  13  -3   3   46.87    8.86
 -13  -3  -3   49.01    8.83
  13  -3   3   58.15   10.14
  13  -3   3   40.78    7.47
 -13  -3  -3   63.66   12.56
  13  -3   3   52.96    9.42
 -13  -3  -3   44.92    8.32
  13  -3   3   49.10    7.87
  13   3   3   53.68    8.94
  13   3   3   55.55    7.93
 -13   3  -3   57.51    9.90
 -13   3  -3   55.45    9.71
 -15  -3  -3   58.96   13.45
  15  -3   3   76.11    9.32
  15  -3   3   95.11   10.50
  15  -3   3   44.00    8.09
 -15  -3  -3   54.75    9.42
  15  -3   3   54.05   11.16
  15   3   3   59.04    9.24
 -15   3  -3   54.13   10.38
  15   3   3   73.84   11.45
 -15   3  -3   68.69    9.42
 -16  -4   3   26.17   10.58
 -16  -4   3   71.58   10.34
  16  -4  -3   60.78    9.64
 -16  -4   3   32.31   12.34
  16  -4  -3   38.17    8.76
  16  -4  -3   63.03   12.96
  16  -4  -3   64.97    9.77
 -16   4   3   67.57   11.32
  16   4  -3   58.79   10.78
 -16   4   3   48.85    9.67
  16   4  -3   63.34   12.15
  14  -4  -3  413.92   18.61
 -14  -4   3  456.72   26.75
  14  -4  -3  450.88   19.20
 -14  -4   3  386.52   24.26
 -14  -4   3  390.36   20.76
  14  -4  -3  436.82   18.83
  14  -4  -3  404.63   21.85
 -14   4   3  426.83   20.37
 -14   4   3  404.83   19.08
 -14   4   3  439.89   17.53
  14   4  -3  392.43   20.69
 -14   4   3  374.87   17.80
  14   4  -3  416.49   19.93
  12  -4  -3  577.56   22.20
  12  -4  -3  636.81   21.85
 -12  -4   3  585.06   26.24
  12  -4  -3  632.51   22.35
 -12  -4   3  521.42   23.18
 -12  -4   3  549.88   22.96
  12  -4  -3  600.16   24.70
 -12  -4   3  574.30   22.49
 -12   4   3  608.19   22.11
 -12   4   3  643.56   21.88
 -12   4   3  582.76   23.11
  12   4  -3  601.82   23.60
  12   4  -3  555.62   22.83
 -12   4   3  596.47   23.82
 -10  -4   3  530.87   20.05
 -10  -4   3  553.75   20.36
  10  -4  -3  534.93   19.85
  10  -4  -3  524.63   19.23
  10  -4  -3  514.48   21.43
  10  -4  -3  570.29   20.09
 -10  -4   3  544.11   23.55
 -10  -4   3  537.32   21.24
  10   4  -3  562.13   23.17
 -10   4   3  567.40   20.87
  10   4  -3  511.91   20.22
 -10   4   3  556.75   19.41
  10   4  -3  574.18   20.81
  10   4  -3  513.74   19.90
 -10   4   3  528.95   21.21
 -10   4   3  546.66   19.84
   8  -4  -3   20.98    5.41
  -8  -4   3   30.25    6.10
  -8  -4   3   20.61    4.67
   8  -4  -3   23.21    4.78
   8  -4  -3   29.58    5.43
  -8  -4   3   19.11    6.44
   8  -4  -3   31.80    6.26
  -8   4   3   23.10    4.76
  -8   4   3   29.68    5.01
   8   4  -3   23.70    6.21
   8   4  -3   24.42    5.26
  -8   4   3   21.44    5.21
  -8   4   3   29.43    5.63
   8   4  -3   29.86    5.69
   8   4  -3   18.92    5.03
   6  -4  -3   10.53    3.89
   6  -4  -3   13.79    3.99
  -6  -4   3   13.12    5.28
  -6  -4   3    9.82    4.36
   6  -4  -3    6.43    3.76
  -6  -4   3   11.17    3.50
   6  -4  -3   16.04    3.91
  -6  -4   3   17.57    3.91
   6   4  -3   17.72    4.30
  -6   4   3   14.85    3.87
  -6   4   3   17.38    3.96
   6   4  -3   18.70    5.48
   6   4  -3   10.00    3.95
  -6   4   3   17.12    4.41
  -6   4   3   14.51    3.98
   6   4  -3   16.73    4.09
   4  -4  -3  963.28   28.24
   4  -4  -3  983.15   28.47
  -4  -4   3  971.84   28.47
   4  -4  -3  984.20   28.51
   4  -4  -3  965.76   28.14
  -4  -4   3  975.21   27.53
  -4  -4   3  984.17   28.73
  -4  -4   3  961.95   29.80
  -4   4   3  961.22   28.40
   4   4  -3  929.27   28.28
   4   4  -3  957.67   29.57
  -4   4   3  983.34   28.61
  -4   4   3  953.58   28.27
   4   4  -3  961.51   28.47
   4   4  -3  969.49   27.66
  -2  -4   3 1089.83   30.21
  -2  -4   3 1152.16   32.55
  -2  -4   3 1102.41   31.64
   2  -4  -3 1130.55   31.84
   2  -4  -3 1127.91   31.67
  -2  -4   3 1103.47   30.20
  -2  -4   3 1137.90   30.92
   2  -4  -3 1131.46   31.70
   2  -4  -3 1141.02   31.18
  -2   4   3 1103.58   31.00
   2   4  -3 1112.69   32.22
  -2   4   3 1112.96   31.88
   2   4  -3 1183.43   31.15
  -2   4   3 1130.05   31.63
   2   4  -3 1088.14   31.52
  -2   4   3 1127.90   31.65
   2   4  -3 1150.82   31.81
   0  -4   3 5195.53  130.40
   0  -4  -3 4986.28  129.25
   0  -4   3 4858.49  129.12
   0  -4  -3 4841.63  128.23
   0  -4  -3 4939.54  129.82
   0  -4   3 4977.17  129.21
   0  -4  -3 4782.40  128.18
   0  -4   3 4974.09  129.39
   0  -4   3 5122.68  129.57
   0  -4  -3 4954.40  129.62
   0  -4  -3 5076.77  129.21
   0  -4   3 5143.47  129.38
   0   4  -3 4923.97  129.33
   0   4  -3 5139.78  129.52
   0   4  -3 5190.96  129.46
   0   4   3 4889.87  129.25
   0   4   3 5139.91  129.29
   0   4  -3 5100.52  129.43
   0   4   3 4949.96  129.89
   0   4   3 4848.58  129.63
  -2  -4  -3  238.56    9.78
  -2  -4  -3  224.38    8.83
   2  -4   3  235.80    8.85
  -2  -4  -3  228.68    7.65
   2  -4   3  230.19    8.84
   2  -4   3  212.41    8.68
   2  -4   3  238.23    8.00
   2   4   3  220.34    8.79
  -2   4  -3  225.40    7.90
  -2   4  -3  238.73    7.90
  -2   4  -3  231.37    8.76
   2   4   3  231.84    8.75
   2   4   3  215.51    9.42
  -2   4  -3  219.80    7.79
  -2   4  -3  230.20    9.04
   2   4   3  210.27    7.60
   2   4   3  211.00    8.92
  -4  -4  -3   45.42    5.14
   4  -4   3   53.80    5.26
   4  -4   3   42.88    4.92
  -4  -4  -3   38.07    5.56
   4  -4   3   42.02    3.89
   4  -4   3   47.15    4.89
  -4   4  -3   53.27    5.20
  -4   4  -3   52.93    5.41
   4   4   3   41.07    4.68
   4   4   3   41.52    4.90
   4   4   3   38.74    4.46
   4   4   3   45.25    5.80
  -4   4  -3   40.31    3.95
   6  -4   3  121.36    7.46
   6  -4   3  110.23    7.82
  -6  -4  -3  111.31    6.12
  -6  -4  -3  119.48    9.74
   6  -4   3  114.25    5.93
  -6  -4  -3  115.27    7.48
   6  -4   3  103.50    7.82
  -6   4  -3  126.34    7.53
   6   4   3  113.98    6.04
   6   4   3  114.29    7.05
   6   4   3  117.05    9.02
   6   4   3  113.05    6.93
   6   4   3  114.91    6.61
   8  -4   3  391.27   14.69
   8  -4   3  374.17   15.24
  -8  -4  -3  401.64   15.14
  -8  -4  -3  392.11   14.27
   8  -4   3  398.50   16.40
  -8  -4  -3  396.01   18.34
   8  -4   3  389.55   16.49
   8   4   3  367.22   17.26
   8   4   3  391.56   13.79
  -8   4  -3  419.85   13.98
   8   4   3  391.77   14.26
  -8   4  -3  393.55   15.29
   8   4   3  382.37   14.58
   8   4   3  398.61   14.22
  -8   4  -3  413.95   14.84
  10  -4   3 1082.90   30.63
  10  -4   3 1055.88   34.18
  10  -4   3 1107.03   32.92
  10  -4   3 1044.42   32.09
  10  -4   3 1045.35   32.36
 -10  -4  -3 1004.52   32.21
 -10  -4  -3  997.35   31.83
  10  -4   3  988.90   34.31
 -10  -4  -3 1008.71   36.28
  10   4   3 1030.31   31.81
  10   4   3 1052.10   31.99
  10   4   3  980.72   35.40
 -10   4  -3 1089.21   32.47
 -10   4  -3 1047.17   31.09
  12  -4   3  406.65   19.56
  12  -4   3  409.40   17.55
  12  -4   3  417.93   15.67
 -12  -4  -3  397.05   17.71
 -12  -4  -3  366.76   21.42
 -12  -4  -3  460.77   25.01
  12  -4   3  401.67   17.21
  12  -4   3  399.92   17.43
 -12   4  -3  396.12   17.83
  12   4   3  395.39   16.88
  12   4   3  402.81   17.70
 -12   4  -3  391.52   16.38
  14  -4   3  164.61   10.54
  14  -4   3  171.72   15.67
 -14  -4  -3  145.97   17.12
 -14  -4  -3  146.35   13.02
  14  -4   3  150.40   12.44
  14  -4   3  140.74   11.87
  14   4   3  139.87   13.34
 -14   4  -3  149.26   11.71
  14   4   3  127.75   11.63
 -14   4  -3  154.08   13.31
  16  -4   3   10.41    7.36
 -16  -4  -3   12.27   12.25
 -16  -4  -3   11.14    8.12
  16  -4   3    4.20    9.11
 -16   4  -3    4.98    8.61
  16   4   3   14.90   18.35
 -16   4  -3    9.68    6.92
  16   4   3   -0.28    7.31
  15  -5  -3   45.98    9.00
 -15  -5   3   63.95    9.96
  15  -5  -3   52.08   11.61
  15  -5  -3   83.58   10.33
 -15  -5   3   57.31   11.29
 -15  -5   3   45.30   12.81
 -15   5   3   52.21   10.43
 -15   5   3   60.58    9.38
  15   5  -3   43.31    9.88
  13  -5  -3   26.43    6.89
 -13  -5   3   21.62    7.12
 -13  -5   3   15.74    9.54
 -13  -5   3   13.29   11.48
  13  -5  -3   22.55    7.31
  13  -5  -3   17.32    9.70
 -13   5   3   26.59    8.09
 -13   5   3   20.60    8.54
  13   5  -3   34.08    8.67
 -13   5   3   24.22    6.45
  13   5  -3   27.90    7.98
  11  -5  -3   89.59    9.55
 -11  -5   3   55.62   10.80
 -11  -5   3   77.60    9.17
 -11  -5   3   66.75    9.75
 -11  -5   3   68.25    8.55
  11  -5  -3   79.82    9.10
  11  -5  -3   77.10   10.18
  11   5  -3   66.81    9.02
 -11   5   3   82.10    9.55
  11   5  -3   80.39    9.75
 -11   5   3   88.77    8.68
 -11   5   3   89.23    9.27
  -9  -5   3   77.76    7.68
   9  -5  -3   71.10    7.63
  -9  -5   3   79.62    9.25
  -9  -5   3   69.78   10.70
   9  -5  -3   90.25    8.71
   9  -5  -3   74.76    7.89
   9  -5  -3   70.96    8.59
  -9   5   3   69.56    7.68
   9   5  -3   69.73    8.16
  -9   5   3   75.31    8.80
   9   5  -3   64.78    7.87
   9   5  -3   73.13    9.62
  -9   5   3   84.98    7.76
   9   5  -3   77.35    8.84
  -9   5   3   73.23    8.45
  -7  -5   3  271.88   11.39
   7  -5  -3  298.57   13.21
  -7  -5   3  247.38   14.45
  -7  -5   3  302.22   12.93
   7  -5  -3  253.30   17.58
  -7  -5   3  272.33   13.24
   7  -5  -3  277.06   11.94
   7  -5  -3  292.97   12.87
  -7   5   3  292.17   12.54
  -7   5   3  277.39   12.74
   7   5  -3  277.05   11.96
   7   5  -3  277.75   12.52
  -7   5   3  274.34   12.62
   7   5  -3  272.02   12.36
  -7   5   3  273.53   11.70
   7   5  -3  242.32   13.87
   5  -5  -3  258.28   10.92
  -5  -5   3  248.81   11.54
  -5  -5   3  243.00    9.99
   5  -5  -3  252.93   11.21
  -5  -5   3  250.93   11.21
  -5  -5   3  257.09   12.94
   5  -5  -3  244.08   11.18
   5  -5  -3  251.79   10.87
  -5   5   3  254.12   10.92
  -5   5   3  260.44   11.46
   5   5  -3  259.71   11.21
   5   5  -3  257.02   10.51
  -5   5   3  264.55   11.24
   5   5  -3  261.68   12.77
   5   5  -3  253.13   11.28
  -3  -5   3  251.50   10.33
   3  -5  -3  245.41   10.11
  -3  -5   3  244.98   11.48
   3  -5  -3  249.83   10.39
   3  -5  -3  248.66   11.49
  -3  -5   3  231.80    8.16
  -3  -5   3  248.28   10.58
  -3  -5   3  236.82    9.18
   3  -5  -3  251.82    9.99
  -3  -5   3  249.25    8.16
   3   5  -3  241.42   10.19
   3   5  -3  252.58   10.49
   3   5  -3  246.22    9.39
  -3   5   3  234.40   10.13
   3   5  -3  225.29   10.87
  -3   5   3  235.03   11.30
  -3   5   3  260.04   10.68
  -1  -5   3    3.44    3.00
   1  -5  -3    6.87    2.34
   1  -5  -3    6.04    3.14
  -1  -5   3    9.83    3.50
   1  -5  -3    7.08    2.47
  -1  -5   3   11.02    2.56
  -1  -5   3   10.00    2.72
  -1  -5   3   12.56    3.46
   1  -5  -3   10.86    3.21
   1  -5  -3   10.39    3.17
  -1  -5   3   11.41    2.68
   1  -5  -3    6.28    2.43
  -1   5   3    4.59    2.38
  -1   5   3   13.81    3.34
  -1   5   3    5.98    2.85
  -1   5   3    9.39    3.41
   1   5  -3    7.54    2.90
   1   5  -3    7.81    3.05
   1   5  -3   16.11    3.69
   1   5  -3    7.59    2.99
  -1  -5  -3   16.48    3.39
  -1  -5  -3   15.93    3.61
   1  -5   3   19.63    3.33
   1  -5   3   20.48    3.36
   1  -5   3   15.27    3.14
  -1  -5  -3   17.74    3.02
  -1  -5  -3   20.64    3.71
   1  -5   3   17.86    3.32
  -1   5  -3   17.50    3.43
   1   5   3   25.88    4.04
   1   5   3   14.68    2.91
  -1   5  -3   14.62    2.85
   1   5   3   13.95    3.40
  -1   5  -3   14.93    3.10
  -1   5  -3   24.05    3.46
   1   5   3   18.08    3.74
   3  -5   3  719.49   21.72
   3  -5   3  697.75   21.62
   3  -5   3  703.16   20.56
  -3  -5  -3  695.53   19.62
  -3  -5  -3  688.16   22.61
  -3   5  -3  729.16   22.01
  -3   5  -3  725.35   20.75
   3   5   3  675.22   19.74
  -3   5  -3  696.32   20.31
   3   5   3  691.50   21.60
   3   5   3  708.17   21.32
   3   5   3  687.07   21.27
  -3   5  -3  705.42   20.28
  -3   5  -3  727.15   21.63
   3   5   3  722.94   21.57
   3   5   3  692.53   22.63
   5  -5   3  240.49   10.64
   5  -5   3  240.29    9.21
   5  -5   3  235.95   10.89
   5  -5   3  266.23   11.13
  -5  -5  -3  245.77   10.54
  -5  -5  -3  219.92   12.11
   5   5   3  252.25   10.53
  -5   5  -3  231.52    8.55
  -5   5  -3  236.74   10.40
  -5   5  -3  240.89    8.53
  -5   5  -3  241.41    9.34
   5   5   3  221.60   11.78
   5   5   3  233.49   10.00
  -7  -5  -3  287.23   12.65
   7  -5   3  295.80   13.51
  -7  -5  -3  277.97   10.96
  -7  -5  -3  286.19   15.31
   7  -5   3  304.04   11.11
   7  -5   3  312.05   13.67
   7  -5   3  302.22   13.30
   7   5   3  279.00   14.68
   7   5   3  296.17   10.92
   7   5   3  309.72   12.39
   7   5   3  304.71   12.34
   7   5   3  286.74   11.73
  -7   5  -3  288.05   12.71
  -7   5  -3  303.43   11.45
  -9  -5  -3   22.74    7.87
  -9  -5  -3   14.64    5.19
  -9  -5  -3    9.94    4.32
   9  -5   3    5.17    5.25
   9  -5   3    5.72    4.66
   9  -5   3    2.38    3.45
   9  -5   3    2.99    4.88
  -9   5  -3    2.51    4.53
   9   5   3    9.93    4.04
  -9   5  -3    0.99    3.69
   9   5   3    2.58    4.08
   9   5   3    4.41    4.56
   9   5   3   15.21    6.65
   9   5   3   22.81    4.89
 -11  -5  -3   30.49    6.22
  11  -5   3   17.73    5.84
  11  -5   3   25.17    5.51
 -11  -5  -3   17.19    6.75
  11  -5   3   33.92    7.72
 -11  -5  -3    2.47    7.80
  11  -5   3   34.41    7.12
  11   5   3   19.20    5.96
 -11   5  -3   10.88    5.74
  11   5   3   21.80    6.17
 -11   5  -3   20.02    5.71
  13  -5   3  108.45   10.18
 -13  -5  -3   64.55    9.84
 -13  -5  -3  113.61   16.12
 -13  -5  -3   86.57   10.44
  13  -5   3   91.80   10.44
  13  -5   3  118.07   14.76
  13   5   3   74.90    9.67
 -13   5  -3   89.04   10.79
 -13   5  -3   81.22    9.91
  13   5   3  105.32   10.62
  15  -5   3   76.78   12.77
  15  -5   3   46.89    7.54
 -15  -5  -3   52.75   10.72
 -15  -5  -3   33.33   12.99
  15  -5   3   45.85    8.68
 -15   5  -3   48.90    9.00
  15   5   3   56.73    8.92
  15   5   3   50.95    9.89
 -15   5  -3   48.16    9.10
  16  -6  -3    5.03    6.96
 -16  -6   3   16.63   11.75
 -16  -6   3    1.26   10.31
 -16  -6   3   -3.82    8.63
  16  -6  -3   -0.12    8.81
  16  -6  -3   14.94   15.90
  16   6  -3    3.06    9.03
  16   6  -3    4.72    8.27
 -16   6   3    2.57    8.11
  14  -6  -3  150.36   13.28
 -14  -6   3  119.47   16.17
 -14  -6   3  124.93   14.74
  14  -6  -3  133.54   12.06
 -14  -6   3  117.36   11.92
  14  -6  -3  124.59   14.85
 -14   6   3  151.19   10.63
  14   6  -3  105.85   12.73
 -14   6   3  125.68   13.25
  14   6  -3  123.69   16.39
 -12  -6   3  230.69   14.43
  12  -6  -3  243.01   13.69
  12  -6  -3  216.30   15.71
 -12  -6   3  231.69   18.10
 -12  -6   3  217.79   13.50
  12  -6  -3  243.50   14.40
 -12  -6   3  224.67   15.68
  12   6  -3  216.79   14.13
 -12   6   3  235.14   14.81
  12   6  -3  211.70   14.72
 -12   6   3  264.03   12.77
 -10  -6   3  253.14   14.17
  10  -6  -3  253.06   13.79
 -10  -6   3  258.45   17.24
 -10  -6   3  261.11   12.94
  10  -6  -3  267.62   13.21
 -10  -6   3  248.13   14.76
  10  -6  -3  252.87   14.64
 -10   6   3  251.70   13.61
 -10   6   3  281.17   14.40
  10   6  -3  253.46   13.77
 -10   6   3  243.11   12.44
  10   6  -3  268.52   13.67
  -8  -6   3   27.18    6.72
   8  -6  -3   16.52    5.31
  -8  -6   3   20.60    7.11
   8  -6  -3   23.79    5.73
  -8  -6   3   24.59    5.71
  -8  -6   3   18.34    4.54
   8  -6  -3   21.39    5.28
   8  -6  -3   15.78    4.71
  -8   6   3   17.22    4.85
   8   6  -3   28.64    5.64
   8   6  -3   14.28    5.10
  -8   6   3   14.23    5.38
   8   6  -3   23.53    8.07
   8   6  -3   13.34    5.27
  -8   6   3   11.23    4.80
  -8   6   3   17.77    5.29
   6  -6  -3   32.04    5.01
  -6  -6   3   33.86    7.83
  -6  -6   3   16.56    5.08
   6  -6  -3   20.36    4.68
  -6  -6   3   28.13    5.49
   6  -6  -3   33.06    5.47
  -6  -6   3   30.52    4.64
  -6   6   3   21.99    5.11
   6   6  -3   17.23    4.73
  -6   6   3   22.89    4.54
   6   6  -3   28.15    4.77
   6   6  -3   32.16    6.41
  -6   6   3   27.24    5.10
  -6   6   3   23.44    4.76
   6   6  -3   24.57    5.02
   4  -6  -3  407.24   14.93
   4  -6  -3  419.52   14.93
   4  -6  -3  419.06   15.38
  -4  -6   3  386.94   12.27
  -4  -6   3  414.79   16.74
   4  -6  -3  421.47   14.93
  -4  -6   3  395.52   12.19
  -4  -6   3  390.38   14.80
  -4  -6   3  420.62   15.57
   4   6  -3  385.06   14.91
  -4   6   3  442.99   15.15
  -4   6   3  402.96   14.57
  -4   6   3  406.34   15.28
   4   6  -3  413.39   16.42
   4   6  -3  413.87   15.32
  -4   6   3  407.99   15.07
  -2  -6   3  692.56   20.40
  -2  -6   3  719.06   22.82
  -2  -6   3  697.79   21.98
  -2  -6   3  691.54   20.89
   2  -6  -3  743.13   22.32
  -2  -6   3  725.10   22.17
   2  -6  -3  678.21   21.87
  -2  -6   3  671.14   20.27
   2  -6  -3  683.59   21.03
   2  -6  -3  717.70   22.11
   2  -6  -3  707.40   21.17
   2   6  -3  674.82   21.78
   2   6  -3  721.06   22.07
  -2   6   3  736.66   22.49
  -2   6   3  679.44   21.86
   2   6  -3  736.98   21.15
   2   6  -3  716.45   22.56
  -2   6   3  675.31   21.75
   0  -6   3 1137.98   33.01
   0  -6  -3 1180.26   33.99
   0  -6  -3 1135.06   33.12
   0  -6  -3 1139.44   31.82
   0  -6   3 1240.59   33.64
   0  -6  -3 1221.80   33.01
   0  -6   3 1213.78   33.24
   0  -6  -3 1151.30   31.87
   0  -6  -3 1179.59   33.73
   0  -6   3 1155.50   33.43
   0   6  -3 1128.33   33.27
   0   6  -3 1250.70   33.36
   0   6  -3 1238.45   33.41
   0   6  -3 1094.64   34.94
   0   6   3 1267.17   33.37
   0   6   3 1159.75   33.29
   0   6   3 1157.94   33.99
   0   6  -3 1197.96   33.54
   0   6  -3 1123.77   32.85
   0   6   3 1186.57   33.84
  -2  -6  -3  278.20   11.42
  -2  -6  -3  279.32   11.84
   2  -6   3  280.55   11.09
  -2  -6  -3  276.28    9.85
   2  -6   3  286.42   10.94
   2   6   3  288.03   11.95
  -2   6  -3  290.98   10.45
   2   6   3  292.78   11.81
  -2   6  -3  280.55   10.92
   2   6   3  283.19   10.08
   2   6   3  272.27   11.31
  -2   6  -3  309.41   11.07
  -2   6  -3  285.68   11.25
  -2   6  -3  270.35   10.34
   2   6   3  263.37   10.97
   4  -6   3   17.26    3.50
  -4  -6  -3   21.66    4.61
   4  -6   3   15.36    4.01
   4  -6   3   17.86    4.15
   4  -6   3   20.70    4.31
  -4  -6  -3   22.92    5.58
  -4  -6  -3   16.90    2.61
  -4   6  -3   19.58    4.48
   4   6   3   12.31    4.07
   4   6   3   15.25    3.81
  -4   6  -3   17.60    4.03
  -4   6  -3   27.25    3.65
  -4   6  -3   20.66    3.39
   4   6   3   16.60    2.69
  -4   6  -3   23.35    3.85
   4   6   3   11.52    4.53
   4   6   3   10.64    3.93
   4   6   3    9.69    3.65
   6  -6   3   46.11    6.24
   6  -6   3   48.33    9.51
  -6  -6  -3   53.21    8.05
   6  -6   3   43.30    5.38
   6  -6   3   61.57    7.05
  -6  -6  -3   50.17    7.26
   6   6   3   63.66    4.84
   6   6   3   66.08    7.21
   6   6   3   43.91    7.06
  -6   6  -3   53.41    6.29
  -6   6  -3   42.48    4.66
   6   6   3   46.05    5.88
  -6   6  -3   46.46    4.55
   6   6   3   60.83    6.35
  -6   6  -3   47.24    5.82
  -8  -6  -3  297.25   11.77
   8  -6   3  320.69   14.94
   8  -6   3  318.74   12.10
   8  -6   3  303.02   14.76
  -8  -6  -3  299.39   13.90
  -8  -6  -3  309.26   16.85
   8  -6   3  306.10   14.04
  -8   6  -3  289.41   13.73
   8   6   3  298.26   16.13
   8   6   3  290.61   11.73
   8   6   3  298.45   13.77
   8   6   3  326.53   13.71
  -8   6  -3  316.08   12.60
   8   6   3  277.64   12.45
 -10  -6  -3  366.54   20.40
  10  -6   3  357.13   17.78
 -10  -6  -3  369.63   14.93
  10  -6   3  367.46   14.53
 -10  -6  -3  366.07   16.75
  10  -6   3  398.90   17.07
  10   6   3  369.26   16.07
 -10   6  -3  375.11   15.10
  10   6   3  362.74   14.85
 -10   6  -3  364.92   16.60
 -12  -6  -3  104.18   12.03
 -12  -6  -3   80.45   13.19
 -12  -6  -3   86.54    9.62
  12  -6   3  120.53   13.02
  12  -6   3  108.49    9.04
  12  -6   3   93.13   10.44
  12   6   3  100.43   10.54
  12   6   3  103.55   10.57
 -12   6  -3  104.11   10.27
 -14  -6  -3   30.95   10.82
 -14  -6  -3   19.09    8.52
 -14  -6  -3   18.98   11.69
  14  -6   3   -1.18    8.17
  14  -6   3    4.23    6.74
  14   6   3   13.94    7.14
  14   6   3   12.29    7.74
 -14   6  -3   16.93    6.84
 -16  -6  -3    7.72   12.63
  16  -6   3    4.60    9.46
  16  -6   3  -10.40    6.33
 -16  -6  -3   10.40    8.83
  16   6   3    6.11    7.09
  16   6   3    6.23    8.33
 -15  -7   3  170.35   16.79
 -15  -7   3  149.89   19.09
 -15  -7   3  160.47   15.87
  15  -7  -3  171.03   17.32
  15  -7  -3  181.44   14.02
  15  -7  -3  193.07   23.52
 -15   7   3  203.94   17.44
  15   7  -3  149.87   24.33
 -15   7   3  193.63   15.47
  15   7  -3  156.28   16.19
 -13  -7   3  145.29   17.27
 -13  -7   3  158.18   12.59
 -13  -7   3  139.64   14.44
  13  -7  -3  146.16   13.09
  13  -7  -3  144.37   14.47
  13  -7  -3  137.19   12.03
 -13   7   3  139.47   10.63
 -13   7   3  135.89   13.19
  13   7  -3  113.92   12.67
  13   7  -3  137.75   13.51
 -11  -7   3  146.26   15.92
 -11  -7   3  168.80   12.58
 -11  -7   3  144.46   13.46
  11  -7  -3  170.07   12.01
 -11  -7   3  168.40   11.38
  11  -7  -3  164.91   13.55
  11  -7  -3  194.00   12.94
  11   7  -3  163.62   12.18
  11   7  -3  172.39   12.68
 -11   7   3  181.05   11.02
 -11   7   3  174.01   12.94
  -9  -7   3  310.72   13.68
   9  -7  -3  310.16   16.00
   9  -7  -3  321.88   16.02
  -9  -7   3  324.25   16.26
   9  -7  -3  348.06   15.78
  -9  -7   3  321.25   18.58
  -9   7   3  341.32   15.37
   9   7  -3  318.90   15.13
  -9   7   3  319.21   15.47
   9   7  -3  255.19   17.36
  -9   7   3  338.40   14.05
   9   7  -3  327.81   15.62
   9   7  -3  308.02   14.50
  -9   7   3  339.92   18.30
   7  -7  -3 1616.97   48.84
   7  -7  -3 1780.52   49.24
  -7  -7   3 1664.76   48.80
  -7  -7   3 1657.76   46.85
  -7  -7   3 1688.73   51.69
   7  -7  -3 1646.47   48.12
   7  -7  -3 1690.49   48.00
  -7  -7   3 1730.31   51.75
  -7   7   3 1629.75   48.56
  -7   7   3 1710.12   47.87
   7   7  -3 1636.67   48.58
  -7   7   3 1706.79   48.85
  -7   7   3 1620.65   48.66
   7   7  -3 1652.96   47.10
   7   7  -3 1571.87   51.80
   7   7  -3 1680.74   48.80
  -5  -7   3  811.08   24.64
   5  -7  -3  821.18   26.01
   5  -7  -3  831.30   26.28
  -5  -7   3  773.90   26.28
  -5  -7   3  852.90   26.92
   5  -7  -3  877.48   29.15
  -5  -7   3  836.26   31.54
   5  -7  -3  826.46   26.20
   5  -7  -3  828.15   26.03
   5   7  -3  777.95   26.18
  -5   7   3  803.74   26.39
   5   7  -3  796.07   27.87
  -5   7   3  821.32   25.97
  -5   7   3  848.66   26.67
  -3  -7   3  579.84   18.07
  -3  -7   3  614.72   20.52
   3  -7  -3  594.02   19.49
   3  -7  -3  609.17   20.43
   3  -7  -3  611.80   20.25
  -3  -7   3  582.84   17.87
  -3  -7   3  607.06   21.42
  -3  -7   3  627.67   18.88
  -3  -7   3  571.21   20.02
   3  -7  -3  595.21   19.42
   3  -7  -3  620.85   20.29
   3   7  -3  590.50   21.01
  -3   7   3  643.20   20.78
   3   7  -3  615.77   20.45
   3   7  -3  634.63   19.13
   3   7  -3  594.71   20.20
  -3   7   3  600.85   20.06
  -3   7   3  606.19   20.30
  -1  -7   3  123.01    8.00
   1  -7  -3  137.32    6.44
  -1  -7   3  120.75    7.80
   1  -7  -3  125.11    6.41
   1  -7  -3  123.20    6.30
  -1  -7   3  120.94    6.73
   1  -7  -3  125.75    7.70
  -1  -7   3  129.50    7.75
   1  -7  -3  122.43    7.59
   1  -7  -3  119.14    7.93
  -1  -7   3  115.35    6.54
  -1   7   3  135.70    6.83
  -1   7   3  129.45    8.33
   1   7  -3  127.28    7.88
   1   7  -3  112.11    8.01
   1   7  -3  120.50    7.13
  -1   7   3  134.61    7.91
  -1   7   3  119.75    7.36
   1  -7   3  396.47   13.23
   1  -7   3  360.70   13.49
  -1  -7  -3  357.33   11.38
   1  -7   3  375.40   13.31
  -1  -7  -3  368.88   13.05
  -1  -7  -3  385.99   13.95
  -1  -7  -3  374.97   13.85
  -1  -7  -3  380.55   14.35
  -1   7  -3  372.25   13.34
   1   7   3  368.22   11.68
  -1   7  -3  369.04   13.26
  -1   7  -3  391.77   13.76
   1   7   3  345.61   14.09
  -1   7  -3  381.00   13.56
  -1   7  -3  373.74   12.74
   1   7   3  384.41   14.56
   1   7   3  372.88   14.08
  -1   7  -3  370.35   13.89
   3  -7   3 1569.76   43.24
   3  -7   3 1532.89   43.56
  -3  -7  -3 1504.45   41.57
  -3  -7  -3 1548.33   44.84
   3  -7   3 1539.66   43.84
   3   7   3 1552.58   44.20
   3   7   3 1477.54   43.71
  -3   7  -3 1473.43   42.47
  -3   7  -3 1570.17   43.19
  -3   7  -3 1543.52   43.74
   3   7   3 1582.48   43.75
   3   7   3 1573.59   45.06
  -3   7  -3 1569.80   42.76
  -3   7  -3 1592.26   44.11
   3   7   3 1500.44   41.85
   3   7   3 1502.38   43.58
   5  -7   3 1154.53   40.98
  -5  -7  -3 1062.09   41.06
   5  -7   3 1193.50   35.12
   5  -7   3 1171.36   33.12
   5  -7   3 1138.68   34.66
  -5  -7  -3 1166.72   34.42
  -5   7  -3 1151.96   32.51
  -5   7  -3 1160.36   33.50
   5   7   3 1112.40   33.83
   5   7   3 1118.46   33.96
  -5   7  -3 1187.88   32.64
   5   7   3 1102.94   34.29
   5   7   3 1135.93   36.28
  -5   7  -3 1181.13   34.72
   7  -7   3  731.91   32.40
  -7  -7  -3  703.81   27.47
   7  -7   3  808.02   25.72
  -7  -7  -3  748.26   25.13
   7  -7   3  746.49   25.64
   7  -7   3  776.39   23.53
   7   7   3  743.94   24.76
   7   7   3  687.91   29.90
  -7   7  -3  744.87   25.15
   7   7   3  740.00   24.80
  -7   7  -3  769.99   23.81
   7   7   3  746.77   22.03
   9  -7   3   22.12    4.94
   9  -7   3   14.00    5.72
  -9  -7  -3   18.71    6.46
  -9  -7  -3   17.68    4.73
  -9  -7  -3   16.35    8.04
   9  -7   3   15.55    6.34
   9   7   3   23.35    4.89
  -9   7  -3   11.91    4.78
   9   7   3    6.76    5.60
   9   7   3   19.48    6.11
  -9   7  -3   24.90    6.03
 -11  -7  -3    6.56    5.13
 -11  -7  -3   19.27    7.45
  11  -7   3    8.02    6.92
  11  -7   3   21.33    7.01
 -11  -7  -3   23.11    9.77
  11  -7   3   28.08    5.69
  11   7   3   18.08    6.72
 -11   7  -3    9.93    5.72
  11   7   3   15.33    6.32
  11   7   3   18.70    6.93
  13  -7   3  320.08   19.24
 -13  -7  -3  312.18   22.33
 -13  -7  -3  304.65   17.94
 -13  -7  -3  290.70   15.88
  13  -7   3  348.53   18.02
  13  -7   3  329.36   16.96
 -13   7  -3  328.26   15.81
  13   7   3  296.67   16.71
  13   7   3  354.08   16.27
  13   7   3  330.67   16.23
  15  -7   3  228.60   18.44
  15  -7   3  232.77   16.05
 -15  -7  -3  190.78   21.52
 -15  -7  -3  222.14   16.88
  15   7   3  218.76   15.27
  15   7   3  256.63   16.02
 -15   7  -3  240.76   14.73
  14  -8  -3   20.77    9.43
 -14  -8   3    0.58    7.25
  14  -8  -3   11.33   12.18
 -14  -8   3    7.36    8.91
  14  -8  -3    1.64    6.43
 -14  -8   3   15.35   11.31
 -14   8   3   10.12    8.08
 -14   8   3   13.70    6.47
  14   8  -3   14.94    8.60
  14   8  -3   15.17    7.84
 -12  -8   3    1.82    5.75
  12  -8  -3    6.30    5.73
  12  -8  -3    0.22    6.43
 -12  -8   3    4.81   11.25
  12  -8  -3    5.88    7.21
 -12  -8   3   10.24    7.90
 -12  -8   3    4.04    6.22
 -12   8   3    6.90    5.57
 -12   8   3    2.75    7.06
  12   8  -3   12.21    7.53
  12   8  -3   11.23    6.98
 -10  -8   3   17.98    8.94
 -10  -8   3   24.42    6.28
  10  -8  -3   34.45    6.84
  10  -8  -3   26.52    7.47
 -10  -8   3   31.33    8.18
  10  -8  -3   40.45    7.68
  10   8  -3   21.98    6.47
 -10   8   3   36.20    6.82
  10   8  -3   35.74    7.70
 -10   8   3   19.09    6.81
  -8  -8   3    6.04    6.64
   8  -8  -3   14.12    5.83
   8  -8  -3   11.11    5.75
   8  -8  -3   12.54    4.96
   8  -8  -3    4.31    5.29
  -8  -8   3    9.04    5.90
   8  -8  -3   11.32    5.70
  -8  -8   3   14.56    4.81
  -8  -8   3   10.16    5.65
  -8   8   3    9.96    5.45
  -8   8   3   10.61    4.71
   8   8  -3   15.17    5.65
   8   8  -3   12.91    5.26
  -8   8   3   13.82    5.30
   8   8  -3   16.23    7.15
  -8   8   3   23.14    5.98
   8   8  -3   11.81    5.28
   6  -8  -3   12.58    5.03
   6  -8  -3   10.06    4.54
  -6  -8   3   27.99    7.44
  -6  -8   3   12.89    4.21
   6  -8  -3   17.31    5.27
   6  -8  -3   14.72    4.70
   6  -8  -3   12.04    4.74
  -6  -8   3   17.80    5.59
  -6  -8   3    8.91    5.10
   6   8  -3   12.18    4.50
  -6   8   3    8.82    5.08
   6   8  -3   13.88    5.04
  -6   8   3   19.99    5.02
   6   8  -3   18.80    5.32
   6   8  -3   12.12    5.90
   4  -8  -3   92.30    7.69
  -4  -8   3   74.50    8.25
  -4  -8   3   92.92    8.29
   4  -8  -3   84.81   12.50
  -4  -8   3   78.16    9.37
   4  -8  -3   81.63    7.10
  -4  -8   3   76.59    6.18
   4  -8  -3   88.66    7.39
  -4  -8   3   88.45    5.83
  -4  -8   3   78.03    5.09
   4  -8  -3   79.36    7.47
  -4   8   3   70.25    8.08
  -4   8   3   87.29    7.63
   4   8  -3   88.60    8.16
   4   8  -3   79.27    7.73
   4   8  -3   79.57    8.83
   4   8  -3   83.85    6.68
  -2  -8   3   28.52    4.16
  -2  -8   3   28.03    4.18
   2  -8  -3   30.55    5.07
   2  -8  -3   33.16    4.46
  -2  -8   3   27.50    5.72
   2  -8  -3   31.83    4.43
   2  -8  -3   33.20    5.19
  -2  -8   3   31.84    5.66
   2  -8  -3   23.25    4.86
  -2  -8   3   30.47    3.96
  -2  -8   3   31.53    5.25
  -2   8   3   40.36    5.59
   2   8  -3   20.55    4.89
  -2   8   3   30.28    5.63
   2   8  -3   33.43    6.30
  -2   8   3   34.48    5.15
   2   8  -3   30.57    5.52
   2   8  -3   25.17    4.30
   0  -8  -3   46.22    5.97
   0  -8  -3   42.35    5.27
   0  -8   3   36.12    4.56
   0  -8   3   45.00    5.22
   0  -8  -3   38.02    4.27
   0  -8  -3   42.79    5.55
   0  -8  -3   47.64    5.05
   0  -8  -3   41.35    4.44
   0  -8   3   35.18    5.11
   0   8   3   36.56    5.09
   0   8   3   45.06    5.96
   0   8  -3   45.06    5.41
   0   8  -3   44.07    5.29
   0   8  -3   51.00    5.59
   0   8   3   34.70    5.63
   0   8  -3   45.92    5.06
   0   8  -3   44.84    5.28
   0   8   3   48.39    5.42
   0   8  -3   44.44    5.75
   2  -8   3   62.77    6.39
  -2  -8  -3   55.82    5.64
   2  -8   3   63.04    5.92
  -2  -8  -3   55.86    7.10
  -2   8  -3   59.68    6.42
  -2   8  -3   54.27    5.98
   2   8   3   66.31    7.15
  -2   8  -3   51.56    6.09
   2   8   3   58.44    6.91
  -2   8  -3   56.28    6.20
   2   8   3   58.57    6.49
   2   8   3   60.85    6.91
  -2   8  -3   55.38    5.85
   2   8   3   53.46    6.46
   4  -8   3   24.58    4.76
   4  -8   3   41.63    5.86
  -4  -8  -3   22.81    6.35
  -4  -8  -3   25.73    3.59
   4  -8   3   38.44    5.89
   4   8   3   22.82    3.53
  -4   8  -3   20.63    6.22
   4   8   3   27.17    5.09
  -4   8  -3   27.59    4.48
   4   8   3   26.95    5.51
  -4   8  -3   30.96    5.27
   4   8   3   22.95    5.92
   4   8   3   22.75    6.47
  -4   8  -3   27.76    5.90
  -4   8  -3   29.41    4.52
   4   8   3   25.84    4.88
  -6  -8  -3    6.61    6.17
   6  -8   3    2.04    4.23
   6  -8   3    5.27    4.47
   6  -8   3    5.40    4.56
   6  -8   3    7.38    3.77
  -6  -8  -3    3.08    4.92
  -6   8  -3    4.21    4.15
  -6   8  -3    1.29    3.24
   6   8   3   15.74    5.26
   6   8   3    8.39    4.40
   6   8   3   11.07    5.85
  -6   8  -3    1.65    3.81
   6   8   3    6.16    4.96
  -6   8  -3   12.81    3.74
   8  -8   3   10.57    5.89
  -8  -8  -3   14.07    7.55
   8  -8   3   13.63    5.52
  -8  -8  -3   13.22    6.01
   8  -8   3   16.84    4.78
   8  -8   3   20.58    6.27
  -8   8  -3   15.58    5.73
  -8   8  -3   20.15    4.20
   8   8   3   12.15    5.85
   8   8   3   14.89    5.55
   8   8   3    5.52    6.18
   8   8   3    8.13    4.98
  -8   8  -3   10.14    3.74
  -8   8  -3    6.36    4.47
  10  -8   3   72.33    9.55
  10  -8   3   81.10   10.44
 -10  -8  -3   79.79   10.08
 -10  -8  -3   74.39    8.01
 -10  -8  -3   62.00   11.80
  10  -8   3   78.90    8.44
 -10   8  -3   52.82    7.31
  10   8   3   58.22    6.95
  10   8   3   57.62   13.24
  10   8   3   60.26    8.96
  12  -8   3    5.96    5.32
  12  -8   3    2.37    7.10
  12  -8   3   10.19    7.24
 -12  -8  -3   17.11    8.17
 -12  -8  -3    0.39    5.19
 -12  -8  -3    9.21   10.06
  12   8   3   15.39    7.57
  12   8   3   12.95    6.32
 -12   8  -3    4.53    5.90
  12   8   3    8.27    6.49
 -14  -8  -3    6.35    8.79
 -14  -8  -3    0.87   10.58
  14  -8   3    3.34    7.17
  14  -8   3   15.52    6.34
 -14  -8  -3   26.74    8.18
  14  -8   3    2.05    8.20
  14   8   3   17.68    7.39
  14   8   3   14.28    7.41
 -14   8  -3    9.16    7.03
 -15  -9   3   99.15   14.86
 -15  -9   3   67.22   15.99
  15  -9  -3   63.65   12.71
  15  -9  -3   89.46   12.54
  15  -9  -3  106.45   12.09
 -15  -9   3   52.39   11.34
  15   9  -3   71.48   11.64
  15   9  -3   69.89   11.61
 -15   9   3   65.30   10.14
 -15   9   3  103.01   13.47
 -13  -9   3   46.77    9.70
 -13  -9   3   48.89   13.13
  13  -9  -3   65.31    9.90
  13  -9  -3   58.11   11.28
 -13  -9   3   44.45   10.72
  13  -9  -3   44.56   10.93
  13   9  -3   43.26    9.70
  13   9  -3   42.04    9.45
 -13   9   3   42.85    7.54
 -13   9   3   50.73    9.98
 -11  -9   3   93.05   14.43
 -11  -9   3   99.13   12.21
  11  -9  -3   92.59   10.23
  11  -9  -3   92.19   11.20
  11  -9  -3  107.42   14.11
 -11  -9   3   91.09    9.69
  11   9  -3   90.48   11.37
 -11   9   3  104.29   11.50
 -11   9   3   85.97    9.17
  11   9  -3   70.87    9.50
   9  -9  -3  320.97   15.80
  -9  -9   3  323.31   14.45
   9  -9  -3  334.01   16.87
  -9  -9   3  316.44   17.63
   9  -9  -3  347.59   17.61
  -9  -9   3  340.20   20.04
  -9  -9   3  344.03   16.96
   9   9  -3  343.59   17.01
  -9   9   3  371.20   15.53
  -9   9   3  329.84   16.79
   9   9  -3  355.41   15.46
   7  -9  -3  650.69   23.22
  -7  -9   3  657.02   21.81
   7  -9  -3  695.50   23.93
  -7  -9   3  636.50   24.18
   7  -9  -3  664.64   24.15
   7  -9  -3  699.36   24.68
   7  -9  -3  667.12   24.33
  -7  -9   3  671.58   27.29
  -7  -9   3  686.30   24.96
   7   9  -3  653.97   24.24
   7   9  -3  644.03   26.33
   7   9  -3  667.99   22.32
   7   9  -3  680.68   24.65
  -7   9   3  683.77   23.31
  -7   9   3  679.39   24.53
  -7   9   3  641.20   24.00
   5  -9  -3  860.07   28.62
  -5  -9   3  905.48   30.83
  -5  -9   3  895.11   29.09
  -5  -9   3  821.59   24.41
   5  -9  -3  878.50   28.01
   5  -9  -3  890.21   28.36
  -5  -9   3  855.19   26.22
   5  -9  -3  876.07   28.10
   5  -9  -3  885.86   28.08
  -5  -9   3  834.77   24.85
  -5  -9   3  829.94   28.49
   5   9  -3  880.21   26.63
  -5   9   3  881.41   28.71
   5   9  -3  883.44   28.80
  -5   9   3  835.52   28.32
   5   9  -3  834.04   28.46
   5   9  -3  836.20   29.99
  -5   9   3  878.61   28.52
  -3  -9   3  272.24   11.28
  -3  -9   3  276.95   10.78
   3  -9  -3  283.10   13.25
   3  -9  -3  296.21   12.30
  -3  -9   3  280.09   13.32
  -3  -9   3  292.73   13.51
  -3  -9   3  277.18   11.32
  -3  -9   3  305.50   14.65
   3  -9  -3  281.32   12.92
   3  -9  -3  285.38   12.15
   3  -9  -3  296.78   13.23
   3   9  -3  295.00   11.96
  -3   9   3  298.90   13.67
   3   9  -3  279.42   13.74
  -3   9   3  269.76   12.90
   3   9  -3  291.88   13.17
   3   9  -3  285.00   13.24
  -3   9   3  289.11   12.95
   1  -9  -3   52.00    6.55
   1  -9  -3   56.34    5.48
  -1  -9   3   55.89    5.84
   1  -9  -3   55.27    6.75
   1  -9  -3   68.04    7.13
  -1  -9   3   60.80    6.99
   1  -9  -3   58.79    5.50
  -1  -9   3   58.41    6.83
  -1  -9   3   53.11    6.04
   1  -9  -3   53.44    5.20
  -1   9   3   64.46    7.91
   1   9  -3   49.25    6.43
   1   9  -3   57.43    5.73
   1   9  -3   51.14    6.19
   1   9  -3   57.16    7.03
   1   9  -3   65.58    7.02
  -1   9   3   62.93    6.61
  -1   9   3   56.28    6.00
   1   9  -3   58.80    6.27
  -1   9   3   55.08    6.83
   1  -9   3  218.78   10.16
  -1  -9  -3  231.69    8.66
  -1  -9  -3  237.98   11.21
  -1  -9  -3  223.41   10.37
   1  -9   3  233.51   10.46
   1  -9   3  219.65   10.93
   1   9   3  220.95   10.25
  -1   9  -3  221.34   10.56
   1   9   3  233.78   11.41
  -1   9  -3  217.73   10.34
   1   9   3  231.25   11.43
  -1   9  -3  232.99   11.17
  -1   9  -3  241.29   11.70
   1   9   3  230.14   12.13
   1   9   3  226.09    9.07
  -1   9  -3  203.91   10.54
   1   9   3  206.63   11.08
  -1   9  -3  247.83   10.06
   1   9   3  216.44   11.40
   3  -9   3  994.23   29.95
  -3  -9  -3 1007.24   31.42
  -3  -9  -3  965.85   28.11
   3  -9   3  936.17   30.35
   3   9   3  958.20   30.56
  -3   9  -3 1005.60   33.12
   3   9   3  950.40   30.20
  -3   9  -3  913.54   28.99
   3   9   3  906.16   29.97
  -3   9  -3 1008.95   32.95
   3   9   3  984.42   31.02
   3   9   3  952.59   28.21
  -3   9  -3  948.80   30.00
   3   9   3  977.17   31.47
  -3   9  -3  964.04   29.24
   5  -9   3  772.97   26.62
  -5  -9  -3  838.03   29.14
   5  -9   3  835.87   27.34
   5  -9   3  802.60   26.75
   5  -9   3  821.05   25.73
  -5  -9  -3  787.16   23.02
  -5   9  -3  789.30   28.15
   5   9   3  810.75   26.67
  -5   9  -3  876.37   26.11
  -5   9  -3  798.67   25.99
   5   9   3  790.45   26.96
   5   9   3  798.12   28.66
   5   9   3  786.35   23.17
  -5   9  -3  815.18   25.17
   5   9   3  786.57   26.55
   7  -9   3  462.27   19.08
   7  -9   3  466.19   18.92
  -7  -9  -3  434.33   21.24
  -7  -9  -3  454.89   18.82
   7  -9   3  424.48   18.54
   7  -9   3  460.57   17.00
   7   9   3  448.89   18.26
   7   9   3  443.05   18.77
  -7   9  -3  479.59   17.66
   7   9   3  438.51   17.84
  -7   9  -3  447.77   16.15
  -7   9  -3  442.57   18.54
  -7   9  -3  444.01   15.93
   7   9   3  431.70   20.72
  -9  -9  -3   44.12   10.22
   9  -9   3   51.65    7.06
  -9  -9  -3   33.94    7.83
   9  -9   3   48.58    8.15
  -9  -9  -3   37.12    5.48
   9  -9   3   56.26    9.17
   9   9   3   43.49    7.97
  -9   9  -3   54.03    7.61
   9   9   3   40.56    8.00
   9   9   3   44.18    5.69
  -9   9  -3   55.11    6.32
  11  -9   3    4.47    9.83
 -11  -9  -3   17.45    8.16
  11  -9   3    8.91    5.28
 -11  -9  -3    9.41    5.08
  11  -9   3    2.60    6.82
 -11  -9  -3   13.16   12.83
 -11   9  -3    5.00    6.19
  11   9   3    6.06    5.40
  11   9   3    5.27    7.55
 -13  -9  -3  100.87   12.75
  13  -9   3  105.05   12.37
  13  -9   3  103.97   12.75
  13  -9   3  120.01   14.21
 -13  -9  -3   95.84   15.31
 -13  -9  -3  107.02   10.10
  13   9   3  103.29   10.35
  13   9   3   87.83   11.39
 -13   9  -3  114.75   11.81
  13   9   3  108.39   12.50
  15  -9   3  141.47   11.81
  15  -9   3  124.83   14.26
  15  -9   3  109.97   14.96
 -15  -9  -3   74.34   16.51
 -15  -9  -3  120.44   14.84
 -15   9  -3  120.38   12.62
  15   9   3  151.02   14.70
  15   9   3  121.41   12.86
  14 -10  -3  215.93   15.03
  14 -10  -3  224.05   18.04
 -14 -10   3  178.14   17.58
 -14 -10   3  166.45   15.60
 -14 -10   3  166.11   20.78
  14 -10  -3  261.84   17.37
  14  10  -3  213.61   16.65
 -14  10   3  214.43   13.63
  14  10  -3  225.85   17.19
 -14  10   3  213.75   16.88
  14  10  -3  213.77   15.43
  12 -10  -3  347.36   17.93
 -12 -10   3  285.23   16.75
  12 -10  -3  347.34   20.14
 -12 -10   3  332.91   22.92
  12 -10  -3  340.09   19.50
 -12 -10   3  368.36   22.96
  12  10  -3  348.12   17.49
 -12  10   3  360.20   19.10
  12  10  -3  347.30   19.50
 -12  10   3  378.19   16.55
 -10 -10   3  173.18   13.79
 -10 -10   3  177.14   16.83
 -10 -10   3  190.87   15.11
  10 -10  -3  201.69   14.30
 -10 -10   3  156.13   13.68
  10 -10  -3  169.20   14.10
  10  10  -3  166.73   12.19
  10  10  -3  161.17   13.24
 -10  10   3  174.86   11.64
 -10  10   3  214.35   14.12
  -8 -10   3   20.50    5.45
   8 -10  -3   22.29    6.79
   8 -10  -3   21.99    6.66
  -8 -10   3   12.01    7.32
   8 -10  -3   23.71    6.28
  -8 -10   3   20.33    7.54
  -8 -10   3   22.21    8.83
   8  10  -3   23.63    6.98
   8  10  -3   16.64    6.75
  -8  10   3   18.26    6.71
   8  10  -3   16.28    5.98
  -8  10   3   28.11    6.17
  -6 -10   3    7.36    5.36
   6 -10  -3   12.18    5.47
   6 -10  -3    1.65    4.45
   6 -10  -3    9.10    5.44
   6 -10  -3    5.58    4.83
   6 -10  -3    9.43    5.18
  -6 -10   3   24.26    4.86
  -6 -10   3   11.69    7.16
   6  10  -3    8.55    5.54
  -6  10   3   14.12    5.66
   6  10  -3   13.86    5.65
   6  10  -3   14.97    5.03
  -6  10   3   12.91    5.49
   6  10  -3    9.25    6.58
   4 -10  -3  590.41   21.54
   4 -10  -3  576.37   20.64
  -4 -10   3  565.39   18.41
   4 -10  -3  603.55   22.02
   4 -10  -3  639.38   21.99
  -4 -10   3  566.46   18.98
  -4 -10   3  611.20   23.54
   4 -10  -3  591.16   20.98
  -4 -10   3  588.10   22.13
  -4 -10   3  608.21   19.68
  -4 -10   3  585.76   22.00
  -4  10   3  600.20   22.42
   4  10  -3  591.23   22.93
  -4  10   3  595.30   23.70
  -4  10   3  607.16   21.47
   4  10  -3  593.41   22.04
   4  10  -3  575.02   21.75
   4  10  -3  589.79   20.04
  -2 -10   3  986.66   29.60
   2 -10  -3  993.29   29.91
  -2 -10   3 1045.10   32.07
   2 -10  -3 1001.49   31.89
   2 -10  -3 1026.98   31.82
  -2 -10   3  958.08   29.63
  -2 -10   3 1053.33   32.58
  -2 -10   3  975.59   30.03
   2 -10  -3 1010.96   30.03
   2 -10  -3 1012.61   31.78
   2  10  -3 1022.24   32.08
  -2  10   3 1010.31   32.42
   2  10  -3  933.09   35.40
  -2  10   3 1021.65   31.76
   2  10  -3 1053.97   30.39
   2  10  -3 1015.78   31.91
  -2  10   3  932.48   31.19
   2  10  -3  960.16   31.41
   2  10  -3  996.84   29.55
   0 -10   3 1671.73   47.37
   0 -10   3 1684.89   47.50
   0 -10   3 1666.66   46.74
   0 -10  -3 1658.90   46.56
   0 -10  -3 1672.82   47.48
   0 -10  -3 1608.53   45.35
   0 -10  -3 1648.96   48.17
   0 -10  -3 1628.01   45.36
   0 -10  -3 1640.98   48.42
   0  10   3 1662.26   48.81
   0  10  -3 1695.91   48.59
   0  10   3 1639.38   47.08
   0  10  -3 1609.84   46.67
   0  10  -3 1662.94   46.93
   0  10  -3 1664.20   47.86
   0  10  -3 1615.76   47.80
   0  10  -3 1663.07   47.07
   0  10   3 1615.57   47.22
   0  10  -3 1657.74   47.75
  -2 -10  -3  134.92    8.49
  -2 -10  -3  134.71    9.89
   2 -10   3  129.45    8.42
  -2 -10  -3  123.44    6.40
   2 -10   3  130.65    9.61
   2  10   3  115.37    7.89
   2  10   3  130.05   10.39
  -2  10  -3  121.24    9.15
  -2  10  -3  132.13   11.38
   2  10   3  112.14    6.67
   2  10   3  122.85    9.32
   2  10   3  125.81    9.56
  -2  10  -3  124.40    8.79
   2  10   3  137.96   10.13
   2  10   3  119.65    9.52
  -2  10  -3  130.53    9.21
  -2  10  -3  133.81    8.90
   4 -10   3   29.79    5.92
  -4 -10  -3   28.78    4.36
   4 -10   3   26.79    5.28
   4 -10   3   28.48    5.84
  -4 -10  -3   35.17    7.28
   4 -10   3   24.46    5.33
   4  10   3   29.48    4.36
  -4  10  -3   24.97    5.77
   4  10   3   37.89    6.99
  -4  10  -3   34.12    6.08
   4  10   3   27.37    7.29
   4  10   3   21.26    6.54
  -4  10  -3   28.75    5.30
   4  10   3   18.40    5.67
  -4  10  -3   35.13    6.21
   4  10   3   22.17    5.58
   6 -10   3   41.84    7.29
   6 -10   3   34.10    6.73
  -6 -10  -3   41.11    8.76
   6 -10   3   43.70    7.40
   6 -10   3   50.22    6.76
  -6  10  -3   45.42    7.37
   6  10   3   37.48    7.15
  -6  10  -3   50.36    6.35
   6  10   3   35.49    6.94
   6  10   3   41.89    7.89
  -6  10  -3   42.57    5.82
  -6  10  -3   43.45    6.82
   6  10   3   37.63    8.89
   6  10   3   34.03    6.47
  -8 -10  -3  129.63   11.90
   8 -10   3  127.03   11.87
  -8 -10  -3  128.79   14.35
   8 -10   3  127.08    9.54
   8 -10   3  123.76   11.73
   8  10   3  128.56   11.09
  -8  10  -3  120.63    8.32
   8  10   3  111.95   11.43
  -8  10  -3  131.80   10.56
   8  10   3  129.64   11.92
  10 -10   3  732.70   28.36
 -10 -10  -3  655.30   26.71
  10 -10   3  698.16   27.36
 -10 -10  -3  643.72   30.42
  10 -10   3  683.56   24.15
 -10  10  -3  691.99   25.44
 -10  10  -3  709.50   22.22
  10  10   3  658.03   26.44
  10  10   3  669.58   26.09
  12 -10   3  240.22   17.07
  12 -10   3  230.48   13.66
 -12 -10  -3  207.05   11.97
 -12 -10  -3  214.61   16.25
  12 -10   3  239.59   16.46
 -12 -10  -3  165.78   19.47
 -12  10  -3  222.38   14.15
  12  10   3  235.13   16.04
  12  10   3  250.18   25.82
  14 -10   3   75.70   12.99
  14 -10   3   65.08   11.28
 -14 -10  -3   63.38   15.38
 -14 -10  -3   53.49    9.95
 -14 -10  -3   71.67   12.83
  14 -10   3   76.35    9.70
  14  10   3   58.90    8.61
 -14  10  -3   75.17   10.41
  14  10   3   86.02   12.17
  14  10   3   88.84   12.21
  13 -11  -3   11.04    8.64
 -13 -11   3    8.97    7.79
 -13 -11   3   27.36   12.51
  13 -11  -3   27.13    8.08
  13 -11  -3    7.70    8.65
 -13 -11   3   16.81   10.09
  13  11  -3   14.37    8.70
 -13  11   3   30.42    7.75
  13  11  -3   23.57   10.24
  13  11  -3   29.53    9.16
 -13  11   3   24.32    9.23
 -11 -11   3    8.83    9.68
  11 -11  -3   11.69    8.02
  11 -11  -3    9.46    7.36
  11 -11  -3    8.31    6.17
 -11 -11   3   13.96    6.17
 -11 -11   3   22.24    9.58
 -11  11   3   17.02    6.40
  11  11  -3   18.11    7.09
 -11  11   3   16.93    7.77
  11  11  -3   16.90    8.42
  -9 -11   3   64.16    7.68
   9 -11  -3   37.17    8.58
  -9 -11   3   55.35    9.51
   9 -11  -3   42.77    8.54
   9 -11  -3   40.72    7.93
  -9 -11   3   37.99    9.24
  -9 -11   3   75.05   13.24
  -9  11   3   40.12    7.33
  -9  11   3   50.45    8.90
   9  11  -3   60.83    9.87
   9  11  -3   48.23    7.74
   7 -11  -3    1.15    4.76
  -7 -11   3    0.34    4.21
  -7 -11   3    7.94    7.87
  -7 -11   3    2.95    6.24
  -7 -11   3   12.33    6.98
   7 -11  -3    5.22    5.86
   7 -11  -3   10.96    5.87
   7  11  -3    5.29    5.27
  -7  11   3    9.55    6.09
   7  11  -3    2.83    5.32
   7  11  -3    8.98    5.91
  -7  11   3   10.66    9.06
  -5 -11   3    2.75    6.24
  -5 -11   3    2.61    5.26
   5 -11  -3   -0.24    4.51
   5 -11  -3    0.32    5.36
   5 -11  -3    3.26    4.69
   5 -11  -3    6.40    5.15
  -5 -11   3    2.64    5.72
   5 -11  -3   -5.54    4.20
  -5 -11   3   -1.94    2.87
  -5 -11   3    3.56    3.68
  -5 -11   3    5.38    3.97
   5  11  -3    6.40    4.75
   5  11  -3    6.78    5.55
   5  11  -3    1.38    4.84
  -5  11   3    6.64    6.53
  -5  11   3   -1.67    5.35
   5  11  -3    9.51    6.27
  -5  11   3   -1.07    4.29
   3 -11  -3   46.06    7.02
   3 -11  -3   28.04    6.55
  -3 -11   3   33.13    5.50
  -3 -11   3   29.60    5.08
  -3 -11   3   33.94    7.29
   3 -11  -3   33.72    5.65
   3 -11  -3   27.72    6.49
  -3 -11   3   28.57    4.74
   3 -11  -3   30.67    6.31
   3  11  -3   29.13    6.85
  -3  11   3   31.89    6.50
  -3  11   3   44.83   12.25
   3  11  -3   30.79    6.39
   3  11  -3   37.00    7.00
   3  11  -3   23.56    5.21
  -3  11   3   26.08    6.75
   3  11  -3   30.61    6.84
   3  11  -3   37.73    6.61
   1 -11  -3   36.93    6.16
  -1 -11   3   33.32    5.88
  -1 -11   3   23.48    4.91
  -1 -11   3   25.33    6.36
   1 -11  -3   30.64    6.40
   1 -11  -3   36.03    5.14
   1 -11  -3   31.74    4.93
   1 -11  -3   31.61    4.89
   1  11  -3   29.12    6.12
   1  11  -3   32.50    5.22
  -1  11   3   38.92    7.26
  -1  11   3   35.27    5.58
   1  11  -3   31.79    6.59
  -1  11   3   28.66    5.74
   1  11  -3   33.98    6.12
   1  11  -3   30.87    6.09
   1  11  -3   35.70    5.99
  -1  11   3   31.44    6.49
   1  11  -3   39.22    6.41
   1 -11   3  109.13    9.12
   1 -11   3  107.89    8.57
  -1 -11  -3   94.71    8.59
   1 -11   3  111.72    8.17
  -1 -11  -3  106.57    9.38
  -1  11  -3  100.24    8.31
  -1  11  -3  103.95    9.30
  -1  11  -3  110.22    9.06
   1  11   3  106.37    9.72
   1  11   3  109.65    8.29
   1  11   3  135.15   10.95
  -1  11  -3  112.91    9.07
  -1  11  -3  106.03    8.89
  -1  11  -3  113.95    9.92
   1  11   3  118.41    9.70
   1  11   3  114.04    9.31
   1  11   3  126.92    9.82
   1  11   3  117.78    7.39
  -1  11  -3  110.44    7.88
   3 -11   3    6.76    4.99
  -3 -11  -3   10.84    5.81
  -3 -11  -3    7.68    4.21
   3 -11   3    8.17    4.33
   3  11   3    5.41    4.97
   3  11   3    5.62    4.80
  -3  11  -3    4.47    4.90
   3  11   3    1.93    5.38
   3  11   3   11.86    4.27
   3  11   3   11.14    5.49
  -3  11  -3   15.39    4.94
   3  11   3    9.40    3.46
  -3  11  -3   12.92    5.39
   3  11   3    8.75    5.77
  -3  11  -3    6.43    4.56
   5 -11   3   76.48    8.89
  -5 -11  -3   65.64    6.37
   5 -11   3   72.10    9.09
  -5 -11  -3   68.44    9.96
   5 -11   3   60.66    8.23
   5 -11   3   63.01    7.86
   5  11   3   99.27   10.83
  -5  11  -3   59.89    7.12
  -5  11  -3   81.81    9.00
   5  11   3   71.29    6.18
   5  11   3   56.25    9.73
  -5  11  -3   56.82    8.01
  -5  11  -3   59.84    7.35
   5  11   3   75.04    9.53
   5  11   3   79.71    9.13
   5  11   3   79.35    9.48
  -7 -11  -3   11.93    7.81
   7 -11   3   -0.70    5.21
   7 -11   3    2.55    4.84
   7 -11   3    0.93    5.64
   7  11   3    7.28    6.45
   7  11   3   13.90    6.19
  -7  11  -3   -0.02    4.07
   7  11   3    7.63    6.70
  -7  11  -3   10.33    5.60
   9 -11   3   12.73    7.23
   9 -11   3    3.08    5.05
  -9 -11  -3   18.47    9.42
  -9 -11  -3    9.54    7.18
   9 -11   3    3.27    6.68
   9  11   3    9.53    7.11
   9  11   3   18.20    7.81
   9  11   3   15.04    6.86
  -9  11  -3    7.74    5.99
  -9  11  -3   17.63    5.11
  11 -11   3   28.52    7.13
  11 -11   3   35.82    9.17
 -11 -11  -3   27.49    9.34
 -11 -11  -3   22.27   10.95
  11 -11   3   18.71    8.75
  11  11   3   32.95    9.54
  11  11   3   36.48    8.84
 -11  11  -3   28.88    7.94
  13 -11   3   -4.78    7.24
  13 -11   3   15.98    9.17
 -13 -11  -3    6.61   11.37
 -13 -11  -3   26.23   10.11
 -13  11  -3    6.77    7.23
  13  11   3   -1.79    6.20
  13  11   3   -7.76    8.12
 -14 -12   3  106.57   18.68
  14  12  -3  120.21   13.49
  12 -12  -3  328.07   19.51
 -12 -12   3  294.90   20.71
  12 -12  -3  324.42   20.07
 -12 -12   3  310.52   19.14
  12 -12  -3  316.99   18.33
 -12 -12   3  328.07   23.62
  12  12  -3  324.96   19.52
 -12  12   3  334.23   19.29
 -12  12   3  306.95   15.97
  12  12  -3  315.72   16.73
  12  12  -3  303.36   19.76
  10 -12  -3  465.52   22.13
  10 -12  -3  457.90   21.90
 -10 -12   3  398.69   17.75
 -10 -12   3  407.04   22.45
 -10 -12   3  438.71   25.23
  10 -12  -3  431.52   24.24
 -10 -12   3  437.83   21.42
  10  12  -3  440.43   18.85
 -10  12   3  474.45   22.02
  10  12  -3  410.30   23.06
 -10  12   3  466.70   19.31
  10  12  -3  406.81   22.12
  -8 -12   3  189.83   16.65
   8 -12  -3  167.24   13.25
   8 -12  -3  167.89   12.61
  -8 -12   3  143.23   13.45
  -8 -12   3  156.56   10.56
  -8 -12   3  142.47   13.71
   8 -12  -3  165.72   13.42
   8  12  -3  173.86   14.82
   8  12  -3  147.68   10.86
  -8  12   3  162.09   13.84
   8  12  -3  176.02   13.86
  -8  12   3  147.26   11.28
   6 -12  -3   17.44    6.74
  -6 -12   3    4.45    6.97
   6 -12  -3   20.05    6.62
  -6 -12   3   12.56    6.39
   6 -12  -3   11.94    5.89
  -6 -12   3   10.30    7.85
  -6 -12   3   10.87    4.77
  -6 -12   3    9.76    3.66
  -6 -12   3    9.53    4.21
   6 -12  -3    4.26    5.36
  -6  12   3   12.36    6.71
   6  12  -3    5.85    6.42
   6  12  -3   23.69    7.45
   6  12  -3    9.62    7.05
  -6  12   3   24.10    6.73
   6  12  -3   12.02    5.58
   4 -12  -3  451.87   18.94
   4 -12  -3  452.04   18.12
   4 -12  -3  440.72   18.79
  -4 -12   3  446.76   20.69
  -4 -12   3  414.29   15.47
  -4 -12   3  430.66   16.34
  -4 -12   3  451.21   16.63
   4 -12  -3  427.09   18.98
   4 -12  -3  414.44   19.09
  -4  12   3  433.40   19.53
   4  12  -3  420.37   18.87
  -4  12   3  457.35   18.68
   4  12  -3  420.40   18.87
   4  12  -3  447.83   20.21
   4  12  -3  439.25   19.03
   4  12  -3  438.16   19.36
  -4  12   3  436.63   18.79
   4  12  -3  444.85   20.14
  -2 -12   3  466.08   17.19
  -2 -12   3  488.99   20.16
   2 -12  -3  471.25   19.39
   2 -12  -3  487.91   19.95
   2 -12  -3  502.66   20.02
   2 -12  -3  467.15   17.26
  -2 -12   3  456.64   17.14
  -2  12   3  455.95   19.31
   2  12  -3  473.73   20.56
   2  12  -3  476.52   19.68
   2  12  -3  488.50   19.78
   2  12  -3  460.06   19.47
   2  12  -3  447.58   17.01
  -2  12   3  482.92   19.00
   2  12  -3  480.69   19.41
   0 -12  -3 1529.47   42.69
   0 -12  -3 1445.51   43.57
   0 -12  -3 1410.79   41.26
   0 -12   3 1428.18   42.46
   0 -12   3 1539.16   43.71
   0 -12   3 1407.16   43.40
   0 -12  -3 1437.83   41.19
   0  12   3 1453.28   44.64
   0  12   3 1425.31   44.27
   0  12   3 1463.53   44.54
   0  12  -3 1433.27   44.06
   0  12  -3 1469.10   43.07
   0  12   3 1499.85   45.35
   0  12   3 1491.19   43.19
   0  12  -3 1522.91   43.20
   0  12  -3 1536.71   45.34
   0  12  -3 1368.50   42.61
   0  12   3 1399.09   43.03
   0  12  -3 1416.04   44.11
   0  12  -3 1439.58   44.01
  -2 -12  -3  152.74   11.43
  -2 -12  -3  145.15    7.89
  -2 -12  -3  151.90   11.61
   2 -12   3  160.36   11.38
   2 -12   3  147.03   10.53
   2  12   3  159.64    9.71
   2  12   3  164.32   11.35
   2  12   3  164.62   11.48
   2  12   3  168.72    8.71
   2  12   3  157.91   12.59
   2  12   3  154.25   11.68
  -2  12  -3  160.36   11.70
  -2  12  -3  166.01   11.19
  -2  12  -3  174.23   11.41
   2  12   3  155.20   11.59
  -2  12  -3  167.57   10.60
  -2  12  -3  160.73   10.95
   4 -12   3   37.61    6.64
  -4 -12  -3   33.56    5.62
   4 -12   3   26.25    6.52
   4 -12   3   27.51    6.87
  -4 -12  -3   28.47    7.93
   4  12   3   40.61   11.60
   4  12   3   25.68    5.10
   4  12   3   32.34    7.95
  -4  12  -3   33.63    6.39
   4  12   3   30.48   11.64
  -4  12  -3   26.30    6.11
   4  12   3   29.83    8.09
  -4  12  -3   29.58    6.97
   4  12   3   19.21    7.26
  -4  12  -3   30.98    7.10
  -4  12  -3   20.66    6.68
  -6 -12  -3  249.75   17.09
   6 -12   3  211.10   13.90
  -6 -12  -3  243.95   10.19
   6 -12   3  249.38   15.08
   6 -12   3  239.32   19.36
   6  12   3  237.22   15.82
   6  12   3  230.12   14.67
   6  12   3  236.79   10.10
   6  12   3  235.84   14.93
  -6  12  -3  246.19   14.22
  -6  12  -3  252.46   12.56
   8 -12   3  404.57   17.57
  -8 -12  -3  372.32   22.37
   8 -12   3  387.37   19.33
   8 -12   3  402.69   19.97
  -8  12  -3  395.38   16.18
   8  12   3  392.29   23.59
   8  12   3  366.11   19.26
   8  12   3  368.26   18.83
  -8  12  -3  381.30   18.16
 -10 -12  -3  522.65   28.05
  10 -12   3  573.13   25.17
  10 -12   3  508.64   24.37
  10 -12   3  564.28   22.02
 -10  12  -3  577.75   19.98
 -10  12  -3  539.47   22.67
  10  12   3  554.95   24.20
  10  12   3  512.34   30.76
  10  12   3  525.34   24.33
 -12 -12  -3  186.67   16.93
  12 -12   3  227.59   13.97
 -12 -12  -3  174.09   20.16
  12 -12   3  206.62   17.35
  12 -12   3  237.89   17.02
 -12  12  -3  211.31   14.64
  12  12   3  190.74   16.55
  12  12   3  185.73   15.67
  12  12   3  195.80   16.57
 -13 -13   3   10.37   10.60
 -13 -13   3   16.42   13.20
  13 -13  -3    1.70    6.95
  13 -13  -3   19.21    9.37
  13 -13  -3    8.60    8.97
 -13  13   3    0.10    8.05
  13  13  -3   24.14   10.44
 -13  13   3  -12.35    8.64
  13  13  -3    9.54    8.31
 -11 -13   3   22.69    9.92
 -11 -13   3    5.02   10.72
  11 -13  -3   16.72    9.03
  11 -13  -3   14.99    8.79
 -11 -13   3   18.95    6.93
  11  13  -3    4.21    9.12
  11  13  -3   25.02    9.67
 -11  13   3   16.32    8.00
  11  13  -3   18.61    7.44
 -11  13   3   20.34    7.95
  -9 -13   3  130.69   14.63
  -9 -13   3  113.23   15.02
   9 -13  -3  120.71   12.27
   9 -13  -3  120.33   13.28
  -9 -13   3  110.74   13.94
   9 -13  -3   93.89   13.01
   9  13  -3  106.31   10.65
   9  13  -3  132.36   13.93
   9  13  -3   98.74   13.25
  -9  13   3  108.60   10.74
   7 -13  -3  502.32   21.87
  -7 -13   3  468.66   22.68
   7 -13  -3  518.57   21.95
  -7 -13   3  507.52   18.97
  -7 -13   3  467.87   24.64
   7 -13  -3  544.99   23.14
   7  13  -3  527.99   22.85
   7  13  -3  489.46   19.46
  -7  13   3  506.04   22.73
   7  13  -3  481.62   23.31
  -5 -13   3  262.35   13.08
  -5 -13   3  296.85   13.00
   5 -13  -3  299.30   15.76
  -5 -13   3  289.08   11.81
  -5 -13   3  271.61   18.06
   5 -13  -3  289.62   15.15
   5 -13  -3  292.35   16.28
   5 -13  -3  258.43   14.35
   5  13  -3  281.78   16.85
   5  13  -3  275.00   13.77
  -5  13   3  322.81   17.19
  -5  13   3  253.08   14.74
   5  13  -3  275.58   15.73
   5  13  -3  291.22   17.24
   5  13  -3  284.21   16.42
   3 -13  -3  518.30   20.97
  -3 -13   3  489.51   17.90
   3 -13  -3  526.49   19.53
  -3 -13   3  488.11   19.29
  -3 -13   3  513.39   22.27
   3 -13  -3  496.66   21.02
   3 -13  -3  473.41   18.72
  -3 -13   3  490.53   18.28
   3  13  -3  493.06   20.90
   3  13  -3  499.13   21.17
  -3  13   3  496.11   21.63
   3  13  -3  478.93   21.91
  -3  13   3  511.46   20.83
   3  13  -3  481.80   21.57
   3  13  -3  491.55   21.16
   3  13  -3  482.96   18.77
   1 -13  -3   62.32    7.69
   1 -13  -3   85.97    9.80
  -1 -13   3   69.38    7.80
   1 -13  -3   74.71    7.25
  -1 -13   3   67.39    8.50
   1 -13  -3   68.03    8.04
  -1 -13   3   78.50    9.53
  -1  13   3   84.32   10.49
   1  13  -3   70.95    9.54
   1  13  -3   83.24    9.48
  -1  13   3   54.79   14.38
  -1  13   3   78.77    9.62
   1  13  -3   64.64    7.42
   1  13  -3   70.87    8.43
   1  13  -3   67.86    9.01
   1  13  -3   82.16    9.48
  -1  13   3   75.17    8.63
   1  13  -3   76.69    9.43
  -1  13   3   69.54    7.95
  -1 -13  -3   26.32    5.00
   1 -13   3   19.60    5.91
  -1 -13  -3   31.30    6.64
  -1 -13  -3   22.02    7.08
  -1 -13  -3   19.64    4.45
   1 -13   3   21.31    6.52
   1  13   3   21.83    7.33
  -1  13  -3   16.88    5.27
  -1  13  -3   19.23    6.43
   1  13   3   26.53    7.00
  -1  13  -3   31.20    6.80
   1  13   3   27.84    7.27
   1  13   3   22.38    6.51
   1  13   3   31.36    7.29
  -1  13  -3   39.50    8.14
  -1  13  -3   34.97    6.80
  -1  13  -3   12.75    5.82
   1  13   3   33.06    6.07
  -1  13  -3   20.90    5.78
   3 -13   3  514.84   21.54
  -3 -13  -3  516.93   16.93
  -3 -13  -3  506.34   21.95
  -3 -13  -3  470.10   21.52
   3 -13   3  501.39   19.98
   3  13   3  523.65   18.83
   3  13   3  529.07   22.62
   3  13   3  484.77   21.32
   3  13   3  536.52   22.02
   3  13   3  524.84   22.82
   3  13   3  505.91   21.38
  -3  13  -3  509.91   20.73
  -3  13  -3  548.99   21.97
  -3  13  -3  520.16   20.94
   3  13   3  500.92   17.34
  -3  13  -3  539.52   21.25
  -5 -13  -3  197.90   10.16
  -5 -13  -3  164.47   15.16
   5 -13   3  178.30   12.82
   5 -13   3  200.21   14.12
   5  13   3  161.40   13.55
  -5  13  -3  169.10   12.69
   5  13   3  168.04    9.45
   5  13   3  183.83   13.64
   5  13   3  154.92   13.22
   5  13   3  175.41   14.39
  -5  13  -3  182.39   11.46
  -7 -13  -3  386.21   22.42
   7 -13   3  395.76   19.52
   7 -13   3  403.68   18.25
   7 -13   3  401.15   20.43
   7  13   3  394.60   20.63
   7  13   3  396.38   19.96
  -7  13  -3  394.60   18.73
  -7  13  -3  393.85   16.91
   7  13   3  447.74   21.06
   9 -13   3   16.23    6.32
  -9 -13  -3   13.95   10.54
   9 -13   3    7.86    7.31
   9 -13   3    7.04    7.89
   9  13   3   21.04    8.88
  -9  13  -3   16.25    5.56
   9  13   3   12.62    8.62
   9  13   3   15.64    7.61
  -9  13  -3   11.80    7.25
  11 -13   3    8.84    6.19
 -11 -13  -3    3.84   10.64
  11 -13   3    6.48    8.14
  11 -13   3    3.30    8.23
 -11  13  -3    7.15    7.19
  11  13   3    7.94    9.14
  11  13   3   10.37    9.05
  11  13   3    2.84    7.81
  13 -13   3   66.75   12.55
  13 -13   3   71.71   12.63
 -13 -13  -3   51.81   15.62
  13  13   3   35.64   18.32
 -13  13  -3   61.39   10.67
  13  13   3   58.80   12.82
 -12 -14   3   52.76   12.82
  12 -14  -3   65.15   12.43
  12 -14  -3   65.35   11.85
 -12 -14   3   40.95   13.81
  12 -14  -3   44.59   10.04
  12  14  -3   81.12   20.98
  12  14  -3   41.96   11.81
 -12  14   3   41.04    9.15
  12  14  -3   58.70   10.15
 -12  14   3   39.46   10.86
 -10 -14   3   68.00   14.01
  10 -14  -3   70.30   10.75
  10 -14  -3   68.52   11.66
 -10 -14   3   67.37    8.80
 -10 -14   3   62.17   11.81
  10 -14  -3   74.81   11.61
  10  14  -3   63.12   11.57
 -10  14   3   72.37   10.26
 -10  14   3   68.16   11.54
  10  14  -3   82.81   10.06
  10  14  -3   68.47   12.87
   8 -14  -3   42.01    9.55
   8 -14  -3   45.11    8.77
  -8 -14   3   60.82   12.93
   8 -14  -3   61.61   12.11
  -8 -14   3   36.39    9.91
  -8  14   3   58.65   10.66
  -8  14   3   39.49    8.50
   8  14  -3   91.13   12.96
   8  14  -3   48.13   10.02
   8  14  -3   55.67    8.62
  -6 -14   3   53.71    6.09
  -6 -14   3   80.79    8.26
  -6 -14   3   36.98   10.33
   6 -14  -3   51.83    9.23
   6 -14  -3   44.77    9.36
   6 -14  -3   37.66    8.30
  -6 -14   3   50.37    7.20
   6  14  -3   49.16    7.93
  -6  14   3   34.16   13.03
  -6  14   3   45.13    9.84
   6  14  -3   78.33   11.15
   6  14  -3   53.39   10.77
   6  14  -3   56.62   11.16
   6  14  -3   48.67    9.57
  -4 -14   3  175.06   11.37
  -4 -14   3  192.75   11.22
   4 -14  -3  171.09   12.40
  -4 -14   3  189.42   15.26
   4 -14  -3  172.11   11.58
   4 -14  -3  172.45   13.77
  -4 -14   3  181.82   10.18
   4 -14  -3  169.96   13.25
   4  14  -3  171.89   13.54
   4  14  -3  216.52   15.55
   4  14  -3  192.27   13.84
   4  14  -3  203.33   12.00
   4  14  -3  184.14   14.26
  -4  14   3  181.75   14.48
  -4  14   3  169.74   12.88
   2 -14  -3  130.98   11.85
   2 -14  -3  123.85    9.23
   2 -14  -3  132.96   11.90
  -2 -14   3  132.65   14.25
  -2 -14   3  131.86    9.55
  -2 -14   3  122.94   10.99
   2 -14  -3  127.24   10.03
  -2 -14   3  125.75   12.60
   2  14  -3  132.15   10.31
   2  14  -3  124.00   12.97
  -2  14   3  134.58   11.40
   2  14  -3  132.24   11.91
   2  14  -3  114.33   11.97
   2  14  -3  183.41   23.46
   2  14  -3  106.86   10.24
   2  14  -3  127.76   11.45
  -2  14   3  145.78   13.08
  -2  14   3  119.41   11.62
   0 -14  -3  137.18   11.55
   0 -14   3  146.35   12.14
   0 -14  -3  156.20    9.30
   0 -14   3  137.85   10.25
   0 -14  -3  171.43   11.23
   0 -14  -3  140.58    9.83
   0  14  -3  164.27   13.58
   0  14   3  164.01   16.05
   0  14  -3  153.10   11.89
   0  14  -3  187.32   11.54
   0  14   3  143.98   11.76
   0  14   3  157.31   12.65
   0  14  -3  140.60   10.46
   0  14  -3  127.03   11.59
   0  14  -3  162.71   11.49
   0  14   3  156.81   11.12
   0  14  -3  150.85   12.35
   0  14   3  155.11   12.72
   0  14   3  153.29   11.32
  -2 -14  -3  267.49   15.39
   2 -14   3  247.66   15.14
  -2 -14  -3  265.38   11.59
  -2 -14  -3  261.60   13.74
  -2 -14  -3  253.22   11.14
   2 -14   3  248.37   13.38
  -2  14  -3  266.74   16.09
   2  14   3  235.19   15.24
   2  14   3  248.24   24.45
   2  14   3  240.44   16.44
  -2  14  -3  274.26   15.33
   2  14   3  240.92   13.39
   2  14   3  247.22   14.81
  -2  14  -3  266.41   14.51
  -2  14  -3  284.01   14.97
   4 -14   3   38.87    8.47
  -4 -14  -3   39.99    6.98
   4 -14   3   37.01    7.96
  -4 -14  -3   58.38   10.41
   4  14   3   45.99    9.60
   4  14   3   58.00    9.73
   4  14   3   43.81    8.34
  -4  14  -3   35.81    7.93
   4  14   3   44.14    9.53
   4  14   3   49.39    6.49
  -4  14  -3   45.27    9.04
   6 -14   3   13.88    7.44
  -6 -14  -3   13.23    8.99
  -6 -14  -3    9.80    4.95
   6 -14   3   15.91    7.16
   6  14   3    4.86    6.78
  -6  14  -3   21.70    7.55
   6  14   3   18.18    8.48
   6  14   3   33.00    9.34
  -6  14  -3   18.38    6.15
   6  14   3   16.47    4.59
  -8 -14  -3   46.85   11.91
   8 -14   3   61.45    9.21
   8 -14   3   53.93   10.43
   8 -14   3   49.65   10.04
  -8  14  -3   69.60    9.73
   8  14   3   51.31   11.38
   8  14   3   62.78   11.46
  -8  14  -3   45.19    9.35
   8  14   3   26.46    8.81
  10 -14   3   31.96   10.04
 -10 -14  -3   25.10   11.88
  10 -14   3   27.62    7.74
  10 -14   3   33.19    9.90
 -10  14  -3   33.94    8.97
 -10  14  -3   25.93    6.27
  10  14   3   19.98    9.64
  10  14   3   23.93    9.90
  10  14   3   42.07   10.84
  12 -14   3   57.41    9.24
  12 -14   3   35.51   10.23
 -12 -14  -3   49.01   14.52
  12 -14   3   34.98   10.82
 -12  14  -3   47.54    9.97
  12  14   3   29.38   11.93
  12  14   3   43.63   12.02
  11 -15  -3   13.48    9.30
 -11 -15   3   16.04   12.04
  11 -15  -3   22.44    9.71
 -11 -15   3   16.29   10.25
  11  15  -3   23.72    7.93
  11  15  -3   17.13    9.78
  11  15  -3   23.04   11.44
 -11  15   3   33.58   10.53
  -9 -15   3  147.80   18.39
   9 -15  -3  186.29   16.40
  -9 -15   3  199.54   12.52
  -9 -15   3  167.26   17.44
   9 -15  -3  198.92   15.93
   9 -15  -3  230.78   15.86
   9  15  -3  223.64   18.54
  -9  15   3  199.87   14.09
  -9  15   3  208.67   16.71
   9  15  -3  195.55   13.12
   9  15  -3  241.54   17.25
   9  15  -3  211.76   17.33
  -7 -15   3  419.76   31.74
   7 -15  -3  487.02   22.66
   7 -15  -3  488.73   22.47
   7 -15  -3  522.70   23.80
  -7 -15   3  471.30   19.27
   7  15  -3  468.97   24.31
   7  15  -3  509.75   19.87
   7  15  -3  471.36   23.10
   7  15  -3  483.03   23.83
  -7  15   3  497.00   23.73
  -5 -15   3  332.81   14.18
   5 -15  -3  349.99   18.32
  -5 -15   3  342.05   15.27
  -5 -15   3  321.12   20.21
   5 -15  -3  343.33   17.49
   5 -15  -3  333.01   18.70
   5  15  -3  315.85   15.59
   5  15  -3  327.86   18.84
   5  15  -3  323.71   18.30
   5  15  -3  349.39   19.13
  -5  15   3  357.12   17.94
  -5  15   3  337.52   19.32
   5  15  -3  360.38   20.17
  -3 -15   3  343.58   15.73
   3 -15  -3  349.61   18.42
  -3 -15   3  354.43   19.38
   3 -15  -3  353.01   16.18
  -3 -15   3  361.64   16.80
  -3 -15   3  344.50   17.77
   3 -15  -3  340.54   16.49
   3 -15  -3  379.37   18.80
  -3  15   3  343.98   18.02
   3  15  -3  345.39   18.54
   3  15  -3  357.35   16.34
   3  15  -3  368.26   19.01
   3  15  -3  337.42   20.32
   3  15  -3  355.44   20.02
  -3  15   3  363.99   19.63
   3  15  -3  315.76   18.86
  -1 -15   3   13.99    5.56
   1 -15  -3   19.49    5.86
  -1 -15   3   14.68    7.33
  -1 -15   3   21.85    6.00
  -1 -15   3    8.96    6.18
   1 -15  -3   23.68    7.50
   1 -15  -3   13.02    5.20
   1 -15  -3    6.76    5.19
   1  15  -3   13.28    6.34
   1  15  -3   10.71    6.99
   1  15  -3    6.53    6.56
  -1  15   3   18.45    6.60
  -1  15   3   13.29    5.90
   1  15  -3    8.49    6.71
   1  15  -3    9.12    5.30
   1  15  -3    2.07    6.52
  -1  15   3   13.33    7.11
  -1  15   3    4.83    6.05
   1  15  -3   20.06    8.30
  -1  15   3   19.46    8.68
  -1 -15  -3   78.44    8.47
  -1 -15  -3   84.12    7.71
   1 -15   3   93.71   10.99
   1 -15   3   81.73    9.93
  -1 -15  -3  101.63   11.01
   1 -15   3   75.50    9.10
  -1 -15  -3   87.75   10.75
   1  15   3  104.17   13.21
   1  15   3   90.85    9.56
  -1  15  -3   88.52   10.72
   1  15   3   75.32   10.64
   1  15   3   84.06   10.63
  -1  15  -3   83.32   10.61
   1  15   3   79.63   10.23
  -1  15  -3   80.52    9.40
   1  15   3   92.38   19.63
  -1  15  -3   97.25   12.55
  -1  15  -3   86.37   10.95
  -3 -15  -3  626.59   25.55
   3 -15   3  613.31   25.28
  -3 -15  -3  582.52   22.21
   3 -15   3  630.61   23.80
  -3 -15  -3  597.51   19.79
   3  15   3  604.43   25.26
  -3  15  -3  591.84   24.50
  -3  15  -3  609.17   24.37
   3  15   3  615.16   25.36
   3  15   3  618.23   25.69
   3  15   3  557.82   25.20
   3  15   3  602.27   20.47
  -3  15  -3  561.51   24.93
  -3  15  -3  590.65   30.41
   3  15   3  579.75   26.40
  -5 -15  -3  401.40   16.59
  -5 -15  -3  421.17   22.43
   5 -15   3  374.00   23.21
   5 -15   3  415.52   19.93
  -5  15  -3  409.05   19.61
   5  15   3  473.09   21.58
   5  15   3  420.51   21.33
   5  15   3  378.00   21.48
   5  15   3  418.79   15.99
  -5  15  -3  394.80   18.38
  -5  15  -3  403.91   20.56
   7 -15   3  327.87   19.27
  -7 -15  -3  321.89   21.93
   7 -15   3  320.20   18.60
   7  15   3  342.88   19.44
   7  15   3  336.98   20.09
  -7  15  -3  309.65   15.70
  -7  15  -3  315.48   18.08
   7  15   3  313.84   20.00
   9 -15   3   31.92    8.41
   9 -15   3   28.25    9.53
  -9 -15  -3   21.57   10.95
   9 -15   3   37.67    9.93
  -9  15  -3   23.17    8.64
  -9  15  -3   38.39    7.55
   9  15   3   34.43   10.54
   9  15   3   32.37   10.45
  11 -15   3    0.81    7.89
 -11 -15  -3   19.54   13.38
  11 -15   3   23.61   10.19
  11 -15   3   10.41    7.30
  11  15   3    9.92    8.90
 -11  15  -3   18.44    8.59
  11  15   3    1.41    9.44
 -11  15  -3   20.37    7.63
  11  15   3   15.84   10.26
  10 -16  -3   31.94   10.53
  10 -16  -3    7.74    8.79
 -10 -16   3   30.04   12.64
 -10 -16   3    1.34   10.03
  10 -16  -3   35.89    8.87
  10  16  -3   25.03   10.92
  10  16  -3   12.92   10.28
  10  16  -3   23.85    7.94
  10  16  -3   16.19    9.79
 -10  16   3   12.83    9.75
 -10  16   3   19.74    7.94
   8 -16  -3   14.18    7.68
  -8 -16   3   11.02    5.95
   8 -16  -3    9.18    7.85
  -8 -16   3   21.89   11.28
   8 -16  -3   -3.11    7.47
   8  16  -3    2.51    8.99
   8  16  -3    8.43    8.02
  -8  16   3    2.81    8.39
   8  16  -3   13.45    6.84
  -8  16   3   12.67    6.86
   8  16  -3    2.42    8.80
   6 -16  -3   35.86    9.20
   6 -16  -3   33.37    9.44
  -6 -16   3   46.98    7.40
   6 -16  -3   39.16    8.80
  -6 -16   3   40.91    6.94
  -6 -16   3   39.91    6.24
  -6  16   3   35.13    9.86
  -6  16   3   27.70    8.25
   6  16  -3   37.23    8.04
   6  16  -3   48.80   10.82
   6  16  -3   32.50    9.52
   6  16  -3   53.09   15.31
  -4 -16   3  122.60   10.93
   4 -16  -3   98.20   12.72
  -4 -16   3   84.42   12.69
  -4 -16   3   83.46    9.53
  -4 -16   3   98.60    9.24
   4 -16  -3   99.11   11.36
   4  16  -3   95.78   10.54
  -4  16   3   81.63   12.66
   4  16  -3   79.23   13.41
  -4  16   3   83.20   11.27
   4  16  -3  136.07   13.53
   4  16  -3   91.93   12.19
   4  16  -3   82.31   11.61
  -2 -16   3   34.55    6.79
  -2 -16   3   16.35    6.33
   2 -16  -3   30.66    7.07
   2 -16  -3   25.93    8.29
   2 -16  -3   30.72    6.71
  -2 -16   3   13.43    7.98
  -2 -16   3   32.16    7.97
   2  16  -3   33.40    8.62
  -2  16   3   39.83    9.31
  -2  16   3   31.64    8.61
   2  16  -3   38.65   10.65
   2  16  -3   31.25    7.80
   2  16  -3   42.54   10.11
   2  16  -3   27.84    8.32
   2  16  -3   48.53   10.40
  -2  16   3   35.50   10.36
   0 -16  -3  189.73   11.42
   0 -16   3  204.46   13.86
   0 -16  -3  176.14   10.75
   0 -16   3  196.80   14.47
   0 -16  -3  165.99   12.49
   0 -16  -3  194.06   14.27
   0  16  -3  184.86   14.19
   0  16   3  205.63   16.31
   0  16  -3  188.80   12.98
   0  16   3  179.95   12.58
   0  16  -3  182.98   14.45
   0  16   3  167.40   13.79
   0  16   3  202.73   15.29
   0  16  -3  178.80   13.03
   0  16   3  197.21   15.07
   0  16  -3  160.06   15.40
  -2 -16  -3   65.16    8.14
  -2 -16  -3   64.99    9.01
  -2 -16  -3   35.98    8.58
  -2 -16  -3   65.37    7.25
   2 -16   3   49.75    9.74
  -2  16  -3   41.10    9.78
   2  16   3   38.83    7.36
   2  16   3   64.87   10.77
  -2  16  -3   49.43    8.88
  -2  16  -3   52.88    9.12
   2  16   3   51.71    9.07
   2  16   3   51.02    9.73
   2  16   3   61.68   18.65
   2  16   3   52.72   10.28
  -4 -16  -3   43.62    7.71
   4 -16   3   45.28   11.15
   4 -16   3   53.02    9.41
  -4 -16  -3   41.19   10.28
   4  16   3   38.63    9.73
   4  16   3   23.74    6.06
   4  16   3   38.08    9.72
  -4  16  -3   41.58    9.26
  -4  16  -3   26.63    8.51
   4  16   3   45.06   10.24
  -6 -16  -3   18.04    6.51
   6 -16   3   20.35    7.94
   6 -16   3   12.56    8.77
   6  16   3   24.14    9.02
   6  16   3   14.41    8.34
   6  16   3   34.22   11.29
  -6  16  -3    4.35    7.10
  -6  16  -3   25.46    7.57
   6  16   3   32.46    5.75
  -6  16  -3   14.16    8.17
  -8 -16  -3   23.63   12.18
   8 -16   3   30.33    9.92
   8 -16   3   28.31    9.36
  -8  16  -3   27.13    8.72
   8  16   3   22.36   10.52
  -8  16  -3   23.09   10.88
   8  16   3   35.26   10.13
   8  16   3   12.87    9.26
  10 -16   3   80.06   13.67
  10 -16   3   54.62   12.22
 -10 -16  -3   54.59   14.60
 -10  16  -3   44.29    9.50
 -10  16  -3   51.65   10.81
  10  16   3   73.25   15.11
  10  16   3   54.77   13.22
  -9 -17   3  118.46   17.91
   9 -17  -3   79.30   12.36
   9 -17  -3   94.82   13.94
   9 -17  -3  117.46   14.37
   9  17  -3   91.91   15.88
  -9  17   3  110.27   15.08
  -9  17   3   87.43   11.70
   9  17  -3   86.70   10.74
   9  17  -3   84.79   13.89
  -7 -17   3  234.40   13.33
   7 -17  -3  233.70   16.53
   7 -17  -3  246.76   16.73
   7 -17  -3  197.08   16.99
  -7 -17   3  195.89   10.83
  -7 -17   3  193.06   19.91
  -7  17   3  221.92   18.00
  -7  17   3  246.59   18.70
   7  17  -3  208.00   18.10
   7  17  -3  207.34   13.77
   7  17  -3  217.03   17.62
   7  17  -3  176.47   18.55
   5 -17  -3  144.34   13.40
   5 -17  -3  113.17   13.66
  -5 -17   3  110.32   10.91
  -5 -17   3  106.85    9.64
   5 -17  -3  117.66   13.85
  -5 -17   3  119.64   11.26
  -5 -17   3   89.59   14.17
   5  17  -3   86.26   12.65
  -5  17   3  110.76   13.69
   5  17  -3  130.76   11.71
  -5  17   3  117.48   14.72
   5  17  -3  127.26   14.58
   5  17  -3  104.20   14.19
  -3 -17   3   87.88   10.20
  -3 -17   3   88.13   10.54
   3 -17  -3   89.83   10.91
  -3 -17   3  120.08   14.40
   3 -17  -3   98.96   12.97
  -3  17   3  115.91   13.54
  -3  17   3   97.59   12.40
   3  17  -3   75.18   12.01
  -3  17   3  108.31   14.54
   3  17  -3  113.05   15.01
   3  17  -3   77.64    9.98
   3  17  -3   97.40   12.88
  -1 -17   3    2.35    7.07
   1 -17  -3    2.16    5.77
   1 -17  -3    3.44    5.64
  -1 -17   3    7.63    6.80
   1 -17  -3    4.82    4.56
   1 -17  -3    3.47    6.74
   1  17  -3   10.00    7.05
   1  17  -3    2.95    6.88
   1  17  -3    1.61    7.58
  -1  17   3    6.11    7.37
  -1  17   3   -4.39    5.63
   1  17  -3   -4.03    6.31
  -1  17   3    4.73    7.89
  -1  17   3   16.03    8.21
   1  17  -3    4.08    6.93
  -1 -17  -3   79.43   10.58
  -1 -17  -3   64.68    8.14
  -1 -17  -3   62.29    7.76
   1 -17   3   68.94    8.94
   1 -17   3   74.15   11.35
  -1 -17  -3   74.55   10.24
  -1  17  -3   54.96    8.19
   1  17   3   63.06   10.67
  -1  17  -3   62.93   10.39
  -1  17  -3   65.45   11.35
   1  17   3   61.08    9.65
  -1  17  -3   69.64   11.08
  -1  17  -3   60.92   10.69
[truncated: 1,656,987 more chars]
