# Supplementary material for: Bismuth Meets Olefins: Ethylene Activation and Reversible Alkene Insertion into Bi─N Bonds
Source: Angew Chem Int Ed Engl. 2025 May 8;64(26):e202505434. doi: 10.1002/anie.202505434 (PMC12184319; doi:10.1002/anie.202505434)
Supplement: Supplementary file 3 — 3‐iPr.cif [file ANIE-64-e202505434-s003.cif]

 
data_3-iPr
 
_audit_creation_method            'SHELXL-2018/3'
_shelx_SHELXL_version_number      '2018/3'
_chemical_name_systematic         ?
_chemical_name_common             ?
_chemical_melting_point           ?
_chemical_formula_moiety          ?
_chemical_formula_sum
 'C26 H33 Bi F3 N3 O3 S' 
_chemical_formula_weight          733.59

loop_
 _atom_type_symbol
 _atom_type_description
 _atom_type_scat_dispersion_real
 _atom_type_scat_dispersion_imag
 _atom_type_scat_source
 'C'  'C'   0.0033   0.0016
 'International Tables Vol C Tables 4.2.6.8 and 6.1.1.4'
 'H'  'H'   0.0000   0.0000
 'International Tables Vol C Tables 4.2.6.8 and 6.1.1.4'
 'Bi'  'Bi'  -4.1077  10.2566
 'International Tables Vol C Tables 4.2.6.8 and 6.1.1.4'
 'F'  'F'   0.0171   0.0103
 'International Tables Vol C Tables 4.2.6.8 and 6.1.1.4'
 'N'  'N'   0.0061   0.0033
 'International Tables Vol C Tables 4.2.6.8 and 6.1.1.4'
 'O'  'O'   0.0106   0.0060
 'International Tables Vol C Tables 4.2.6.8 and 6.1.1.4'
 'S'  'S'   0.1246   0.1234
 'International Tables Vol C Tables 4.2.6.8 and 6.1.1.4'
 
_space_group_crystal_system       monoclinic
_space_group_IT_number            14
_space_group_name_H-M_alt         'P 21/n'
_space_group_name_Hall            '-P 2yn'
 
_shelx_space_group_comment
;
The symmetry employed for this shelxl refinement is uniquely defined
by the following loop, which should always be used as a source of
symmetry information in preference to the above space-group names.
They are only intended as comments.
;
 
loop_
 _space_group_symop_operation_xyz
 'x, y, z'
 '-x+1/2, y+1/2, -z+1/2'
 '-x, -y, -z'
 'x-1/2, -y-1/2, z-1/2'
 
_cell_length_a                    12.191(2)
_cell_length_b                    16.830(5)
_cell_length_c                    13.922(3)
_cell_angle_alpha                 90
_cell_angle_beta                  93.548(7)
_cell_angle_gamma                 90
_cell_volume                      2851.1(12)
_cell_formula_units_Z             4
_cell_measurement_temperature     100(2)
_cell_measurement_reflns_used     9648
_cell_measurement_theta_min       2.299
_cell_measurement_theta_max       31.974
 
_exptl_crystal_description        block
_exptl_crystal_colour             colourless
_exptl_crystal_density_meas       ?
_exptl_crystal_density_method     ?
_exptl_crystal_density_diffrn     1.709          
_exptl_crystal_F_000              1440
_exptl_transmission_factor_min    ?
_exptl_transmission_factor_max    ?
_exptl_crystal_size_max           0.173
_exptl_crystal_size_mid           0.128
_exptl_crystal_size_min           0.080
_exptl_absorpt_coefficient_mu     6.308
_shelx_estimated_absorpt_T_min    ?
_shelx_estimated_absorpt_T_max    ?
_exptl_absorpt_correction_type   multi-scan
_exptl_absorpt_correction_T_min  0.5825
_exptl_absorpt_correction_T_max  0.7466
_exptl_absorpt_process_details
;
 SADABS 2016/2: Krause, L., Herbst-Irmer, R., Sheldrick G.M. & Stalke D.,
 J. Appl. Cryst. 48 (2015) 3-10
;
_exptl_absorpt_special_details    ?
_diffrn_ambient_temperature       100(2)
_diffrn_radiation_wavelength      0.71073
_diffrn_radiation_type            MoK\a
_diffrn_source                    ?
_diffrn_measurement_device_type   'Bruker D8 Quest'
_diffrn_measurement_method        ?
_diffrn_detector_area_resol_mean  ?
_diffrn_reflns_number             80185
_diffrn_reflns_av_unetI/netI      0.0332
_diffrn_reflns_av_R_equivalents   0.0437
_diffrn_reflns_limit_h_min        -18
_diffrn_reflns_limit_h_max        17
_diffrn_reflns_limit_k_min        -26
_diffrn_reflns_limit_k_max        25
_diffrn_reflns_limit_l_min        -21
_diffrn_reflns_limit_l_max        17
_diffrn_reflns_theta_min          1.901
_diffrn_reflns_theta_max          33.616
_diffrn_reflns_theta_full         25.242
_diffrn_measured_fraction_theta_max   0.915
_diffrn_measured_fraction_theta_full  1.000
_diffrn_reflns_Laue_measured_fraction_max    0.915
_diffrn_reflns_Laue_measured_fraction_full   1.000
_diffrn_reflns_point_group_measured_fraction_max   0.915
_diffrn_reflns_point_group_measured_fraction_full  1.000
_reflns_number_total              10329
_reflns_number_gt                 8795
_reflns_threshold_expression      'I > 2\s(I)'
_reflns_Friedel_coverage          0.000
_reflns_Friedel_fraction_max      .
_reflns_Friedel_fraction_full     .
 
_reflns_special_details
;
 Reflections were merged by SHELXL according to the crystal
 class for the calculation of statistics and refinement.
 
 _reflns_Friedel_fraction is defined as the number of unique
 Friedel pairs measured divided by the number that would be
 possible theoretically, ignoring centric projections and
 systematic absences.
;
 
_computing_data_collection        ?
_computing_cell_refinement        ?
_computing_data_reduction         ?
_computing_structure_solution     'SHELXT 2018/2 (Sheldrick, 2018)'
_computing_structure_refinement 'SHELXL-2018/3 (Sheldrick, 2018)'
_computing_molecular_graphics     ?
_computing_publication_material   ?
_refine_special_details           ?
_refine_ls_structure_factor_coef  Fsqd
_refine_ls_matrix_type            full
_refine_ls_weighting_scheme       calc
_refine_ls_weighting_details
'w=1/[\s^2^(Fo^2^)+(0.0112P)^2^+8.3894P] where P=(Fo^2^+2Fc^2^)/3'
_atom_sites_solution_primary      ?
_atom_sites_solution_secondary    ?
_atom_sites_solution_hydrogens    mixed
_refine_ls_hydrogen_treatment     mixed
_refine_ls_extinction_method      none
_refine_ls_extinction_coef        .
_refine_ls_number_reflns          10329
_refine_ls_number_parameters      380
_refine_ls_number_restraints      0
_refine_ls_R_factor_all           0.0400
_refine_ls_R_factor_gt            0.0281
_refine_ls_wR_factor_ref          0.0516
_refine_ls_wR_factor_gt           0.0482
_refine_ls_goodness_of_fit_ref    0.948
_refine_ls_restrained_S_all       0.948
_refine_ls_shift/su_max           0.003
_refine_ls_shift/su_mean          0.000
 
loop_
 _atom_site_label
 _atom_site_type_symbol
 _atom_site_fract_x
 _atom_site_fract_y
 _atom_site_fract_z
 _atom_site_U_iso_or_equiv
 _atom_site_adp_type
 _atom_site_occupancy
 _atom_site_site_symmetry_order  
 _atom_site_calc_flag
 _atom_site_refinement_flags_posn
 _atom_site_refinement_flags_adp
 _atom_site_refinement_flags_occupancy
 _atom_site_disorder_assembly
 _atom_site_disorder_group
Bi1 Bi 0.30846(2) 0.72439(2) 0.65839(2) 0.01374(2) Uani 1 1 d . . . . .
S1 S 0.28525(5) 0.59929(3) 0.41537(4) 0.01619(11) Uani 1 1 d . . . . .
F1 F 0.3661(2) 0.45831(11) 0.38206(17) 0.0507(6) Uani 1 1 d . . . . .
F2 F 0.48788(16) 0.55040(15) 0.40111(18) 0.0521(6) Uani 1 1 d . . . . .
F3 F 0.3870(2) 0.54357(14) 0.26917(14) 0.0523(6) Uani 1 1 d . . . . .
O1 O 0.29575(19) 0.58099(12) 0.51687(14) 0.0279(4) Uani 1 1 d . . . . .
O28 O 0.32256(17) 0.67788(11) 0.39143(14) 0.0252(4) Uani 1 1 d . . . . .
O3 O 0.18370(17) 0.57541(14) 0.36604(17) 0.0334(5) Uani 1 1 d . . . . .
N1 N 0.46860(16) 0.70453(12) 0.86434(15) 0.0153(4) Uani 1 1 d . . . . .
C13 C 0.3601(2) 0.89873(15) 0.94813(19) 0.0195(5) Uani 1 1 d . . . . .
N2 N 0.12155(17) 0.67068(12) 0.70593(15) 0.0168(4) Uani 1 1 d . . . . .
C1 C 0.3902(2) 0.61845(14) 0.73016(18) 0.0166(4) Uani 1 1 d . . . . .
C2 C 0.41055(19) 0.62931(14) 0.83859(17) 0.0149(4) Uani 1 1 d . . . . .
H10 H 0.462155 0.585775 0.860218 0.018 Uiso 1 1 calc R U . . .
C3 C 0.3078(2) 0.61770(14) 0.89517(18) 0.0160(4) Uani 1 1 d . . . . .
H12A H 0.326931 0.628811 0.963999 0.019 Uiso 1 1 calc R U . . .
H12B H 0.251464 0.656837 0.872249 0.019 Uiso 1 1 calc R U . . .
C4 C 0.2584(2) 0.53427(15) 0.8860(2) 0.0185(5) Uani 1 1 d . . . . .
C7 C 0.5714(2) 0.69645(16) 0.92535(19) 0.0195(5) Uani 1 1 d . . . . .
H7 H 0.601490 0.751189 0.936416 0.023 Uiso 1 1 calc R U . . .
C8 C 0.6571(2) 0.64960(17) 0.8733(2) 0.0249(6) Uani 1 1 d . . . . .
H8A H 0.635146 0.593642 0.868948 0.037 Uiso 1 1 calc R U . . .
H8B H 0.728610 0.653863 0.909235 0.037 Uiso 1 1 calc R U . . .
H8C H 0.662639 0.671213 0.808455 0.037 Uiso 1 1 calc R U . . .
C9 C 0.5546(2) 0.66027(17) 1.0248(2) 0.0240(5) Uani 1 1 d . . . . .
H9A H 0.501622 0.692439 1.057939 0.036 Uiso 1 1 calc R U . . .
H9B H 0.624936 0.659402 1.062971 0.036 Uiso 1 1 calc R U . . .
H9C H 0.526672 0.605922 1.016931 0.036 Uiso 1 1 calc R U . . .
C11 C 0.40622(19) 0.77474(14) 0.86945(16) 0.0141(4) Uani 1 1 d . . . . .
C12 C 0.4236(2) 0.83027(15) 0.94471(18) 0.0181(5) Uani 1 1 d . . . . .
H3 H 0.479543 0.820745 0.993889 0.022 Uiso 1 1 calc R U . . .
C14 C 0.2772(2) 0.91465(14) 0.87797(18) 0.0186(5) Uani 1 1 d . . . . .
H5 H 0.231975 0.960320 0.882246 0.022 Uiso 1 1 calc R U . . .
C15 C 0.2620(2) 0.86195(14) 0.80107(17) 0.0165(4) Uani 1 1 d . . . . .
H6 H 0.207302 0.873208 0.751319 0.020 Uiso 1 1 calc R U . . .
C10 C 0.3249(2) 0.79310(13) 0.79531(17) 0.0149(4) Uani 1 1 d . . . . .
N3 N 0.50074(17) 0.76245(12) 0.62819(15) 0.0167(4) Uani 1 1 d . . . . .
C16 C 0.5724(2) 0.80330(16) 0.68629(18) 0.0204(5) Uani 1 1 d . . . . .
H16 H 0.545842 0.831040 0.739556 0.025 Uiso 1 1 calc R U . . .
C17 C 0.6835(2) 0.80651(18) 0.6715(2) 0.0258(6) Uani 1 1 d . . . . .
H17 H 0.732164 0.835890 0.713947 0.031 Uiso 1 1 calc R U . . .
C18 C 0.7225(2) 0.76634(18) 0.5941(2) 0.0249(6) Uani 1 1 d . . . . .
H18 H 0.798749 0.766336 0.583625 0.030 Uiso 1 1 calc R U . . .
C19 C 0.6487(2) 0.72603(18) 0.5319(2) 0.0245(5) Uani 1 1 d . . . . .
C20 C 0.5388(2) 0.72595(17) 0.55107(18) 0.0215(5) Uani 1 1 d . . . . .
H20 H 0.488085 0.699001 0.507944 0.026 Uiso 1 1 calc R U . . .
C21 C 0.0915(2) 0.59934(15) 0.66907(18) 0.0175(5) Uani 1 1 d . . . . .
H21 H 0.140118 0.572652 0.629146 0.021 Uiso 1 1 calc R U . . .
C22 C -0.0073(2) 0.56336(16) 0.68700(19) 0.0208(5) Uani 1 1 d . . . . .
H22 H -0.024997 0.512351 0.661250 0.025 Uiso 1 1 calc R U . . .
C23 C -0.0797(2) 0.60266(18) 0.7428(2) 0.0261(6) Uani 1 1 d . . . . .
H23 H -0.148141 0.579328 0.755800 0.031 Uiso 1 1 calc R U . . .
C24 C -0.0505(2) 0.67706(18) 0.7798(2) 0.0274(6) Uani 1 1 d . . . . .
H24 H -0.099311 0.705889 0.817411 0.033 Uiso 1 1 calc R U . . .
C25 C 0.0509(2) 0.70828(16) 0.7607(2) 0.0228(5) Uani 1 1 d . . . . .
H25 H 0.071382 0.758444 0.787454 0.027 Uiso 1 1 calc R U . . .
C26 C 0.3870(3) 0.53436(18) 0.3648(2) 0.0298(6) Uani 1 1 d . . . . .
H4 H 0.373(3) 0.934(2) 1.001(2) 0.025(8) Uiso 1 1 d . . . . .
H27A H 0.344(3) 0.5725(19) 0.713(2) 0.021(8) Uiso 1 1 d . . . . .
H27B H 0.460(3) 0.6163(19) 0.696(2) 0.025(8) Uiso 1 1 d . . . . .
H13A H 0.234(2) 0.5220(18) 0.817(2) 0.019(8) Uiso 1 1 d . . . . .
H13B H 0.314(3) 0.497(2) 0.902(2) 0.027(9) Uiso 1 1 d . . . . .
C6 C 0.1081(3) 0.4424(2) 0.9344(3) 0.0392(8) Uani 1 1 d . . . . .
C5 C 0.1646(3) 0.52226(19) 0.9507(3) 0.0377(8) Uani 1 1 d . . . . .
H14A H 0.075(4) 0.437(3) 0.866(3) 0.058(13) Uiso 1 1 d . . . . .
H14B H 0.050(3) 0.436(2) 0.975(3) 0.051(12) Uiso 1 1 d . . . . .
H14C H 0.154(3) 0.401(2) 0.943(3) 0.038(10) Uiso 1 1 d . . . . .
H11A H 0.111(4) 0.565(3) 0.936(3) 0.064(14) Uiso 1 1 d . . . . .
H11B H 0.187(3) 0.527(2) 1.014(3) 0.037(11) Uiso 1 1 d . . . . .
H19 H 0.673(3) 0.698(2) 0.477(2) 0.032(9) Uiso 1 1 d . . . . .
 
loop_
 _atom_site_aniso_label
 _atom_site_aniso_U_11
 _atom_site_aniso_U_22
 _atom_site_aniso_U_33
 _atom_site_aniso_U_23
 _atom_site_aniso_U_13
 _atom_site_aniso_U_12
Bi1 0.01416(4) 0.01270(4) 0.01443(4) -0.00151(3) 0.00139(3) 0.00031(3)
S1 0.0186(3) 0.0132(2) 0.0169(3) 0.0002(2) 0.0019(2) -0.0019(2)
F1 0.0741(16) 0.0201(9) 0.0595(14) -0.0072(9) 0.0161(12) 0.0126(10)
F2 0.0245(10) 0.0644(15) 0.0676(15) 0.0019(12) 0.0035(10) 0.0138(10)
F3 0.0712(16) 0.0608(14) 0.0273(10) -0.0063(10) 0.0218(10) 0.0149(12)
O1 0.0465(13) 0.0200(9) 0.0176(9) 0.0011(7) 0.0064(8) 0.0011(9)
O28 0.0311(10) 0.0174(9) 0.0265(10) 0.0059(8) -0.0044(8) -0.0090(8)
O3 0.0233(10) 0.0347(12) 0.0413(13) 0.0009(10) -0.0044(9) -0.0090(9)
N1 0.0130(9) 0.0120(9) 0.0206(10) -0.0021(7) -0.0008(7) -0.0001(7)
C13 0.0251(13) 0.0137(11) 0.0203(12) -0.0037(9) 0.0064(10) -0.0032(9)
N2 0.0142(9) 0.0160(9) 0.0202(10) -0.0010(8) 0.0002(7) 0.0003(8)
C1 0.0195(12) 0.0119(10) 0.0184(11) -0.0024(8) 0.0012(9) 0.0017(9)
C2 0.0132(10) 0.0115(10) 0.0201(11) 0.0001(8) 0.0019(8) -0.0003(8)
C3 0.0167(11) 0.0125(10) 0.0187(11) -0.0008(8) 0.0009(9) 0.0013(8)
C4 0.0178(12) 0.0132(11) 0.0245(13) -0.0001(9) 0.0022(9) -0.0013(9)
C7 0.0133(11) 0.0191(11) 0.0256(13) -0.0012(10) -0.0028(9) -0.0015(9)
C8 0.0159(12) 0.0244(13) 0.0344(15) 0.0008(11) 0.0026(10) 0.0009(10)
C9 0.0200(13) 0.0245(13) 0.0265(13) 0.0011(11) -0.0060(10) -0.0013(10)
C11 0.0145(10) 0.0116(9) 0.0168(10) -0.0007(8) 0.0045(8) -0.0022(8)
C12 0.0192(11) 0.0176(11) 0.0178(11) -0.0004(9) 0.0023(9) -0.0028(9)
C14 0.0220(12) 0.0122(10) 0.0222(12) -0.0005(9) 0.0067(9) 0.0011(9)
C15 0.0184(11) 0.0138(10) 0.0175(11) 0.0001(8) 0.0021(9) -0.0011(9)
C10 0.0171(11) 0.0114(10) 0.0164(10) -0.0017(8) 0.0035(8) -0.0011(8)
N3 0.0173(10) 0.0166(10) 0.0164(9) -0.0006(7) 0.0029(7) -0.0009(8)
C16 0.0240(13) 0.0209(12) 0.0167(11) -0.0019(9) 0.0042(9) -0.0055(10)
C17 0.0220(13) 0.0346(15) 0.0205(12) -0.0005(11) 0.0004(10) -0.0109(11)
C18 0.0183(12) 0.0323(15) 0.0246(13) 0.0052(11) 0.0054(10) -0.0008(11)
C19 0.0244(13) 0.0266(13) 0.0229(12) -0.0031(11) 0.0061(10) -0.0002(11)
C20 0.0213(12) 0.0238(12) 0.0196(11) -0.0060(10) 0.0034(9) -0.0015(10)
C21 0.0162(11) 0.0166(11) 0.0195(11) -0.0024(9) 0.0003(9) 0.0013(9)
C22 0.0180(12) 0.0182(12) 0.0258(13) -0.0006(10) -0.0012(10) -0.0011(9)
C23 0.0159(12) 0.0290(14) 0.0338(15) -0.0007(12) 0.0040(10) -0.0058(10)
C24 0.0175(12) 0.0295(14) 0.0362(15) -0.0091(12) 0.0097(11) 0.0014(11)
C25 0.0222(13) 0.0175(12) 0.0288(14) -0.0046(10) 0.0039(10) -0.0006(9)
C26 0.0359(16) 0.0280(15) 0.0265(14) -0.0020(11) 0.0092(12) 0.0063(12)
C6 0.0291(17) 0.0208(15) 0.070(3) -0.0027(15) 0.0209(17) -0.0065(13)
C5 0.0358(18) 0.0186(14) 0.062(2) -0.0063(14) 0.0285(17) -0.0079(13)
 
_geom_special_details
;
 All esds (except the esd in the dihedral angle between two l.s. planes)
 are estimated using the full covariance matrix.  The cell esds are taken
 into account individually in the estimation of esds in distances, angles
 and torsion angles; correlations between esds in cell parameters are only
 used when they are defined by crystal symmetry.  An approximate (isotropic)
 treatment of cell esds is used for estimating esds involving l.s. planes.
;
 
loop_
 _geom_bond_atom_site_label_1
 _geom_bond_atom_site_label_2
 _geom_bond_distance
 _geom_bond_site_symmetry_2
 _geom_bond_publ_flag
Bi1 C10 2.228(2) . ?
Bi1 C1 2.247(2) . ?
Bi1 N3 2.491(2) . ?
Bi1 N2 2.576(2) . ?
S1 O3 1.435(2) . ?
S1 O1 1.444(2) . ?
S1 O28 1.4443(19) . ?
S1 C26 1.826(3) . ?
F1 C26 1.330(4) . ?
F2 C26 1.328(4) . ?
F3 C26 1.341(3) . ?
N1 C11 1.409(3) . ?
N1 C7 1.476(3) . ?
N1 C2 1.483(3) . ?
C13 C14 1.387(4) . ?
C13 C12 1.390(4) . ?
C13 H4 0.95(3) . ?
N2 C25 1.344(3) . ?
N2 C21 1.347(3) . ?
C1 C2 1.526(3) . ?
C1 H27A 0.98(3) . ?
C1 H27B 1.00(3) . ?
C2 C3 1.533(3) . ?
C2 H10 1.0000 . ?
C3 C4 1.530(3) . ?
C3 H12A 0.9900 . ?
C3 H12B 0.9900 . ?
C4 C5 1.512(4) . ?
C4 H13A 1.00(3) . ?
C4 H13B 0.94(3) . ?
C7 C8 1.527(4) . ?
C7 C9 1.538(4) . ?
C7 H7 1.0000 . ?
C8 H8A 0.9800 . ?
C8 H8B 0.9800 . ?
C8 H8C 0.9800 . ?
C9 H9A 0.9800 . ?
C9 H9B 0.9800 . ?
C9 H9C 0.9800 . ?
C11 C12 1.410(3) . ?
C11 C10 1.420(3) . ?
C12 H3 0.9500 . ?
C14 C15 1.394(3) . ?
C14 H5 0.9500 . ?
C15 C10 1.395(3) . ?
C15 H6 0.9500 . ?
N3 C16 1.343(3) . ?
N3 C20 1.344(3) . ?
C16 C17 1.383(4) . ?
C16 H16 0.9500 . ?
C17 C18 1.382(4) . ?
C17 H17 0.9500 . ?
C18 C19 1.386(4) . ?
C18 H18 0.9500 . ?
C19 C20 1.382(4) . ?
C19 H19 0.97(3) . ?
C20 H20 0.9500 . ?
C21 C22 1.385(4) . ?
C21 H21 0.9500 . ?
C22 C23 1.380(4) . ?
C22 H22 0.9500 . ?
C23 C24 1.392(4) . ?
C23 H23 0.9500 . ?
C24 C25 1.384(4) . ?
C24 H24 0.9500 . ?
C25 H25 0.9500 . ?
C6 C5 1.521(4) . ?
C6 H14A 1.02(4) . ?
C6 H14B 0.94(4) . ?
C6 H14C 0.90(4) . ?
C5 H11A 0.98(5) . ?
C5 H11B 0.91(4) . ?
 
loop_
 _geom_angle_atom_site_label_1
 _geom_angle_atom_site_label_2
 _geom_angle_atom_site_label_3
 _geom_angle
 _geom_angle_site_symmetry_1
 _geom_angle_site_symmetry_3
 _geom_angle_publ_flag
C10 Bi1 C1 91.00(9) . . ?
C10 Bi1 N3 88.57(8) . . ?
C1 Bi1 N3 83.27(8) . . ?
C10 Bi1 N2 89.81(8) . . ?
C1 Bi1 N2 89.00(8) . . ?
N3 Bi1 N2 172.07(7) . . ?
O3 S1 O1 115.46(13) . . ?
O3 S1 O28 114.87(13) . . ?
O1 S1 O28 114.27(12) . . ?
O3 S1 C26 103.55(15) . . ?
O1 S1 C26 103.19(13) . . ?
O28 S1 C26 103.18(14) . . ?
C11 N1 C7 119.3(2) . . ?
C11 N1 C2 118.48(19) . . ?
C7 N1 C2 115.84(19) . . ?
C14 C13 C12 121.2(2) . . ?
C14 C13 H4 120(2) . . ?
C12 C13 H4 119(2) . . ?
C25 N2 C21 117.8(2) . . ?
C25 N2 Bi1 126.09(17) . . ?
C21 N2 Bi1 116.02(16) . . ?
C2 C1 Bi1 112.66(15) . . ?
C2 C1 H27A 113.4(18) . . ?
Bi1 C1 H27A 106.2(18) . . ?
C2 C1 H27B 112.7(19) . . ?
Bi1 C1 H27B 100.6(19) . . ?
H27A C1 H27B 110(3) . . ?
N1 C2 C1 112.79(19) . . ?
N1 C2 C3 112.17(19) . . ?
C1 C2 C3 113.9(2) . . ?
N1 C2 H10 105.7 . . ?
C1 C2 H10 105.7 . . ?
C3 C2 H10 105.7 . . ?
C4 C3 C2 113.8(2) . . ?
C4 C3 H12A 108.8 . . ?
C2 C3 H12A 108.8 . . ?
C4 C3 H12B 108.8 . . ?
C2 C3 H12B 108.8 . . ?
H12A C3 H12B 107.7 . . ?
C5 C4 C3 112.4(2) . . ?
C5 C4 H13A 110.7(18) . . ?
C3 C4 H13A 111.0(18) . . ?
C5 C4 H13B 109(2) . . ?
C3 C4 H13B 109(2) . . ?
H13A C4 H13B 104(3) . . ?
N1 C7 C8 110.9(2) . . ?
N1 C7 C9 113.5(2) . . ?
C8 C7 C9 110.8(2) . . ?
N1 C7 H7 107.1 . . ?
C8 C7 H7 107.1 . . ?
C9 C7 H7 107.1 . . ?
C7 C8 H8A 109.5 . . ?
C7 C8 H8B 109.5 . . ?
H8A C8 H8B 109.5 . . ?
C7 C8 H8C 109.5 . . ?
H8A C8 H8C 109.5 . . ?
H8B C8 H8C 109.5 . . ?
C7 C9 H9A 109.5 . . ?
C7 C9 H9B 109.5 . . ?
H9A C9 H9B 109.5 . . ?
C7 C9 H9C 109.5 . . ?
H9A C9 H9C 109.5 . . ?
H9B C9 H9C 109.5 . . ?
N1 C11 C12 122.5(2) . . ?
N1 C11 C10 120.0(2) . . ?
C12 C11 C10 117.5(2) . . ?
C13 C12 C11 121.1(2) . . ?
C13 C12 H3 119.4 . . ?
C11 C12 H3 119.4 . . ?
C13 C14 C15 118.3(2) . . ?
C13 C14 H5 120.8 . . ?
C15 C14 H5 120.8 . . ?
C14 C15 C10 121.7(2) . . ?
C14 C15 H6 119.2 . . ?
C10 C15 H6 119.2 . . ?
C15 C10 C11 120.0(2) . . ?
C15 C10 Bi1 117.36(17) . . ?
C11 C10 Bi1 122.06(16) . . ?
C16 N3 C20 118.1(2) . . ?
C16 N3 Bi1 127.89(16) . . ?
C20 N3 Bi1 113.10(16) . . ?
N3 C16 C17 122.5(2) . . ?
N3 C16 H16 118.8 . . ?
C17 C16 H16 118.8 . . ?
C18 C17 C16 119.0(3) . . ?
C18 C17 H17 120.5 . . ?
C16 C17 H17 120.5 . . ?
C17 C18 C19 119.0(3) . . ?
C17 C18 H18 120.5 . . ?
C19 C18 H18 120.5 . . ?
C20 C19 C18 118.6(3) . . ?
C20 C19 H19 120(2) . . ?
C18 C19 H19 121(2) . . ?
N3 C20 C19 122.7(2) . . ?
N3 C20 H20 118.7 . . ?
C19 C20 H20 118.7 . . ?
N2 C21 C22 122.7(2) . . ?
N2 C21 H21 118.7 . . ?
C22 C21 H21 118.7 . . ?
C23 C22 C21 119.0(2) . . ?
C23 C22 H22 120.5 . . ?
C21 C22 H22 120.5 . . ?
C22 C23 C24 118.8(2) . . ?
C22 C23 H23 120.6 . . ?
C24 C23 H23 120.6 . . ?
C25 C24 C23 118.8(2) . . ?
C25 C24 H24 120.6 . . ?
C23 C24 H24 120.6 . . ?
N2 C25 C24 122.8(2) . . ?
N2 C25 H25 118.6 . . ?
C24 C25 H25 118.6 . . ?
F2 C26 F1 108.1(3) . . ?
F2 C26 F3 107.3(3) . . ?
F1 C26 F3 107.6(3) . . ?
F2 C26 S1 111.5(2) . . ?
F1 C26 S1 111.4(2) . . ?
F3 C26 S1 110.8(2) . . ?
C5 C6 H14A 112(3) . . ?
C5 C6 H14B 111(3) . . ?
H14A C6 H14B 107(3) . . ?
C5 C6 H14C 113(2) . . ?
H14A C6 H14C 105(3) . . ?
H14B C6 H14C 108(3) . . ?
C4 C5 C6 112.4(3) . . ?
C4 C5 H11A 107(3) . . ?
C6 C5 H11A 109(3) . . ?
C4 C5 H11B 112(2) . . ?
C6 C5 H11B 109(2) . . ?
H11A C5 H11B 107(3) . . ?
 
loop_
 _geom_torsion_atom_site_label_1
 _geom_torsion_atom_site_label_2
 _geom_torsion_atom_site_label_3
 _geom_torsion_atom_site_label_4
 _geom_torsion
 _geom_torsion_site_symmetry_1
 _geom_torsion_site_symmetry_2
 _geom_torsion_site_symmetry_3
 _geom_torsion_site_symmetry_4
 _geom_torsion_publ_flag
C11 N1 C2 C1 83.7(3) . . . . ?
C7 N1 C2 C1 -124.5(2) . . . . ?
C11 N1 C2 C3 -46.6(3) . . . . ?
C7 N1 C2 C3 105.3(2) . . . . ?
Bi1 C1 C2 N1 -51.7(2) . . . . ?
Bi1 C1 C2 C3 77.6(2) . . . . ?
N1 C2 C3 C4 -168.6(2) . . . . ?
C1 C2 C3 C4 61.8(3) . . . . ?
C2 C3 C4 C5 174.0(3) . . . . ?
C11 N1 C7 C8 -145.3(2) . . . . ?
C2 N1 C7 C8 63.1(3) . . . . ?
C11 N1 C7 C9 89.2(3) . . . . ?
C2 N1 C7 C9 -62.4(3) . . . . ?
C7 N1 C11 C12 -14.5(3) . . . . ?
C2 N1 C11 C12 136.3(2) . . . . ?
C7 N1 C11 C10 163.2(2) . . . . ?
C2 N1 C11 C10 -45.9(3) . . . . ?
C14 C13 C12 C11 0.3(4) . . . . ?
N1 C11 C12 C13 -179.5(2) . . . . ?
C10 C11 C12 C13 2.7(3) . . . . ?
C12 C13 C14 C15 -2.8(4) . . . . ?
C13 C14 C15 C10 2.3(4) . . . . ?
C14 C15 C10 C11 0.7(4) . . . . ?
C14 C15 C10 Bi1 -171.13(18) . . . . ?
N1 C11 C10 C15 179.0(2) . . . . ?
C12 C11 C10 C15 -3.2(3) . . . . ?
N1 C11 C10 Bi1 -9.6(3) . . . . ?
C12 C11 C10 Bi1 168.27(17) . . . . ?
C20 N3 C16 C17 -2.5(4) . . . . ?
Bi1 N3 C16 C17 165.9(2) . . . . ?
N3 C16 C17 C18 0.1(4) . . . . ?
C16 C17 C18 C19 1.9(4) . . . . ?
C17 C18 C19 C20 -1.5(4) . . . . ?
C16 N3 C20 C19 2.9(4) . . . . ?
Bi1 N3 C20 C19 -167.1(2) . . . . ?
C18 C19 C20 N3 -0.9(4) . . . . ?
C25 N2 C21 C22 -1.3(4) . . . . ?
Bi1 N2 C21 C22 -179.05(19) . . . . ?
N2 C21 C22 C23 1.7(4) . . . . ?
C21 C22 C23 C24 -0.4(4) . . . . ?
C22 C23 C24 C25 -1.2(5) . . . . ?
C21 N2 C25 C24 -0.4(4) . . . . ?
Bi1 N2 C25 C24 177.1(2) . . . . ?
C23 C24 C25 N2 1.7(5) . . . . ?
O3 S1 C26 F2 178.1(2) . . . . ?
O1 S1 C26 F2 -61.2(2) . . . . ?
O28 S1 C26 F2 58.0(2) . . . . ?
O3 S1 C26 F1 -61.1(3) . . . . ?
O1 S1 C26 F1 59.6(3) . . . . ?
O28 S1 C26 F1 178.9(2) . . . . ?
O3 S1 C26 F3 58.7(3) . . . . ?
O1 S1 C26 F3 179.4(2) . . . . ?
O28 S1 C26 F3 -61.4(3) . . . . ?
C3 C4 C5 C6 174.3(3) . . . . ?
 
_refine_diff_density_max    0.912
_refine_diff_density_min   -1.304
_refine_diff_density_rms    0.132

_shelx_res_file
;
TITL LRhex_a_0m_a.res in P2(1)/n
    LRhex_a_0m.res
    created by SHELXL-2018/3 at 17:22:34 on 04-Apr-2025
CELL 0.71073 12.1911 16.8305 13.9221 90 93.548 90
ZERR 4 0.0022 0.0051 0.0032 0 0.007 0
LATT 1
SYMM 0.5-X,0.5+Y,0.5-Z
SFAC C H Bi F N O S
UNIT 104 132 4 12 12 12 4
LIST 4

L.S. 4
PLAN  -5 0 0
TEMP -173.15
CONF
FMAP 2
HTAB
BOND $H
MORE -1
ACTA
REM <olex2.extras>
REM <HklSrc "%.\\LRhex_a_0m.hkl">
REM </olex2.extras>

WGHT    0.011210    8.389366
FVAR       0.26290
BI1   3    0.308465    0.724389    0.658388    11.00000    0.01416    0.01270 =
         0.01443   -0.00151    0.00139    0.00031
S1    7    0.285247    0.599294    0.415367    11.00000    0.01856    0.01325 =
         0.01686    0.00018    0.00188   -0.00188
F1    4    0.366072    0.458309    0.382056    11.00000    0.07412    0.02007 =
         0.05948   -0.00717    0.01607    0.01261
F2    4    0.487884    0.550400    0.401112    11.00000    0.02448    0.06436 =
         0.06762    0.00187    0.00352    0.01381
F3    4    0.387016    0.543572    0.269167    11.00000    0.07115    0.06084 =
         0.02728   -0.00628    0.02176    0.01490
O1    6    0.295747    0.580987    0.516866    11.00000    0.04648    0.01999 =
         0.01764    0.00109    0.00644    0.00110
O28   6    0.322556    0.677878    0.391433    11.00000    0.03108    0.01741 =
         0.02645    0.00586   -0.00437   -0.00900
O3    6    0.183695    0.575413    0.366040    11.00000    0.02326    0.03472 =
         0.04129    0.00094   -0.00438   -0.00902
N1    5    0.468601    0.704528    0.864343    11.00000    0.01297    0.01198 =
         0.02059   -0.00206   -0.00080   -0.00010
C13   1    0.360113    0.898730    0.948130    11.00000    0.02511    0.01374 =
         0.02028   -0.00375    0.00643   -0.00323
N2    5    0.121549    0.670681    0.705930    11.00000    0.01419    0.01595 =
         0.02019   -0.00102    0.00022    0.00034
C1    1    0.390245    0.618446    0.730156    11.00000    0.01947    0.01192 =
         0.01840   -0.00236    0.00116    0.00173
C2    1    0.410550    0.629313    0.838586    11.00000    0.01321    0.01148 =
         0.02015    0.00008    0.00192   -0.00027
AFIX  13
H10   2    0.462155    0.585775    0.860218    11.00000   -1.20000
AFIX   0
C3    1    0.307786    0.617697    0.895167    11.00000    0.01671    0.01247 =
         0.01875   -0.00079    0.00087    0.00135
AFIX  23
H12A  2    0.326931    0.628811    0.963999    11.00000   -1.20000
H12B  2    0.251464    0.656837    0.872249    11.00000   -1.20000
AFIX   0
C4    1    0.258361    0.534268    0.886008    11.00000    0.01780    0.01323 =
         0.02451   -0.00008    0.00218   -0.00130
C7    1    0.571425    0.696445    0.925345    11.00000    0.01330    0.01908 =
         0.02561   -0.00122   -0.00279   -0.00151
AFIX  13
H7    2    0.601490    0.751189    0.936416    11.00000   -1.20000
AFIX   0
C8    1    0.657129    0.649596    0.873339    11.00000    0.01588    0.02444 =
         0.03444    0.00079    0.00256    0.00091
AFIX 137
H8A   2    0.635146    0.593642    0.868948    11.00000   -1.50000
H8B   2    0.728610    0.653863    0.909235    11.00000   -1.50000
H8C   2    0.662639    0.671213    0.808455    11.00000   -1.50000
AFIX   0
C9    1    0.554641    0.660271    1.024819    11.00000    0.02005    0.02447 =
         0.02645    0.00111   -0.00603   -0.00134
AFIX 137
H9A   2    0.501622    0.692439    1.057939    11.00000   -1.50000
H9B   2    0.624936    0.659402    1.062971    11.00000   -1.50000
H9C   2    0.526672    0.605922    1.016931    11.00000   -1.50000
AFIX   0
C11   1    0.406225    0.774739    0.869454    11.00000    0.01446    0.01160 =
         0.01679   -0.00066    0.00450   -0.00218
C12   1    0.423563    0.830272    0.944705    11.00000    0.01920    0.01755 =
         0.01778   -0.00044    0.00234   -0.00277
AFIX  43
H3    2    0.479543    0.820745    0.993889    11.00000   -1.20000
AFIX   0
C14   1    0.277209    0.914650    0.877974    11.00000    0.02201    0.01215 =
         0.02217   -0.00047    0.00670    0.00114
AFIX  43
H5    2    0.231975    0.960320    0.882246    11.00000   -1.20000
AFIX   0
C15   1    0.261960    0.861953    0.801069    11.00000    0.01835    0.01375 =
         0.01753    0.00008    0.00211   -0.00107
AFIX  43
H6    2    0.207302    0.873208    0.751319    11.00000   -1.20000
AFIX   0
C10   1    0.324930    0.793100    0.795307    11.00000    0.01708    0.01138 =
         0.01644   -0.00166    0.00355   -0.00108
N3    5    0.500736    0.762449    0.628186    11.00000    0.01731    0.01659 =
         0.01636   -0.00064    0.00290   -0.00092
C16   1    0.572417    0.803301    0.686294    11.00000    0.02403    0.02090 =
         0.01674   -0.00186    0.00423   -0.00553
AFIX  43
H16   2    0.545842    0.831040    0.739556    11.00000   -1.20000
AFIX   0
C17   1    0.683464    0.806512    0.671518    11.00000    0.02201    0.03461 =
         0.02053   -0.00046    0.00036   -0.01092
AFIX  43
H17   2    0.732164    0.835890    0.713947    11.00000   -1.20000
AFIX   0
C18   1    0.722484    0.766336    0.594102    11.00000    0.01827    0.03229 =
         0.02455    0.00524    0.00542   -0.00082
AFIX  43
H18   2    0.798749    0.766336    0.583625    11.00000   -1.20000
AFIX   0
C19   1    0.648732    0.726026    0.531937    11.00000    0.02440    0.02664 =
         0.02290   -0.00306    0.00613   -0.00023
C20   1    0.538804    0.725950    0.551065    11.00000    0.02129    0.02377 =
         0.01962   -0.00604    0.00343   -0.00147
AFIX  43
H20   2    0.488085    0.699001    0.507944    11.00000   -1.20000
AFIX   0
C21   1    0.091519    0.599344    0.669068    11.00000    0.01615    0.01659 =
         0.01952   -0.00241    0.00028    0.00134
AFIX  43
H21   2    0.140118    0.572652    0.629146    11.00000   -1.20000
AFIX   0
C22   1   -0.007281    0.563356    0.687001    11.00000    0.01805    0.01821 =
         0.02577   -0.00060   -0.00115   -0.00112
AFIX  43
H22   2   -0.024997    0.512351    0.661250    11.00000   -1.20000
AFIX   0
C23   1   -0.079655    0.602656    0.742830    11.00000    0.01591    0.02896 =
         0.03381   -0.00065    0.00400   -0.00581
AFIX  43
H23   2   -0.148141    0.579328    0.755800    11.00000   -1.20000
AFIX   0
C24   1   -0.050509    0.677059    0.779778    11.00000    0.01745    0.02950 =
         0.03623   -0.00909    0.00970    0.00136
AFIX  43
H24   2   -0.099311    0.705889    0.817411    11.00000   -1.20000
AFIX   0
C25   1    0.050875    0.708283    0.760694    11.00000    0.02224    0.01754 =
         0.02876   -0.00455    0.00385   -0.00061
AFIX  43
H25   2    0.071382    0.758444    0.787454    11.00000   -1.20000
AFIX   0

C26   1    0.386967    0.534361    0.364831    11.00000    0.03587    0.02796 =
         0.02646   -0.00204    0.00921    0.00633
H4    2    0.372533    0.933653    1.001059    11.00000    0.02548
H27A  2    0.343565    0.572528    0.712636    11.00000    0.02131
H27B  2    0.459593    0.616285    0.696075    11.00000    0.02459
H13A  2    0.234453    0.521982    0.817396    11.00000    0.01868
H13B  2    0.313957    0.496872    0.902018    11.00000    0.02691
C6    1    0.108133    0.442353    0.934449    11.00000    0.02909    0.02079 =
         0.07004   -0.00273    0.02092   -0.00645
C5    1    0.164551    0.522261    0.950692    11.00000    0.03581    0.01860 =
         0.06181   -0.00633    0.02845   -0.00789
H14A  2    0.074747    0.436634    0.865793    11.00000    0.05803
H14B  2    0.050273    0.435754    0.975455    11.00000    0.05135
H14C  2    0.154406    0.400944    0.942999    11.00000    0.03847
H11A  2    0.111165    0.565107    0.936191    11.00000    0.06437
H11B  2    0.187185    0.527136    1.013860    11.00000    0.03691
H19   2    0.673355    0.697721    0.476911    11.00000    0.03168
REM <hkl>
REM LRhex_a_0m.hkl
REM </hkl>
HKLF 4


REM  LRhex_a_0m_a.res in P2(1)/n
REM wR2 = 0.0516, GooF = S = 0.948, Restrained GooF = 0.948 for all data
REM R1 = 0.0281 for 8795 Fo > 4sig(Fo) and 0.0400 for all 10329 data
REM 380 parameters refined using 0 restraints

END

WGHT      0.0035      4.8849

REM Instructions for potential hydrogen bonds
EQIV $1 x+1/2, -y+3/2, z+1/2
HTAB C17 O28_$1
HTAB C20 O28
HTAB C21 O1
EQIV $2 -x, -y+1, -z+1
HTAB C22 O3_$2
EQIV $3 x-1/2, -y+3/2, z+1/2
HTAB C24 O28_$3

REM Highest difference peak  0.912,  deepest hole -1.304,  1-sigma level  0.132
Q1    1   0.3085  0.6218  0.6583  11.00000  0.05    0.91
Q2    1   0.0412  0.7793  0.7927  11.00000  0.05    0.87
Q3    1   0.3976  0.7262  0.6436  11.00000  0.05    0.73
Q4    1   0.2862  0.7855  0.6418  11.00000  0.05    0.67
Q5    1   0.5880  0.7375  0.5381  11.00000  0.05    0.66
;
_shelx_res_checksum   39754

_shelx_hkl_file
;
   2   0   0 3675.20  126.04
   2   0   0 3787.69  124.89
  -2   0   0 3747.83  123.08
  -2   0   0 3901.84  125.14
  -2   0   0 3726.09  124.62
  -2   0   0 3482.01  125.72
   2   0   0 3835.32  123.09
   2   0   0 3807.23  124.64
   3   0   0    0.64    1.72
  -3   0   0    4.66    4.25
   3   0   0   -3.10    2.18
   3   0   0   -3.57    3.09
  -3   0   0    0.43    2.71
  -3   0   0   -0.93    1.82
  -3   0   0    2.43    2.99
   3   0   0    3.32    2.80
   4   0   0    0.18    2.87
   4   0   0    5.77    4.32
  -4   0   0   -1.32    2.00
   4   0   0    5.29    3.38
  -4   0   0    7.30    4.03
  -4   0   0    4.92    4.46
   4   0   0    0.46    2.07
  -4   0   0    2.90    3.24
   5   0   0    1.54    2.31
   5   0   0    2.37    3.80
  -5   0   0    1.69    2.69
  -5   0   0    2.70    4.51
  -5   0   0    4.45    3.63
  -5   0   0   -1.06    4.39
   5   0   0    5.92    5.06
   5   0   0    0.28    3.42
   5   0   0    0.73    4.51
  -6   0   0 1336.50   54.93
  -6   0   0 1520.35   57.34
   6   0   0 1488.26   58.90
   6   0   0 1499.76   57.92
   6   0   0 1371.07   54.65
  -6   0   0 1440.71   50.69
  -6   0   0 1411.20   57.61
   6   0   0 1395.10   50.18
   6   0   0 1390.53   55.20
   7   0   0    0.06    5.25
   7   0   0    0.47    3.88
   7   0   0    6.47    4.12
   7   0   0    6.01    3.17
   7   0   0    2.42    5.44
  -7   0   0    6.07    3.36
  -7   0   0    5.38    6.10
  -7   0   0   -0.72    5.31
  -8   0   0 2959.73  103.18
   8   0   0 3037.84  112.50
   8   0   0 3154.13  114.61
   8   0   0 2988.85  102.61
   8   0   0 2884.34  110.21
   8   0   0 2944.15  109.49
  -8   0   0 3139.86  113.10
  -8   0   0 2967.82  110.48
  -9   0   0   -7.69    5.55
  -9   0   0   -2.83    6.67
   9   0   0    3.17    6.65
  -9   0   0   -3.84    3.21
   9   0   0    2.92    3.40
   9   0   0    4.57    7.20
   9   0   0   11.54    5.86
   9   0   0   -1.36   10.29
  10   0   0 2358.19   93.57
 -10   0   0 2348.65   90.34
 -10   0   0 2243.02   92.05
  10   0   0 2134.08   87.73
  10   0   0 2179.07   78.80
 -10   0   0 2349.17   79.98
  10   0   0 2151.60   90.30
 -11   0   0   14.23    8.63
 -11   0   0    3.42    4.99
  11   0   0   -2.68    9.36
 -11   0   0   -6.67    8.63
  11   0   0   -0.93    3.99
 -12   0   0   86.44   28.35
 -12   0   0  134.74   18.97
 -12   0   0  116.92    9.63
  12   0   0   94.17   18.47
  12   0   0  119.33    9.83
  13   0   0  -11.65    8.62
 -13   0   0   22.90   13.11
  13   0   0   -2.07    3.86
 -13   0   0   -0.57    9.50
 -13   0   0    6.49    4.97
 -14   0   0   91.06   19.05
 -14   0   0  111.88   23.19
  14   0   0  114.04   22.24
 -15   0   0  -18.13   12.95
  15   0   0    0.85   13.80
 -15   0   0  -27.26   11.20
  16   0   0  542.52   43.56
 -16   0   0  542.01   42.31
 -16   0   0  419.47   40.28
 -17   0   0   -3.52   16.41
  17   0   0    5.07   16.55
  -1  -1   0  175.60    6.79
   1  -1   0  165.21    7.55
  -1  -1   0  173.69    7.57
  -1  -1   0  160.69    7.71
  -1   1   0  162.55    8.34
   2  -1   0 3271.67  113.77
   2  -1   0 3420.96  114.93
   2  -1   0 3409.44  113.28
   2  -1   0 3396.69  114.18
  -2  -1   0 3611.81  114.94
  -2  -1   0 3404.63  113.40
  -2   1   0 3410.30  114.28
  -2   1   0 3532.44  114.88
   2   1   0 3399.62  114.74
  -2   1   0 3289.04  113.23
  -2   1   0 3335.19  113.95
   2   1   0 3438.05  113.42
   2   1   0 3415.36  114.62
  -3  -1   0  424.68   18.77
   3  -1   0  344.85   17.66
   3  -1   0  378.18   15.64
   3  -1   0  407.77   18.33
  -3  -1   0  397.69   16.58
   3  -1   0  359.99   16.75
  -3  -1   0  383.63   17.73
  -3  -1   0  387.79   13.93
   3  -1   0  382.62   16.88
   3   1   0  391.21   16.42
  -3   1   0  367.10   17.11
  -3   1   0  365.59   16.99
  -3   1   0  394.47   15.86
   3   1   0  388.36   13.52
  -3   1   0  423.16   18.63
   3   1   0  382.52   17.51
   3   1   0  347.78   17.60
   4  -1   0 6208.81  196.07
  -4  -1   0 5759.56  189.40
  -4  -1   0 6123.57  196.53
   4  -1   0 5824.30  191.08
   4  -1   0 5702.15  193.28
  -4  -1   0 5879.38  194.64
  -4  -1   0 5879.44  192.88
   4  -1   0 5706.52  193.46
   4  -1   0 5167.42  194.66
  -4   1   0 5677.09  191.15
  -4   1   0 5836.33  193.90
   4   1   0 5807.17  192.63
   4   1   0 5751.78  194.12
   4   1   0 5755.95  188.66
   4   1   0 5477.86  194.57
  -4   1   0 5637.00  193.60
   5  -1   0  351.10   18.67
   5  -1   0  381.26   19.39
   5  -1   0  366.42   16.61
   5  -1   0  344.95   20.71
  -5  -1   0  388.57   19.06
  -5  -1   0  374.31   14.64
   5  -1   0  376.26   21.47
  -5  -1   0  418.58   22.40
   5   1   0  377.18   14.48
   5   1   0  353.40   19.38
  -5   1   0  380.49   19.72
  -5   1   0  405.09   20.26
   5   1   0  408.68   21.16
  -5   1   0  373.17   16.94
  -6  -1   0 3147.61  113.85
  -6  -1   0 3375.33  116.57
   6  -1   0 3210.15  110.21
   6  -1   0 3258.89  114.54
  -6  -1   0 3374.39  118.11
  -6  -1   0 3255.13  107.97
   6  -1   0 3367.30  118.10
   6  -1   0 3316.45  117.73
   6  -1   0 3048.94  113.85
  -6   1   0 3180.10  110.56
   6   1   0 3188.64  107.72
   6   1   0 3137.34  114.89
  -6   1   0 3369.78  115.97
  -6   1   0 2986.04  114.21
   6   1   0 3301.89  116.61
   6   1   0 3254.49  113.60
   7  -1   0   34.89    7.60
   7  -1   0   28.79    8.25
  -7  -1   0   34.80    8.05
   7  -1   0   48.63   10.11
  -7  -1   0   35.66    9.96
  -7  -1   0   34.42    4.40
   7  -1   0   42.70    6.35
  -7  -1   0   38.96    9.28
   7  -1   0   43.11    8.54
   7   1   0   43.27    4.53
  -7   1   0   30.86   10.49
  -7   1   0   21.13    6.82
   7   1   0   56.29   10.65
  -7   1   0   42.62    6.49
   7   1   0   46.87    8.52
   7   1   0   37.98    7.87
   8  -1   0  428.33   24.02
  -8  -1   0  441.51   17.80
   8  -1   0  393.21   23.76
  -8  -1   0  452.15   27.30
  -8  -1   0  404.67   25.74
   8  -1   0  398.66   19.48
   8  -1   0  500.58   28.75
   8  -1   0  431.80   26.55
  -8  -1   0  428.05   24.61
   8   1   0  389.15   23.20
  -8   1   0  463.51   25.90
   8   1   0  430.23   24.84
  -8   1   0  427.14   20.47
   8   1   0  403.88   17.42
  -8   1   0  420.61   25.89
   8   1   0  418.84   27.39
   8   1   0  469.79   26.73
  -9  -1   0   88.91   14.69
  -9  -1   0   49.35   10.85
   9  -1   0   82.38   14.56
  -9  -1   0   76.19   14.47
   9  -1   0   61.56   11.46
   9  -1   0   84.22   14.79
  -9  -1   0   68.27    6.46
   9  -1   0   98.30   13.22
   9   1   0   76.46   13.23
   9   1   0   68.62   13.66
   9   1   0   73.39    6.41
  -9   1   0  102.04   16.33
  -9   1   0   83.81    8.64
   9   1   0   85.37   13.17
   9   1   0   65.54   11.00
  -9   1   0   77.84   13.35
  10  -1   0  352.98   18.09
 -10  -1   0  352.45   15.91
 -10  -1   0  373.33   27.15
  10  -1   0  325.55   24.82
 -10  -1   0  347.44   25.01
  10  -1   0  350.61   27.62
  10  -1   0  323.02   23.50
  10   1   0  335.66   27.42
 -10   1   0  398.78   28.22
  10   1   0  362.64   16.05
 -10   1   0  341.30   25.65
  10   1   0  318.25   24.42
  10   1   0  364.92   23.28
 -10   1   0  373.23   19.12
 -11  -1   0   11.50    9.42
 -11  -1   0    6.64    3.85
  11  -1   0   -2.04    4.33
  11  -1   0    6.17   10.46
 -11  -1   0    2.73    8.96
 -11   1   0   -8.03    9.08
  11   1   0    2.93    3.23
  11   1   0    2.46    9.84
 -11   1   0    7.08    9.71
 -11   1   0    8.96    5.28
  12  -1   0 1680.81   63.15
 -12  -1   0 1710.54   75.31
  12  -1   0 1743.63   78.61
 -12  -1   0 1695.24   81.70
 -12   1   0 1708.91   76.26
  12   1   0 1663.39   77.70
 -12   1   0 1739.64   64.41
  13  -1   0   80.21   10.32
 -13  -1   0   68.41   18.25
  13  -1   0   70.85   17.88
 -13   1   0   59.95   15.74
  13   1   0   66.82   17.84
 -13   1   0   69.59    9.48
 -13   1   0   23.97   13.60
 -14  -1   0  543.53   41.73
  14  -1   0  584.71   41.52
 -14  -1   0  578.47   39.52
  14  -1   0  598.08   26.48
 -14   1   0  547.63   42.06
 -14   1   0  603.82   40.07
  14   1   0  574.03   41.07
 -14   1   0  531.37   25.97
 -15  -1   0   45.76   16.69
  15  -1   0   10.96   14.03
 -15  -1   0   15.52   15.97
 -15   1   0   19.30   16.54
  15   1   0   21.19   14.94
 -15   1   0   16.17   14.81
 -16  -1   0  104.23   21.50
 -16  -1   0   75.63   23.14
  16  -1   0  119.26   24.87
 -16   1   0  107.08   23.58
 -16   1   0   89.30   21.73
  16   1   0  131.26   24.95
  17  -1   0   14.32   16.42
 -17  -1   0    3.65   15.40
  17   1   0   -7.25   13.58
 -17   1   0   30.85   19.02
   0  -2   0 7199.07  235.12
   1  -2   0 2514.70   83.77
  -1  -2   0 2538.25   84.42
   1  -2   0 2523.58   84.59
   1  -2   0 2444.04   83.65
   1  -2   0 2475.75   84.27
  -1  -2   0 2467.29   84.35
  -1  -2   0 2442.35   82.85
   1  -2   0 2513.04   84.01
  -1  -2   0 2613.02   82.57
  -1   2   0 2490.74   84.35
   1   2   0 2496.68   84.24
   1   2   0 2557.37   82.45
  -1   2   0 2475.47   84.05
  -1   2   0 2509.58   84.49
   1   2   0 2506.58   82.97
  -2  -2   0  899.53   31.08
  -2  -2   0  859.69   29.29
   2  -2   0  869.91   31.99
  -2  -2   0  841.28   32.51
   2  -2   0  884.32   33.09
   2  -2   0  856.58   32.07
   2  -2   0  858.24   32.43
   2   2   0  865.27   33.42
   2   2   0  900.90   31.35
   2   2   0  904.21   33.05
  -2   2   0  870.76   32.01
  -2   2   0  890.54   32.28
  -2   2   0  885.62   32.70
  -2   2   0  880.10   32.58
   3  -2   0  636.95   25.89
  -3  -2   0  663.95   26.93
   3  -2   0  669.40   25.73
   3  -2   0  644.03   27.31
   3  -2   0  661.96   26.65
  -3  -2   0  641.78   25.10
  -3  -2   0  634.64   27.16
  -3   2   0  612.42   26.44
  -3   2   0  663.10   27.02
   3   2   0  671.04   27.58
  -3   2   0  658.22   26.27
  -3   2   0  668.26   25.83
   3   2   0  673.19   27.39
   3   2   0  681.42   25.34
  -4  -2   0  198.34   11.46
  -4  -2   0  204.15   13.42
   4  -2   0  197.61   11.94
  -4  -2   0  204.51   13.16
   4  -2   0  207.66   11.42
   4  -2   0  187.06   13.42
   4   2   0  184.68   12.93
  -4   2   0  210.45   12.89
  -4   2   0  206.15   11.42
  -4   2   0  223.81   12.75
   4   2   0  228.21   11.83
  -4   2   0  221.99   13.34
   5  -2   0   60.46    9.58
   5  -2   0   70.20    7.86
   5  -2   0   82.87   11.40
   5  -2   0   65.96    8.80
  -5  -2   0   47.62    7.98
  -5  -2   0   55.22    9.04
   5  -2   0   78.34    9.77
  -5  -2   0   45.74    7.19
  -5   2   0   66.29    7.09
  -5   2   0   68.48    9.19
   5   2   0   76.94    8.65
   5   2   0   49.88    8.84
   5   2   0   61.69    8.76
  -5   2   0   78.60    9.79
   6  -2   0 1027.36   46.15
   6  -2   0 1109.45   46.50
   6  -2   0 1068.17   43.63
   6  -2   0 1068.46   40.93
  -6  -2   0 1114.79   47.25
   6  -2   0 1084.37   44.31
  -6  -2   0 1117.29   43.29
   6   2   0 1109.34   45.18
   6   2   0 1025.54   45.06
   6   2   0 1031.89   42.41
  -6   2   0 1040.71   44.42
  -6   2   0 1041.92   41.23
  -6   2   0 1052.79   44.38
   7  -2   0  317.06   22.13
  -7  -2   0  336.47   22.12
  -7  -2   0  342.65   23.58
   7  -2   0  353.17   20.39
   7  -2   0  349.70   20.77
   7  -2   0  345.93   23.18
  -7  -2   0  353.89   20.34
   7   2   0  366.31   19.87
   7   2   0  349.96   21.29
  -7   2   0  371.02   22.12
  -7   2   0  349.00   18.17
  -7   2   0  371.09   25.01
   7   2   0  327.71   21.32
   8  -2   0 4061.58  146.69
  -8  -2   0 4178.91  149.41
   8  -2   0 4223.14  150.75
  -8  -2   0 4235.31  150.75
   8  -2   0 3987.17  146.06
   8  -2   0 4029.45  141.23
   8  -2   0 4058.48  150.08
   8   2   0 3965.17  144.50
  -8   2   0 4069.36  147.64
  -8   2   0 4147.36  148.41
   8   2   0 4154.28  152.49
  -8   2   0 4118.93  142.24
   8   2   0 4317.88  149.43
   9  -2   0  674.66   29.95
   9  -2   0  690.45   38.11
   9  -2   0  668.86   34.33
  -9  -2   0  691.77   37.91
   9  -2   0  748.58   38.45
  -9  -2   0  705.15   38.09
   9  -2   0  687.52   34.97
  -9  -2   0  700.44   34.81
   9   2   0  685.24   33.78
   9   2   0  658.69   35.64
  -9   2   0  671.92   30.84
  -9   2   0  687.35   37.11
  -9   2   0  652.65   36.09
   9   2   0  692.29   36.67
 -10  -2   0  864.50   46.10
  10  -2   0  895.79   58.70
  10  -2   0  912.09   47.36
 -10  -2   0  855.12   44.85
  10  -2   0  857.34   36.76
 -10  -2   0  824.63   42.41
 -10   2   0  831.00   37.53
 -10   2   0  922.29   46.12
  10   2   0 1034.46   49.24
 -10   2   0  889.81   44.89
  10   2   0  841.88   41.53
  11  -2   0  513.27   25.39
  11  -2   0  557.28   36.40
 -11  -2   0  552.60   32.57
 -11  -2   0  485.40   34.75
 -11   2   0  480.79   32.99
 -11   2   0  530.02   26.76
 -11   2   0  591.34   36.41
  11   2   0  519.10   35.90
 -12  -2   0   94.48   19.28
  12  -2   0   94.60   11.68
  12  -2   0   84.87   18.79
 -12  -2   0   82.60   15.68
 -12   2   0   79.00   17.06
 -12   2   0   99.40   12.41
  12   2   0   95.24   19.68
 -13  -2   0    4.21    9.41
 -13  -2   0   11.43   11.19
  13  -2   0    4.65   11.68
  13  -2   0    4.79    6.41
  13   2   0   -1.01   11.19
 -13   2   0   19.58   14.32
 -13   2   0    3.90    6.43
 -13   2   0    5.23   11.03
  14  -2   0  196.31   14.59
 -14  -2   0  170.18   24.97
 -14  -2   0  158.94   25.87
  14  -2   0  115.39   22.77
 -14   2   0  148.86   14.60
 -14   2   0  161.67   25.55
 -14   2   0  129.28   23.25
  14   2   0  173.37   27.70
  15  -2   0   69.02   19.42
 -15  -2   0   82.59   19.48
 -15  -2   0   52.69   20.96
 -15   2   0   22.31   16.08
  15   2   0  110.87   22.01
 -15   2   0   33.52    9.86
 -15   2   0   67.20   19.02
 -16  -2   0  505.46   39.74
 -16  -2   0  442.94   42.96
  16  -2   0  525.62   47.50
 -16   2   0  482.50   42.55
  16   2   0  686.14   65.45
  17  -2   0   46.79   18.93
 -17  -2   0   32.51   19.34
 -17   2   0   35.49   17.70
  17   2   0   41.76   16.85
   0  -3   0   -0.27    2.43
   0  -3   0    1.50    1.76
   0  -3   0    0.26    2.89
   0  -3   0    1.99    1.99
   0   3   0    3.33    2.76
   0   3   0    1.12    1.84
   0   3   0   -0.31    1.87
   0   3   0   -0.60    2.58
   1  -3   0   23.60    4.18
   1  -3   0   30.10    4.06
  -1  -3   0   27.07    3.72
  -1  -3   0   33.20    4.36
  -1  -3   0   24.00    2.38
  -1  -3   0   22.08    3.93
   1  -3   0   23.23    4.07
   1  -3   0   22.87    3.57
   1   3   0   27.99    2.58
   1   3   0   28.70    4.52
  -1   3   0   21.12    3.67
  -1   3   0   23.89    3.54
  -1   3   0   28.08    4.48
  -1   3   0   27.84    4.43
   1   3   0   30.92    3.79
   1   3   0   27.91    4.04
  -2  -3   0  155.45   10.28
  -2  -3   0  166.20    8.05
   2  -3   0  150.09    9.31
  -2  -3   0  162.93    9.92
   2  -3   0  169.29   10.40
   2  -3   0  153.07    9.45
   2  -3   0  170.96    9.29
  -2  -3   0  157.12    7.27
   2   3   0  157.11    9.91
  -2   3   0  149.92    9.43
   2   3   0  180.22    7.82
   2   3   0  168.86   10.14
  -2   3   0  140.94    9.19
  -2   3   0  162.69    9.01
  -2   3   0  158.71    9.77
   2   3   0  165.62    7.42
   3  -3   0 1158.30   42.74
  -3  -3   0 1135.54   38.65
  -3  -3   0 1203.12   41.35
   3  -3   0 1172.42   43.01
  -3  -3   0 1175.74   43.78
  -3  -3   0 1073.05   44.00
   3  -3   0 1154.91   43.50
   3  -3   0 1165.51   44.55
   3   3   0 1146.21   38.69
  -3   3   0 1146.52   42.82
   3   3   0 1245.45   44.58
   3   3   0 1168.85   41.90
  -3   3   0 1099.79   43.42
  -3   3   0 1162.86   43.75
   3   3   0 1099.58   44.49
  -3   3   0 1170.88   43.18
  -4  -3   0 3513.04  128.76
  -4  -3   0 3795.40  128.56
   4  -3   0 3671.47  126.73
   4  -3   0 3655.47  127.33
   4  -3   0 3665.15  127.98
   4  -3   0 3825.31  129.83
  -4  -3   0 3746.52  125.74
   4   3   0 3859.89  132.41
  -4   3   0 3629.48  126.90
   4   3   0 3806.09  129.98
   4   3   0 3846.03  126.24
  -4   3   0 3770.16  131.64
  -4   3   0 3648.70  128.22
  -4   3   0 3565.27  127.22
  -5  -3   0 1984.53   73.39
   5  -3   0 2017.17   70.69
   5  -3   0 1831.66   73.59
   5  -3   0 1998.89   72.43
  -5  -3   0 2012.50   70.17
   5  -3   0 1976.39   71.46
  -5  -3   0 1875.09   72.92
   5   3   0 2071.29   74.17
  -5   3   0 1879.76   71.71
   5   3   0 1891.38   73.16
  -5   3   0 1974.47   72.67
  -5   3   0 1889.71   70.39
  -5   3   0 1932.79   73.08
   5   3   0 2001.95   70.23
  -6  -3   0  760.17   33.37
   6  -3   0  767.89   32.90
  -6  -3   0  832.30   37.52
   6  -3   0  779.18   34.59
  -6  -3   0  810.89   37.11
   6  -3   0  698.09   36.24
   6  -3   0  863.84   37.16
   6  -3   0  841.06   35.94
  -6   3   0  801.30   35.68
  -6   3   0  806.65   35.98
   6   3   0  803.36   33.59
   6   3   0  793.50   36.69
   6   3   0  745.20   36.08
  -6   3   0  826.28   37.04
  -6   3   0  824.87   33.82
   7  -3   0  212.20   15.13
   7  -3   0  206.75   15.57
   7  -3   0  182.80   13.16
   7  -3   0  217.80   31.62
   7  -3   0  212.86   16.97
  -7  -3   0  197.13   16.55
  -7  -3   0  202.45   20.24
  -7  -3   0  202.51   14.88
  -7   3   0  194.99   16.16
  -7   3   0  211.76   14.10
   7   3   0  197.60   16.36
   7   3   0  202.73   14.03
  -7   3   0  215.63   16.78
   7   3   0  220.47   16.45
   8  -3   0   30.02   10.40
  -8  -3   0   58.03   12.51
   8  -3   0   30.84    9.22
   8  -3   0   51.06    8.50
  -8  -3   0   38.89   10.73
   8  -3   0   30.81   14.26
  -8  -3   0   55.10   10.17
   8  -3   0   51.50    9.12
   8   3   0   41.72    8.64
   8   3   0   39.98   10.02
  -8   3   0   59.80   12.04
  -8   3   0   44.35    8.45
  -8   3   0   47.70   10.94
   8   3   0   45.88   11.71
   9  -3   0  104.34   15.95
   9  -3   0  106.77   11.08
  -9  -3   0  105.15   17.82
   9  -3   0  120.55   18.60
   9  -3   0  139.41   14.69
  -9  -3   0  131.53   18.88
   9  -3   0  115.09   15.62
  -9  -3   0  114.21   14.33
  -9   3   0  105.61   15.68
   9   3   0  118.36   14.74
   9   3   0  113.18   16.30
  -9   3   0  142.25   13.22
  -9   3   0  155.58   19.82
   9   3   0  103.02   14.51
 -10  -3   0 1162.91   51.48
 -10  -3   0 1100.06   54.48
  10  -3   0 1159.68   55.83
 -10  -3   0 1020.35   53.42
  10  -3   0 1187.17   46.55
 -10   3   0 1180.61   54.96
  10   3   0 1039.37   49.01
 -10   3   0 1126.53   47.44
 -10   3   0 1107.23   53.38
  11  -3   0  270.35   17.81
 -11  -3   0  292.30   25.15
 -11  -3   0  288.00   23.09
 -11  -3   0  253.06   25.08
  11  -3   0  254.84   25.30
 -11   3   0  238.21   23.07
  11   3   0  226.67   24.39
 -11   3   0  271.98   18.93
 -11   3   0  258.36   24.94
  11   3   0  230.07   20.75
  12  -3   0 1444.77   56.29
 -12  -3   0 1248.78   66.57
  12  -3   0 1408.38   68.25
 -12  -3   0 1340.44   62.98
 -12  -3   0 1397.14   66.37
  12   3   0 1508.01   69.89
 -13  -3   0  231.73   29.86
  13  -3   0  289.99   29.62
  13  -3   0  250.17   17.52
 -13  -3   0  283.83   25.52
 -13   3   0  223.57   28.73
 -13   3   0  257.63   18.95
  13   3   0  248.38   26.81
 -13   3   0  204.47   26.57
 -14  -3   0  555.12   42.93
  14  -3   0  675.72   44.63
  14  -3   0  624.79   31.06
 -14  -3   0  574.71   39.27
 -14   3   0  639.32   32.57
  14   3   0  698.23   44.82
 -14   3   0  548.20   42.12
 -14   3   0  645.99   43.57
 -15  -3   0   57.07   16.91
  15  -3   0   65.57   19.22
 -15  -3   0   46.81   17.49
  15   3   0   52.14   18.39
 -15   3   0   39.04   17.39
 -15   3   0   30.75    9.80
 -15   3   0   83.79   21.02
 -16  -3   0   21.70   15.43
 -16  -3   0   45.80   20.65
 -16   3   0   22.72   18.43
 -16   3   0   30.57   15.75
 -17  -3   0   22.45   23.53
  17  -3   0    8.50   15.96
  17   3   0   24.80   16.92
   0  -4   0 2168.17   75.29
   0  -4   0 2237.65   74.50
   0  -4   0 2214.56   77.01
   0  -4   0 2162.12   76.07
   0   4   0 2204.45   74.51
   0   4   0 2190.90   75.31
   0   4   0 2239.21   76.33
   0   4   0 2235.69   76.97
   1  -4   0  563.40   23.37
   1  -4   0  549.87   21.80
   1  -4   0  551.74   22.98
  -1  -4   0  563.08   19.99
  -1  -4   0  527.96   19.99
  -1  -4   0  538.88   23.08
  -1  -4   0  542.99   21.63
   1  -4   0  558.63   21.77
  -1  -4   0  545.09   22.14
   1   4   0  563.68   21.81
  -1   4   0  552.77   21.72
  -1   4   0  535.51   22.99
  -1   4   0  560.84   22.06
  -1   4   0  565.13   23.42
   1   4   0  553.96   22.04
  -2  -4   0  480.15   18.29
  -2  -4   0  488.73   18.89
   2  -4   0  492.20   20.54
  -2  -4   0  506.95   21.87
   2  -4   0  472.74   20.22
   2  -4   0  473.28   21.36
   2  -4   0  494.97   22.02
   2  -4   0  489.95   20.85
  -2  -4   0  480.57   21.33
  -2   4   0  462.83   21.37
   2   4   0  497.61   19.04
  -2   4   0  498.12   21.65
  -2   4   0  488.24   21.09
   2   4   0  479.92   17.89
   2   4   0  500.03   21.32
   3  -4   0  284.08   15.08
   3  -4   0  295.58   16.41
   3  -4   0  286.24   14.54
  -3  -4   0  290.48   11.59
  -3  -4   0  279.52   12.63
   3  -4   0  299.82   15.13
  -3  -4   0  246.85   15.57
  -3  -4   0  279.28   15.25
   3   4   0  285.69   11.56
  -3   4   0  249.64   14.59
  -3   4   0  275.02   14.57
   3   4   0  272.60   12.60
   3   4   0  283.24   15.74
   3   4   0  310.80   16.24
  -3   4   0  275.44   15.44
  -3   4   0  284.64   15.32
   4  -4   0   91.41    9.70
  -4  -4   0   90.07    9.49
  -4  -4   0   98.63   10.16
   4  -4   0   85.89    9.01
   4  -4   0  115.66   10.89
  -4  -4   0  117.20    8.07
  -4  -4   0   99.83    4.64
   4  -4   0   96.27   10.47
  -4   4   0   83.55    8.50
   4   4   0   96.99    9.74
   4   4   0  100.86    9.93
   4   4   0   87.16    7.76
  -4   4   0   83.26    9.20
  -4   4   0  100.17    9.77
  -4   4   0   92.07    9.00
   5  -4   0  292.49   17.65
  -5  -4   0  291.83   18.83
   5  -4   0  293.04   16.80
   5  -4   0  315.76   19.54
  -5  -4   0  302.30   18.25
   5  -4   0  303.82   16.75
  -5  -4   0  310.99   15.71
   5   4   0  308.62   19.06
  -5   4   0  285.11   16.76
   5   4   0  291.24   16.10
  -5   4   0  303.01   17.68
  -5   4   0  296.76   17.99
  -5   4   0  308.40   18.42
   5   4   0  314.46   19.57
   6  -4   0 1461.68   55.15
  -6  -4   0 1460.75   58.15
  -6  -4   0 1479.19   54.26
   6  -4   0 1465.54   57.05
  -6  -4   0 1351.65   57.68
   6  -4   0 1317.11   58.33
   6  -4   0 1437.78   55.95
  -6   4   0 1477.35   58.09
   6   4   0 1520.31   59.64
   6   4   0 1325.17   57.58
   6   4   0 1472.11   54.73
  -6   4   0 1373.78   55.17
  -6   4   0 1406.61   56.49
   7  -4   0  665.94   29.90
   7  -4   0  655.09   31.36
   7  -4   0  699.56   33.72
   7  -4   0  702.94   32.88
  -7  -4   0  648.97   33.72
  -7  -4   0  640.69   29.80
  -7  -4   0  650.28   33.85
   7  -4   0  582.95   33.47
  -7   4   0  650.91   32.40
   7   4   0  703.20   34.64
  -7   4   0  606.85   32.51
  -7   4   0  668.24   30.77
   7   4   0  645.72   30.17
  -7   4   0  662.76   33.41
   7   4   0  620.64   33.12
   8  -4   0 1115.41   49.98
  -8  -4   0 1094.05   50.43
   8  -4   0 1077.89   44.42
  -8  -4   0 1051.23   49.68
   8  -4   0  959.01   49.19
   8  -4   0 1025.41   47.36
  -8  -4   0 1094.98   45.51
   8  -4   0 1020.37   46.32
  -8   4   0 1131.83   48.94
   8   4   0 1027.58   45.03
  -8   4   0 1130.98   45.62
  -8   4   0 1092.50   48.94
   8   4   0 1023.19   48.91
   8   4   0 1083.08   49.61
  -9  -4   0  462.66   30.20
   9  -4   0  461.56   24.67
   9  -4   0  455.09   27.11
   9  -4   0  450.62   30.52
  -9  -4   0  516.49   27.46
   9  -4   0  424.35   27.51
   9  -4   0  477.14   30.30
  -9  -4   0  481.08   30.79
   9   4   0  411.67   25.32
  -9   4   0  494.44   26.33
   9   4   0  501.70   30.23
   9   4   0  421.29   28.57
  -9   4   0  460.65   29.19
  -9   4   0  492.40   29.65
 -10  -4   0  553.78   37.30
  10  -4   0  731.94   41.19
  10  -4   0  716.44   32.29
 -10  -4   0  639.87   38.85
 -10  -4   0  653.03   34.87
 -10   4   0  626.88   37.57
 -10   4   0  703.16   37.67
 -10   4   0  648.47   37.74
 -11  -4   0  258.72   21.94
 -11  -4   0  300.32   26.05
 -11  -4   0  254.79   24.76
  11  -4   0  304.84   27.23
  11  -4   0  267.95   19.05
 -11   4   0  310.13   26.32
  11   4   0  247.72   21.27
 -11   4   0  290.49   20.34
 -11   4   0  230.42   23.43
 -12  -4   0   62.99   16.50
 -12  -4   0   25.81   13.95
 -12  -4   0   45.17   12.87
  12  -4   0   35.10    9.74
  12  -4   0   36.57   13.79
 -12   4   0   24.82   10.39
 -12   4   0   56.94   12.05
 -12   4   0   53.28   18.34
  12   4   0   51.70   16.71
 -13  -4   0  -18.60    9.41
  13  -4   0    2.15   11.88
 -13  -4   0    3.98    9.93
 -13  -4   0    4.74   11.27
 -13   4   0    2.51   11.09
 -13   4   0    3.98   11.69
  13   4   0   41.55   14.24
 -13   4   0   10.53    8.79
  14  -4   0  225.70   29.25
 -14  -4   0  187.13   28.90
 -14  -4   0  202.44   26.11
  14  -4   0  202.88   17.37
  14   4   0  176.26   26.20
 -14   4   0  171.51   17.83
 -14   4   0  201.77   29.62
 -14   4   0  170.26   28.19
 -15  -4   0  125.05   25.76
  15  -4   0  174.48   28.82
 -15  -4   0  199.85   25.84
 -15   4   0  165.73   18.71
 -15   4   0  213.09   29.74
  15   4   0  216.54   30.23
 -15   4   0  257.14   34.72
 -16  -4   0  407.76   35.56
  16  -4   0  373.30   40.60
 -16  -4   0  440.71   41.58
 -16   4   0  374.35   38.46
 -16   4   0  423.54   27.03
 -16   4   0  380.75   36.69
  16   4   0  393.00   42.60
  17  -4   0  180.02   38.43
 -17  -4   0  248.80   40.90
  17   4   0  324.50   58.08
 -18  -4   0  152.60   28.89
   0  -5   0   10.00    4.03
   0  -5   0    8.59    2.80
   0  -5   0    8.15    3.76
   0  -5   0    7.54    3.08
   0   5   0   10.43    3.26
   0   5   0    0.83    3.40
   0   5   0   10.94    2.84
   0   5   0    3.81    3.50
   1  -5   0  318.74   14.94
  -1  -5   0  320.31   15.14
   1  -5   0  315.98   16.34
   1  -5   0  308.44   16.69
  -1  -5   0  337.54   16.76
  -1  -5   0  330.54   13.35
   1  -5   0  334.81   15.09
  -1  -5   0  326.85   15.48
  -1  -5   0  344.14   13.25
   1   5   0  337.13   16.93
  -1   5   0  313.64   14.82
  -1   5   0  333.28   16.62
  -1   5   0  318.46   15.23
   1   5   0  343.00   15.53
  -1   5   0  323.69   16.47
   1   5   0  319.93   15.32
   2  -5   0 1151.91   44.64
   2  -5   0 1118.94   44.11
  -2  -5   0 1127.72   43.65
   2  -5   0 1208.84   43.26
  -2  -5   0 1120.93   41.33
  -2  -5   0 1167.71   39.65
  -2  -5   0 1149.56   44.19
   2  -5   0 1138.43   42.44
   2  -5   0 1146.57   42.67
  -2   5   0 1141.61   43.25
  -2   5   0 1152.43   44.19
  -2   5   0 1154.70   44.26
   2   5   0 1123.39   43.30
   2   5   0 1115.58   41.38
   2   5   0 1148.14   39.62
   3  -5   0 1249.44   48.71
   3  -5   0 1213.60   47.43
  -3  -5   0 1271.76   49.10
  -3  -5   0 1213.70   49.75
  -3  -5   0 1272.56   44.78
   3  -5   0 1287.56   49.97
   3  -5   0 1260.64   47.57
   3  -5   0 1280.76   48.67
  -3  -5   0 1242.58   44.96
   3   5   0 1296.57   44.55
   3   5   0 1316.34   49.92
  -3   5   0 1339.98   49.58
   3   5   0 1329.84   59.06
   3   5   0 1333.71   45.02
  -3   5   0 1245.00   48.95
  -3   5   0 1202.98   48.39
  -4  -5   0 1301.78   45.13
   4  -5   0 1356.72   50.19
  -4  -5   0 1308.62   51.38
  -4  -5   0 1333.76   47.38
   4  -5   0 1304.89   50.71
   4  -5   0 1310.45   52.75
   4  -5   0 1327.58   51.07
  -4  -5   0 1225.27   51.93
   4   5   0 1217.47   51.61
  -4   5   0 1292.34   50.11
  -4   5   0 1343.22   51.70
   4   5   0 1381.53   52.46
   4   5   0 1299.45   47.41
  -4   5   0 1302.94   51.30
   4   5   0 1314.12   45.17
  -4   5   0 1324.79   51.20
   5  -5   0  999.37   42.31
   5  -5   0 1028.81   44.47
  -5  -5   0  997.18   42.64
   5  -5   0 1013.03   41.56
  -5  -5   0 1036.72   38.89
   5  -5   0 1026.10   41.37
  -5   5   0 1019.02   42.15
  -5   5   0  981.21   42.56
   5   5   0 1028.17   43.93
   5   5   0 1016.18   39.34
  -5   5   0  981.27   41.55
   5   5   0  986.03   43.42
  -5   5   0 1006.23   42.74
   6  -5   0  696.26   35.59
  -6  -5   0  746.56   30.77
  -6  -5   0  750.41   34.83
   6  -5   0  725.55   32.93
   6  -5   0  702.22   33.68
   6  -5   0  724.09   32.88
  -6   5   0  743.77   33.81
   6   5   0  752.23   34.38
  -6   5   0  694.37   33.93
   6   5   0  753.43   36.01
   6   5   0  682.98   34.67
  -6   5   0  716.30   33.15
   7  -5   0   76.69   11.27
  -7  -5   0   71.36    9.83
   7  -5   0   57.28   12.08
   7  -5   0   78.46   11.01
  -7  -5   0   58.22   11.73
   7   5   0   99.05   14.44
  -7   5   0   88.78   13.18
  -7   5   0   87.49   12.71
   7   5   0   77.44   10.52
  -7   5   0   86.13   12.78
   7   5   0   42.96   10.50
  -7   5   0   83.57   11.40
   8  -5   0   77.56   12.35
   8  -5   0   93.56   12.59
  -8  -5   0   61.85   12.95
   8  -5   0   76.74   12.95
   8  -5   0   64.97   13.20
   8  -5   0  117.45   17.82
  -8  -5   0   59.80   11.77
  -8  -5   0   90.87   11.74
   8   5   0   84.83   13.39
  -8   5   0   85.68   14.49
   8   5   0   95.46   13.14
  -8   5   0   81.48   13.34
  -8   5   0   72.76   13.92
  -8   5   0   79.17   13.64
   8   5   0   87.25   14.89
  -9  -5   0  168.95   21.08
   9  -5   0  114.06   15.13
   9  -5   0  111.95   17.97
   9  -5   0  133.81   13.59
   9  -5   0  136.81   18.38
  -9  -5   0  104.06   16.64
  -9  -5   0  148.20   16.32
  -9   5   0  138.97   15.09
  -9   5   0  138.55   18.01
   9   5   0  134.18   16.12
   9   5   0  151.87   18.71
  -9   5   0  120.70   17.88
 -10  -5   0   57.09   13.73
 -10  -5   0   84.02   16.65
  10  -5   0  109.77   18.38
 -10  -5   0   91.10   13.83
  10  -5   0  111.31   14.31
 -10   5   0   91.65   16.89
  10   5   0  105.49   14.25
 -10   5   0   83.82   15.93
 -10   5   0   96.75   14.24
 -11  -5   0  478.61   29.42
  11  -5   0  486.31   34.77
 -11  -5   0  448.06   33.24
 -11  -5   0  449.85   33.25
  11  -5   0  417.84   28.58
 -11   5   0  545.60   34.53
  11   5   0  427.47   27.79
 -11   5   0  445.91   32.31
 -11   5   0  445.07   27.37
  12  -5   0  779.95   37.36
 -12  -5   0  750.48   41.20
 -12  -5   0  743.39   56.79
 -12  -5   0  693.35   45.14
 -12   5   0  740.77   38.71
 -12   5   0  805.99   47.33
 -12   5   0  735.34   45.23
  13  -5   0  459.85   27.69
 -13  -5   0  445.34   36.90
 -13  -5   0  532.73   33.42
 -13  -5   0  474.94   35.80
  13  -5   0  453.41   36.03
 -13   5   0  469.86   36.85
 -13   5   0  488.24   30.50
  13   5   0  564.16   39.04
 -13   5   0  480.53   36.99
 -14  -5   0  355.69   30.14
  14  -5   0  349.10   33.65
 -14  -5   0  273.93   34.49
 -14  -5   0  366.01   32.09
  14  -5   0  277.44   22.47
 -14   5   0  380.00   33.99
  14   5   0  332.11   33.16
 -14   5   0  301.44   24.60
 -14   5   0  348.19   32.95
  15  -5   0  157.32   27.44
 -15  -5   0  154.50   37.90
 -15  -5   0  109.87   21.39
 -15   5   0  155.19   28.13
 -15   5   0  114.80   16.62
 -15   5   0  137.66   24.98
  15   5   0  140.28   24.63
  16  -5   0   44.62   19.02
 -16  -5   0   58.07   22.66
 -16  -5   0   29.98   15.79
  16   5   0   44.16   17.57
 -16   5   0   67.35   21.03
 -16   5   0   55.55   21.10
 -16   5   0   54.89   15.21
 -17  -5   0  -13.18   14.90
 -18  -5   0   51.71   23.18
   0  -6   0 3829.68  131.74
   0  -6   0 3797.25  127.84
   0  -6   0 3852.32  130.61
   0  -6   0 3781.80  129.22
   0   6   0 3767.67  130.63
   0   6   0 3768.20  127.91
   0   6   0 3872.35  129.34
   1  -6   0 3275.60  111.62
  -1  -6   0 3084.41  106.88
  -1  -6   0 3164.66  106.85
   1  -6   0 3323.69  109.60
   1  -6   0 3233.99  109.07
  -1  -6   0 3206.73  109.93
  -1  -6   0 3213.39  109.87
   1  -6   0 3205.18  112.06
  -1  -6   0 3171.04  111.80
  -1   6   0 3222.83  109.36
   1   6   0 3164.67  109.57
  -1   6   0 3102.74  111.48
  -1   6   0 3187.20  109.27
   1   6   0 3199.68  109.97
   1   6   0 3155.01  111.75
  -2  -6   0 1414.53   48.95
   2  -6   0 1438.89   52.77
  -2  -6   0 1461.30   53.77
  -2  -6   0 1347.11   51.40
  -2  -6   0 1382.39   54.32
   2  -6   0 1467.22   52.77
   2  -6   0 1476.68   55.49
  -2  -6   0 1421.45   49.41
   2  -6   0 1399.46   52.36
   2  -6   0 1407.94   54.16
  -2   6   0 1432.57   52.30
  -2   6   0 1401.38   54.38
  -2   6   0 1388.41   54.39
   2   6   0 1453.70   53.41
  -2   6   0 1466.43   53.44
   2   6   0 1478.93   55.17
   2   6   0 1428.45   51.80
   3  -6   0 1151.54   44.81
   3  -6   0 1104.03   41.99
  -3  -6   0 1069.33   38.97
   3  -6   0 1100.68   44.75
  -3  -6   0 1071.81   43.65
  -3  -6   0 1070.47   39.52
  -3  -6   0 1029.23   43.88
   3  -6   0 1049.75   43.36
   3  -6   0 1086.06   42.65
   3   6   0 1106.06   38.17
   3   6   0 1089.41   44.20
   3   6   0 1096.48   39.78
  -3   6   0  976.31   43.01
  -3   6   0 1045.13   42.89
   3   6   0 1081.96   43.28
  -3   6   0 1101.17   43.97
  -4  -6   0  257.49   17.45
   4  -6   0  258.06   16.40
   4  -6   0  270.90   15.70
  -4  -6   0  260.06   12.84
   4  -6   0  256.51   15.84
   4  -6   0  247.48   17.59
  -4  -6   0  236.54   15.88
   4  -6   0  240.50   14.94
  -4  -6   0  238.95   11.74
   4   6   0  252.89   16.87
  -4   6   0  258.05   16.69
  -4   6   0  240.85   16.31
  -4   6   0  252.90   16.40
   4   6   0  243.10   11.88
   4   6   0  283.34   12.64
   4   6   0  264.04   16.91
   5  -6   0   45.72   10.19
   5  -6   0   52.31    8.25
  -5  -6   0   46.86    9.48
  -5  -6   0   69.45   11.20
  -5  -6   0   53.30    4.46
  -5  -6   0   58.18    7.00
   5  -6   0   55.65    9.22
   5  -6   0   31.70    7.56
   5   6   0   52.73    9.67
  -5   6   0   52.29    8.77
   5   6   0   60.66    7.16
   5   6   0   49.70    4.28
  -5   6   0   40.74    8.39
  -5   6   0   49.34    8.95
   5   6   0   52.63   10.09
  -5   6   0   59.47    9.01
  -6  -6   0  459.98   21.90
   6  -6   0  485.30   25.19
   6  -6   0  483.66   27.84
  -6  -6   0  475.56   26.46
   6  -6   0  444.24   24.15
  -6  -6   0  471.05   27.29
   6  -6   0  490.53   25.85
  -6   6   0  491.55   26.35
   6   6   0  471.19   26.97
  -6   6   0  481.15   25.46
  -6   6   0  491.59   25.77
  -6   6   0  454.52   26.08
   6   6   0  455.33   26.53
   6   6   0  465.68   22.54
   7  -6   0 1649.72   64.94
  -7  -6   0 1541.04   67.49
   7  -6   0 1587.43   69.25
  -7  -6   0 1678.09   62.30
   7  -6   0 1729.74   65.80
  -7  -6   0 1665.25   67.49
  -7   6   0 1653.10   66.35
   7   6   0 1621.82   68.49
  -7   6   0 1676.36   66.64
  -7   6   0 1641.75   67.14
  -7   6   0 1612.74   67.46
   7   6   0 1681.21   69.05
   7   6   0 1704.90   63.12
   8  -6   0  408.00   29.56
  -8  -6   0  424.21   29.16
  -8  -6   0  500.66   25.58
   8  -6   0  495.75   28.43
  -8  -6   0  500.86   29.37
   8  -6   0  493.69   26.85
   8  -6   0  511.76   31.12
   8   6   0  494.75   29.81
  -8   6   0  475.01   28.47
   8   6   0  490.36   25.52
  -8   6   0  477.78   27.76
  -8   6   0  514.03   30.04
  -8   6   0  518.77   29.30
   8   6   0  453.47   29.16
   9  -6   0  787.83   39.11
   9  -6   0  751.17   43.56
   9  -6   0  786.03   37.99
  -9  -6   0  776.79   42.30
   9  -6   0  820.77   45.74
  -9  -6   0  775.63   42.57
  -9   6   0  785.59   42.18
  -9   6   0  868.73   40.49
   9   6   0  856.72   38.25
  -9   6   0  751.54   40.92
  -9   6   0  834.15   46.72
  10  -6   0 1108.11   58.15
  10  -6   0 1203.25   51.24
 -10  -6   0 1166.98   57.53
 -10  -6   0 1067.99   56.04
 -10  -6   0 1151.88   50.80
 -10   6   0 1216.37   53.18
 -10   6   0 1236.23   56.65
  10   6   0 1176.81   51.03
 -10   6   0 1137.01   56.59
  11  -6   0  278.11   20.80
  11  -6   0  290.29   27.63
 -11  -6   0  299.46   31.03
 -11  -6   0  240.96   26.21
 -11  -6   0  259.07   21.59
  11   6   0  273.13   21.28
 -11   6   0  256.90   35.38
 -11   6   0  232.52   21.37
 -11   6   0  310.39   26.56
 -12  -6   0  123.88   17.53
  12  -6   0  102.44   21.60
 -12  -6   0   90.68   18.97
 -12  -6   0   94.99   19.26
  12  -6   0   78.68   13.58
 -12   6   0  110.75   17.16
 -12   6   0   68.71   17.20
 -12   6   0   99.61   20.20
  13  -6   0    6.52   12.72
 -13  -6   0   -1.23    9.53
 -13  -6   0   24.05   14.03
 -13  -6   0  -14.22   11.01
 -13   6   0   36.46   13.63
 -13   6   0   15.17   13.50
 -13   6   0   19.44   10.63
  14  -6   0   -0.50   12.99
 -14  -6   0   38.00   18.48
 -14  -6   0   25.24   13.61
 -14   6   0    8.33   13.91
  14   6   0   -9.31   11.58
 -14   6   0    1.80   13.70
 -14   6   0   36.77   11.79
 -15  -6   0  389.34   35.43
 -15  -6   0  322.70   49.79
  15  -6   0  336.00   35.31
 -15  -6   0  342.57   29.94
 -15   6   0  320.63   27.33
 -15   6   0  313.07   34.21
 -15   6   0  465.62   65.80
  15   6   0  320.97   33.23
 -16  -6   0   46.32   18.67
 -16  -6   0   66.17   15.66
  16  -6   0   64.59   20.15
 -16   6   0   76.40   22.57
  16   6   0  118.48   24.01
 -16   6   0   58.96   16.00
 -16   6   0   89.20   24.48
 -17  -6   0  425.38   38.20
 -18  -6   0  101.37   25.46
   0  -7   0   15.59    5.59
   0  -7   0   15.73    4.52
   0  -7   0   13.11    3.62
   0  -7   0   10.21    4.61
   0   7   0   18.29    4.12
   0   7   0   14.56    5.67
   0   7   0   10.81    3.68
   0   7   0   13.78    5.34
  -1  -7   0  134.08   10.15
   1  -7   0  144.41   11.48
   1  -7   0  145.62   11.73
   1  -7   0  117.10    9.10
  -1  -7   0  130.06   11.64
  -1  -7   0  131.90    7.70
   1  -7   0  132.08    9.33
  -1  -7   0  134.19    7.85
  -1   7   0  120.74   11.22
   1   7   0  127.22   10.14
   1   7   0  138.21    9.97
  -1   7   0  127.18    9.72
  -1   7   0  136.37    9.62
  -1   7   0  120.13   10.63
   1   7   0  140.11   11.43
   2  -7   0 1065.27   41.73
  -2  -7   0 1071.28   37.94
  -2  -7   0 1040.82   38.22
  -2  -7   0 1097.05   42.94
   2  -7   0 1107.51   44.93
   2  -7   0 1090.32   43.91
  -2  -7   0 1045.91   41.12
  -2  -7   0 1089.92   44.37
   2  -7   0 1071.42   44.39
  -2   7   0 1104.96   41.94
  -2   7   0 1093.98   44.14
   2   7   0 1093.84   41.59
   2   7   0 1043.48   44.15
  -2   7   0 1057.10   43.89
   2   7   0 1076.81   42.33
  -2   7   0 1062.91   42.42
   3  -7   0 1727.71   65.76
  -3  -7   0 1701.05   65.77
  -3  -7   0 1666.47   61.51
  -3  -7   0 1750.85   66.05
   3  -7   0 1702.44   64.25
   3  -7   0 1690.16   63.76
   3  -7   0 1793.05   67.45
  -3  -7   0 1739.09   59.81
   3  -7   0 1642.64   63.22
   3   7   0 1766.38   59.45
   3   7   0 1755.80   65.20
  -3   7   0 1688.96   66.01
  -3   7   0 1706.86   64.92
   3   7   0 1762.64   66.79
  -3   7   0 1732.20   66.00
   3   7   0 1750.74   61.95
  -4  -7   0 1566.80   62.22
   4  -7   0 1486.90   58.53
   4  -7   0 1550.88   60.64
  -4  -7   0 1567.46   55.24
   4  -7   0 1565.55   59.94
  -4  -7   0 1513.13   60.90
   4  -7   0 1569.10   58.94
   4  -7   0 1640.78   62.84
  -4  -7   0 1518.06   54.74
   4   7   0 1501.13   61.51
   4   7   0 1532.72   55.08
  -4   7   0 1526.53   61.01
  -4   7   0 1514.79   60.34
  -4   7   0 1564.29   60.93
   4   7   0 1566.63   54.23
   4   7   0 1552.47   60.84
  -5  -7   0 3067.03  103.63
   5  -7   0 2964.07  107.97
  -5  -7   0 2988.88  111.06
  -5  -7   0 2913.65  114.29
   5  -7   0 3066.75  108.02
   5  -7   0 3019.97  109.13
  -5  -7   0 3076.86  101.99
   5  -7   0 3072.17  109.58
   5   7   0 3133.19  103.63
  -5   7   0 2922.34  109.67
   5   7   0 3096.48  111.70
  -5   7   0 3011.21  110.37
   5   7   0 2820.40  109.90
   5   7   0 3024.15  101.87
  -6  -7   0  439.96   21.37
  -6  -7   0  509.84   27.96
   6  -7   0  438.84   24.94
  -6  -7   0  464.61   26.43
   6  -7   0  473.61   28.32
  -6  -7   0  453.04   17.45
   6  -7   0  464.25   25.56
   6  -7   0  493.70   26.24
   6  -7   0  474.88   24.72
  -6   7   0  443.52   26.26
   6   7   0  485.78   27.57
  -6   7   0  439.23   25.90
   6   7   0  482.24   27.84
  -6   7   0  445.68   25.91
  -6   7   0  462.14   27.98
   6   7   0  471.17   17.45
   6   7   0  453.96   21.70
   7  -7   0  515.31   27.55
   7  -7   0  511.72   31.58
   7  -7   0  513.16   27.97
  -7  -7   0  525.26   29.53
   7  -7   0  556.94   29.52
  -7  -7   0  479.42   29.92
  -7  -7   0  560.09   25.32
  -7   7   0  521.41   29.09
   7   7   0  629.34   32.60
  -7   7   0  544.70   29.72
  -7   7   0  539.44   30.32
   7   7   0  507.30   33.38
   7   7   0  501.72   25.18
  -7   7   0  532.08   41.36
   8  -7   0  157.81   15.05
   8  -7   0  176.66   22.77
  -8  -7   0  155.61   17.08
  -8  -7   0  189.15   14.38
   8  -7   0  136.76   15.14
  -8  -7   0  135.78   18.06
   8  -7   0  191.76   15.70
  -8   7   0  189.47   17.20
  -8   7   0  181.85   17.89
   8   7   0  178.12   17.59
  -8   7   0  187.96   18.35
  -8   7   0  162.22   16.29
   8   7   0  178.46   14.12
   8   7   0  175.36   18.33
   9  -7   0   14.89   11.66
  -9  -7   0    7.26    8.96
   9  -7   0   30.89    9.39
   9  -7   0   11.58    5.81
  -9  -7   0   18.66    9.52
  -9  -7   0   28.45    7.98
  -9   7   0   34.71   11.34
   9   7   0   22.79    6.56
  -9   7   0   13.16    9.67
  -9   7   0   11.63    9.52
  10  -7   0   63.44   11.97
 -10  -7   0   78.99   16.55
  10  -7   0   57.25   15.92
 -10  -7   0   59.73   14.59
 -10  -7   0   58.11   11.38
 -10   7   0   91.88   18.33
  10   7   0   55.50   10.34
 -10   7   0   63.83   14.20
 -10   7   0   54.53   12.29
  11  -7   0  413.88   32.19
 -11  -7   0  380.10   31.43
 -11  -7   0  318.82   29.70
 -11  -7   0  322.03   23.27
  11   7   0  336.62   23.18
 -11   7   0  348.03   29.09
 -11   7   0  416.56   31.29
 -11   7   0  355.69   25.87
 -12  -7   0  101.95   20.92
 -12  -7   0   91.84   15.42
  12  -7   0  105.53   21.04
 -12  -7   0   75.00   19.30
 -12   7   0  122.36   19.95
 -12   7   0   76.76   19.16
 -12   7   0   89.75   16.31
 -13  -7   0  821.22   52.12
 -13  -7   0  866.77   45.51
  13  -7   0  913.16   53.85
 -13  -7   0  815.46   51.02
 -13   7   0  825.98   45.45
 -13   7   0  840.79   51.53
 -13   7   0  833.05   52.17
 -14  -7   0  253.86   25.55
  14  -7   0  233.66   33.41
 -14  -7   0  199.50   28.32
 -14  -7   0  183.96   28.85
 -14   7   0  243.76   31.65
 -14   7   0  212.85   23.48
 -14   7   0  259.02   33.51
 -15  -7   0  266.83   34.59
 -15  -7   0  293.70   27.22
  15  -7   0  328.85   36.40
 -15  -7   0  274.54   34.41
 -15   7   0  312.99   27.93
 -15   7   0  269.17   34.78
 -15   7   0  279.57   37.35
  15   7   0  263.47   34.56
  16  -7   0   66.32   22.86
 -16  -7   0   44.25   17.61
  16   7   0   51.80   21.35
 -16   7   0   57.20   22.03
 -16   7   0   53.08   17.85
 -17  -7   0   37.43   18.41
 -18  -7   0    0.16   21.90
   0  -8   0   78.20    9.11
   0  -8   0   72.67    6.60
   0  -8   0   84.71    9.27
   0  -8   0   62.28    9.52
   0   8   0   68.43    7.05
   0   8   0   69.08    9.57
   0   8   0   73.23   10.21
   0   8   0   72.75    8.01
  -1  -8   0 3890.96  136.20
  -1  -8   0 3913.02  129.68
  -1  -8   0 3887.09  129.80
  -1  -8   0 3791.74  133.40
   1  -8   0 3831.35  132.69
   1  -8   0 3875.44  136.35
   1  -8   0 3771.16  134.72
   1  -8   0 3952.94  131.99
  -1  -8   0 3860.90  133.22
   1   8   0 3774.54  135.69
  -1   8   0 3951.75  136.07
  -1   8   0 3914.70  132.98
  -1   8   0 3935.52  132.44
  -1   8   0 3750.03  135.03
   1   8   0 3783.17  133.74
   1   8   0 3789.10  132.83
  -2  -8   0  546.98   21.86
   2  -8   0  518.04   28.13
  -2  -8   0  537.48   24.97
  -2  -8   0  547.97   27.59
   2  -8   0  548.75   25.19
  -2  -8   0  564.50   21.56
   2  -8   0  536.76   25.18
   2  -8   0  565.63   27.64
  -2  -8   0  570.83   26.60
   2   8   0  552.46   25.37
   2   8   0  601.58   28.66
  -2   8   0  544.47   27.35
  -2   8   0  571.79   27.85
  -2   8   0  551.15   25.15
  -2   8   0  565.53   26.03
   2   8   0  585.39   26.21
  -3  -8   0 1257.15   48.09
  -3  -8   0 1273.80   52.31
  -3  -8   0 1282.90   51.81
  -3  -8   0 1301.09   45.37
   3  -8   0 1275.80   50.36
   3  -8   0 1337.70   52.49
   3  -8   0 1282.14   53.49
   3  -8   0 1271.08   49.75
  -3  -8   0 1266.87   45.17
   3  -8   0 1277.51   49.82
  -3   8   0 1342.28   52.88
   3   8   0 1267.71   50.91
  -3   8   0 1226.52   50.72
  -3   8   0 1244.13   52.05
   3   8   0 1273.83   48.42
   3   8   0 1234.50   52.74
  -4  -8   0   11.71    7.06
   4  -8   0   20.93    5.90
  -4  -8   0   24.63    5.13
  -4  -8   0   12.84    4.01
   4  -8   0   24.88    6.72
  -4  -8   0   23.70    8.50
   4  -8   0   20.86    7.05
   4  -8   0   21.78    5.99
   4   8   0   31.01    8.30
  -4   8   0   -0.16    6.37
  -4   8   0   20.31    7.38
  -4   8   0   14.09    6.49
   4   8   0   13.50    4.45
   4   8   0   18.85    3.80
   4   8   0   17.82    6.87
   5  -8   0   12.66    8.45
  -5  -8   0    9.83    6.01
   5  -8   0    8.95    4.88
   5  -8   0   16.98    6.69
   5  -8   0   15.09    5.08
  -5  -8   0   15.05    3.81
  -5  -8   0    9.80    4.35
   5  -8   0   10.87    5.61
  -5  -8   0    9.23    6.31
  -5   8   0   21.96    8.35
   5   8   0   14.31    6.33
   5   8   0   12.19    3.97
   5   8   0   14.26    3.73
  -5   8   0    8.80    6.22
  -5   8   0   18.07    6.67
   5   8   0   12.22    6.28
   6  -8   0   13.91    8.59
  -6  -8   0    8.89    3.21
   6  -8   0   15.30    6.42
   6  -8   0    4.83    5.04
  -6  -8   0    7.55    3.97
   6  -8   0   12.88    6.00
   6  -8   0   -0.45    4.93
  -6  -8   0    0.89    5.82
  -6  -8   0    3.53    5.78
   6   8   0    2.50    3.07
   6   8   0   27.48    8.00
  -6   8   0   10.32    6.27
  -6   8   0   14.94    7.53
  -6   8   0    1.46    6.57
   6   8   0   11.07    5.63
   6   8   0    9.13    4.46
   7  -8   0 2120.03   79.15
   7  -8   0 2050.32   84.34
  -7  -8   0 2114.63   74.21
   7  -8   0 1954.06   79.90
   7  -8   0 2068.68   80.00
   7  -8   0 2064.82   84.54
  -7  -8   0 2019.02   81.07
  -7  -8   0 1945.07   82.05
   7   8   0 1977.83   82.86
  -7   8   0 2049.45   81.89
  -7   8   0 1944.60   80.51
   7   8   0 2025.24   82.01
   7   8   0 2049.40   74.45
  -7   8   0 2036.32   81.12
  -7   8   0 2049.35   80.08
   8  -8   0   59.80   11.40
   8  -8   0   55.99   11.35
  -8  -8   0   47.32   11.49
   8  -8   0   68.75   13.24
   8  -8   0   48.84   12.59
  -8  -8   0   89.16   10.57
  -8  -8   0   64.07   13.91
  -8   8   0   76.15   14.42
  -8   8   0   49.72   12.04
   8   8   0   54.54   19.28
   8   8   0   56.80    9.60
  -8   8   0   87.52   15.78
  -8   8   0   72.83   13.68
   9  -8   0 2078.43   84.48
  -9  -8   0 2146.10   88.50
   9  -8   0 1925.52   89.79
  -9  -8   0 2265.25   81.03
  -9  -8   0 2129.88   89.04
  -9   8   0 2239.34   89.64
  -9   8   0 2169.90   86.74
   9   8   0 2179.24   81.23
  -9   8   0 2098.72   86.45
 -10  -8   0  104.10   18.60
 -10  -8   0  131.24   15.22
  10  -8   0   92.45   20.43
 -10  -8   0  125.40   20.02
 -10   8   0  148.43   19.89
  10   8   0  126.97   15.21
 -10   8   0  122.89   18.71
 -10   8   0  115.14   19.65
 -11  -8   0  702.18   42.87
 -11  -8   0  685.77   35.66
 -11  -8   0  590.02   46.54
  11   8   0  813.67   40.60
 -11   8   0  684.18   42.75
 -11   8   0  675.28   41.23
 -11   8   0  700.45   39.64
 -12  -8   0   35.43   12.74
 -12  -8   0    7.55   12.49
  12  -8   0   27.18   13.96
 -12  -8   0   19.96   10.09
 -12   8   0    7.93    8.95
  12   8   0    0.11    7.82
 -12   8   0   -6.57    9.79
 -12   8   0    2.95   10.80
 -13  -8   0   35.96   16.03
 -13  -8   0   17.17   11.18
 -13  -8   0   34.14   13.30
  13  -8   0   44.74   17.02
 -13   8   0   25.88   14.46
 -13   8   0   19.20   15.04
 -13   8   0   50.15   14.32
  14  -8   0   -3.86   14.26
 -14  -8   0   11.37   10.61
 -14  -8   0   27.18   15.25
 -14  -8   0    8.12   14.65
 -14   8   0  -11.16   14.13
 -14   8   0   12.58   14.06
 -15  -8   0  272.59   35.00
 -15  -8   0  263.60   26.13
 -15   8   0  269.09   40.13
 -15   8   0  298.23   38.69
 -15   8   0  279.00   27.19
  16  -8   0  -19.85   15.93
 -16  -8   0  -11.00   16.22
 -16  -8   0   33.56   16.35
 -16   8   0    5.01   14.85
  16   8   0   -5.91   16.53
 -16   8   0   10.84   14.83
 -17  -8   0  220.95   30.28
   0  -9   0    0.00    3.83
   0  -9   0   -5.82    3.95
   0  -9   0   -0.27    3.10
   0  -9   0    9.21    5.07
   0   9   0   10.55    5.56
   0   9   0    3.59    3.44
   0   9   0    6.06    3.99
   0   9   0    5.70    4.41
  -1  -9   0  362.43   17.18
   1  -9   0  403.72   22.15
   1  -9   0  397.86   23.22
  -1  -9   0  400.99   20.74
  -1  -9   0  412.07   21.20
   1  -9   0  403.97   21.51
   1  -9   0  372.38   19.88
  -1  -9   0  383.86   22.57
  -1  -9   0  412.33   17.49
  -1   9   0  408.63   22.58
  -1   9   0  344.76   21.67
  -1   9   0  383.96   19.47
   1   9   0  402.92   21.57
   1   9   0  400.43   20.13
   1   9   0  355.80   21.92
  -1   9   0  348.74   19.26
  -2  -9   0    4.12    3.02
   2  -9   0    3.47    4.67
  -2  -9   0   -0.88    3.62
   2  -9   0    7.75    4.26
  -2  -9   0   16.86    6.49
   2  -9   0    0.13    3.84
  -2  -9   0    5.94    6.91
   2  -9   0    7.81    6.44
  -2  -9   0    3.30    2.74
  -2   9   0    0.19    3.74
   2   9   0    5.61    4.23
  -2   9   0    1.22    6.13
   2   9   0    2.43    4.60
  -2   9   0    0.93    3.82
   2   9   0    0.53    5.15
  -2   9   0    8.34    5.71
  -3  -9   0 2422.93   84.25
   3  -9   0 2466.94   92.23
   3  -9   0 2501.90   93.98
  -3  -9   0 2445.01   88.16
  -3  -9   0 2525.06   92.99
  -3  -9   0 2463.22   91.89
   3  -9   0 2390.99   89.32
   3  -9   0 2466.68   89.56
  -3  -9   0 2505.67   84.21
   3  -9   0 2494.94   90.04
   3   9   0 2415.41   93.04
  -3   9   0 2514.30   93.07
   3   9   0 2484.30   88.52
  -3   9   0 2564.86   91.36
   3   9   0 2376.72   90.30
  -3   9   0 2496.47   92.75
  -4  -9   0   74.65    6.36
   4  -9   0   92.31   10.15
  -4  -9   0   82.89    7.08
   4  -9   0   78.17   11.80
   4  -9   0   90.91    9.92
   4  -9   0   78.13   10.72
  -4  -9   0  105.13   17.32
   4  -9   0   81.87   13.18
  -4  -9   0   76.69   12.18
   4   9   0   90.80   12.51
  -4   9   0  103.94   13.18
  -4   9   0   78.64   12.00
  -4   9   0   79.20   12.93
   4   9   0   84.39    8.35
   4   9   0   93.35   13.82
   5  -9   0 3141.99  111.97
   5  -9   0 2951.89  105.57
  -5  -9   0 2958.73   99.70
   5  -9   0 2947.52  106.90
  -5  -9   0 2941.67  109.68
   5  -9   0 2867.68  105.58
   5  -9   0 2918.69  108.06
  -5  -9   0 2952.70  108.64
  -5  -9   0 2828.25  100.61
  -5   9   0 2815.93  107.51
   5   9   0 2871.40  108.20
   5   9   0 2815.54  100.31
   5   9   0 2819.43   98.92
  -5   9   0 2818.44  107.93
  -5   9   0 2877.59  108.69
   5   9   0 2959.82  110.35
  -6  -9   0    8.78    6.95
  -6  -9   0   23.94    9.75
   6  -9   0   17.35    7.23
   6  -9   0   20.95    7.83
  -6  -9   0   20.74    4.43
  -6  -9   0   21.74    5.22
   6  -9   0   19.69    6.83
   6  -9   0   14.16    6.90
   6  -9   0   23.50    9.42
  -6   9   0   13.45    8.07
   6   9   0   12.17    4.42
  -6   9   0   12.14    7.04
  -6   9   0   26.02    8.25
   6   9   0   20.02    8.83
   6   9   0   21.23    4.89
  -7  -9   0 1000.95   39.90
  -7  -9   0 1065.47   49.59
   7  -9   0  978.44   50.18
   7  -9   0 1003.66   48.56
   7  -9   0  986.98   46.55
  -7  -9   0 1009.27   35.74
   7  -9   0 1027.19   46.27
  -7  -9   0 1021.87   47.87
   7  -9   0 1014.73   46.64
  -7   9   0  957.48   47.46
  -7   9   0  931.68   46.49
  -7   9   0 1034.13   48.27
   7   9   0  925.44   47.40
   7   9   0  958.68   48.86
   7   9   0 1082.76   41.18
   8  -9   0   22.64   11.46
  -8  -9   0   29.02   11.15
  -8  -9   0   19.52    6.72
   8  -9   0   15.97    8.58
   8  -9   0   21.39    7.83
  -8  -9   0   19.59    8.11
   8  -9   0   30.43    9.85
  -8   9   0   35.68   12.18
   8   9   0   40.65    7.69
  -8   9   0   42.38   11.68
   9  -9   0   15.63    9.08
  -9  -9   0   10.37    9.16
  -9  -9   0   -1.06    8.22
   9  -9   0   17.67   12.04
  -9  -9   0    5.54    5.89
  -9   9   0   20.36    9.11
  -9   9   0    1.09    7.85
  -9   9   0    3.12    9.30
   9   9   0   14.91    6.43
 -10  -9   0   87.13   17.22
  10  -9   0   59.12   16.62
 -10  -9   0   64.31   15.88
 -10  -9   0  117.22   13.70
  10  -9   0  102.10   17.98
 -10   9   0   72.87   15.50
  10   9   0   81.95   12.06
 -10   9   0  106.77   17.71
 -11  -9   0  586.95   38.20
 -11  -9   0  532.57   37.46
 -11  -9   0  544.62   30.19
  11  -9   0  518.21   38.51
  11  -9   0  543.05   36.63
 -11   9   0  508.84   34.90
 -11   9   0  504.68   35.17
 -11   9   0  464.92   35.61
  11   9   0  512.34   29.13
  12  -9   0   83.16   19.60
 -12  -9   0   53.99   17.11
 -12  -9   0   63.33   17.08
 -12  -9   0   78.03   14.26
 -12   9   0   30.56   13.82
 -12   9   0   87.41   18.97
 -12   9   0   96.92   19.46
  12   9   0   82.32   13.69
  13  -9   0 1214.38   67.02
 -13  -9   0 1122.91   64.37
 -13  -9   0 1081.95   64.53
 -13  -9   0 1258.20   56.26
 -13   9   0 1296.70   67.51
 -13   9   0 1245.16   67.12
 -13   9   0 1186.52   63.35
 -14  -9   0   14.05   10.67
  14  -9   0   18.78   16.08
 -14  -9   0   20.83   17.44
 -14  -9   0  -13.07   12.74
 -14   9   0   17.85   15.91
 -14   9   0   -8.05   21.28
 -14   9   0    6.88   12.49
 -15  -9   0  370.24   37.68
  15  -9   0  303.47   38.29
 -15  -9   0  353.35   28.78
 -15  -9   0  369.29   36.75
 -15   9   0  249.99   34.94
 -15   9   0  324.37   30.28
 -16  -9   0  -11.96   14.88
  16  -9   0  -26.56   18.15
 -16   9   0  -11.24   18.25
 -16   9   0   10.31   16.30
   0 -10   0  117.47    9.10
   0 -10   0  104.89   10.40
   0 -10   0  107.56   13.61
   0 -10   0  102.37   10.65
   0  10   0  136.10   12.54
   0  10   0  120.21   12.71
   0  10   0  108.16    9.88
   0  10   0  104.25    9.45
  -1 -10   0 2483.76   85.40
   1 -10   0 2356.44   88.63
  -1 -10   0 2410.60   90.03
   1 -10   0 2495.21   91.65
   1 -10   0 2465.28   87.56
  -1 -10   0 2495.97   89.82
  -1 -10   0 2366.57   92.62
  -1 -10   0 2469.04   85.29
   1 -10   0 2453.93   93.34
  -1  10   0 2483.86   88.28
  -1  10   0 2390.21   92.30
   1  10   0 2475.60   93.04
  -1  10   0 2465.64   92.35
   1  10   0 2455.15   89.07
  -1  10   0 2447.01   88.77
   1  10   0 2531.87   90.98
   2 -10   0  105.19   13.48
  -2 -10   0  101.85    7.41
  -2 -10   0  104.70    7.57
   2 -10   0  119.14   10.73
   2 -10   0   95.64   13.67
  -2 -10   0   97.16    9.97
  -2 -10   0  102.27   13.70
   2 -10   0   97.19   10.02
  -2 -10   0  123.43   11.71
  -2  10   0   99.96   10.30
   2  10   0  118.01   12.29
  -2  10   0  119.57   11.16
   2  10   0  107.03   10.72
  -2  10   0   92.58   12.49
  -2  10   0  115.66   12.87
   2  10   0  117.15   11.82
  -3 -10   0  393.63   20.73
   3 -10   0  380.09   21.29
   3 -10   0  357.38   22.63
   3 -10   0  381.37   24.72
  -3 -10   0  374.59   16.62
  -3 -10   0  419.95   23.74
   3 -10   0  394.58   21.52
   3 -10   0  387.45   21.17
  -3 -10   0  412.04   16.79
  -3 -10   0  382.72   24.16
   3  10   0  388.77   21.02
   3  10   0  416.22   24.64
   3  10   0  375.76   21.75
  -3  10   0  338.02   22.90
  -3  10   0  387.84   22.53
  -3  10   0  380.62   23.54
  -4 -10   0   10.33    5.42
  -4 -10   0   28.37    9.23
   4 -10   0   19.35    6.60
   4 -10   0   20.97    7.13
   4 -10   0    9.41    5.59
   4 -10   0   21.20    9.48
  -4 -10   0   14.80    7.26
  -4 -10   0   15.78    4.33
  -4 -10   0   20.34    4.24
  -4  10   0   15.96    7.34
  -4  10   0   20.53    8.57
   4  10   0   18.02    5.55
  -4  10   0   12.14    8.68
   4  10   0   22.61    7.22
   5 -10   0   19.50    8.04
   5 -10   0   10.08    5.11
  -5 -10   0   22.21    8.85
  -5 -10   0   17.59    4.98
  -5 -10   0    9.81    7.84
   5 -10   0   11.29    6.04
  -5 -10   0   14.11    4.61
   5 -10   0   11.91    8.81
   5 -10   0   14.66    7.58
  -5 -10   0   13.26    4.03
   5  10   0    3.42    5.39
   5  10   0   15.84    3.89
  -5  10   0    4.03    6.08
   5  10   0   21.87    5.88
  -5  10   0   13.79    7.55
   5  10   0   22.43    9.20
  -5  10   0   11.25    7.86
  -6 -10   0    5.14    6.81
   6 -10   0    6.44    5.73
   6 -10   0    2.15    6.74
   6 -10   0   -1.29    6.43
   6 -10   0   15.92    6.85
   6 -10   0    7.36    5.42
  -6 -10   0    8.24    4.34
  -6 -10   0    0.64    3.76
  -6 -10   0    9.96    8.64
   6  10   0    8.26    3.44
   6  10   0   -3.39    5.27
  -6  10   0    3.47    6.54
   6  10   0    5.83    4.28
  -6  10   0  -10.39    5.80
   6  10   0    6.74    6.36
  -6  10   0    1.20    6.47
   7 -10   0 1067.92   49.84
   7 -10   0 1096.30   55.25
   7 -10   0 1137.46   49.50
  -7 -10   0 1151.15   52.89
  -7 -10   0 1206.27   54.72
  -7 -10   0 1096.72   41.12
  -7 -10   0 1177.23   43.64
   7  10   0 1149.96   41.08
  -7  10   0 1156.54   53.14
   7  10   0  975.92   51.51
  -7  10   0 1085.56   52.58
   7  10   0 1117.44   45.17
   8 -10   0  316.13   23.26
  -8 -10   0  312.65   17.82
   8 -10   0  274.81   20.54
  -8 -10   0  296.23   25.33
  -8 -10   0  300.03   23.83
   8 -10   0  284.63   26.90
  -8  10   0  280.18   23.83
  -8  10   0  312.81   24.64
   8  10   0  319.20   17.69
  -9 -10   0 1447.42   67.00
  -9 -10   0 1562.03   69.23
   9 -10   0 1462.47   65.64
  -9 -10   0 1522.15   57.75
   9 -10   0 1355.99   69.20
   9  10   0 1445.83   57.64
  -9  10   0 1443.92   67.45
  -9  10   0 1499.55   67.22
 -10 -10   0    1.66   16.25
 -10 -10   0   13.04    8.59
 -10 -10   0   26.18   15.36
  10 -10   0   22.54    9.76
  10  10   0   11.11    6.62
 -10  10   0   31.86   12.87
 -10  10   0   29.14   14.23
  11 -10   0  413.29   36.10
 -11 -10   0  440.30   33.58
 -11 -10   0  437.53   25.87
 -11 -10   0  383.44   33.82
  11  10   0  417.38   24.91
 -11  10   0  418.43   34.21
 -11  10   0  483.00   33.44
 -12 -10   0   20.63   12.53
  12 -10   0   32.25   14.80
 -12 -10   0   46.45   17.54
  12 -10   0   44.61   17.70
 -12 -10   0   31.76    9.66
 -12  10   0   47.06   14.73
  12  10   0   27.49   10.50
 -12  10   0   42.72   14.01
 -12  10   0   22.41   13.06
  13 -10   0    2.48   15.32
  13 -10   0   22.12   13.47
 -13 -10   0   11.34   15.52
 -13 -10   0    4.92    9.87
 -13 -10   0   -0.72   13.93
 -13  10   0   21.23   13.20
 -13  10   0   33.56   15.55
 -13  10   0    7.15   13.11
  14 -10   0   19.16   14.70
 -14 -10   0   -0.53   16.39
  14 -10   0   -4.13   16.10
 -14 -10   0   33.84   13.19
 -14 -10   0   17.45   14.51
 -14  10   0   23.73   15.56
 -14  10   0   18.44   14.87
 -14  10   0   24.38   17.10
  15 -10   0  266.80   35.02
 -15 -10   0  253.55   34.68
  15 -10   0  276.58   35.49
 -15 -10   0  185.01   32.07
 -15  10   0  351.46   54.35
 -15  10   0  293.48   37.95
 -15  10   0  278.40   30.04
 -16 -10   0   15.18   17.52
 -16  10   0  -11.04   15.99
   0 -11   0   -0.39    5.95
   0 -11   0    3.40    3.87
   0 -11   0    7.72    5.70
   0 -11   0    7.08    5.20
   0  11   0    2.18    4.37
   0  11   0    1.88    5.81
   0  11   0    3.34    3.91
   0  11   0    2.41    5.87
  -1 -11   0 1049.46   48.07
   1 -11   0 1031.02   46.57
  -1 -11   0 1060.83   40.74
  -1 -11   0 1110.26   45.56
   1 -11   0  991.64   43.87
  -1 -11   0 1078.01   40.84
  -1 -11   0 1065.16   45.58
   1 -11   0 1017.41   48.35
   1 -11   0 1092.48   42.99
  -1  11   0 1068.22   47.86
  -1  11   0 1072.08   44.26
   1  11   0 1071.93   44.64
   1  11   0 1222.99   60.53
  -1  11   0 1083.32   47.72
  -1  11   0 1080.04   43.55
   1  11   0 1055.59   48.22
   2 -11   0  146.43   15.08
  -2 -11   0  195.08   17.38
   2 -11   0  192.12   14.31
   2 -11   0  158.74   13.18
  -2 -11   0  193.38   10.62
  -2 -11   0  182.28   10.24
  -2 -11   0  173.25   14.53
   2 -11   0  173.28   16.59
  -2 -11   0  171.91   14.05
  -2  11   0  189.89   16.38
   2  11   0  185.32   14.90
  -2  11   0  201.41   14.86
   2  11   0  159.00   13.84
  -2  11   0  223.52   29.49
  -2  11   0  157.51   13.04
  -3 -11   0 2225.71   87.14
   3 -11   0 2205.89   86.16
   3 -11   0 2228.70   82.98
  -3 -11   0 2173.41   76.63
   3 -11   0 2229.17   88.55
   3 -11   0 2175.87   82.92
  -3 -11   0 2273.95   82.67
   3 -11   0 2247.72   83.15
  -3 -11   0 2250.60   76.43
  -3 -11   0 2166.37   85.10
  -3  11   0 2254.28   84.67
   3  11   0 2219.43   82.75
   3  11   0 2174.64   83.74
  -3  11   0 2230.31   82.59
  -3  11   0 2224.14   87.20
   3  11   0 2212.62   87.66
  -3  11   0 2213.99   86.77
   4 -11   0  281.99   23.10
   4 -11   0  283.35   20.96
  -4 -11   0  282.44   17.50
   4 -11   0  275.17   18.72
  -4 -11   0  334.73   22.96
  -4 -11   0  297.64   13.62
   4 -11   0  262.60   18.12
  -4 -11   0  283.48   14.11
  -4 -11   0  293.48   21.75
  -4  11   0  271.44   19.75
   4  11   0  261.33   17.14
  -4  11   0  305.04   21.68
  -4  11   0  290.62   21.54
   4  11   0  281.41   21.25
   4  11   0  274.99   19.45
  -5 -11   0 1001.33   40.95
   5 -11   0 1028.22   45.36
  -5 -11   0 1017.19   48.60
   5 -11   0  998.29   49.85
  -5 -11   0 1004.39   37.24
   5 -11   0  989.34   44.20
   5 -11   0  918.99   42.79
  -5 -11   0  962.83   47.17
  -5 -11   0 1033.22   37.15
   5  11   0 1015.06   46.50
  -5  11   0 1009.93   46.69
   5  11   0 1009.89   40.73
  -5  11   0  931.88   46.39
   5  11   0 1018.15   48.98
  -5  11   0  939.33   47.36
  -6 -11   0   67.24   13.41
  -6 -11   0   69.25    7.66
   6 -11   0   62.29   11.49
  -6 -11   0   81.73    9.80
   6 -11   0   58.87   11.17
  -6 -11   0   92.45   15.83
   6 -11   0   79.59   14.90
   6 -11   0   65.50   11.62
  -6  11   0   52.58   12.13
   6  11   0   67.72    9.20
   6  11   0   60.86   12.87
  -6  11   0   67.78   14.52
   6  11   0   69.23    6.71
   7 -11   0  219.13   19.14
   7 -11   0  198.86   16.98
   7 -11   0  240.25   23.58
  -7 -11   0  233.98   20.81
  -7 -11   0  234.61   13.60
  -7 -11   0  247.89   22.28
  -7 -11   0  213.92   13.05
  -7  11   0  267.10   22.78
   7  11   0  232.88   12.80
  -7  11   0  217.36   20.61
   7  11   0  208.88   12.73
  -8 -11   0   12.73   10.75
  -8 -11   0   19.83    6.67
  -8 -11   0   24.61   11.27
   8 -11   0   27.72   13.42
   8 -11   0   17.47    9.11
   8  11   0   11.20    5.20
  -8  11   0   14.74   10.34
  -8  11   0    7.82   10.25
   9 -11   0  141.80   23.16
  -9 -11   0  181.26   23.18
   9 -11   0  161.73   20.69
  -9 -11   0  148.45   12.80
  -9 -11   0  135.90   20.83
   9  11   0  152.55   12.88
  -9  11   0  127.17   22.25
  -9  11   0  159.99   22.34
 -10 -11   0    9.40    9.21
  10 -11   0   21.34   15.28
 -10 -11   0   14.31    7.58
  10 -11   0    0.89    8.68
 -10 -11   0   -8.93   10.60
 -10  11   0   16.55   11.50
  10  11   0   -4.86    5.78
 -10  11   0   13.44   10.57
 -11 -11   0  624.55   42.46
  11 -11   0  710.20   42.13
 -11 -11   0  619.42   31.26
 -11 -11   0  616.20   40.77
  11 -11   0  608.55   44.33
  11  11   0  564.56   30.93
 -11  11   0  586.81   41.81
 -11  11   0  664.03   41.57
 -12 -11   0   74.92   13.00
  12 -11   0   70.15   18.94
 -12 -11   0   46.72   18.63
 -12 -11   0   42.33   15.39
  12 -11   0   45.89   16.67
 -12  11   0   61.05   16.64
 -12  11   0   44.73   14.12
 -13 -11   0  839.51   41.30
  13 -11   0  783.00   53.99
 -13 -11   0  807.22   52.98
 -13 -11   0  761.52   52.24
  13 -11   0  878.56   53.79
 -13  11   0  843.36   49.74
 -13  11   0  819.69   53.03
 -14 -11   0   52.28   19.94
 -14 -11   0   -2.20   16.22
 -14 -11   0   23.67   12.04
  14 -11   0   13.50   29.24
  14 -11   0    9.85   17.09
 -14  11   0   18.82   15.97
 -14  11   0   19.25   14.66
  15 -11   0  184.34   30.29
 -15 -11   0  231.65   34.27
  15 -11   0  249.56   37.01
 -15 -11   0  249.92   25.79
 -15  11   0  218.28   30.38
 -16  11   0  -19.01   17.20
   0 -12   0  524.91   24.55
   0 -12   0  571.26   32.06
   0 -12   0  519.34   27.35
   0 -12   0  588.01   29.93
   0  12   0  490.74   29.03
   0  12   0  533.57   30.59
   0  12   0  542.71   27.26
   0  12   0  517.72   25.19
  -1 -12   0  806.84   33.07
  -1 -12   0  872.48   42.09
   1 -12   0  811.58   35.25
   1 -12   0  809.53   36.93
  -1 -12   0  813.49   33.09
   1 -12   0  783.42   39.31
  -1 -12   0  828.64   38.33
   1 -12   0  820.04   41.65
   1  12   0  876.10   39.81
  -1  12   0  819.94   36.05
  -1  12   0  797.78   40.27
  -1  12   0  839.13   40.18
   1  12   0  788.11   40.38
  -1  12   0  834.69   36.94
   1  12   0  838.55   37.34
  -2 -12   0   41.47   10.30
   2 -12   0   50.95    8.85
   2 -12   0   34.68    8.54
  -2 -12   0   47.74    6.08
  -2 -12   0   31.83    5.77
   2 -12   0   38.35    9.06
  -2 -12   0   71.53   11.50
   2 -12   0   47.80   11.92
  -2 -12   0   61.71   10.36
  -2  12   0   58.54   10.70
   2  12   0   36.81    8.35
  -2  12   0   36.01    8.08
  -2  12   0   45.35    9.46
   2  12   0   47.30   10.69
   2  12   0   33.30    8.95
  -2  12   0   28.61   10.21
  -3 -12   0  366.33   16.20
   3 -12   0  365.76   22.14
  -3 -12   0  362.79   23.90
  -3 -12   0  355.57   21.28
   3 -12   0  352.83   25.56
  -3 -12   0  372.02   25.34
   3 -12   0  330.90   20.90
   3 -12   0  378.40   24.69
  -3 -12   0  365.35   16.37
   3 -12   0  331.12   20.67
  -3  12   0  339.49   24.04
  -3  12   0  366.13   22.59
   3  12   0  359.50   24.68
   3  12   0  336.55   23.99
  -3  12   0  353.72   21.14
  -3  12   0  369.84   25.10
   3  12   0  341.00   21.52
  -4 -12   0   24.34    4.02
  -4 -12   0   20.60    7.00
   4 -12   0   21.30    9.21
  -4 -12   0   19.67    8.97
   4 -12   0   14.38    6.45
  -4 -12   0   21.57    4.63
  -4 -12   0   10.70    7.83
   4 -12   0   27.37    8.00
   4 -12   0    8.78    6.08
  -4  12   0   10.17    7.89
   4  12   0   21.04    7.24
  -4  12   0   14.86    7.42
  -4  12   0    6.09    7.49
   4  12   0    4.13    7.87
  -5 -12   0  124.22   18.05
   5 -12   0  125.53   12.65
  -5 -12   0  124.77    8.31
  -5 -12   0  110.73   12.11
   5 -12   0  142.55   16.71
   5 -12   0  147.13   20.72
  -5 -12   0   98.04   16.04
   5 -12   0  118.70   15.66
  -5 -12   0  119.80    8.64
   5  12   0  117.36   16.23
  -5  12   0   93.81   16.71
   5  12   0  125.07   12.10
  -5  12   0  144.74   17.88
  -6 -12   0   57.31    6.66
  -6 -12   0   47.45    6.47
   6 -12   0   70.07   16.16
   6 -12   0   53.15   11.53
  -6 -12   0   51.64   12.72
  -6 -12   0   40.53    8.76
   6 -12   0   29.69    9.05
  -6 -12   0   66.86   14.45
  -6  12   0   32.93   10.90
   6  12   0   44.68    8.16
  -6  12   0   41.62   13.19
  -7 -12   0  931.48   49.73
  -7 -12   0 1027.99   51.28
  -7 -12   0 1062.83   38.63
  -7 -12   0  938.49   38.04
   7 -12   0 1003.01   53.47
   7 -12   0 1026.46   46.59
   7 -12   0 1046.18   48.11
  -7  12   0  938.91   50.40
  -7  12   0  967.92   49.80
   7  12   0 1041.79   39.72
   7  12   0  999.79   38.09
   8 -12   0   80.96   18.13
  -8 -12   0   75.63   15.75
  -8 -12   0   84.14    7.77
   8 -12   0   84.28   15.37
  -8 -12   0   77.23   16.30
  -8 -12   0   94.09    9.97
  -8  12   0   80.44   16.42
   8  12   0   89.66    7.86
  -8  12   0   82.58   17.30
  -9 -12   0 1083.28   56.23
   9 -12   0 1176.31   55.41
  -9 -12   0 1137.79   44.61
   9 -12   0 1057.60   60.49
  -9  12   0 1084.09   56.95
   9  12   0 1155.44   44.69
 -10 -12   0  122.20   12.20
 -10 -12   0   97.96   20.02
  10 -12   0   98.45   17.25
 -10 -12   0   88.23   19.21
  10 -12   0  102.03   23.19
 -10  12   0  103.60   19.80
  10  12   0  110.43   11.71
 -10  12   0  125.96   20.45
  11 -12   0  220.18   23.73
 -11 -12   0  245.06   26.91
 -11 -12   0  264.75   28.08
  11 -12   0  310.42   37.92
  11  12   0  243.52   17.37
 -11  12   0  200.82   27.90
 -11  12   0  218.19   27.85
 -12 -12   0   11.13   13.63
  12 -12   0  -18.50   10.93
 -12 -12   0    8.02   13.42
 -12 -12   0   10.96    8.55
  12 -12   0   -2.72   14.18
 -12  12   0   10.70   11.07
 -12  12   0   11.47   14.13
 -13 -12   0    5.76    9.05
  13 -12   0    1.15   15.89
 -13 -12   0  -18.28   11.96
 -13 -12   0   23.25   16.22
  13 -12   0    5.17   12.97
 -13  12   0   -0.79   13.25
 -13  12   0   -4.08   25.85
 -14 -12   0   94.57   15.40
  14 -12   0   73.46   22.66
 -14 -12   0   65.85   21.21
  14 -12   0   47.92   22.72
 -14 -12   0   59.07   21.07
 -14  12   0   61.10   21.83
 -14  12   0  101.48   21.98
  15 -12   0  275.39   36.08
 -15  12   0  180.02   28.23
 -16  12   0   17.80   20.77
   0 -13   0    1.69    5.61
   0 -13   0   13.97    6.99
   0 -13   0    6.91    7.29
   0 -13   0    5.96    4.60
   0  13   0    2.08    6.74
   0  13   0    4.38    5.50
   0  13   0   -6.40    5.56
   0  13   0   15.80    5.86
   1 -13   0   61.27   10.78
  -1 -13   0   47.86   12.11
   1 -13   0   52.73    9.03
  -1 -13   0   55.81    8.13
   1 -13   0   58.02   12.88
   1 -13   0   35.53    9.16
  -1 -13   0   59.22   11.17
  -1 -13   0   54.78    7.77
   1  13   0   70.83   13.52
  -1  13   0   84.50   11.42
  -1  13   0   38.83    9.57
   1  13   0   63.62   10.52
  -1  13   0   57.84   10.15
  -1  13   0   44.96   11.50
   1  13   0   36.36   10.55
   2 -13   0  246.60   16.36
  -2 -13   0  221.81   17.32
   2 -13   0  218.07   21.40
   2 -13   0  217.20   17.02
   2 -13   0  196.40   18.02
  -2 -13   0  236.09   20.66
  -2 -13   0  231.58   12.51
  -2 -13   0  240.19   18.50
  -2 -13   0  219.94   12.36
  -2  13   0  233.76   20.54
  -2  13   0  183.20   15.58
  -2  13   0  195.34   18.28
   2  13   0  221.17   18.47
   2  13   0  199.73   16.45
  -3 -13   0 1158.39   42.03
   3 -13   0 1098.05   54.42
  -3 -13   0 1113.70   48.56
  -3 -13   0 1121.62   51.24
   3 -13   0 1151.37   49.27
   3 -13   0 1137.41   48.48
   3 -13   0 1116.94   48.84
  -3 -13   0 1182.76   54.26
  -3 -13   0 1139.46   41.68
  -3  13   0 1167.96   50.17
   3  13   0 1143.43   49.40
  -3  13   0 1115.08   48.33
  -3  13   0 1084.14   52.76
   4 -13   0  204.91   17.13
   4 -13   0  241.50   18.88
   4 -13   0  265.07   23.93
  -4 -13   0  234.14   12.34
   4 -13   0  261.16   18.77
  -4 -13   0  265.90   22.13
  -4 -13   0  257.94   13.41
  -4 -13   0  291.11   22.45
  -4 -13   0  256.24   18.07
  -4  13   0  245.46   20.00
  -4  13   0  249.71   22.49
   4  13   0  253.34   18.21
   4  13   0  289.14   20.82
   5 -13   0 1263.05   54.20
  -5 -13   0 1292.15   58.85
   5 -13   0 1219.47   53.36
   5 -13   0 1245.72   60.77
  -5 -13   0 1248.05   57.95
  -5 -13   0 1255.06   51.04
  -5 -13   0 1201.26   43.91
   5 -13   0 1204.49   53.92
  -5 -13   0 1232.89   44.27
   5  13   0 1142.97   54.39
  -5  13   0 1242.41   55.72
   5  13   0 1236.76   50.70
  -5  13   0 1210.37   58.06
  -6 -13   0   37.17   12.08
  -6 -13   0   55.73    6.20
  -6 -13   0   60.86   10.31
   6 -13   0   61.14   12.25
   6 -13   0   50.55   15.02
  -6 -13   0   50.97    6.11
  -6 -13   0   73.34   17.07
   6 -13   0   68.84   12.27
  -6  13   0   69.53   15.59
  -6  13   0   47.26   13.51
   6  13   0   52.81    8.82
  -7 -13   0  325.29   15.01
  -7 -13   0  304.71   18.21
   7 -13   0  289.37   22.83
  -7 -13   0  334.54   15.18
  -7 -13   0  282.14   25.32
   7 -13   0  253.91   26.09
  -7 -13   0  283.98   25.32
  -7  13   0  321.06   27.57
   7  13   0  304.31   17.55
  -7  13   0  320.53   26.21
  -8 -13   0   11.15    4.85
  -8 -13   0   10.17    9.13
  -8 -13   0   -0.61    4.81
  -8 -13   0    3.44    4.14
   8 -13   0    8.55    8.01
   8 -13   0   37.91   14.70
  -8 -13   0    0.71   10.20
   8  13   0    6.01    4.63
  -8  13   0  -12.32    9.51
  -8  13   0    3.22    8.92
  -9 -13   0  300.73   16.06
   9 -13   0  293.76   30.97
  -9 -13   0  301.06   26.52
   9 -13   0  280.28   24.71
  -9 -13   0  296.34   26.73
  -9  13   0  249.28   25.61
  -9  13   0  301.92   28.20
 -10 -13   0   51.56   16.08
  10 -13   0   43.51   15.90
 -10 -13   0   54.46   15.44
 -10 -13   0   73.28    9.40
  10  13   0   63.36    9.16
 -10  13   0   66.61   18.72
 -10  13   0   92.94   20.58
  11 -13   0  385.53   32.10
 -11 -13   0  345.45   32.51
 -11 -13   0  337.32   31.16
  11 -13   0  379.50   35.93
 -11 -13   0  333.24   20.19
 -11  13   0  331.35   31.09
 -11  13   0  344.63   31.86
  11  13   0  331.10   20.33
 -12 -13   0  438.56   38.59
  12 -13   0  458.36   36.36
 -12 -13   0  457.85   37.65
  12 -13   0  521.52   45.15
 -12  13   0  463.62   39.41
 -12  13   0  500.33   38.17
 -13 -13   0  509.32   41.65
  13 -13   0  599.82   61.78
 -13 -13   0  519.05   47.37
 -13 -13   0  444.77   27.77
  13 -13   0  510.17   40.58
 -13  13   0  465.91   38.78
 -13  13   0  471.90   41.11
 -14 -13   0   26.16   19.45
  14 -13   0   42.35   22.44
 -14 -13   0   23.00   17.58
 -14  13   0   36.82   18.25
  15 -13   0  223.93   35.21
 -15  13   0  127.21   26.09
   0 -14   0  330.95   18.74
   0 -14   0  311.95   18.21
   0 -14   0  295.93   21.31
   0 -14   0  341.42   25.48
   0  14   0  289.10   23.62
   0  14   0  362.96   19.95
   0  14   0  315.99   21.14
  -1 -14   0 1216.41   58.78
  -1 -14   0 1266.79   48.98
  -1 -14   0 1237.14   55.64
   1 -14   0 1320.13   51.61
  -1 -14   0 1284.18   49.03
   1 -14   0 1238.89   59.52
   1 -14   0 1262.14   54.19
  -1 -14   0 1265.08   55.05
   1  14   0 1384.03   57.98
  -1  14   0 1254.87   58.03
   1  14   0 1253.20   54.08
  -1  14   0 1324.39   54.25
  -1  14   0 1295.66   52.86
  -2 -14   0  336.65   23.24
  -2 -14   0  307.64   21.46
   2 -14   0  351.56   26.98
   2 -14   0  288.00   19.29
  -2 -14   0  299.79   24.83
  -2 -14   0  309.79   16.28
  -2 -14   0  293.00   15.60
   2 -14   0  322.76   21.48
  -2  14   0  321.88   20.91
   2  14   0  298.16   21.05
  -2  14   0  339.26   21.57
   2  14   0  329.15   23.05
  -2  14   0  312.51   24.52
   3 -14   0  721.51   36.28
   3 -14   0  711.86   35.91
  -3 -14   0  719.90   40.27
   3 -14   0  781.65   42.98
  -3 -14   0  711.15   28.29
  -3 -14   0  695.61   28.34
  -3 -14   0  762.57   39.15
   3 -14   0  697.50   34.69
  -3  14   0  717.05   36.40
   3  14   0  707.70   36.18
  -3  14   0  708.56   35.25
  -3  14   0  669.66   39.35
   3  14   0  749.75   36.55
   4 -14   0   65.69   16.18
  -4 -14   0   64.93   13.75
   4 -14   0   69.59   12.81
   4 -14   0   48.24   10.18
  -4 -14   0   82.16   12.46
   4 -14   0   63.13   10.92
  -4 -14   0   70.27    7.51
  -4 -14   0   73.77   15.13
  -4 -14   0   43.70    5.66
  -4  14   0   45.01   11.07
   4  14   0   78.23   13.62
   4  14   0   80.96   12.60
  -4  14   0   54.20   14.12
  -5 -14   0  143.62   20.11
   5 -14   0  128.83   14.26
  -5 -14   0  142.46   20.28
  -5 -14   0  137.47   14.10
   5 -14   0  132.36   17.62
   5 -14   0  144.40   22.01
  -5  14   0  163.36   17.50
   5  14   0  141.38   13.92
  -5  14   0  179.23   23.50
  -6 -14   0  299.74   25.77
   6 -14   0  344.18   30.24
  -6 -14   0  317.48   20.15
   6 -14   0  326.95   22.92
  -6 -14   0  304.02   26.44
   6 -14   0  365.16   25.17
  -6  14   0  345.31   28.81
  -6  14   0  340.57   25.78
   6  14   0  351.00   20.54
   7 -14   0  484.47   35.59
  -7 -14   0  435.21   24.04
   7 -14   0  501.52   30.88
  -7 -14   0  516.46   34.10
  -7 -14   0  508.51   34.31
  -7  14   0  506.48   34.75
   7  14   0  456.43   23.78
  -7  14   0  453.61   31.88
   8 -14   0  659.01   43.33
   8 -14   0  567.33   34.70
  -8 -14   0  568.04   43.36
  -8 -14   0  552.28   37.68
  -8 -14   0  549.98   22.42
  -8 -14   0  550.83   25.82
   8  14   0  582.93   25.66
  -8  14   0  544.11   36.55
  -8  14   0  516.23   37.15
  -9 -14   0  617.18   26.31
  -9 -14   0  640.71   42.18
  -9 -14   0  646.57   42.04
   9 -14   0  644.15   40.05
   9 -14   0  669.61   46.81
  -9 -14   0  686.56   26.65
  -9  14   0  667.40   42.73
  -9  14   0  665.32   41.94
 -10 -14   0  204.47   13.10
 -10 -14   0  232.21   28.90
 -10 -14   0  201.91   26.34
  10 -14   0  270.77   25.41
  10 -14   0  124.26   25.85
 -10  14   0  170.21   25.28
 -10  14   0  245.66   26.90
  11 -14   0  288.58   27.39
 -11 -14   0  257.97   32.31
 -11 -14   0  244.14   15.63
  11 -14   0  216.29   32.45
 -11 -14   0  240.42   31.91
 -11  14   0  265.15   33.19
 -11  14   0  206.43   29.76
 -12 -14   0   15.36    8.54
  12 -14   0   16.04   14.95
 -12 -14   0   11.25   14.76
  12 -14   0   32.42   18.06
 -12 -14   0   25.60   16.37
 -12  14   0   -5.59   12.13
  13 -14   0    0.19   14.54
 -13 -14   0   59.46   20.81
 -13 -14   0   36.52   16.58
  13 -14   0   -4.20   15.43
 -13  14   0   15.01   15.64
 -13  14   0  -20.12   13.65
  14 -14   0   65.79   21.18
 -14  14   0   67.82   22.19
 -15  14   0   94.16   29.24
   0 -15   0    2.26    6.81
   0 -15   0    2.02    4.96
   0 -15   0   11.35   11.12
   0 -15   0    9.24    5.15
   0  15   0    3.77    6.59
   0  15   0   -1.19    8.65
  -1 -15   0   92.38    9.81
  -1 -15   0  113.44   15.70
   1 -15   0  102.99   18.55
  -1 -15   0   96.61   10.98
   1 -15   0  115.59   15.59
   1 -15   0   83.24   11.39
  -1 -15   0   95.18   18.13
  -1  15   0  126.66   18.63
   1  15   0  114.70   17.03
   1  15   0  119.45   15.84
  -1  15   0   96.30   15.83
  -1  15   0  122.56   14.49
  -2 -15   0  252.13   14.09
  -2 -15   0  232.72   19.43
   2 -15   0  234.78   17.24
   2 -15   0  257.38   24.70
  -2 -15   0  221.47   22.08
  -2 -15   0  218.07   19.57
   2 -15   0  221.73   19.06
   2  15   0  257.33   21.03
  -2  15   0  240.68   18.78
  -2  15   0  239.94   21.82
  -2  15   0  224.96   18.04
   2  15   0  233.66   18.99
  -3 -15   0  993.36   37.62
  -3 -15   0 1011.27   51.56
   3 -15   0  951.44   44.69
   3 -15   0 1050.13   54.06
   3 -15   0 1073.14   47.06
  -3 -15   0  999.91   37.66
  -3 -15   0  974.37   46.38
  -3 -15   0  976.32   48.70
   3 -15   0 1019.78   46.37
   3  15   0 1016.51   47.40
  -3  15   0 1023.74   51.82
   3  15   0  886.73   45.46
  -3  15   0  991.77   46.57
  -3  15   0 1025.77   45.71
  -4 -15   0 1023.41   53.06
  -4 -15   0 1131.31   53.68
   4 -15   0 1100.10   56.45
  -4 -15   0 1043.10   37.98
   4 -15   0 1091.52   49.45
   4 -15   0 1033.15   47.72
  -4 -15   0 1042.14   38.70
  -4 -15   0 1016.64   47.36
   4 -15   0 1086.65   48.59
   4  15   0 1071.45   48.03
  -4  15   0 1008.09   53.19
  -4  15   0  963.00   48.82
  -5 -15   0 1243.35   51.97
  -5 -15   0 1084.91   57.08
   5 -15   0 1239.96   53.96
   5 -15   0 1139.69   52.57
   5 -15   0 1239.88   74.87
  -5  15   0 1164.97   55.29
  -5  15   0 1118.49   76.13
   5  15   0 1165.80   50.97
   6 -15   0  469.11   30.60
  -6 -15   0  552.32   35.57
  -6 -15   0  463.76   27.13
  -6 -15   0  536.27   34.76
   6 -15   0  557.17   38.78
   6  15   0  516.13   27.33
  -6  15   0  494.08   36.01
  -6  15   0  530.13   33.45
  -7 -15   0  248.00   25.72
  -7 -15   0  224.95   16.58
   7 -15   0  224.18   31.60
  -7 -15   0  262.34   26.74
   7 -15   0  220.45   21.30
  -7  15   0  292.83   27.34
  -7  15   0  222.62   22.72
   7  15   0  242.87   17.25
   8 -15   0   63.95   14.54
  -8 -15   0   90.28   17.80
  -8 -15   0   87.02   11.23
  -8 -15   0   86.38   19.17
   8 -15   0  109.43   21.78
  -8  15   0   71.89   16.34
  -8  15   0   92.70   18.45
   8  15   0   98.09   11.42
  -9 -15   0    0.79   11.08
  -9 -15   0    2.28   11.40
   9 -15   0  -14.98   12.63
  -9 -15   0    7.47    5.08
  -9  15   0   11.19   10.60
  -9  15   0   20.36   14.62
   9  15   0    5.95    4.34
 -10 -15   0   55.43   17.14
  10 -15   0   86.60   17.96
 -10 -15   0   56.65   17.52
  10 -15   0   31.69   16.78
 -10  15   0   97.31   20.71
 -10  15   0   75.85   19.80
  11 -15   0  118.59   21.80
 -11 -15   0   74.53   20.96
  11 -15   0  126.45   27.40
 -11 -15   0   89.96   21.71
 -11  15   0  135.70   24.67
 -11  15   0   65.03   18.59
  12 -15   0  229.52   30.98
  12 -15   0  222.60   34.91
 -12 -15   0  232.57   33.82
 -12 -15   0  311.62   31.94
 -12  15   0  323.13   32.76
 -12  15   0  259.47   37.98
  13 -15   0  396.64   40.94
 -13 -15   0  285.38   36.77
  13 -15   0  349.09   34.53
 -13 -15   0  274.59   35.33
 -13  15   0  299.12   36.34
  14 -15   0  282.64   35.26
 -14  15   0  235.12   36.93
   0 -16   0 1869.53   69.96
   0 -16   0 1764.17   69.04
   0 -16   0 1828.23   81.10
   0 -16   0 1962.65   76.36
   0  16   0 1719.43   73.36
   0  16   0 1874.07   78.93
   1 -16   0  578.21   32.51
   1 -16   0  550.17   37.00
   1 -16   0  530.72   28.08
  -1 -16   0  568.59   32.58
  -1 -16   0  582.37   37.41
  -1 -16   0  527.20   25.92
  -1 -16   0  544.69   26.10
  -1  16   0  565.60   29.82
  -1  16   0  561.17   31.07
   1  16   0  557.13   31.30
  -1  16   0  579.88   35.70
   1  16   0  612.15   35.35
  -2 -16   0 1022.43   48.99
  -2 -16   0 1026.24   42.32
   2 -16   0 1011.23   47.30
  -2 -16   0 1018.45   39.24
  -2 -16   0 1064.80   53.90
   2 -16   0  992.31   44.41
   2 -16   0 1036.32   55.02
  -2  16   0  967.89   51.37
   2  16   0 1086.34   50.32
  -2  16   0 1020.17   46.47
   2  16   0  922.24   50.71
  -2  16   0  892.31   45.34
  -3 -16   0  380.70   17.24
   3 -16   0  365.43   25.03
   3 -16   0  374.79   25.13
  -3 -16   0  350.83   16.79
   3 -16   0  368.11   23.79
  -3 -16   0  366.34   27.20
  -3  16   0  350.87   35.72
   3  16   0  399.30   26.27
  -3  16   0  319.47   24.51
  -4 -16   0   15.44   11.18
   4 -16   0    6.68   11.43
  -4 -16   0   10.20    8.84
   4 -16   0   -8.20    7.22
   4 -16   0    9.35    8.69
  -4 -16   0    1.43    8.95
   4  16   0    9.51    8.03
  -4  16   0   17.39    8.62
  -4  16   0   20.33   11.57
  -5 -16   0   36.29   13.18
  -5 -16   0   50.99   14.50
  -5 -16   0   48.87   11.70
   5 -16   0   47.08   11.40
   5 -16   0   31.77   14.54
   5  16   0   39.27   10.63
  -5  16   0   49.75   13.88
  -5  16   0   42.55   14.54
   6 -16   0  261.91   27.70
  -6 -16   0  203.77   25.47
  -6 -16   0  211.30   30.13
   6 -16   0  175.07   19.43
  -6 -16   0  211.70   23.50
  -6  16   0  250.36   30.59
   6  16   0  216.15   17.69
  -6  16   0  205.85   21.79
  -7 -16   0  129.69   20.90
   7 -16   0  104.56   20.90
   7 -16   0   87.94   16.82
  -7 -16   0   91.26   13.57
  -7 -16   0  158.71   23.75
  -7  16   0  109.70   20.78
  -7  16   0  125.70   19.70
   7  16   0  111.86   13.83
   8 -16   0  689.65   39.97
  -8 -16   0  658.92   43.15
  -8 -16   0  630.43   30.89
   8 -16   0  625.46   46.75
  -8 -16   0  683.42   43.09
  -8  16   0  611.33   43.12
  -8  16   0  692.76   42.21
   8  16   0  579.04   29.36
  -9 -16   0  276.60   27.62
   9 -16   0  189.06   30.38
  -9 -16   0  240.94   26.68
   9 -16   0  266.32   25.95
  -9  16   0  253.95   26.94
  -9  16   0  264.04   33.24
   9  16   0  274.80   15.08
 -10 -16   0  273.49   28.91
  10 -16   0  280.32   39.27
 -10 -16   0  267.54   33.45
  10 -16   0  295.49   28.63
 -10  16   0  265.74   29.20
 -10  16   0  213.02   30.03
 -11 -16   0  112.82   22.43
 -11 -16   0   93.97   21.42
  11 -16   0  140.97   24.21
  11 -16   0  119.64   28.91
 -11  16   0  119.14   38.10
 -12 -16   0  115.74   25.18
 -12 -16   0   92.12   20.78
  12 -16   0  104.90   27.73
  12 -16   0  104.76   22.97
 -12  16   0  128.24   24.53
 -12  16   0  102.77   22.77
  13 -16   0   -0.55   16.76
 -13  16   0   -6.53   19.06
  14 -16   0   -0.15   23.79
   0 -17   0   -0.10    6.53
   0 -17   0   -7.81    5.02
   0 -17   0    9.81   11.68
   0 -17   0    3.78    6.58
   0  17   0   30.56   10.07
  -1 -17   0   12.50    6.03
   1 -17   0    4.78    6.37
  -1 -17   0   -6.95    8.55
   1 -17   0   23.04   10.41
  -1 -17   0   -0.81    4.79
  -1 -17   0    3.77    7.49
   1 -17   0   12.86   11.11
   1 -17   0    1.13    5.84
  -1  17   0    5.38    7.26
   1  17   0   20.24   10.90
  -1  17   0   -1.60    9.95
  -2 -17   0  610.13   27.29
  -2 -17   0  616.32   40.54
   2 -17   0  642.16   32.78
  -2 -17   0  604.30   27.52
   2 -17   0  644.40   41.72
   2 -17   0  618.31   35.59
  -2 -17   0  738.10   38.79
  -2  17   0  702.84   41.00
   2  17   0  681.38   38.12
  -2  17   0  670.69   34.60
  -3 -17   0  315.51   25.92
   3 -17   0  327.22   23.98
   3 -17   0  292.10   21.56
  -3 -17   0  304.80   14.97
   3 -17   0  298.56   29.54
  -3 -17   0  319.25   27.29
  -3 -17   0  316.28   15.20
  -3  17   0  283.77   22.31
   3  17   0  353.32   25.21
  -3  17   0  280.35   25.66
   4 -17   0 1295.11   58.79
   4 -17   0 1312.27   67.30
  -4 -17   0 1341.22   64.96
  -4 -17   0 1268.91   62.66
   4  17   0 1319.48   58.56
  -4  17   0 1189.19   63.22
  -4  17   0 1292.82   58.84
  -5 -17   0  157.01   22.92
  -5 -17   0  221.33   24.18
  -5 -17   0  176.54   23.60
   5 -17   0  203.58   20.25
   5 -17   0  154.74   25.02
  -5  17   0  228.74   27.62
  -5  17   0  187.27   20.56
   5  17   0  195.49   18.71
   6 -17   0  857.24   51.23
  -6 -17   0  667.48   37.41
   6 -17   0  772.93   41.83
  -6 -17   0  786.10   46.89
  -6 -17   0  802.38   46.41
  -6  17   0  705.45   46.08
   6  17   0  728.26   37.33
  -6  17   0  693.05   57.35
  -7 -17   0   60.63   16.70
  -7 -17   0   28.18   14.70
   7 -17   0   39.23   12.46
   7 -17   0   51.85   16.81
  -7  17   0   51.19   17.76
   7  17   0   55.91   10.93
  -7  17   0   28.25   12.55
   8 -17   0  129.41   22.14
  -8 -17   0  144.05   25.05
  -8 -17   0   99.41   19.79
  -8 -17   0   83.06   13.21
   8 -17   0   88.81   23.43
  -8  17   0  133.43   22.43
  -8  17   0  152.92   25.91
   8  17   0  122.82   15.94
  -9 -17   0   59.67   16.96
   9 -17   0   82.51   18.39
   9 -17   0   54.67   20.87
  -9 -17   0   62.13   18.06
  -9  17   0   72.21   18.21
  -9  17   0   50.05   18.69
   9  17   0   75.08    9.60
  10 -17   0  184.34   26.84
 -10 -17   0  205.82   33.71
 -10 -17   0  218.09   29.25
 -10  17   0  226.30   30.34
 -11 -17   0  112.05   22.81
  11 -17   0   91.28   27.35
  11 -17   0  108.34   21.76
 -11 -17   0  120.42   22.07
 -11  17   0  134.41   26.03
 -11  17   0  103.59   22.66
  12 -17   0  380.96   35.65
 -12 -17   0  431.75   38.93
 -12  17   0  461.93   67.78
  13 -17   0  110.92   25.14
   0 -18   0 1381.51   59.54
   0 -18   0 1282.29   51.48
   0 -18   0 1112.02   62.90
   0  18   0 1288.94   62.32
  -1 -18   0  107.47   10.64
   1 -18   0   71.64   11.31
  -1 -18   0  116.09   17.93
   1 -18   0   98.46   13.91
  -1 -18   0  114.18   21.23
   1 -18   0  108.68   17.49
   1 -18   0   85.11   19.83
  -1 -18   0   99.61   10.75
  -1  18   0   85.48   17.72
   1  18   0  143.84   23.24
  -2 -18   0  385.22   19.40
  -2 -18   0  427.08   29.96
   2 -18   0  341.77   23.60
  -2 -18   0  337.04   29.63
  -2 -18   0  398.20   19.40
   2 -18   0  414.75   28.43
   2 -18   0  415.52   34.42
   2  18   0  385.29   28.89
  -2  18   0  388.84   26.06
  -2  18   0  409.17   32.44
  -3 -18   0   11.84   10.20
   3 -18   0   22.36   12.28
  -3 -18   0   13.28   10.23
  -3 -18   0    9.47    4.56
  -3 -18   0    2.79    3.83
   3 -18   0   12.29    8.25
  -3  18   0   28.78   14.55
  -3  18   0    7.63    8.75
   3  18   0   10.58    9.78
  -4 -18   0   -2.83   11.20
   4 -18   0    3.43    8.50
  -4 -18   0   -2.95   11.25
   4 -18   0    1.91   11.33
   4  18   0   17.46    9.53
  -4  18   0    2.79   11.47
  -4  18   0   -6.93    6.17
  -5 -18   0  203.08   27.49
   5 -18   0  204.32   29.06
   5 -18   0  159.04   20.92
  -5 -18   0  204.20   26.78
  -5  18   0  160.23   21.78
   5  18   0  184.61   18.75
  -5  18   0  144.86   24.03
   6 -18   0  299.57   33.03
  -6 -18   0  365.04   31.25
  -6 -18   0  354.76   31.39
   6 -18   0  327.16   27.30
  -6  18   0  304.09   26.90
  -6  18   0  337.21   32.12
   6  18   0  286.56   22.52
  -7 -18   0   71.80   17.88
   7 -18   0   79.34   20.87
   7 -18   0   80.53   19.26
  -7 -18   0   55.80   18.80
  -7 -18   0   51.11   13.56
   7  18   0   50.85   11.58
  -7  18   0   76.69   18.80
  -7  18   0   52.33   16.30
  -8 -18   0  706.14   45.51
   8 -18   0  678.89   41.22
  -8 -18   0  523.94   42.25
   8 -18   0  564.80   47.47
  -8  18   0  727.95   47.74
   8  18   0  613.65   31.15
  -8  18   0  671.83   43.90
  -9 -18   0   33.14   16.67
   9 -18   0   58.60   34.71
   9 -18   0   54.57   17.75
  -9 -18   0  109.56   23.40
  -9  18   0   88.26   23.61
  -9  18   0   91.52   19.80
   9  18   0   80.34   11.76
 -10 -18   0  539.51   44.02
 -10 -18   0  626.39   62.13
  10 -18   0  504.01   39.10
  10 -18   0  507.29   45.72
 -10  18   0  599.97   64.32
 -10  18   0  598.32   45.23
 -11 -18   0   -3.08   14.76
  11 -18   0  -16.59   15.07
 -11  18   0   24.86   15.87
  12 -18   0   87.43   23.09
  13 -18   0  -15.46   20.11
   0 -19   0   12.57    9.89
   0 -19   0   11.04   11.55
   0 -19   0    4.36    6.33
   0 -19   0    8.18    6.54
   0  19   0   14.46   12.60
   1 -19   0    3.58   12.87
   1 -19   0   -1.94    7.22
   1 -19   0  -15.34    8.53
  -1 -19   0    1.59    9.42
  -1 -19   0   -2.21    6.30
   1 -19   0   31.56   14.14
  -1 -19   0    3.02    5.74
  -1 -19   0    9.41   11.79
  -1  19   0    1.24   10.80
   1  19   0    6.05   10.73
   2 -19   0  586.35   36.25
  -2 -19   0  531.88   40.10
  -2 -19   0  571.84   25.97
  -2 -19   0  594.25   26.52
   2 -19   0  571.65   31.98
   2 -19   0  655.37   43.49
  -2 -19   0  660.85   39.29
  -2  19   0  620.09   34.51
  -2  19   0  630.36   41.02
   2  19   0  630.98   39.01
   3 -19   0   22.86   11.08
  -3 -19   0    8.34   10.49
  -3 -19   0   13.80   11.59
   3 -19   0   20.66   13.64
  -3  19   0   12.74    8.96
  -3  19   0   33.83   14.89
  -4 -19   0  677.33   42.95
   4 -19   0  698.77   39.38
  -4 -19   0  645.07   43.68
   4 -19   0  627.49   45.78
  -4  19   0  662.20   43.78
   4  19   0  612.32   37.67
  -4  19   0  661.11   38.27
  -5 -19   0   33.92   14.82
   5 -19   0   36.68   13.46
  -5 -19   0   56.95   18.54
   5 -19   0   33.31   16.33
   5  19   0   49.59   12.73
  -5  19   0   60.36   17.01
  -6 -19   0  429.57   33.90
  -6 -19   0  385.94   34.78
   6 -19   0  357.38   33.30
   6 -19   0  433.22   39.59
  -6  19   0  391.82   35.98
   6  19   0  386.74   26.86
  -6  19   0  430.33   31.19
   7 -19   0    3.84   16.28
  -7 -19   0  -13.61   12.84
  -7 -19   0    6.78   13.97
   7 -19   0   -3.00    9.91
  -7  19   0   22.78   16.94
   7  19   0   -8.16    7.93
  -7  19   0   11.53    9.99
  -8 -19   0   23.36   15.30
  -8 -19   0   35.32   16.97
   8 -19   0   32.68   18.09
   8 -19   0   56.21   15.52
  -8  19   0   31.47   18.43
   8  19   0   19.92    8.09
  -8  19   0   53.30   17.77
   9 -19   0   11.80   13.75
   9 -19   0   32.85   19.51
  -9 -19   0   13.31   13.01
  -9 -19   0   -1.74   14.71
  -9  19   0   11.43   13.11
  -9  19   0   14.59   15.71
 -10 -19   0  425.04   38.42
  10 -19   0  365.26   35.12
 -10  19   0  328.42   34.10
  11 -19   0   35.20   19.03
  12 -19   0  513.83   45.00
   0 -20   0  848.77   38.04
   0 -20   0  798.18   37.69
   0 -20   0  853.33   46.13
   0 -20   0  866.66   52.91
   0  20   0  820.54   48.39
   1 -20   0    6.64    8.13
  -1 -20   0   -1.60    9.48
  -1 -20   0    6.72    7.31
  -1 -20   0   11.23    6.16
   1 -20   0    1.27    9.29
   1 -20   0    3.97    9.70
  -1 -20   0   -4.60   11.87
   1 -20   0    5.23   13.52
  -1  20   0  -16.57   10.01
   1  20   0   15.37   10.72
  -2 -20   0  473.12   41.22
   2 -20   0  525.40   34.29
   2 -20   0  513.49   40.92
   2 -20   0  541.37   30.81
  -2 -20   0  489.37   39.05
  -2 -20   0  488.41   22.71
  -2  20   0  507.77   30.43
  -2  20   0  478.81   37.54
   2  20   0  533.42   36.47
  -3 -20   0   -3.28   12.05
   3 -20   0   -4.35   13.33
  -3 -20   0   10.71   11.15
   3 -20   0    5.96   10.01
  -3  20   0   17.32   13.57
   3  20   0   17.66   11.61
  -3  20   0   12.92   10.20
  -4 -20   0   11.92   14.23
   4 -20   0   -6.60   13.36
  -4 -20   0    7.51   13.41
  -4  20   0    7.06    8.65
  -4  20   0   -4.22   11.89
   4  20   0   -0.26   10.48
   5 -20   0   25.39   18.12
   5 -20   0    3.36   11.10
  -5 -20   0   14.11   14.19
  -5 -20   0   18.60   14.32
   5  20   0    5.44   11.26
  -5  20   0   -2.71   13.52
  -5  20   0    5.36   10.48
  -6 -20   0  274.22   32.87
   6 -20   0  325.05   29.08
  -6 -20   0  233.34   48.38
  -6  20   0  267.49   36.83
  -6  20   0  290.77   26.53
   6  20   0  315.03   24.55
  -7 -20   0    3.71   12.55
   7 -20   0    5.35   11.07
  -7 -20   0   22.52   15.05
   7 -20   0   31.56   19.74
  -7  20   0   22.32   13.86
   7  20   0   -5.20    8.31
  -7  20   0   13.59   11.80
   8 -20   0  605.12   50.01
  -8 -20   0  589.45   44.98
   8 -20   0  544.71   39.06
  -8 -20   0  582.64   43.53
  -8  20   0  640.22   42.76
   8  20   0  543.26   30.53
  -8  20   0  541.64   44.44
  -9 -20   0   -0.36   14.55
   9 -20   0    9.01   14.98
  -9  20   0   11.76   14.18
 -10 -20   0  395.10   38.93
  10 -20   0  325.63   34.03
 -10  20   0  373.21   35.67
  11 -20   0    2.86   18.86
   0 -21   0    6.04    6.94
   0 -21   0    2.86   13.57
   0 -21   0    0.27   10.07
   0  21   0   -0.92   12.41
   1 -21   0   11.73   11.27
  -1 -21   0    8.54    6.24
  -1 -21   0   19.37   14.96
   1 -21   0   -1.16    8.26
  -1 -21   0    0.19   12.28
   1 -21   0   53.75   17.06
  -1  21   0   10.54   12.91
   1  21   0   15.06   13.40
   2 -21   0  420.20   31.51
   2 -21   0  389.16   26.49
   2 -21   0  376.32   36.63
  -2 -21   0  381.78   32.39
  -2 -21   0  381.76   18.63
  -2 -21   0  438.32   37.43
  -2  21   0  373.61   32.71
   2  21   0  395.08   33.01
   3 -21   0    9.54   11.27
  -3 -21   0   16.18   14.70
   3 -21   0    4.64   24.55
  -3  21   0   26.03   14.52
  -3  21   0   12.96   10.80
   3  21   0   36.21   13.93
  -4 -21   0  479.79   43.26
   4 -21   0  598.37   37.33
   4 -21   0  575.27   51.91
  -4 -21   0  565.19   41.21
  -4  21   0  427.56   64.91
  -4  21   0  535.74   35.57
   4  21   0  643.76   38.78
  -5 -21   0   17.37   15.88
  -5 -21   0    1.21   13.65
   5 -21   0   32.46   18.52
   5 -21   0   27.25   13.04
  -5  21   0   18.96   12.11
  -5  21   0   23.68   14.61
   5  21   0    7.39   11.04
  -6 -21   0  441.54   39.05
   6 -21   0  465.32   42.23
  -6 -21   0  431.35   37.59
   6 -21   0  420.02   33.34
  -6  21   0  513.10   36.04
  -6  21   0  485.40   40.38
   6  21   0  488.21   31.38
   7 -21   0   14.79   13.29
   7 -21   0   -5.53   18.69
  -7 -21   0    7.94   16.51
  -7 -21   0   14.13   14.62
   7  21   0   15.40   10.08
  -7  21   0    7.97   13.10
  -8 -21   0   82.87   21.15
   8 -21   0   64.88   18.58
   9 -21   0   -2.22   16.09
  -9 -21   0   -4.29   16.29
  -9  21   0    2.24   15.07
  10 -21   0  262.05   40.07
  11 -21   0   62.85   26.13
   0 -22   0  818.08   52.62
   0 -22   0  709.67   34.83
   0 -22   0  787.81   45.91
   0  22   0  754.94   48.44
   1 -22   0  128.78   24.94
   1 -22   0  114.81   15.85
  -1 -22   0  114.79   13.21
   1 -22   0  121.12   18.98
  -1 -22   0  130.32   24.80
  -1 -22   0  109.40   20.27
   1  22   0  136.16   22.74
  -1  22   0  119.06   22.15
   2 -22   0  457.55   41.82
   2 -22   0  496.73   29.92
  -2 -22   0  536.73   41.59
   2 -22   0  432.16   33.28
  -2 -22   0  464.69   37.46
  -2  22   0  512.36   56.57
   2  22   0  467.81   37.09
   3 -22   0   -7.37   11.25
   3 -22   0   11.88    9.92
   3 -22   0   11.62   13.89
  -3 -22   0  -11.33   12.80
  -3 -22   0    8.35   14.83
  -3  22   0    9.41   13.73
   3  22   0   19.81   14.53
   4 -22   0   -2.52   16.67
  -4 -22   0    8.08   14.10
   4 -22   0   -3.27   13.11
  -4 -22   0    4.69   14.26
   4  22   0    2.82   12.11
  -4  22   0   -2.85   12.70
  -4  22   0   14.25   11.91
  -5 -22   0   66.43   20.83
   5 -22   0   49.82   22.80
   5 -22   0   43.40   16.51
  -5 -22   0   15.67   18.01
  -5  22   0   64.55   15.60
  -5  22   0    2.95   15.60
   5  22   0   40.02   14.60
  -6 -22   0   81.04   21.01
   6 -22   0  116.59   22.10
  -6  22   0  118.00   21.66
   6  22   0   73.56   16.48
   7 -22   0   37.39   16.67
  -7 -22   0   17.14   21.06
  -7  22   0   72.95   18.61
   8 -22   0  285.83   35.28
  -8 -22   0  344.58   35.91
  -8  22   0  383.54   34.56
  10 -22   0  237.29   39.59
   0 -23   0   11.34   12.81
   0 -23   0  -11.92   15.43
   0  23   0    6.60   15.14
   1 -23   0   10.58   19.46
  -1 -23   0   37.17   21.36
  -1 -23   0   30.95   15.59
   1 -23   0   26.50   14.79
   1 -23   0   35.03   13.30
  -1  23   0   78.51   17.81
  -2 -23   0  198.07   28.83
   2 -23   0  192.12   20.81
   2 -23   0  213.76   27.32
  -2  23   0  270.27   35.99
   2  23   0  308.43   30.53
   3 -23   0  192.52   26.15
  -3 -23   0  153.91   27.75
   3 -23   0  170.96   34.59
   3  23   0  147.86   24.21
  -3  23   0  203.72   33.01
   4 -23   0  420.44   32.16
   4 -23   0  471.53   36.22
  -4 -23   0  418.29   38.06
   4  23   0  414.34   35.00
  -4  23   0  449.22   32.01
  -5 -23   0  153.51   27.30
   5 -23   0  136.24   24.65
  -5  23   0  211.20   26.35
   5  23   0  168.67   24.28
   6 -23   0  338.25   34.31
  -6 -23   0  254.96   34.38
  -6  23   0  273.91   29.03
   6  23   0  309.94   28.25
  -7 -23   0  -16.06   18.30
   7 -23   0   10.09   18.60
  -7  23   0   39.63   14.87
  -8  23   0   52.66   21.05
   0 -24   0  304.67   32.25
   0  24   0  254.08   33.25
  -1 -24   0  141.88   25.83
   1 -24   0  200.33   28.21
   1  24   0  200.26   29.00
  -2 -24   0  223.00   31.51
   2 -24   0  165.31   26.05
   2  24   0  134.44   26.04
   3 -24   0   15.83   18.13
  -3 -24   0   32.82   20.12
   3  24   0   74.43   19.38
   4 -24   0   15.89   18.71
   4 -24   0    4.03   19.15
   4  24   0    4.33   23.41
   5 -24   0   12.71   19.27
   5 -24   0   42.74   17.83
  -5 -24   0   -0.59   18.26
   5  24   0   33.53   15.97
  -5  24   0   51.97   18.14
   6 -24   0   83.49   28.76
  -6 -24   0   87.78   24.76
  -7  24   0  131.20   24.56
   0 -25   0   28.49   20.03
   1 -25   0    3.30   18.43
  -1 -25   0  -10.54   18.63
   2 -25   0   71.65   23.71
   3 -25   0  178.04   31.71
  -3 -25   0  190.75   30.99
   3  25   0  231.36   32.65
  -4 -25   0  171.28   28.96
   4  25   0  183.39   28.93
  -5 -25   0  457.10   66.54
 -17   0   1  357.21   36.83
  17   0  -1  317.94   38.34
 -16   0   1   -4.66   16.27
 -16   0   1   -8.15   14.28
  15   0  -1 1090.25   61.30
 -15   0   1  967.13   60.82
 -15   0   1 1070.03   59.29
  14   0  -1    3.66   12.30
 -14   0   1   11.46   10.99
 -14   0   1   -4.04   13.66
 -13   0   1  729.08   45.83
 -13   0   1  676.44   52.39
  13   0  -1  762.27   46.19
 -13   0   1  628.63   27.41
  13   0  -1  685.38   27.42
 -12   0   1    2.62   11.28
 -12   0   1   10.13   10.20
  12   0  -1    3.72   10.39
  12   0  -1    1.91    4.09
 -12   0   1    0.47    4.20
 -11   0   1   49.57   13.04
 -11   0   1   60.60    8.26
 -11   0   1   56.05   13.78
  11   0  -1   41.09    6.52
  11   0  -1   45.90   13.75
  10   0  -1    6.86    8.10
 -10   0   1   -5.52    3.86
  10   0  -1    3.07    6.75
 -10   0   1    4.45    7.89
  10   0  -1   -4.73    3.43
 -10   0   1   -0.63    7.37
   9   0  -1 1824.04   66.67
  -9   0   1 1908.66   75.79
  -9   0   1 1903.03   67.55
   9   0  -1 1967.32   78.81
  -9   0   1 1942.55   78.42
   9   0  -1 1961.49   78.83
   9   0  -1 1899.83   79.99
   9   0  -1 1787.57   74.98
   8   0  -1    6.29    5.07
  -8   0   1   -0.74    5.35
  -8   0   1   -0.19    3.44
  -8   0   1    6.41    6.17
   8   0  -1   -1.65    3.02
   8   0  -1   -4.96    5.02
   8   0  -1    5.75    4.93
   8   0  -1    6.22    5.81
   7   0  -1 1745.94   60.44
  -7   0   1 1664.91   60.51
  -7   0   1 1664.10   66.02
   7   0  -1 1734.85   65.91
   7   0  -1 1743.58   66.57
   7   0  -1 1759.28   69.50
  -7   0   1 1713.82   68.11
  -6   0   1   -4.25    4.38
  -6   0   1   -1.25    2.63
   6   0  -1   -4.92    3.56
  -6   0   1   -1.56    5.64
   6   0  -1   -0.59    4.19
  -6   0   1   -4.90    3.63
   6   0  -1    2.09    6.17
   6   0  -1   -3.22    4.47
   6   0  -1   -2.09    2.59
  -5   0   1 3768.11  133.03
   5   0  -1 3882.51  132.87
  -5   0   1 3848.76  134.19
   5   0  -1 3813.19  136.90
   5   0  -1 3807.74  133.41
   5   0  -1 4084.88  136.92
   5   0  -1 3865.92  129.15
  -5   0   1 3860.84  136.39
  -5   0   1 3871.10  129.25
   4   0  -1   -0.03    2.99
   4   0  -1   -2.39    1.82
   4   0  -1   -1.65    3.88
  -4   0   1    2.97    3.55
  -4   0   1   -1.91    1.99
   4   0  -1   -2.86    2.82
  -4   0   1    6.32    4.50
  -4   0   1   -2.10    2.44
   3   0  -1  354.97   13.77
  -3   0   1  351.84   13.73
  -3   0   1  322.67   17.50
  -3   0   1  342.62   16.01
  -3   0   1  347.01   15.65
   3   0  -1  345.34   15.50
   2   0  -1   -0.87    2.10
  -2   0   1   -0.09    2.23
   2   0  -1   -2.25    3.01
  -2   0   1    1.44    3.64
  -2   0   1    0.45    2.32
   2   0  -1   -2.56    1.56
   2   0  -1    1.24    2.44
  -2   0   1   -0.70    1.67
  -1   0  -1 5812.76  196.30
  -1   0  -1 6154.07  197.75
   1   0   1 5818.99  196.29
  -1   0  -1 6220.61  198.23
   1   0   1 6001.15  197.13
   2   0   1    1.78    2.55
  -2   0  -1   -2.15    2.67
  -2   0  -1   -0.21    2.76
   2   0   1   -0.46    3.00
  -2   0  -1    1.18    2.80
   2   0   1    3.85    2.84
  -2   0  -1    1.41    2.24
   2   0   1    4.08    2.27
  -3   0  -1 6224.77  207.08
  -3   0  -1 6228.31  207.03
   3   0   1 6237.26  207.30
  -3   0  -1 6234.22  207.34
   3   0   1 6221.43  204.50
   3   0   1 6179.25  206.83
  -3   0  -1 6231.30  204.55
   3   0   1 6108.48  206.67
   4   0   1    0.31    2.87
  -4   0  -1   -2.82    3.82
   4   0   1    2.44    3.00
  -4   0  -1    3.34    2.69
  -4   0  -1    1.91    3.77
   4   0   1    4.44    2.41
   4   0   1    0.40    3.71
   4   0   1    4.09    4.14
  -4   0  -1    4.15    3.77
  -5   0  -1 2332.81   85.80
  -5   0  -1 2399.00   86.66
   5   0   1 2484.95   87.81
  -5   0  -1 2359.55   81.82
   5   0   1 2325.81   85.31
   5   0   1 2344.31   85.74
   5   0   1 2479.83   87.08
  -5   0  -1 2402.67   86.97
   5   0   1 2382.85   81.62
  -6   0  -1   -9.01    4.31
   6   0   1    1.14    3.59
  -6   0  -1   -4.33    4.68
  -6   0  -1   -3.47    5.11
   6   0   1   -1.27    4.25
   6   0   1    1.43    2.93
   6   0   1    3.34    4.60
  -6   0  -1   -1.43    3.07
   6   0   1    6.48    6.00
   7   0   1  229.49   17.32
   7   0   1  238.55   12.69
  -7   0  -1  243.11   17.54
  -7   0  -1  253.25   13.22
   7   0   1  232.72   16.50
   7   0   1  267.12   19.08
  -7   0  -1  270.78   21.30
   7   0   1  229.48   16.23
   8   0   1    5.03    4.78
  -8   0  -1    3.39    6.41
   8   0   1    1.35    3.37
  -8   0  -1   -0.28    3.48
   8   0   1    6.22    5.52
  -8   0  -1    4.18    6.35
   8   0   1    3.71    7.48
   8   0   1    5.11    4.76
  -9   0  -1 1037.06   39.09
   9   0   1 1117.83   49.45
   9   0   1  980.55   38.41
  -9   0  -1  968.29   46.36
  -9   0  -1  919.92   47.22
   9   0   1  941.97   44.70
   9   0   1  971.59   45.84
  10   0   1   -4.79    5.43
  10   0   1    9.96    7.39
  10   0   1    3.07    4.33
  10   0   1    5.89    8.80
 -10   0  -1   19.71    9.38
 -10   0  -1    0.26    4.39
 -10   0  -1   15.46    9.01
 -11   0  -1 1136.12   58.45
  11   0   1 1217.47   51.18
  11   0   1 1235.68   58.76
 -11   0  -1 1195.39   46.41
 -11   0  -1 1240.74   58.06
 -12   0  -1    4.67   15.64
 -12   0  -1   -4.22    4.47
 -12   0  -1   -0.46    8.93
  12   0   1  -16.64    7.41
  12   0   1    7.27    6.71
 -13   0  -1  146.56   23.44
  13   0   1  163.83   24.15
 -13   0  -1  185.54   24.77
 -13   0  -1  168.69   12.04
  13   0   1  188.88   11.56
 -14   0  -1   17.31   13.31
 -14   0  -1   -2.96   13.03
  14   0   1   -6.54   10.34
 -15   0  -1   54.92   17.06
  15   0   1  117.78   23.32
 -15   0  -1  102.40   20.82
 -16   0  -1   -7.49   14.92
 -16   0  -1    0.23   14.65
  16   0   1   -3.61   14.28
  17   0   1  377.48   37.38
 -17   0  -1  276.94   36.09
  17  -1  -1   48.38   20.54
 -17  -1   1  118.00   24.12
 -17   1   1  123.97   25.11
  17   1  -1   98.44   24.48
 -16  -1   1    1.50   13.78
 -16  -1   1   24.47   14.13
 -16   1   1   -8.81   11.91
 -16   1   1   -2.49   13.90
 -15  -1   1   -3.61   12.07
 -15  -1   1    4.37   11.95
  15  -1  -1   11.16   14.03
 -15   1   1  -10.42   15.07
 -15   1   1   20.75   13.54
  15   1  -1   17.67   15.15
  14  -1  -1  121.34   22.30
 -14  -1   1  105.62   19.15
 -14  -1   1   67.16   18.46
 -14   1   1  104.67   22.98
 -14   1   1   70.88    9.42
 -14   1   1   85.32   18.54
  14   1  -1  102.86   21.71
  13  -1  -1  745.30   31.95
 -13  -1   1  754.39   46.83
  13  -1  -1  842.33   49.25
 -13  -1   1  759.65   43.98
  13   1  -1  789.15   47.93
 -13   1   1  797.01   45.33
 -13   1   1  748.29   47.81
 -13   1   1  725.86   32.71
  12  -1  -1  222.11   28.43
 -12  -1   1  180.00   21.74
  12  -1  -1  169.60   12.23
 -12  -1   1  114.86   21.69
  12   1  -1  167.17   24.44
 -12   1   1  136.01   31.10
 -12   1   1  140.01   19.78
 -12   1   1  156.97   12.69
  11  -1  -1 2162.90   78.32
  11  -1  -1 2296.15   94.10
 -11  -1   1 2319.55   93.46
 -11  -1   1 2160.55   88.23
 -11  -1   1 2115.15   74.81
 -11   1   1 2038.60   88.43
 -11   1   1 2209.42   79.54
 -11   1   1 2170.55   91.96
  11   1  -1 2240.53   93.52
  10  -1  -1  409.43   26.33
  10  -1  -1  450.44   31.32
 -10  -1   1  460.00   28.22
 -10  -1   1  505.95   31.46
  10  -1  -1  480.04   21.89
 -10  -1   1  483.58   19.40
  10   1  -1  436.58   18.55
 -10   1   1  471.98   30.79
 -10   1   1  464.15   29.61
  10   1  -1  464.93   27.29
  10   1  -1  436.56   31.06
 -10   1   1  471.75   22.62
  -9  -1   1 1505.81   64.34
   9  -1  -1 1443.45   60.36
  -9  -1   1 1422.06   51.07
  -9  -1   1 1477.77   63.51
   9  -1  -1 1500.38   65.32
   9  -1  -1 1443.00   63.51
  -9  -1   1 1463.94   60.47
   9  -1  -1 1381.55   60.08
  -9   1   1 1478.54   61.82
  -9   1   1 1497.20   63.28
   9   1  -1 1394.55   62.50
   9   1  -1 1389.48   50.44
   9   1  -1 1511.91   66.10
   9   1  -1 1388.31   58.91
   9   1  -1 1396.97   60.76
  -9   1   1 1483.10   54.56
   8  -1  -1    8.05    6.86
   8  -1  -1    6.89    5.32
  -8  -1   1    4.85    2.77
  -8  -1   1    5.25    7.99
   8  -1  -1    7.12    7.55
  -8  -1   1    4.02    6.52
   8  -1  -1    6.18    5.70
   8  -1  -1   11.76    4.48
  -8   1   1   10.24    4.37
  -8   1   1    3.00    5.56
   8   1  -1    1.58    4.69
   8   1  -1   18.88    7.25
   8   1  -1   11.04    5.29
  -8   1   1    5.60    6.58
   8   1  -1    6.72    3.07
   8   1  -1    9.06    8.00
   7  -1  -1    1.47    3.21
  -7  -1   1    5.54    5.45
  -7  -1   1   -1.22    4.47
  -7  -1   1    2.16    2.40
   7  -1  -1    8.24    6.51
   7  -1  -1   -2.02    3.07
   7  -1  -1   -0.64    4.21
   7   1  -1    3.38    4.60
   7   1  -1    3.86    2.18
  -7   1   1    5.79    5.78
  -7   1   1    4.46    3.60
   7   1  -1   17.74    7.12
  -7   1   1    9.98    6.03
   7   1  -1    2.02    4.06
  -6  -1   1  110.75   12.92
  -6  -1   1   80.87    5.59
   6  -1  -1   74.68   12.00
   6  -1  -1   90.71   11.34
  -6  -1   1   77.57   11.89
   6  -1  -1   82.40   12.43
   6  -1  -1   82.32   10.47
   6  -1  -1   70.14    7.02
  -6  -1   1   77.87    9.83
  -6   1   1  102.15   12.36
  -6   1   1   67.41    6.98
  -6   1   1   74.82    9.97
   6   1  -1   89.34   12.09
   6   1  -1   85.39    5.59
   6   1  -1   90.33    9.09
   6   1  -1   99.22   11.48
   5  -1  -1 2505.22   88.63
   5  -1  -1 2290.97   84.36
  -5  -1   1 2378.78   79.13
   5  -1  -1 2410.06   81.55
   5  -1  -1 2187.48   86.85
  -5  -1   1 2326.18   83.52
  -5  -1   1 2458.91   85.75
   5  -1  -1 2334.15   84.35
  -5  -1   1 2461.78   88.69
   5   1  -1 2288.47   86.61
   5   1  -1 2404.73   79.08
  -5   1   1 2315.49   84.72
   5   1  -1 2284.94   84.48
   5   1  -1 2401.22   83.72
  -5   1   1 2315.08   81.51
  -5   1   1 2432.86   85.48
   4  -1  -1  100.22    8.45
   4  -1  -1   95.25   10.03
  -4  -1   1  107.07    8.05
   4  -1  -1  106.63    8.49
   4  -1  -1  103.00   10.44
  -4  -1   1  105.64    8.94
  -4  -1   1  117.27   11.13
   4  -1  -1  114.44    7.33
   4   1  -1  105.32    9.97
   4   1  -1  109.22    8.59
  -4   1   1  102.91    7.27
   4   1  -1  100.20    7.61
  -4   1   1  103.36    8.80
   4   1  -1  105.18    5.41
  -4   1   1   91.28    8.45
   3  -1  -1 7783.08  252.82
   3  -1  -1 7602.87  254.31
   3  -1  -1 8043.33  256.29
   3  -1  -1 7334.97  255.85
  -3  -1   1 7728.23  253.27
  -3  -1   1 7871.17  256.53
  -3  -1   1 7824.29  250.79
   3  -1  -1 7472.52  254.23
  -3  -1   1 7904.91  254.63
   3   1  -1 7639.56  254.27
  -3   1   1 7479.04  254.40
  -3   1   1 7800.74  256.24
   3   1  -1 7054.48  255.27
  -3   1   1 7741.71  254.58
  -3   1   1 7744.73  252.82
   3   1  -1 7709.90  250.70
   3   1  -1 7769.54  253.10
   2  -1  -1    9.79    2.82
  -2  -1   1   10.92    2.12
  -2  -1   1   14.66    4.11
  -2  -1   1   14.00    2.79
  -2  -1   1   13.81    3.43
   2  -1  -1   16.64    4.54
   2  -1  -1   18.84    3.82
   2  -1  -1   13.23    3.54
   2   1  -1   12.48    1.96
   2   1  -1    9.62    3.61
  -2   1   1   16.29    3.25
   2   1  -1   16.35    3.45
   2   1  -1   17.42    2.86
  -2   1   1   14.39    4.46
  -2   1   1   13.60    3.48
  -2   1   1   13.07    3.37
  -1  -1   1 5380.22  176.53
  -1   1   1 5514.91  178.04
  -1   1   1 5308.10  177.88
   0  -1   1 1162.48   41.11
   1  -1   1    6.38    1.94
  -1  -1  -1    7.77    2.03
   1  -1   1    6.75    1.84
  -1  -1  -1    5.72    1.65
   1  -1   1    7.82    1.48
   1  -1   1    9.11    2.08
  -1  -1  -1    8.92    2.03
  -1   1  -1    8.05    1.56
   1   1   1    3.75    1.40
   1   1   1    8.19    2.26
   1   1   1    7.24    1.79
  -1   1  -1    8.41    2.19
  -1   1  -1    8.29    2.13
  -2  -1  -1  631.97   25.48
   2  -1   1  654.34   24.65
   2  -1   1  661.29   25.13
  -2  -1  -1  698.67   25.12
  -2  -1  -1  634.42   26.10
   2  -1   1  651.46   25.48
   2  -1   1  679.17   24.70
   2   1   1  671.26   23.52
  -2   1  -1  680.08   24.88
   2   1   1  659.62   25.81
   2   1   1  628.91   24.85
   2   1   1  653.52   26.23
  -2   1  -1  714.75   25.25
  -2   1  -1  677.01   24.84
   3  -1   1 1930.70   64.50
   3  -1   1 1835.60   64.28
   3  -1   1 1669.62   64.03
  -3  -1  -1 1814.70   64.15
  -3  -1  -1 1781.92   61.19
   3  -1   1 1798.10   62.48
   3  -1   1 1860.44   63.52
  -3  -1  -1 1891.62   64.63
  -3  -1  -1 1801.97   65.03
   3   1   1 1586.96   63.47
  -3   1  -1 1833.21   64.43
  -3   1  -1 1927.89   64.13
   3   1   1 1702.51   61.18
   3   1   1 1899.36   65.37
   3   1   1 1856.09   64.26
  -3   1  -1 1803.51   62.74
  -3   1  -1 1842.23   64.54
   4  -1   1    6.11    3.14
  -4  -1  -1    2.06    3.68
   4  -1   1    5.86    3.46
   4  -1   1    3.06    4.07
  -4  -1  -1    4.93    2.34
   4  -1   1    1.93    2.65
   4  -1   1    4.44    4.38
  -4  -1  -1    3.32    3.94
  -4  -1  -1    1.47    4.44
  -4   1  -1    2.60    3.83
  -4   1  -1    4.54    3.11
   4   1   1    6.53    2.63
   4   1   1    1.46    3.61
   4   1   1    4.18    3.59
   4   1   1    1.02    3.74
  -4   1  -1    2.13    3.80
  -5  -1  -1 5200.19  177.81
   5  -1   1 5280.64  177.81
  -5  -1  -1 5050.59  176.94
  -5  -1  -1 5251.91  170.76
   5  -1   1 4979.94  174.95
  -5  -1  -1 5326.98  176.04
   5  -1   1 5095.43  177.06
   5  -1   1 5121.86  172.42
   5  -1   1 4987.89  175.55
  -5   1  -1 5133.74  176.17
   5   1   1 5183.32  176.66
  -5   1  -1 5088.45  176.23
  -5   1  -1 5210.13  172.91
   5   1   1 5156.50  176.50
   5   1   1 5028.38  175.20
   5   1   1 5405.44  171.36
   6  -1   1  690.93   32.96
   6  -1   1  662.06   27.32
  -6  -1  -1  684.98   25.85
   6  -1   1  670.72   30.45
   6  -1   1  672.20   32.51
  -6  -1  -1  699.23   31.37
   6  -1   1  680.44   31.03
  -6  -1  -1  683.61   32.84
  -6  -1  -1  692.40   32.70
   6   1   1  649.81   31.37
  -6   1  -1  686.37   28.07
  -6   1  -1  668.92   31.64
  -6   1  -1  688.28   32.01
   6   1   1  714.24   30.98
   6   1   1  657.20   31.53
   6   1   1  679.56   26.27
  -7  -1  -1 2678.49  102.87
  -7  -1  -1 2737.28   94.24
  -7  -1  -1 2740.72  101.23
   7  -1   1 2644.15  100.60
   7  -1   1 2901.11  103.77
  -7  -1  -1 2990.22  104.21
   7  -1   1 2718.31  101.10
   7  -1   1 2704.33   96.00
   7  -1   1 2805.16  103.17
   7   1   1 2811.79   94.75
   7   1   1 2696.15  100.41
   7   1   1 2916.80  102.77
   7   1   1 2725.36  101.89
  -7   1  -1 2747.57   96.80
  -8  -1  -1   -0.84    6.24
  -8  -1  -1   -0.47    3.29
  -8  -1  -1   -7.19    5.18
   8  -1   1    5.07    5.40
  -8  -1  -1    2.23    5.76
   8  -1   1   19.23    6.07
   8  -1   1   -1.44    6.39
   8  -1   1    6.46    4.50
   8  -1   1    4.82    5.07
  -8   1  -1   -4.23    3.86
  -8   1  -1    2.52    7.36
   8   1   1   12.62    7.83
   8   1   1    3.16    5.13
   8   1   1    0.02    5.45
   8   1   1    7.90    3.68
   8   1   1    9.87    5.64
  -8   1  -1   -5.68    5.18
   9  -1   1  501.04   29.05
   9  -1   1  558.31   32.50
  -9  -1  -1  516.75   31.86
  -9  -1  -1  556.21   30.86
   9  -1   1  549.68   24.27
   9  -1   1  510.49   29.07
  -9  -1  -1  524.52   22.35
  -9   1  -1  509.05   30.74
   9   1   1  544.70   22.26
   9   1   1  491.62   29.63
   9   1   1  606.44   33.73
   9   1   1  493.86   38.44
  -9   1  -1  554.36   31.99
  -9   1  -1  519.19   24.88
  10  -1   1    6.41    5.90
  10  -1   1    3.88    4.63
 -10  -1  -1   17.10    8.96
 -10  -1  -1    5.13    9.20
 -10  -1  -1   -3.26    3.49
  10  -1   1    2.74    8.42
  10   1   1    4.53    3.66
  10   1   1    0.71    6.29
  10   1   1   -5.47    5.42
 -10   1  -1    3.96    8.56
 -10   1  -1    0.84    8.09
  10   1   1    2.16    7.81
 -10   1  -1    0.82    4.83
  11  -1   1  226.54   23.29
 -11  -1  -1  259.67   22.89
 -11  -1  -1  228.89   12.96
 -11  -1  -1  257.91   24.41
  11  -1   1  274.38   15.92
 -11   1  -1  224.26   22.96
 -11   1  -1  261.06   24.61
  11   1   1  247.99   12.56
  11   1   1  214.41   22.70
 -11   1  -1  252.14   16.60
 -12  -1  -1   11.03    4.07
 -12  -1  -1   17.70   11.32
 -12  -1  -1   -0.23   10.37
  12  -1   1    9.43    6.11
  12  -1   1    2.57   10.41
  12   1   1    6.57   10.69
  12   1   1    6.90    3.70
 -12   1  -1    0.62    9.65
 -12   1  -1   12.51    6.75
 -13  -1  -1  443.63   36.91
 -13  -1  -1  540.56   37.67
  13  -1   1  585.76   38.96
  13  -1   1  557.87   26.39
  13   1   1  581.84   38.56
 -13   1  -1  560.71   37.94
 -13   1  -1  578.47   27.10
 -13   1  -1  561.22   39.39
  14  -1   1    3.59    5.43
 -14  -1  -1    2.25   12.62
 -14  -1  -1   -0.50   12.79
  14  -1   1   -9.37   10.31
 -14   1  -1  -10.82   12.82
 -14   1  -1    5.07    6.46
 -14   1  -1   16.58   13.11
  14   1   1   16.86   12.79
 -15  -1  -1  573.86   44.16
 -15  -1  -1  666.94   44.57
  15  -1   1  616.51   44.38
 -15   1  -1  556.29   44.62
 -15   1  -1  592.54   26.85
 -15   1  -1  733.44   47.86
  15   1   1  620.04   44.50
 -16  -1  -1   16.41   17.35
 -16  -1  -1  -22.38   13.97
  16  -1   1    1.25   13.80
 -16   1  -1  -20.23   14.86
  16   1   1  -13.49   13.60
 -16   1  -1   17.67   22.81
 -17  -1  -1  116.71   24.06
  17  -1   1  149.67   28.12
  17   1   1  145.33   28.20
 -17   1  -1   96.19   23.16
  17  -2  -1  295.15   37.65
 -17  -2   1  293.31   50.33
  17   2  -1  224.55   34.50
 -17   2   1  325.27   35.14
 -16  -2   1  106.68   24.47
 -16  -2   1   90.90   19.97
 -16   2   1   76.97   21.59
  16   2  -1  102.03   33.75
 -16   2   1  108.04   25.51
 -15  -2   1  674.64   48.19
  15  -2  -1  682.19   48.12
 -15  -2   1  763.51   46.79
 -15   2   1  698.93   46.85
 -15   2   1  641.26   31.66
  15   2  -1  735.82   48.53
 -15   2   1  726.46   49.33
 -14  -2   1   34.33   16.35
 -14  -2   1   74.27   17.88
  14  -2  -1   65.93   10.32
  14  -2  -1  104.18   21.85
 -14   2   1  105.86   20.47
 -14   2   1   54.15   10.46
  14   2  -1   88.85   20.25
 -14   2   1   88.03   22.55
  13  -2  -1  395.31   33.96
  13  -2  -1  416.01   21.68
 -13  -2   1  343.88   31.67
 -13  -2   1  372.03   29.52
 -13   2   1  399.98   22.36
  13   2  -1  382.26   33.19
 -13   2   1  426.41   32.06
 -13   2   1  362.43   32.11
 -12  -2   1    7.17    9.81
 -12  -2   1   -5.81    9.95
  12  -2  -1   10.82    6.68
  12  -2  -1   32.02   14.88
 -12   2   1    1.50   18.28
  12   2  -1   30.10   14.55
 -12   2   1    9.06    6.46
 -12   2   1    0.09    8.26
 -11  -2   1  151.87   21.98
  11  -2  -1  128.48   21.18
 -11  -2   1  123.06   19.38
  11  -2  -1  134.22   11.68
 -11  -2   1  129.28   16.91
 -11   2   1   87.57   16.51
 -11   2   1  111.17   11.85
  11   2  -1   96.67   15.15
 -11   2   1  112.72   18.90
  11   2  -1  151.37   22.58
 -10  -2   1   71.52   15.65
  10  -2  -1   25.64   11.27
  10  -2  -1   60.60    9.32
 -10  -2   1   24.09   10.67
 -10  -2   1   60.19   12.38
 -10   2   1   59.58   13.35
  10   2  -1   52.23   14.48
  10   2  -1   70.76   12.02
 -10   2   1   51.67    8.98
 -10   2   1   79.05   15.48
  -9  -2   1  760.46   40.35
  -9  -2   1  790.36   41.85
   9  -2  -1  803.90   38.62
  -9  -2   1  835.66   38.34
   9  -2  -1  798.24   42.98
   9  -2  -1  775.19   38.31
   9  -2  -1  789.63   33.57
   9  -2  -1  770.41   41.30
   9   2  -1  733.52   38.55
  -9   2   1  786.95   39.72
   9   2  -1  821.22   37.33
   9   2  -1  803.11   41.01
  -9   2   1  787.09   34.21
  -9   2   1  812.08   41.02
  -8  -2   1  393.42   26.53
   8  -2  -1  330.87   21.69
   8  -2  -1  384.85   25.91
  -8  -2   1  344.11   21.28
   8  -2  -1  404.21   26.44
   8  -2  -1  377.76   22.60
  -8  -2   1  393.76   24.79
   8  -2  -1  373.58   19.16
   8   2  -1  378.90   24.67
   8   2  -1  343.64   24.49
  -8   2   1  382.42   24.30
   8   2  -1  343.14   20.71
  -8   2   1  378.75   19.60
  -8   2   1  348.43   23.11
   7  -2  -1 2352.03   90.78
   7  -2  -1 2641.00   96.20
  -7  -2   1 2455.09   89.69
  -7  -2   1 2603.97   96.88
   7  -2  -1 2328.33   94.76
   7  -2  -1 2431.58   91.13
  -7  -2   1 2620.77   93.77
  -7   2   1 2474.54   92.49
   7   2  -1 2447.25   93.72
   7   2  -1 2406.92   91.70
   7   2  -1 2365.15   88.83
  -7   2   1 2507.89   87.80
  -6  -2   1  754.47   34.37
  -6  -2   1  795.06   37.46
   6  -2  -1  693.80   32.47
  -6  -2   1  759.28   31.95
   6  -2  -1  814.95   36.62
   6  -2  -1  699.39   35.56
   6  -2  -1  767.16   33.47
   6  -2  -1  745.17   30.47
   6   2  -1  716.62   33.25
  -6   2   1  739.21   33.96
   6   2  -1  750.07   31.46
  -6   2   1  723.70   33.50
   6   2  -1  719.27   34.65
  -6   2   1  744.98   30.74
   5  -2  -1 3896.66  135.53
   5  -2  -1 4173.61  138.63
  -5  -2   1 3922.73  133.83
   5  -2  -1 3624.26  137.71
   5  -2  -1 3983.99  133.35
   5  -2  -1 4017.77  136.05
  -5  -2   1 4048.57  138.93
   5   2  -1 4077.25  133.79
   5   2  -1 3590.48  136.93
  -5   2   1 3938.76  133.50
   5   2  -1 3879.31  136.12
  -5   2   1 3846.71  135.96
  -5   2   1 3975.58  136.38
   4  -2  -1 1214.86   49.28
  -4  -2   1 1219.12   45.61
   4  -2  -1 1251.69   46.16
  -4  -2   1 1302.57   48.35
  -4  -2   1 1245.00   49.22
  -4   2   1 1220.48   46.11
  -4   2   1 1225.50   47.92
   4   2  -1 1307.46   45.75
   4   2  -1 1403.38   51.11
  -4   2   1 1232.36   47.76
   3  -2  -1  517.91   22.32
  -3  -2   1  528.17   23.24
   3  -2  -1  517.69   21.35
   3  -2  -1  548.18   23.69
  -3  -2   1  537.25   22.38
   3  -2  -1  525.78   22.15
  -3  -2   1  510.74   20.20
   3   2  -1  536.57   18.48
  -3   2   1  510.37   21.42
   3   2  -1  508.23   20.07
   3   2  -1  528.07   23.22
  -3   2   1  549.48   22.85
   3   2  -1  500.39   17.92
  -3   2   1  516.78   23.09
  -3   2   1  510.84   22.20
   3   2  -1  513.01   22.23
   2  -2  -1 1736.03   60.28
  -2  -2   1 1683.36   57.69
   2  -2  -1 1788.71   61.22
   2  -2  -1 1672.85   60.19
   2  -2  -1 1710.98   59.90
  -2  -2   1 1745.08   59.88
  -2  -2   1 1742.49   60.73
  -2  -2   1 1741.66   58.56
   2   2  -1 1706.51   57.67
  -2   2   1 1684.53   59.85
  -2   2   1 1722.30   60.76
   2   2  -1 1716.02   57.41
   2   2  -1 1778.17   60.84
  -2   2   1 1712.14   60.23
   2   2  -1 1695.59   59.95
   1  -2  -1 3870.23  127.45
  -1  -2   1 3822.50  127.46
  -1  -2   1 3823.06  126.47
   1  -2  -1 3803.63  127.29
  -1  -2   1 4031.54  126.34
   1  -2  -1 3774.50  127.27
  -1   2   1 3978.18  127.70
   1   2  -1 3816.08  127.40
   1   2  -1 3678.08  126.67
  -1   2   1 3737.58  127.33
  -1   2   1 3634.60  127.20
   1   2  -1 3858.43  126.13
  -1   2   1 3837.13  127.28
   0  -2  -1  741.25   26.90
   0  -2   1  781.47   25.72
   0  -2   1  746.82   26.90
   0  -2  -1  768.33   26.94
   0  -2  -1  723.73   26.90
   0  -2  -1  709.74   26.76
   0  -2   1  732.03   26.81
   0  -2  -1  756.65   26.68
   0   2   1  713.67   26.86
   0   2   1  778.31   26.95
   0   2   1  738.19   26.95
   0   2  -1  754.32   26.92
   0   2  -1  717.99   26.70
   0   2   1  748.19   26.96
   0   2  -1  761.83   25.58
   0   2  -1  746.36   25.10
   1  -2   1 3705.41  126.46
  -1  -2  -1 3799.56  125.53
   1  -2   1 3820.02  124.84
  -1  -2  -1 3841.44  126.75
   1  -2   1 3812.39  126.24
   1  -2   1 3814.48  126.03
  -1  -2  -1 3776.00  125.62
  -1  -2  -1 3863.09  126.17
   1   2   1 3842.43  126.81
  -1   2  -1 3776.49  125.53
  -1   2  -1 3793.17  126.70
  -1   2  -1 3794.71  126.08
  -1   2  -1 3803.16  126.10
   1   2   1 3836.38  125.61
   1   2   1 3758.66  126.21
   1   2   1 3698.34  125.57
   2  -2   1  173.98    9.29
  -2  -2  -1  169.67    9.25
  -2  -2  -1  168.40   10.30
   2  -2   1  161.07    9.32
   2  -2   1  178.85    9.61
  -2  -2  -1  165.01    9.34
   2  -2   1  165.33    8.32
  -2  -2  -1  167.95    7.52
   2   2   1  159.78    9.99
  -2   2  -1  174.65    8.58
  -2   2  -1  155.51    9.36
  -2   2  -1  161.98    9.34
  -2   2  -1  174.16    9.33
   2   2   1  176.19    7.66
   2   2   1  174.15    9.53
   2   2   1  170.14    9.16
   3  -2   1 1576.32   56.55
   3  -2   1 1553.57   55.40
   3  -2   1 1476.26   55.13
  -3  -2  -1 1458.77   55.81
  -3  -2  -1 1614.25   52.98
   3  -2   1 1603.72   56.88
  -3  -2  -1 1523.79   57.68
  -3  -2  -1 1613.05   56.30
   3   2   1 1559.71   57.93
  -3   2  -1 1543.91   55.57
  -3   2  -1 1576.14   55.79
  -3   2  -1 1572.68   56.73
   3   2   1 1593.65   56.60
   3   2   1 1631.17   56.68
  -3   2  -1 1610.71   56.41
  -4  -2  -1   75.29    4.85
  -4  -2  -1   84.27    7.82
   4  -2   1   71.15    6.98
   4  -2   1   74.36    8.05
  -4  -2  -1   64.02    4.98
  -4  -2  -1   81.29    8.33
   4  -2   1   67.84    6.66
  -4  -2  -1   82.50    9.99
   4  -2   1   76.57    7.54
  -4   2  -1   79.20    9.43
   4   2   1   77.93    8.37
   4   2   1   85.61    9.22
  -4   2  -1   66.42    7.38
  -4   2  -1   72.18    7.12
   4   2   1   75.24    7.87
  -4   2  -1   75.09    9.07
  -5  -2  -1  660.91   29.89
  -5  -2  -1  665.55   28.67
   5  -2   1  628.51   26.35
   5  -2   1  633.46   27.77
  -5  -2  -1  597.14   23.35
   5  -2   1  612.72   28.38
  -5  -2  -1  644.28   23.10
  -5  -2  -1  631.16   29.65
   5  -2   1  567.85   28.92
   5  -2   1  728.79   30.19
  -5   2  -1  665.75   27.25
   5   2   1  633.73   29.11
  -5   2  -1  617.64   29.03
  -5   2  -1  668.16   28.95
   5   2   1  635.50   29.90
   5   2   1  646.94   28.30
  -6  -2  -1  329.14   13.35
   6  -2   1  359.18   17.06
  -6  -2  -1  324.79   20.77
  -6  -2  -1  300.30   20.09
  -6  -2  -1  326.81   18.90
   6  -2   1  336.31   18.53
   6  -2   1  320.91   20.24
   6  -2   1  369.17   21.13
   6  -2   1  335.16   19.01
  -6   2  -1  344.79   19.84
  -6   2  -1  337.86   17.41
   6   2   1  343.82   20.37
  -6   2  -1  316.09   19.39
   6   2   1  306.72   19.28
   6   2   1  314.12   18.48
   6   2   1  293.34   13.10
  -7  -2  -1  483.28   28.20
   7  -2   1  510.39   28.66
   7  -2   1  546.10   23.90
   7  -2   1  551.49   26.76
   7  -2   1  525.02   28.58
  -7  -2  -1  554.11   27.53
  -7  -2  -1  528.14   19.87
   7  -2   1  503.76   26.70
  -7  -2  -1  460.63   28.19
   7   2   1  554.10   28.19
   7   2   1  510.72   19.79
   7   2   1  495.06   26.02
  -7   2  -1  524.91   27.75
  -7   2  -1  518.62   24.46
   7   2   1  535.20   28.29
   8  -2   1   15.18    7.98
  -8  -2  -1   20.70    8.21
   8  -2   1   21.33    6.49
   8  -2   1   27.70    7.76
  -8  -2  -1   10.97    6.59
  -8  -2  -1   19.81    3.53
  -8  -2  -1   22.19    8.20
   8  -2   1   26.44    6.12
   8  -2   1   25.80    8.94
  -8   2  -1   14.35    7.38
   8   2   1   11.04    6.13
   8   2   1   24.59    3.76
   8   2   1   24.76    8.81
  -8   2  -1   23.96    6.67
  -8   2  -1   22.40    8.82
  -9  -2  -1 1749.07   73.16
   9  -2   1 1692.36   72.69
   9  -2   1 1897.86   74.89
   9  -2   1 1726.06   64.98
  -9  -2  -1 1761.14   59.76
  -9  -2  -1 1667.02   72.98
  -9  -2  -1 1702.58   60.10
   9  -2   1 1749.58   71.23
  -9  -2  -1 1798.55   71.44
   9  -2   1 1701.14   70.54
   9   2   1 1572.39   71.24
   9   2   1 1721.45   69.79
  -9   2  -1 1849.81   73.89
  -9   2  -1 1727.64   72.38
  -9   2  -1 1835.51   66.66
   9   2   1 1779.09   72.48
  10  -2   1   52.62    9.06
  10  -2   1   83.46   16.46
 -10  -2  -1   71.50   14.73
  10  -2   1   76.90   13.04
 -10  -2  -1   62.74   13.05
 -10  -2  -1   71.13   14.94
 -10   2  -1   68.20    9.76
  10   2   1   60.54   12.46
 -10   2  -1   70.90   14.64
  10   2   1   88.31   14.90
 -10   2  -1   69.81   13.78
  10   2   1   91.97   16.90
  11  -2   1 1637.97   63.77
 -11  -2  -1 1643.83   72.08
  11  -2   1 1816.38   75.97
 -11  -2  -1 1519.53   73.98
 -11   2  -1 1690.82   65.31
 -11   2  -1 1606.19   74.31
  11   2   1 1730.29   75.21
 -11   2  -1 1768.08   75.05
  12  -2   1    9.29   11.51
 -12  -2  -1   13.17   12.52
 -12  -2  -1    6.04   10.65
  12  -2   1   13.21    6.61
 -12   2  -1    0.73   11.58
  12   2   1    1.18   11.14
 -12   2  -1   21.90   18.31
 -12   2  -1    7.76    6.68
  13  -2   1  194.57   15.19
 -13  -2  -1  162.35   25.04
  13  -2   1  212.54   26.73
 -13   2  -1  198.91   15.81
 -13   2  -1  196.70   25.99
  13   2   1  193.98   25.76
 -13   2  -1  145.75   23.51
 -14  -2  -1    1.33   12.02
  14  -2   1    4.60    6.80
 -14  -2  -1  -17.50   11.98
  14  -2   1    4.37   12.10
 -14   2  -1   -0.85    7.78
 -14   2  -1   12.30   13.91
  14   2   1   -9.63   10.77
 -14   2  -1   -0.77   12.44
 -15  -2  -1   57.02   16.93
 -15  -2  -1   54.31   19.74
  15  -2   1   52.31   17.22
 -15   2  -1   42.31   18.65
 -15   2  -1   42.21    9.73
 -15   2  -1   52.25   18.79
  15   2   1   43.31   17.28
 -16  -2  -1    4.80   14.86
  16  -2   1   14.93   14.16
 -16  -2  -1    8.78   14.22
 -16   2  -1    1.67   14.02
  16   2   1   11.01   16.09
 -16   2  -1    5.09   17.90
 -17  -2  -1  379.91   35.95
  17  -2   1  278.91   36.30
 -17   2  -1  280.60   46.39
  17   2   1  342.59   37.71
 -18  -3   1   82.12   22.96
 -17  -3   1  122.66   28.48
  17  -3  -1  176.77   42.18
  17   3  -1  122.10   31.42
 -17   3   1  133.18   29.44
 -16  -3   1    5.79   15.41
  16  -3  -1    1.11   14.73
 -16  -3   1   -8.81   12.46
 -16   3   1   -2.57   15.36
 -16   3   1  -30.34   15.70
  16   3  -1   -1.66   13.08
 -15  -3   1   25.94   14.48
 -15  -3   1   20.48   15.98
  15  -3  -1    6.83   14.48
 -15   3   1    0.33   14.09
 -15   3   1   10.01   13.54
  15   3  -1   -9.21   13.27
 -15   3   1   23.59    9.17
  14  -3  -1   66.24   11.04
 -14  -3   1   81.09   20.69
 -14  -3   1   72.45   17.16
  14  -3  -1   59.80   19.97
  14   3  -1   72.15   18.90
 -14   3   1   72.92   18.85
 -14   3   1   66.83   19.39
 -14   3   1   76.29   12.18
 -13  -3   1  359.50   27.90
 -13  -3   1  271.48   29.50
  13  -3  -1  353.22   31.97
  13  -3  -1  378.13   21.35
  13   3  -1  343.88   32.12
 -13   3   1  361.17   22.49
 -13   3   1  318.08   29.22
 -13   3   1  350.74   31.58
  12  -3  -1  370.08   21.47
  12  -3  -1  436.73   38.63
 -12  -3   1  313.28   29.15
 -12  -3   1  352.57   26.87
 -12  -3   1  327.46   32.15
  12   3  -1  346.95   35.47
 -12   3   1  389.08   33.55
 -12   3   1  298.82   31.95
  11  -3  -1 1119.19   44.27
 -11  -3   1 1025.87   53.47
 -11  -3   1  989.46   53.09
  11  -3  -1  958.90   53.55
 -11  -3   1 1035.26   48.87
 -11   3   1 1105.95   52.88
 -11   3   1 1067.43   45.18
  11   3  -1  875.15   45.94
  11   3  -1 1066.26   55.27
 -11   3   1 1051.45   53.47
 -10  -3   1  241.52   24.28
 -10  -3   1  321.48   25.71
 -10  -3   1  302.87   21.48
  10  -3  -1  288.79   25.97
  10  -3  -1  301.39   18.46
 -10   3   1  283.72   18.93
 -10   3   1  332.53   25.40
 -10   3   1  271.17   22.88
  -9  -3   1  329.45   25.77
   9  -3  -1  308.59   24.13
   9  -3  -1  324.29   25.74
   9  -3  -1  329.26   18.92
  -9  -3   1  310.13   23.73
  -9  -3   1  286.59   20.40
   9  -3  -1  291.00   21.57
   9  -3  -1  338.70   22.01
   9   3  -1  360.80   24.44
   9   3  -1  305.04   22.42
   9   3  -1  310.35   19.85
  -9   3   1  305.04   23.63
  -9   3   1  292.00   22.47
  -9   3   1  334.53   19.67
  -8  -3   1   85.88   15.70
   8  -3  -1   74.56   11.77
   8  -3  -1   77.85   14.79
   8  -3  -1   84.05   10.49
  -8  -3   1   70.22   10.31
   8  -3  -1   63.51   11.24
  -8  -3   1   49.24   11.26
   8  -3  -1   94.70   14.63
  -8   3   1   88.59   10.88
  -8   3   1   54.33   11.03
  -8   3   1   63.99   12.07
   8   3  -1   65.30    9.73
   8   3  -1   80.39   13.35
  -7  -3   1   53.31   11.17
   7  -3  -1   39.38    9.98
   7  -3  -1   58.13   10.09
  -7  -3   1   40.90    7.84
   7  -3  -1   61.03    8.62
   7  -3  -1   50.18    8.59
  -7  -3   1   37.16    9.10
   7  -3  -1   62.12   10.76
  -7   3   1   53.58    8.47
   7   3  -1   53.16    7.94
  -7   3   1   55.28   10.22
   7   3  -1   64.08   11.10
  -7   3   1   51.71    9.89
   7   3  -1   59.26    9.66
  -6  -3   1  109.49   11.71
   6  -3  -1  115.26   12.38
   6  -3  -1   87.19    9.74
   6  -3  -1  113.62   11.05
  -6  -3   1   93.50    9.05
   6  -3  -1   76.19   12.00
  -6  -3   1  139.96   16.01
   6  -3  -1   93.20    9.03
   6   3  -1   96.21    8.87
  -6   3   1  121.05   14.64
  -6   3   1   89.68   11.94
   6   3  -1  114.47   11.47
  -6   3   1   93.86    9.45
  -6   3   1  120.38   11.57
   6   3  -1  115.89   14.35
  -5  -3   1 1192.72   47.62
   5  -3  -1 1182.52   47.05
   5  -3  -1 1128.34   48.66
  -5  -3   1 1257.07   49.06
   5  -3  -1 1201.59   46.66
  -5  -3   1 1162.88   44.07
   5  -3  -1 1145.30   45.16
   5   3  -1 1133.45   48.04
  -5   3   1 1192.50   48.33
  -5   3   1 1130.59   46.53
  -5   3   1 1181.92   47.46
   5   3  -1 1155.17   43.88
  -5   3   1 1208.66   45.57
   5   3  -1 1242.13   47.91
   4  -3  -1  110.89    9.32
  -4  -3   1  130.07   10.95
  -4  -3   1  115.24    9.81
  -4  -3   1  109.95    7.56
   4  -3  -1  133.44   10.99
   4  -3  -1   93.02    8.51
   4  -3  -1  134.39   10.20
  -4   3   1  122.14   10.14
   4   3  -1  107.37   10.27
  -4   3   1  117.60   10.06
   4   3  -1  103.00   10.14
   4   3  -1  104.49    7.41
  -4   3   1  110.90    9.20
  -4   3   1  108.28    9.42
  -3  -3   1 2611.69   87.98
  -3  -3   1 2420.05   82.71
   3  -3  -1 2545.53   87.03
   3  -3  -1 2498.10   86.61
   3  -3  -1 2629.33   88.65
  -3  -3   1 2450.65   83.59
  -3  -3   1 2453.36   86.93
   3  -3  -1 2458.62   87.14
   3   3  -1 2505.83   83.66
  -3   3   1 2432.24   86.89
   3   3  -1 2478.08   87.88
  -3   3   1 2448.53   87.32
   3   3  -1 2560.77   87.69
   3   3  -1 2438.49   82.34
  -3   3   1 2490.56   87.72
  -3   3   1 2422.97   86.57
   2  -3  -1 3721.08  123.20
  -2  -3   1 3785.18  119.72
   2  -3  -1 3552.99  122.06
   2  -3  -1 3655.22  122.30
  -2  -3   1 3620.66  122.69
   2  -3  -1 3549.35  122.17
  -2  -3   1 3593.42  118.43
  -2  -3   1 3545.56  121.88
   2  -3  -1 3464.83  122.03
  -2   3   1 3644.10  122.83
  -2   3   1 3655.85  122.65
   2   3  -1 3728.78  118.60
  -2   3   1 3588.01  122.31
   2   3  -1 3692.24  122.86
   2   3  -1 3571.40  119.40
   2   3  -1 3370.88  122.13
  -1  -3   1 2881.66   96.93
   1  -3  -1 2899.10   96.90
  -1  -3   1 2771.61   95.71
   1  -3  -1 2847.45   96.44
   1  -3  -1 2878.72   97.03
  -1  -3   1 2949.64   95.45
   1  -3  -1 2802.21   96.25
  -1   3   1 2763.75   96.30
   1   3  -1 2781.95   96.66
  -1   3   1 2916.40   97.00
  -1   3   1 2800.06   96.80
   1   3  -1 2799.97   95.27
  -1   3   1 2816.25   96.33
   1   3  -1 2912.19   95.43
   0  -3  -1  229.17   11.17
   0  -3   1  239.86   10.98
   0  -3  -1  223.04   10.85
   0  -3  -1  211.84   10.56
   0  -3   1  215.79    8.89
   0  -3  -1  214.84   10.28
   0  -3   1  203.59   10.84
   0   3  -1  210.01   10.68
   0   3   1  226.45   10.90
   0   3   1  224.20   10.43
   0   3   1  207.11   10.54
   0   3  -1  214.93    8.93
   0   3  -1  219.19   10.96
   0   3   1  220.41   10.83
  -1  -3  -1  886.27   32.01
   1  -3   1  921.86   33.70
  -1  -3  -1  895.20   33.52
   1  -3   1  901.10   31.54
   1  -3   1  905.70   33.57
   1  -3   1  908.29   32.55
  -1  -3  -1  880.84   33.34
   1  -3   1  933.73   31.69
  -1  -3  -1  900.01   32.53
  -1   3  -1  876.17   32.48
   1   3   1  915.43   32.65
  -1   3  -1  895.15   33.37
   1   3   1  899.19   32.14
  -1   3  -1  904.00   33.74
   1   3   1  928.51   33.61
   2  -3   1   31.12    4.98
  -2  -3  -1   32.73    5.93
  -2  -3  -1   26.56    3.53
  -2  -3  -1   34.61    5.27
   2  -3   1   28.35    5.07
   2  -3   1   29.42    4.00
   2  -3   1   31.81    5.25
  -2  -3  -1   27.23    4.12
   2   3   1   28.94    4.15
   2   3   1   26.23    3.50
  -2   3  -1   30.69    4.96
  -2   3  -1   31.80    5.29
   2   3   1   20.66    4.78
  -2   3  -1   33.30    4.95
  -2   3  -1   21.12    3.78
   2   3   1   29.26    5.10
   3  -3   1  325.70   14.62
  -3  -3  -1  297.54   14.96
  -3  -3  -1  309.51   15.51
  -3  -3  -1  309.82   12.33
   3  -3   1  327.20   15.50
   3  -3   1  342.56   16.07
   3  -3   1  340.58   16.48
  -3  -3  -1  286.73   16.87
   3   3   1  311.97   16.69
   3   3   1  303.75   12.31
  -3   3  -1  301.02   15.69
  -3   3  -1  313.89   15.43
   3   3   1  319.55   16.12
  -3   3  -1  286.29   15.32
  -3   3  -1  294.23   14.45
   3   3   1  283.99   14.43
   4  -3   1  188.40   11.75
   4  -3   1  187.81   11.42
  -4  -3  -1  197.75   12.28
  -4  -3  -1  181.40   13.31
  -4  -3  -1  190.96    8.28
   4  -3   1  203.57   13.36
  -4  -3  -1  194.86   12.53
   4  -3   1  190.09   12.62
  -4  -3  -1  188.66   10.58
   4   3   1  221.74   14.49
   4   3   1  203.00   12.44
  -4   3  -1  166.30   11.67
   4   3   1  207.33   13.34
  -4   3  -1  213.19   12.82
  -4   3  -1  205.06   12.58
  -4   3  -1  207.86   13.04
   5  -3   1 4098.45  142.49
  -5  -3  -1 4008.66  144.02
   5  -3   1 4179.40  141.16
  -5  -3  -1 4122.00  141.19
  -5  -3  -1 4175.47  134.97
  -5  -3  -1 4100.23  136.42
  -5  -3  -1 4181.14  142.85
   5  -3   1 3870.80  143.05
  -5   3  -1 4187.49  142.75
   5   3   1 3933.81  142.66
   5   3   1 4214.53  144.92
  -5   3  -1 4135.73  141.71
  -5   3  -1 4126.04  143.01
  -5   3  -1 4122.78  140.99
  -6  -3  -1  599.73   30.84
   6  -3   1  619.97   28.46
  -6  -3  -1  607.85   28.66
   6  -3   1  567.63   30.41
   6  -3   1  605.57   27.29
   6  -3   1  664.95   30.19
  -6  -3  -1  608.77   30.29
   6  -3   1  639.60   30.31
  -6   3  -1  622.29   28.08
  -6   3  -1  613.71   30.10
  -6   3  -1  670.55   31.00
   6   3   1  574.16   29.57
   6   3   1  637.34   29.18
  -6   3  -1  637.70   29.72
   6   3   1  643.90   31.56
   7  -3   1 1557.45   60.24
  -7  -3  -1 1359.42   61.86
   7  -3   1 1483.61   62.04
   7  -3   1 1487.28   62.65
   7  -3   1 1564.82   61.39
  -7  -3  -1 1560.44   63.54
  -7  -3  -1 1579.83   60.42
   7  -3   1 1543.16   57.78
  -7   3  -1 1573.65   62.70
   7   3   1 1461.84   59.76
   7   3   1 1513.71   62.03
  -7   3  -1 1538.19   58.71
   7   3   1 1613.37   63.98
   8  -3   1  319.59   22.48
   8  -3   1  311.79   22.89
   8  -3   1  301.63   17.55
  -8  -3  -1  309.85   22.77
  -8  -3  -1  351.92   24.25
  -8  -3  -1  266.91   21.62
   8  -3   1  315.99   23.29
   8  -3   1  289.65   19.33
  -8   3  -1  334.01   22.06
  -8   3  -1  310.67   18.90
   8   3   1  278.57   21.12
  -8   3  -1  253.15   20.66
   8   3   1  313.61   21.42
   8   3   1  331.82   20.44
  -9  -3  -1  362.47   27.04
  -9  -3  -1  352.09   26.34
  -9  -3  -1  407.18   24.70
   9  -3   1  388.95   21.24
   9  -3   1  373.06   25.06
   9  -3   1  381.60   24.12
   9  -3   1  406.27   27.13
   9  -3   1  405.09   27.70
   9   3   1  409.89   25.72
   9   3   1  368.55   25.91
  -9   3  -1  392.37   22.48
  -9   3  -1  385.74   26.84
  -9   3  -1  362.92   25.70
   9   3   1  385.79   24.20
  10  -3   1    3.40    5.43
 -10  -3  -1    2.42    7.52
  10  -3   1    6.99    7.60
 -10  -3  -1   18.59    9.77
  10  -3   1   15.84   10.16
 -10  -3  -1    1.75    9.27
 -10   3  -1   11.95    6.88
 -10   3  -1   -1.20    7.20
  10   3   1   -0.80    7.52
 -10   3  -1   14.81    8.83
  10   3   1   -0.12    6.71
  11  -3   1  620.40   29.24
 -11  -3  -1  582.60   34.72
  11  -3   1  597.42   37.37
 -11  -3  -1  534.65   36.68
 -11  -3  -1  577.67   35.94
 -11   3  -1  480.12   34.18
  11   3   1  559.61   37.44
 -11   3  -1  612.22   37.16
 -11   3  -1  575.86   36.60
 -12  -3  -1  250.99   23.25
  12  -3   1  242.95   17.61
  12  -3   1  235.87   27.88
 -12  -3  -1  247.34   23.70
 -12  -3  -1  185.02   25.35
 -12   3  -1  237.09   28.86
 -12   3  -1  219.16   18.52
  12   3   1  246.97   29.14
  13  -3   1  580.63   28.53
 -13  -3  -1  525.76   39.30
  13  -3   1  521.71   37.74
 -13  -3  -1  512.42   35.95
 -13   3  -1  525.52   28.93
  13   3   1  574.41   38.89
 -13   3  -1  510.25   37.95
 -13   3  -1  477.36   37.70
  14  -3   1  275.48   19.53
 -14  -3  -1  317.81   28.17
 -14  -3  -1  281.21   31.05
  14  -3   1  299.41   29.84
 -14   3  -1  233.04   31.39
 -14   3  -1  214.02   30.85
  14   3   1  332.95   31.98
 -14   3  -1  224.85   19.59
  15  -3   1  825.83   51.63
 -15  -3  -1  824.48   49.93
 -15  -3  -1  722.54   51.41
 -15   3  -1  674.36   49.84
 -15   3  -1  748.15   37.07
 -15   3  -1  832.72   52.22
  15   3   1  842.77   51.26
 -16  -3  -1   53.14   18.83
  16  -3   1   92.59   22.95
 -16  -3  -1   73.07   23.82
 -16   3  -1   78.66   23.41
 -16   3  -1   78.83   21.47
 -16   3  -1   48.90   14.74
  16   3   1   51.67   21.65
 -17  -3  -1  341.83   35.05
  17  -3   1  323.08   35.74
  17   3   1  236.99   32.47
 -18  -4   1   42.19   19.33
 -17  -4   1  205.18   28.41
 -16  -4   1  111.60   24.49
 -16  -4   1  166.94   25.22
  16  -4  -1  149.60   27.45
 -16   4   1  109.01   15.67
  16   4  -1  134.08   25.93
 -16   4   1  175.11   30.04
 -16   4   1  134.46   29.73
 -15  -4   1  318.52   35.47
 -15  -4   1  451.13   34.67
  15  -4  -1  477.48   40.46
 -15   4   1  411.35   26.85
  15   4  -1  402.21   37.22
 -15   4   1  430.90   39.12
 -15   4   1  425.23   37.04
  14  -4  -1  268.69   33.81
  14  -4  -1  307.82   22.07
 -14  -4   1  197.21   28.94
 -14  -4   1  249.21   27.81
 -14   4   1  270.12   33.36
  14   4  -1  334.84   32.81
 -14   4   1  270.01   21.45
 -14   4   1  324.88   31.50
  13  -4  -1  183.74   26.60
 -13  -4   1  199.48   28.70
 -13  -4   1  161.46   21.43
  13  -4  -1  165.97   17.10
 -13  -4   1  179.26   26.22
 -13   4   1  166.41   17.48
  13   4  -1  181.98   26.70
 -13   4   1  161.77   24.10
 -13   4   1  210.73   27.05
  12  -4  -1   25.68    8.81
 -12  -4   1   35.89   13.00
 -12  -4   1   29.75   16.97
 -12  -4   1    6.62    9.44
 -12   4   1   11.22    8.64
 -12   4   1   10.83   11.33
 -12   4   1   21.30   13.04
  11  -4  -1   11.45    7.25
  11  -4  -1   -4.70   10.72
 -11  -4   1    8.51    8.80
 -11  -4   1   14.15   11.44
 -11  -4   1   15.48    9.86
 -11   4   1    0.20    8.85
 -11   4   1   -1.89    8.41
  11   4  -1   -4.07    5.75
 -11   4   1   10.14    7.47
 -10  -4   1   26.61   10.86
 -10  -4   1    9.95    7.78
  10  -4  -1    1.31    4.60
  10  -4  -1   16.16   11.61
 -10  -4   1   14.74    9.25
  10   4  -1   23.73    7.64
 -10   4   1   10.55    6.93
 -10   4   1   24.06   10.43
  -9  -4   1  682.95   39.04
  -9  -4   1  652.03   36.56
   9  -4  -1  671.24   38.82
   9  -4  -1  593.79   34.07
   9  -4  -1  705.86   31.63
  -9  -4   1  669.51   32.50
   9  -4  -1  643.59   33.99
   9  -4  -1  678.32   37.91
  -9   4   1  646.68   32.00
   9   4  -1  590.80   30.85
  -9   4   1  608.34   35.25
   9   4  -1  593.70   34.87
   9   4  -1  692.09   37.44
  -9   4   1  675.76   35.93
  -8  -4   1  712.13   36.76
   8  -4  -1  691.19   31.93
  -8  -4   1  686.27   31.96
  -8  -4   1  651.07   37.37
   8  -4  -1  682.60   34.50
   8  -4  -1  579.28   35.82
   8  -4  -1  687.46   45.52
  -8   4   1  725.12   36.00
  -8   4   1  762.00   36.79
   8   4  -1  643.26   40.17
  -8   4   1  686.71   32.42
   8   4  -1  747.12   36.71
   8   4  -1  699.69   31.80
  -7  -4   1 1978.88   77.62
   7  -4  -1 1974.45   76.13
   7  -4  -1 2067.86   78.46
   7  -4  -1 1966.44   73.28
   7  -4  -1 2002.88   75.64
  -7  -4   1 1969.65   72.62
  -7  -4   1 1948.76   78.50
   7  -4  -1 1776.99   78.06
  -7   4   1 1999.55   74.11
  -7   4   1 2030.33   78.43
   7   4  -1 1935.96   72.24
   7   4  -1 2054.98   78.00
  -7   4   1 2036.63   76.94
   7   4  -1 1844.14   77.37
  -7   4   1 1966.98   77.04
   6  -4  -1  710.04   31.35
   6  -4  -1  598.28   32.40
  -6  -4   1  664.78   32.15
   6  -4  -1  629.01   28.84
  -6  -4   1  650.96   31.47
  -6  -4   1  614.54   27.09
   6  -4  -1  642.17   30.04
  -6   4   1  588.77   31.08
   6   4  -1  649.66   31.72
  -6   4   1  650.10   29.37
   6   4  -1  627.39   29.40
  -6   4   1  612.82   30.63
   6   4  -1  615.39   31.64
  -6   4   1  624.06   30.49
   5  -4  -1 1051.59   43.33
   5  -4  -1 1077.54   44.12
   5  -4  -1 1038.43   45.69
  -5  -4   1 1108.43   44.81
  -5  -4   1 1025.27   40.04
  -5  -4   1 1076.10   44.95
   5  -4  -1 1028.61   42.45
  -5   4   1 1128.86   43.40
  -5   4   1 1082.21   43.99
   5   4  -1 1116.03   40.65
   5   4  -1 1081.24   45.29
  -5   4   1 1095.05   45.02
  -5   4   1 1028.83   44.29
   5   4  -1 1115.20   45.93
  -4  -4   1  140.49   11.50
   4  -4  -1  147.98   11.76
   4  -4  -1  125.05   10.31
  -4  -4   1  138.10    8.06
   4  -4  -1  118.89   11.41
  -4  -4   1  126.24    6.14
   4  -4  -1  131.39   10.74
  -4  -4   1  133.75   11.34
  -4   4   1  127.54   10.49
   4   4  -1  142.49    8.41
   4   4  -1  140.59   11.82
  -4   4   1  122.27   10.50
   4   4  -1  146.46   12.02
  -4   4   1  130.20   10.37
   4   4  -1  138.51    6.26
  -4   4   1  142.75   11.45
   3  -4  -1    3.94    3.57
  -3  -4   1    1.44    3.34
   3  -4  -1    4.48    4.18
  -3  -4   1    8.88    4.23
   3  -4  -1    5.03    3.35
   3  -4  -1    2.35    3.42
  -3  -4   1    2.60    2.21
  -3  -4   1    4.66    2.16
   3  -4  -1    2.59    3.72
   3   4  -1    8.04    2.63
   3   4  -1   10.58    4.74
  -3   4   1    1.98    3.78
  -3   4   1    1.78    3.34
   3   4  -1    2.34    2.15
  -3   4   1    4.37    3.59
  -2  -4   1   94.24    6.05
   2  -4  -1   71.14    7.01
   2  -4  -1   79.51    7.62
  -2  -4   1   88.69    8.20
  -2  -4   1   84.58    7.68
   2  -4  -1   92.15    7.44
   2  -4  -1   76.38    8.88
   2  -4  -1   96.68    7.55
   2   4  -1   87.93    6.04
   2   4  -1   92.07    8.26
  -2   4   1   78.18    7.91
  -2   4   1   94.59    7.38
  -2   4   1   78.90    7.49
  -2   4   1   93.30    8.17
   2   4  -1   82.12    7.06
   1  -4  -1   35.69    5.95
  -1  -4   1   42.31    6.20
   1  -4  -1   42.72    5.52
   1  -4  -1   33.02    5.49
  -1  -4   1   37.24    4.97
   1  -4  -1   37.52    5.18
  -1  -4   1   37.09    4.74
  -1   4   1   22.59    4.18
  -1   4   1   32.94    5.44
  -1   4   1   34.88    5.03
   1   4  -1   39.55    5.08
   1   4  -1   40.77    4.71
   1   4  -1   24.90    4.70
  -1   4   1   24.50    4.63
   0  -4   1 1911.03   66.12
   0  -4  -1 1901.38   65.35
   0  -4  -1 1899.16   66.30
   0  -4   1 1900.50   63.66
   0  -4   1 1898.46   64.21
   0  -4  -1 1880.41   66.74
   0  -4  -1 1856.46   66.02
   0  -4   1 1859.46   66.67
   0   4  -1 1888.65   66.62
   0   4   1 1886.02   65.41
   0   4  -1 1934.00   63.85
   0   4  -1 1918.92   64.20
   0   4   1 1947.20   66.87
   0   4   1 1935.92   66.46
   0   4   1 1814.75   65.88
   0   4  -1 1838.81   66.05
  -1  -4  -1 5767.98  188.61
   1  -4   1 5693.75  189.02
  -1  -4  -1 5698.02  190.79
  -1  -4  -1 5579.24  189.52
  -1  -4  -1 5657.87  190.46
   1  -4   1 5789.95  191.07
   1  -4   1 5774.84  188.34
   1  -4   1 5600.00  190.61
   1   4   1 5671.92  190.44
   1   4   1 5748.03  189.64
  -1   4  -1 5716.75  188.27
   1   4   1 5911.84  191.10
  -1   4  -1 5603.17  190.78
  -1   4  -1 5622.09  189.08
   1   4   1 5874.76  188.81
  -1   4  -1 5624.32  190.59
   2  -4   1 2079.06   74.75
  -2  -4  -1 2098.99   72.52
   2  -4   1 2105.81   72.80
  -2  -4  -1 2135.06   72.46
  -2  -4  -1 2124.74   74.70
   2  -4   1 2200.42   75.51
   2  -4   1 2114.81   73.99
  -2  -4  -1 2057.54   75.08
   2  -4   1 2081.46   72.73
  -2   4  -1 2133.47   74.79
   2   4   1 2181.81   75.24
  -2   4  -1 2124.15   74.20
   2   4   1 2103.31   72.52
  -2   4  -1 2099.48   72.91
   2   4   1 2110.70   72.31
   2   4   1 2204.20   75.46
   3  -4   1 4044.56  136.87
   3  -4   1 3939.48  137.54
  -3  -4  -1 4000.64  138.79
   3  -4   1 3907.06  136.54
  -3  -4  -1 4005.92  136.80
  -3  -4  -1 4033.05  135.64
   3  -4   1 4105.29  135.32
  -3  -4  -1 4005.03  133.12
  -3   4  -1 4073.61  136.97
  -3   4  -1 3955.50  136.87
   3   4   1 4001.28  133.08
   3   4   1 4079.01  134.89
  -3   4  -1 3895.87  137.04
   3   4   1 4152.43  137.77
  -3   4  -1 3880.20  135.25
   4  -4   1  363.22   18.24
   4  -4   1  333.74   18.53
   4  -4   1  310.50   16.25
  -4  -4  -1  325.72   13.10
   4  -4   1  335.70   17.50
  -4  -4  -1  309.83   16.39
  -4  -4  -1  321.43   17.47
  -4  -4  -1  342.22   19.65
   4   4   1  309.15   16.19
   4   4   1  333.93   13.25
  -4   4  -1  333.17   16.87
  -4   4  -1  327.93   17.70
  -4   4  -1  306.03   17.22
   4   4   1  340.63   18.28
   5  -4   1  231.57   14.21
   5  -4   1  219.77   13.84
  -5  -4  -1  235.74   15.14
   5  -4   1  210.82   15.72
  -5  -4  -1  227.61   16.68
   5  -4   1  244.29   15.61
  -5  -4  -1  216.52    9.01
  -5  -4  -1  222.92   14.22
  -5   4  -1  219.46   14.91
   5   4   1  221.46   15.61
   5   4   1  227.70   16.44
   5   4   1  217.44   13.98
  -5   4  -1  207.23   14.14
  -5   4  -1  210.62   14.28
  -5   4  -1  215.12   15.44
   6  -4   1   14.16    6.52
   6  -4   1   22.92    6.02
   6  -4   1   16.69    5.69
  -6  -4  -1   14.37    6.48
  -6  -4  -1   19.16    7.86
   6  -4   1   19.45    6.17
  -6  -4  -1   26.03    6.56
   6   4   1   21.62    6.27
   6   4   1   29.09    8.01
  -6   4  -1   11.75    5.49
  -6   4  -1   25.64    7.26
  -6   4  -1   23.75    6.80
   6   4   1   27.80    7.61
  -6   4  -1   16.90    7.62
   7  -4   1 1462.85   57.89
  -7  -4  -1 1464.30   60.49
   7  -4   1 1482.99   56.53
   7  -4   1 1416.80   59.39
  -7  -4  -1 1453.35   57.41
   7  -4   1 1476.15   59.37
  -7  -4  -1 1414.43   60.63
   7  -4   1 1381.62   65.24
  -7   4  -1 1448.72   57.35
  -7   4  -1 1485.01   60.37
   7   4   1 1358.07   59.57
  -7   4  -1 1451.26   59.65
   7   4   1 1474.96   61.48
   7   4   1 1511.30   58.30
  -8  -4  -1  271.15   22.19
  -8  -4  -1  340.70   23.73
   8  -4   1  287.06   19.69
   8  -4   1  286.46   19.84
   8  -4   1  332.67   19.05
   8  -4   1  312.37   23.33
   8  -4   1  264.71   20.72
  -8  -4  -1  259.56   21.03
  -8   4  -1  284.54   21.84
  -8   4  -1  344.43   20.34
   8   4   1  303.67   22.03
   8   4   1  302.43   19.91
   8   4   1  270.81   20.89
  -8   4  -1  346.64   22.41
   9  -4   1 1543.39   70.25
  -9  -4  -1 1581.39   69.71
  -9  -4  -1 1584.29   65.40
  -9  -4  -1 1558.40   69.48
   9  -4   1 1654.27   62.98
   9  -4   1 1683.92   70.53
   9  -4   1 1656.63   69.57
   9  -4   1 1479.87   64.90
   9   4   1 1574.93   67.72
   9   4   1 1589.72   65.79
  -9   4  -1 1612.64   68.91
  -9   4  -1 1680.24   68.86
  -9   4  -1 1637.50   64.59
 -10  -4  -1 1319.72   63.19
  10  -4   1 1272.86   55.57
 -10  -4  -1 1409.47   60.70
  10  -4   1 1510.73   65.86
 -10  -4  -1 1278.92   63.34
  10   4   1 1440.38   60.65
 -10   4  -1 1405.09   64.09
 -10   4  -1 1483.02   58.80
 -10   4  -1 1412.46   63.87
 -11  -4  -1  794.54   40.93
 -11  -4  -1  701.48   42.25
  11  -4   1  787.58   36.36
 -11  -4  -1  702.46   42.81
  11  -4   1  781.58   44.79
 -11   4  -1  745.73   43.05
 -11   4  -1  732.99   42.92
 -11   4  -1  761.63   37.41
 -12  -4  -1  722.50   40.14
 -12  -4  -1  599.77   41.66
 -12  -4  -1  695.00   42.12
  12  -4   1  791.92   45.11
  12  -4   1  673.47   34.25
 -12   4  -1  704.47   43.18
 -12   4  -1  652.36   35.86
  12   4   1  745.71   43.75
  13  -4   1  174.10   18.17
 -13  -4  -1  198.52   24.91
  13  -4   1  203.02   27.61
 -13  -4  -1  150.20   21.07
 -13  -4  -1  174.70   24.93
  13   4   1  178.77   23.73
 -13   4  -1  189.98   26.95
 -13   4  -1  196.69   26.46
 -13   4  -1  160.82   16.83
 -14  -4  -1   17.70   12.33
  14  -4   1    4.75   14.64
 -14  -4  -1   -1.95   11.27
  14  -4   1   10.21    8.53
 -14   4  -1   20.33   15.86
 -14   4  -1   30.30   10.92
  14   4   1   -0.64   13.03
 -14   4  -1    6.44   12.10
 -15  -4  -1    4.94   15.67
 -15  -4  -1    5.21   13.12
  15  -4   1   12.61   15.15
 -15   4  -1    2.10    9.43
  15   4   1   27.37   14.77
 -15   4  -1   -1.35   13.36
 -15   4  -1   12.30   15.66
 -16  -4  -1   62.74   20.15
 -16  -4  -1   66.09   21.79
 -16   4  -1   58.12   13.03
 -16   4  -1  118.49   25.24
 -16   4  -1   73.78   21.75
 -17  -4  -1  202.68   30.40
  17  -4   1  124.54   26.17
  17   4   1  126.86   25.26
 -18  -5   1  166.27   29.16
 -17  -5   1  150.35   25.78
  16  -5  -1  -10.39   15.12
 -16  -5   1   17.29   13.92
 -16  -5   1   28.87   18.54
 -16   5   1   17.74   15.78
 -16   5   1   45.09   18.45
  16   5  -1   14.33   16.28
 -16   5   1   14.05   12.68
  15  -5  -1   26.14   16.88
 -15  -5   1   18.67   13.91
 -15  -5   1    0.36   15.74
 -15   5   1   19.68   11.14
 -15   5   1   -2.06   15.25
 -15   5   1   23.67   15.25
  15   5  -1   13.66   16.34
  14  -5  -1   27.50   16.42
  14  -5  -1   -2.82    9.66
 -14  -5   1   13.69   13.13
 -14  -5   1    1.16   13.99
 -14  -5   1   46.83   15.76
  14   5  -1    1.62   13.10
 -14   5   1   22.97   10.70
 -14   5   1   33.72   15.72
 -14   5   1   33.91   15.48
 -13  -5   1  343.47   30.96
  13  -5  -1  351.93   23.40
 -13  -5   1  379.47   27.61
  13  -5  -1  341.94   32.66
 -13  -5   1  338.76   31.90
 -13   5   1  382.13   31.80
 -13   5   1  402.28   26.62
 -13   5   1  351.13   32.73
 -12  -5   1  280.85   23.05
 -12  -5   1  272.19   27.98
  12  -5  -1  268.18   28.78
  12  -5  -1  308.24   20.85
 -12  -5   1  236.13   26.28
 -12   5   1  286.25   27.51
 -12   5   1  319.00   27.77
 -12   5   1  311.31   23.24
 -11  -5   1  869.30   42.88
 -11  -5   1  829.82   47.88
 -11  -5   1  866.12   49.65
  11  -5  -1  960.30   42.14
  11  -5  -1  888.09   50.85
 -11   5   1  877.80   48.01
 -11   5   1  892.51   42.48
 -11   5   1  860.52   48.07
  11   5  -1  883.26   42.53
  10  -5  -1  317.86   20.75
  10  -5  -1  257.87   26.42
 -10  -5   1  354.89   27.38
 -10  -5   1  333.89   27.96
 -10  -5   1  351.85   22.52
 -10   5   1  322.29   26.00
 -10   5   1  353.69   22.41
  10   5  -1  304.20   20.85
 -10   5   1  359.80   26.94
  -9  -5   1 1001.71   48.21
   9  -5  -1  931.19   47.47
   9  -5  -1  890.40   48.49
  -9  -5   1  950.61   48.78
   9  -5  -1  952.79   42.17
   9  -5  -1  933.57   44.63
  -9  -5   1 1013.13   43.07
  -9   5   1  958.99   46.65
   9   5  -1  850.31   46.56
  -9   5   1  949.50   43.27
  -9   5   1  953.34   46.93
   9   5  -1  975.49   42.05
  -8  -5   1   60.94   13.60
   8  -5  -1   68.84   12.43
   8  -5  -1   60.23   11.15
   8  -5  -1   68.96   11.28
   8  -5  -1   67.58   12.96
  -8  -5   1   46.75   11.51
   8  -5  -1   46.46   10.65
  -8  -5   1   65.20   10.24
  -8   5   1   75.88   13.72
  -8   5   1   74.05   13.01
  -8   5   1   43.80   11.08
   8   5  -1   62.94   12.91
   8   5  -1   68.33   12.91
  -8   5   1   50.76   10.94
   8   5  -1   81.26   11.30
   7  -5  -1   17.65    6.68
  -7  -5   1   21.59    8.07
  -7  -5   1   28.05    6.34
   7  -5  -1   18.67    6.71
   7  -5  -1   29.69   10.36
   7  -5  -1   20.78    6.38
  -7  -5   1   25.99    9.09
  -7   5   1   14.89    7.75
   7   5  -1   20.13    7.17
  -7   5   1   14.51    7.40
   7   5  -1   19.80    6.48
  -7   5   1   22.67    7.89
   7   5  -1   24.70    8.78
  -7   5   1   17.03    6.54
   6  -5  -1  447.87   24.45
  -6  -5   1  396.38   27.39
   6  -5  -1  495.33   24.67
   6  -5  -1  463.04   23.67
  -6  -5   1  460.73   20.89
  -6  -5   1  471.07   25.84
  -6   5   1  434.27   25.04
   6   5  -1  421.72   25.48
  -6   5   1  460.43   24.11
   6   5  -1  468.81   21.55
  -6   5   1  460.81   25.44
  -6   5   1  439.74   24.51
   6   5  -1  442.28   25.82
  -5  -5   1 1247.24   45.45
  -5  -5   1 1235.80   51.12
   5  -5  -1 1228.89   50.23
   5  -5  -1 1225.25   52.30
   5  -5  -1 1226.38   49.57
  -5  -5   1 1236.30   50.77
   5  -5  -1 1289.72   49.84
  -5   5   1 1216.97   49.77
  -5   5   1 1224.82   49.99
   5   5  -1 1286.55   46.57
   5   5  -1 1304.93   52.39
  -5   5   1 1265.34   51.32
  -5   5   1 1233.68   50.99
   5   5  -1 1262.77   52.04
   4  -5  -1  710.72   31.70
  -4  -5   1  694.65   32.02
   4  -5  -1  766.66   31.96
   4  -5  -1  697.29   31.22
   4  -5  -1  734.61   31.43
  -4  -5   1  743.55   27.02
  -4  -5   1  716.58   26.47
   4  -5  -1  744.49   33.54
  -4  -5   1  705.66   32.29
   4   5  -1  763.75   26.42
   4   5  -1  720.67   27.62
   4   5  -1  724.69   32.70
  -4   5   1  715.59   32.25
  -4   5   1  699.98   31.43
  -4   5   1  716.10   32.20
  -4   5   1  703.75   31.73
   4   5  -1  747.60   33.16
   3  -5  -1 2707.00   95.12
   3  -5  -1 2643.61   93.36
   3  -5  -1 2526.64   92.62
  -3  -5   1 2646.19   94.13
  -3  -5   1 2674.11   89.48
  -3  -5   1 2436.26   93.08
  -3  -5   1 2645.02   87.77
   3  -5  -1 2729.26   93.94
  -3   5   1 2613.94   93.83
   3   5  -1 2472.58   93.06
   3   5  -1 2744.71   89.58
   3   5  -1 2697.16   94.72
   3   5  -1 2756.94   87.86
  -3   5   1 2700.87   94.10
  -3   5   1 2596.76   94.04
   2  -5  -1  373.88   17.57
   2  -5  -1  370.84   20.23
   2  -5  -1  370.54   19.13
  -2  -5   1  352.15   17.68
  -2  -5   1  370.61   18.58
  -2  -5   1  319.99   15.51
   2  -5  -1  383.30   17.71
   2   5  -1  350.91   15.79
  -2   5   1  374.21   24.71
  -2   5   1  367.03   17.42
   2   5  -1  319.99   23.74
   2   5  -1  361.14   16.98
  -2   5   1  349.01   17.68
   1  -5  -1  708.90   29.89
   1  -5  -1  712.81   28.73
  -1  -5   1  738.34   27.86
   1  -5  -1  711.42   28.33
   1  -5  -1  715.97   29.48
  -1  -5   1  732.90   28.22
  -1  -5   1  739.53   29.90
  -1  -5   1  701.31   24.61
  -1   5   1  719.46   28.60
   1   5  -1  702.13   28.11
   1   5  -1  728.86   27.40
  -1   5   1  715.99   29.77
  -1   5   1  690.32   29.50
  -1   5   1  708.85   28.64
   1   5  -1  684.59   24.70
   1   5  -1  714.20   29.68
   0  -5   1   30.24    4.20
   0  -5   1   32.90    3.84
   0  -5  -1   26.47    5.64
   0  -5  -1   18.51    4.05
   0  -5  -1   31.66    5.23
   0  -5   1   16.79    4.85
   0  -5  -1   17.77    4.69
   0  -5   1   24.44    4.98
   0   5   1   31.25    5.41
   0   5   1   21.86    4.71
   0   5  -1   28.69    5.62
   0   5   1   32.21    5.88
   0   5  -1   35.55    4.11
   0   5  -1   32.34    4.33
   0   5   1   26.12    4.56
   0   5  -1   30.80    5.44
  -1  -5  -1   38.85    5.86
   1  -5   1   26.42    4.45
   1  -5   1   33.61    4.40
   1  -5   1   33.53    5.94
   1  -5   1   37.53    6.71
  -1  -5  -1   28.29    4.42
  -1  -5  -1   30.58    6.02
  -1  -5  -1   28.91    4.33
  -1   5  -1   23.35    5.12
  -1   5  -1   28.12    4.71
   1   5   1   27.76    5.72
   1   5   1   32.10    5.57
   1   5   1   24.34    4.97
  -1   5  -1   36.71    5.91
  -1   5  -1   29.06    4.08
   2  -5   1   83.29    8.65
  -2  -5  -1   78.08    6.54
  -2  -5  -1   75.20    7.90
  -2  -5  -1   73.30    5.65
   2  -5   1   77.28    6.36
  -2  -5  -1   69.13    7.64
   2  -5   1   78.65    6.46
   2  -5   1   55.75    6.29
  -2   5  -1   83.34    7.95
   2   5   1   72.66    6.40
  -2   5  -1   78.17    7.33
   2   5   1   78.39    7.70
   2   5   1   70.53    5.64
   2   5   1   87.84    9.95
  -2   5  -1   85.69    8.06
   3  -5   1  816.52   35.00
   3  -5   1  830.28   34.46
  -3  -5  -1  833.39   30.99
  -3  -5  -1  812.61   34.27
   3  -5   1  866.30   34.26
   3  -5   1  857.90   32.70
  -3  -5  -1  826.18   32.02
   3  -5   1  823.06   32.47
  -3  -5  -1  888.18   35.95
  -3   5  -1  819.17   32.70
  -3   5  -1  804.51   34.52
  -3   5  -1  843.84   34.76
   3   5   1  855.45   31.53
   3   5   1  833.49   31.03
   3   5   1  855.53   35.16
   3   5   1  801.73   34.92
  -3   5  -1  782.89   33.74
   4  -5   1 2826.08   97.49
  -4  -5  -1 2709.26   99.85
   4  -5   1 2720.69   97.30
  -4  -5  -1 2773.38   97.47
   4  -5   1 2725.19   98.76
  -4  -5  -1 2750.53   92.06
  -4  -5  -1 2668.83   95.02
   4   5   1 2823.01   94.92
  -4   5  -1 2647.05   97.18
   4   5   1 2775.19   92.14
  -4   5  -1 2725.71   97.60
   4   5   1 2967.85   99.25
  -4   5  -1 2664.47   95.79
   4   5   1 2613.83   98.58
  -4   5  -1 2579.86   97.22
  -5  -5  -1 1661.50   63.30
   5  -5   1 1661.41   65.05
   5  -5   1 1647.45   63.28
   5  -5   1 1694.69   61.78
  -5  -5  -1 1654.78   56.01
  -5  -5  -1 1697.84   65.67
  -5  -5  -1 1544.78   60.56
   5  -5   1 1734.11   63.01
  -5   5  -1 1665.77   63.37
  -5   5  -1 1629.98   63.04
   5   5   1 1645.72   64.29
  -5   5  -1 1665.76   63.85
  -5   5  -1 1595.24   61.93
   5   5   1 1639.95   65.04
   5   5   1 1637.49   56.11
   5   5   1 1591.91   60.82
   6  -5   1 2873.09  102.22
   6  -5   1 2714.94  105.49
   6  -5   1 2949.66  104.63
   6  -5   1 2830.54  102.52
  -6  -5  -1 2945.95  101.74
  -6  -5  -1 2892.76  104.21
  -6   5  -1 2886.38  103.22
  -6   5  -1 2792.69  104.59
  -6   5  -1 2892.55  104.09
   6   5   1 2699.62  104.84
   6   5   1 2890.56  101.82
   6   5   1 2931.20  106.56
  -6   5  -1 2760.20  103.13
  -7  -5  -1 1037.05   43.14
   7  -5   1  910.08   46.04
   7  -5   1 1007.39   45.12
   7  -5   1  982.30   43.16
   7  -5   1 1034.14   43.23
  -7  -5  -1  969.81   45.07
  -7  -5  -1 1041.54   47.25
  -7   5  -1 1063.19   44.50
  -7   5  -1  979.85   45.57
   7   5   1 1066.93   47.10
  -7   5  -1 1064.79   45.48
   7   5   1 1059.14   43.27
  -7   5  -1 1023.60   45.30
   7   5   1  939.59   45.52
  -8  -5  -1  731.17   34.02
   8  -5   1  710.25   32.96
   8  -5   1  684.83   33.72
   8  -5   1  639.18   37.03
   8  -5   1  683.00   38.60
   8  -5   1  679.95   35.37
  -8  -5  -1  722.04   36.75
  -8  -5  -1  650.42   36.43
   8   5   1  794.44   50.20
  -8   5  -1  677.47   35.45
   8   5   1  685.88   36.68
   8   5   1  736.19   34.17
  -8   5  -1  697.63   36.50
  -8   5  -1  642.68   37.41
   9  -5   1  300.43   19.94
   9  -5   1  250.81   23.16
  -9  -5  -1  305.20   21.08
  -9  -5  -1  295.99   24.23
   9  -5   1  297.47   22.68
  -9  -5  -1  291.81   24.29
   9  -5   1  286.56   20.48
  -9   5  -1  323.03   21.60
  -9   5  -1  311.91   23.27
   9   5   1  287.75   22.73
  -9   5  -1  292.15   23.75
   9   5   1  305.56   20.86
 -10  -5  -1   54.77   15.37
 -10  -5  -1   63.93   12.88
  10  -5   1   38.06   12.21
  10  -5   1   48.23   10.03
 -10  -5  -1   35.50   13.34
 -10   5  -1   26.40   11.80
 -10   5  -1   46.63   13.64
  10   5   1   59.32   12.31
 -10   5  -1   48.78   11.25
  11  -5   1   13.63   10.63
  11  -5   1    8.55    8.17
 -11  -5  -1   15.86   11.39
 -11  -5  -1    3.63    9.29
 -11  -5  -1   17.15    9.90
 -11   5  -1    6.70    8.73
 -11   5  -1   11.54    8.66
  11   5   1   -3.96    7.94
 -11   5  -1    8.75   10.78
  12  -5   1  262.78   20.42
  12  -5   1  250.77   26.23
 -12  -5  -1  239.02   32.40
 -12  -5  -1  243.39   23.02
 -12  -5  -1  264.22   27.21
 -12   5  -1  262.24   21.64
 -12   5  -1  205.69   40.59
 -12   5  -1  290.34   27.75
 -13  -5  -1  581.29   38.59
 -13  -5  -1  595.66   41.84
  13  -5   1  599.97   40.87
  13  -5   1  501.32   30.36
 -13  -5  -1  560.42   36.29
  13   5   1  604.34   40.59
 -13   5  -1  536.19   32.89
 -13   5  -1  536.12   39.57
 -13   5  -1  541.03   39.58
  14  -5   1  693.51   47.07
 -14  -5  -1  583.74   41.68
 -14  -5  -1  703.12   42.94
 -14  -5  -1  728.95   47.80
  14   5   1  705.94   46.26
 -14   5  -1  668.44   46.52
 -14   5  -1  705.46   47.98
 -14   5  -1  611.36   36.49
 -15  -5  -1  447.93   35.66
  15  -5   1  389.88   38.25
 -15   5  -1  363.31   26.43
 -15   5  -1  321.33   35.18
  15   5   1  424.21   36.99
 -15   5  -1  384.67   37.52
  16  -5   1  247.87   37.90
 -16  -5  -1  266.54   34.50
 -16  -5  -1  286.26   31.46
  16   5   1  257.48   37.92
 -16   5  -1  229.17   34.46
 -16   5  -1  296.25   38.45
 -16   5  -1  307.16   25.15
  17  -5   1   40.96   33.15
 -18  -6   1   39.07   24.34
 -17  -6   1   97.84   22.97
  16  -6  -1  459.53   43.67
 -16  -6   1  446.99   41.82
 -16  -6   1  495.10   35.84
 -16   6   1  402.95   41.01
  16   6  -1  496.45   43.45
 -16   6   1  363.06   30.66
 -16   6   1  478.65   42.04
 -15  -6   1  388.40   31.31
  15  -6  -1  358.09   37.89
 -15  -6   1  347.91   63.58
 -15  -6   1  364.97   35.99
 -15   6   1  339.59   27.66
 -15   6   1  355.15   48.02
 -15   6   1  392.02   37.91
  15   6  -1  335.63   34.96
 -14  -6   1  305.49   31.58
 -14  -6   1  302.30   33.07
  14  -6  -1  408.50   36.39
 -14  -6   1  303.75   26.95
 -14   6   1  277.94   24.73
 -14   6   1  327.08   33.03
  14   6  -1  264.02   33.41
 -14   6   1  310.01   31.37
 -13  -6   1   85.89   15.67
 -13  -6   1   67.31   18.73
  13  -6  -1   61.53   18.54
 -13  -6   1   92.08   19.59
 -13   6   1   99.06   16.69
 -13   6   1   73.78   16.91
 -13   6   1  106.15   20.77
 -12  -6   1   21.76   11.95
 -12  -6   1   45.36   11.75
 -12  -6   1   40.48   14.21
  12  -6  -1   37.94   16.32
  12  -6  -1   49.76   11.65
  12   6  -1   33.84   10.43
 -12   6   1   58.06   13.62
 -12   6   1   34.63   13.32
 -12   6   1   50.19   13.41
  11  -6  -1   40.44   14.56
  11  -6  -1   33.90   10.10
 -11  -6   1   33.98   10.14
 -11  -6   1   17.23   11.24
 -11  -6   1   24.42   12.14
 -11   6   1   28.81   13.06
  11   6  -1   33.93   10.04
 -11   6   1    1.53    9.55
 -11   6   1   24.74   10.57
 -10  -6   1   50.31   15.12
 -10  -6   1   40.92    9.49
  10  -6  -1   45.26   14.72
  10  -6  -1   70.56   11.21
 -10  -6   1   40.49   14.15
  10   6  -1   36.98    9.64
 -10   6   1   44.74   12.89
 -10   6   1   62.01   14.82
 -10   6   1   49.41   11.70
  -9  -6   1  648.21   37.99
  -9  -6   1  695.22   39.44
   9  -6  -1  678.75   40.75
   9  -6  -1  662.68   35.58
   9  -6  -1  704.02   34.51
  -9  -6   1  698.90   32.82
   9   6  -1  714.71   33.85
  -9   6   1  721.08   36.02
  -9   6   1  641.47   37.28
  -9   6   1  716.86   38.60
  -8  -6   1 1293.02   58.33
   8  -6  -1 1158.33   58.61
  -8  -6   1 1285.72   57.98
  -8  -6   1 1316.15   51.43
   8  -6  -1 1251.50   55.92
   8  -6  -1 1418.21   56.67
   8  -6  -1 1275.46   54.06
  -8   6   1 1312.72   55.37
   8   6  -1 1364.16   59.09
  -8   6   1 1305.86   57.81
  -8   6   1 1318.97   57.76
   8   6  -1 1215.88   57.90
   8   6  -1 1340.90   52.60
  -8   6   1 1316.70   57.00
  -7  -6   1 1641.63   66.75
   7  -6  -1 1683.40   63.86
   7  -6  -1 1624.91   64.25
   7  -6  -1 1561.53   67.97
  -7  -6   1 1610.15   59.56
  -7  -6   1 1493.72   65.45
   7   6  -1 1653.63   67.23
  -7   6   1 1654.91   66.92
  -7   6   1 1517.54   64.36
   7   6  -1 1538.75   67.08
  -7   6   1 1559.96   65.49
  -7   6   1 1584.39   66.03
   7   6  -1 1638.14   60.84
   6  -6  -1 2066.77   78.53
   6  -6  -1 2031.20   77.24
   6  -6  -1 2070.44   81.40
  -6  -6   1 2019.60   72.33
   6  -6  -1 2049.41   77.51
  -6  -6   1 2046.65   79.30
  -6  -6   1 2104.18   79.94
   6   6  -1 2052.16   80.39
  -6   6   1 2054.22   79.31
   6   6  -1 2042.74   73.43
  -6   6   1 1978.99   77.60
   6   6  -1 2126.31   80.42
  -6   6   1 1934.70   78.54
   5  -6  -1 1057.88   44.21
   5  -6  -1 1106.53   44.69
   5  -6  -1 1153.89   47.84
   5  -6  -1 1028.05   43.77
  -5  -6   1 1068.05   45.46
  -5  -6   1 1007.00   44.93
  -5  -6   1 1048.02   37.36
  -5  -6   1 1080.40   38.92
   5  -6  -1 1036.02   44.40
   5   6  -1 1001.49   39.25
  -5   6   1 1048.92   45.22
  -5   6   1 1046.84   45.36
   5   6  -1 1103.89   46.03
  -5   6   1 1061.22   44.43
   5   6  -1 1089.30   37.13
   5   6  -1 1030.27   45.96
  -5   6   1 1056.42   44.65
   4  -6  -1   27.26    6.39
   4  -6  -1   14.92    6.83
  -4  -6   1   16.25    6.61
  -4  -6   1   19.58    3.37
   4  -6  -1   27.27    6.86
  -4  -6   1   15.64    6.26
   4  -6  -1   16.45    6.12
   4  -6  -1   22.80    6.06
  -4  -6   1   31.06    4.50
  -4   6   1   10.32    5.65
  -4   6   1   22.11    5.50
   4   6  -1   19.38    7.15
   4   6  -1   24.45    6.82
   4   6  -1   24.76    3.67
   4   6  -1   16.68    3.75
  -4   6   1   22.51    6.63
   3  -6  -1   19.70    6.35
  -3  -6   1   41.02    5.33
  -3  -6   1   27.10    6.68
   3  -6  -1   25.38    5.81
   3  -6  -1   25.30    5.95
  -3  -6   1   48.14    8.20
   3  -6  -1   19.71    5.66
   3  -6  -1   23.92    6.02
  -3   6   1   21.19    6.12
  -3   6   1   16.06    5.58
   3   6  -1   30.31    4.98
   3   6  -1   22.16    6.02
  -3   6   1   26.76    6.57
   3   6  -1   23.54    6.20
   3   6  -1   28.01    2.63
  -2  -6   1  325.90   18.40
   2  -6  -1  338.34   18.94
   2  -6  -1  330.21   18.83
   2  -6  -1  335.73   18.28
  -2  -6   1  346.72   17.57
   2  -6  -1  310.85   16.89
  -2  -6   1  314.49   15.78
   2   6  -1  338.11   18.68
   2   6  -1  369.83   16.41
  -2   6   1  334.93   18.92
   2   6  -1  318.83   16.44
  -2   6   1  342.25   18.57
  -2   6   1  332.90   18.41
  -2   6   1  348.63   17.57
  -1  -6   1   99.29    9.40
  -1  -6   1   92.61    7.39
  -1  -6   1   81.94    4.90
   1  -6  -1   90.40    7.91
  -1  -6   1   87.21    7.99
   1  -6  -1   95.37   10.85
   1  -6  -1   78.29    8.00
   1  -6  -1   87.20    7.51
   1   6  -1   82.40    9.72
   1   6  -1   77.86    6.81
  -1   6   1   68.88    7.17
  -1   6   1   93.22   10.52
   1   6  -1   76.14    7.53
  -1   6   1   78.98    7.70
  -1   6   1   89.25    8.84
   1   6  -1   86.10    5.06
   0  -6   1 1085.03   38.86
   0  -6  -1 1026.72   41.78
   0  -6   1 1100.50   41.02
   0  -6   1 1057.97   37.64
   0  -6  -1 1006.32   39.08
   0  -6  -1 1043.72   40.99
   0  -6  -1 1070.22   40.60
   0  -6   1 1059.01   41.97
   0   6   1 1066.41   41.28
   0   6   1 1078.77   42.15
   0   6   1 1033.84   39.39
   0   6  -1 1078.89   37.97
   0   6  -1 1063.06   41.05
   0   6  -1 1019.88   43.97
   0   6   1 1020.67   40.30
   0   6  -1 1041.16   38.66
   1  -6   1 2245.44   80.60
  -1  -6  -1 2344.55   82.55
  -1  -6  -1 2344.14   80.88
   1  -6   1 2353.77   84.35
   1  -6   1 2372.53   81.08
  -1  -6  -1 2384.77   80.60
  -1  -6  -1 2314.80   83.97
   1  -6   1 2342.95   83.63
  -1  -6  -1 2321.19   83.02
  -1   6  -1 2352.62   80.77
  -1   6  -1 2376.10   81.41
   1   6   1 2369.08   82.76
   1   6   1 2349.32   83.00
   1   6   1 2318.36   84.15
  -1   6  -1 2389.10   84.01
  -1   6  -1 2356.20   84.25
  -2  -6  -1 3162.17  114.55
   2  -6   1 3347.43  115.48
   2  -6   1 3254.45  111.93
   2  -6   1 3287.09  111.86
  -2  -6  -1 3301.85  110.63
  -2  -6  -1 3347.98  114.54
   2  -6   1 3335.70  112.84
  -2  -6  -1 3224.62  112.15
   2  -6   1 3149.21  114.34
   2   6   1 3316.05  112.37
   2   6   1 3295.72  115.19
  -2   6  -1 3328.52  114.80
  -2   6  -1 3205.12  114.86
   2   6   1 3341.13  114.43
  -2   6  -1 3258.52  113.12
   2   6   1 3328.02  110.90
   3  -6   1  334.56   19.62
  -3  -6  -1  329.39   18.55
  -3  -6  -1  346.09   15.81
   3  -6   1  331.39   16.60
  -3  -6  -1  334.84   19.38
  -3  -6  -1  358.07   15.94
   3  -6   1  349.68   17.94
   3  -6   1  343.75   18.83
   3  -6   1  363.68   17.03
   3   6   1  319.28   15.07
   3   6   1  334.78   15.75
  -3   6  -1  347.76   18.85
  -3   6  -1  319.28   18.60
   3   6   1  306.81   18.74
  -3   6  -1  337.90   18.11
   3   6   1  351.49   19.21
   4  -6   1 2256.90   82.41
   4  -6   1 2219.45   80.00
  -4  -6  -1 2177.97   84.36
  -4  -6  -1 2270.93   79.37
   4  -6   1 2306.88   84.03
  -4  -6  -1 2230.84   77.12
   4  -6   1 2160.15   80.05
   4  -6   1 2170.38   81.49
  -4  -6  -1 2222.71   82.32
   4   6   1 2274.45   83.74
  -4   6  -1 2249.33   82.83
   4   6   1 2259.39   77.24
   4   6   1 2257.90   83.37
   4   6   1 2311.76   78.51
  -4   6  -1 2214.85   82.26
  -4   6  -1 2248.29   82.42
  -4   6  -1 2257.48   80.54
  -5  -6  -1  200.17   13.16
   5  -6   1  228.96   15.47
  -5  -6  -1  210.03   10.01
  -5  -6  -1  195.70   16.55
  -5  -6  -1  211.21   15.09
   5  -6   1  195.73   15.99
   5  -6   1  175.90   12.91
   5  -6   1  188.68   14.37
   5   6   1  208.42   10.01
  -5   6  -1  197.82   14.64
  -5   6  -1  181.72   14.80
  -5   6  -1  201.11   14.26
   5   6   1  194.30   15.59
   5   6   1  212.66   15.67
  -5   6  -1  198.02   15.25
   5   6   1  201.54   12.47
   6  -6   1   11.89    5.20
  -6  -6  -1    6.21    6.79
  -6  -6  -1   12.54    7.47
  -6  -6  -1   11.45    5.45
   6  -6   1    9.51    5.20
   6  -6   1   10.25    5.45
  -6  -6  -1    9.45    2.39
  -6   6  -1   18.63    6.96
   6   6   1    5.95    4.37
  -6   6  -1    5.09    4.87
   6   6   1    8.47    6.39
   6   6   1   15.63    6.69
  -6   6  -1    6.64    5.53
  -6   6  -1   18.97    7.01
   7  -6   1   59.34   13.03
  -7  -6  -1   45.97   11.23
   7  -6   1   43.41   10.48
   7  -6   1   63.32   10.02
   7  -6   1   42.83    9.26
  -7  -6  -1   76.76   12.12
  -7  -6  -1   62.29    9.72
   7   6   1   81.76   20.92
  -7   6  -1   49.31   10.59
  -7   6  -1   55.00   10.33
   7   6   1   73.26   12.69
  -7   6  -1   55.84   10.70
  -7   6  -1   48.64    9.95
   7   6   1   52.49    9.57
  -8  -6  -1  490.43   26.60
  -8  -6  -1  472.40   30.60
   8  -6   1  456.88   30.74
  -8  -6  -1  508.85   29.86
   8  -6   1  498.09   28.88
   8  -6   1  570.17   28.21
   8  -6   1  498.82   27.75
  -8   6  -1  555.10   29.53
   8   6   1  480.99   30.31
   8   6   1  496.47   26.61
  -8   6  -1  509.33   29.22
  -8   6  -1  565.53   30.61
   8   6   1  490.01   30.09
  -8   6  -1  486.50   30.23
   9  -6   1  312.13   21.19
  -9  -6  -1  315.42   24.92
  -9  -6  -1  329.86   21.84
  -9  -6  -1  318.98   24.67
   9  -6   1  319.84   26.10
   9  -6   1  337.67   21.97
   9  -6   1  284.76   22.27
   9   6   1  303.93   23.44
  -9   6  -1  319.36   22.42
  -9   6  -1  303.23   23.22
  -9   6  -1  324.31   24.39
  -9   6  -1  348.28   25.80
   9   6   1  315.38   21.00
  10  -6   1 1024.70   45.71
 -10  -6  -1  942.81   51.36
  10  -6   1 1012.78   52.64
 -10  -6  -1  986.90   51.25
 -10  -6  -1 1000.65   46.52
 -10   6  -1 1037.17   50.92
 -10   6  -1  975.48   51.09
 -10   6  -1 1006.22   47.43
  11  -6   1  155.29   16.16
 -11  -6  -1  174.70   20.24
 -11  -6  -1  140.29   22.07
  11  -6   1  161.96   23.71
 -11   6  -1  163.41   22.63
 -11   6  -1  133.80   18.68
  11   6   1  148.86   18.40
 -12  -6  -1 1156.28   53.21
  12  -6   1 1139.29   65.92
 -12  -6  -1  989.57   56.10
 -12  -6  -1 1020.08   56.95
  12  -6   1  998.15   52.62
 -12   6  -1 1129.20   58.09
 -12   6  -1 1121.62   58.62
 -12   6  -1 1048.58   51.15
 -13  -6  -1   18.04   13.95
  13  -6   1   23.73   14.57
 -13  -6  -1   28.33   12.34
 -13  -6  -1   31.31   12.46
 -13   6  -1   25.80   13.70
 -13   6  -1   40.20   12.97
 -13   6  -1   23.44   14.39
 -14  -6  -1   21.89   14.08
 -14  -6  -1   13.19   13.66
 -14  -6  -1   18.94   12.45
  14  -6   1   20.70   15.30
 -14   6  -1   35.10   12.75
  14   6   1   30.41   16.47
 -14   6  -1   29.12   15.59
 -14   6  -1   34.92   17.57
 -15  -6  -1   28.34   16.09
 -15  -6  -1   -9.31   14.80
  15  -6   1   18.66   15.42
  15   6   1   18.05   14.25
 -15   6  -1   15.31   19.36
 -15   6  -1   23.78   15.89
 -15   6  -1   15.17   12.33
 -16  -6  -1   66.54   24.22
  16  -6   1   76.55   20.88
 -16  -6  -1   87.72   19.59
 -16   6  -1   44.53   22.74
 -16   6  -1   38.73   21.11
 -16   6  -1   73.83   16.99
  16   6   1  104.73   23.44
 -17  -6  -1   72.59   30.12
 -18  -6  -1  262.28   38.25
 -18  -7   1  235.90   51.95
 -17  -7   1   70.26   22.28
 -16  -7   1   27.86   14.97
  16  -7  -1   37.27   17.88
  16   7  -1    1.43   15.97
 -16   7   1    3.09   16.14
 -16   7   1   -4.87   19.54
 -15  -7   1   27.13   17.77
 -15  -7   1   23.46   12.66
  15  -7  -1   -6.33   15.06
 -15  -7   1   36.24   17.33
  15   7  -1   39.68   20.17
 -15   7   1   21.76   16.09
 -15   7   1   45.39   17.80
 -15   7   1   35.38   14.55
 -14  -7   1  204.46   23.95
 -14  -7   1  145.18   27.00
 -14  -7   1  218.75   29.59
  14  -7  -1  202.72   31.43
 -14   7   1  204.12   29.74
 -14   7   1  203.89   29.05
 -14   7   1  238.87   23.64
  13  -7  -1  323.46   33.26
 -13  -7   1  304.72   31.23
 -13  -7   1  272.59   29.23
 -13  -7   1  286.69   23.80
 -13   7   1  299.03   26.39
 -13   7   1  323.94   30.44
 -13   7   1  259.77   32.93
 -12  -7   1  768.35   48.32
 -12  -7   1  911.82   43.30
  12  -7  -1  939.91   54.25
 -12  -7   1  783.14   50.22
  12   7  -1  831.74   41.53
 -12   7   1  823.41   49.32
 -12   7   1  866.35   45.15
 -12   7   1  832.61   49.07
 -11  -7   1  312.34   38.63
  11  -7  -1  310.59   32.83
 -11  -7   1  319.00   21.72
  11  -7  -1  264.64   23.69
 -11   7   1  291.47   26.74
 -11   7   1  299.77   23.09
  11   7  -1  251.67   22.91
 -11   7   1  321.82   27.44
  10  -7  -1 1060.03   48.93
 -10  -7   1  964.82   53.39
  10  -7  -1 1025.77   55.93
 -10  -7   1 1202.21   48.11
 -10  -7   1 1050.58   54.99
  10   7  -1 1107.99   47.52
 -10   7   1 1163.01   51.82
 -10   7   1 1062.89   53.86
 -10   7   1 1098.13   53.74
   9  -7  -1  108.93   18.25
   9  -7  -1  138.97   17.30
  -9  -7   1  155.97   20.84
  -9  -7   1  142.15   13.25
  -9  -7   1  173.94   21.90
  -9   7   1  125.26   18.15
  -9   7   1  134.70   18.04
  -9   7   1  141.22   19.73
   9   7  -1  130.92   13.05
   8  -7  -1  501.23   30.12
  -8  -7   1  523.98   31.99
   8  -7  -1  520.25   33.76
  -8  -7   1  554.32   25.72
  -8  -7   1  501.52   31.90
   8  -7  -1  550.63   29.68
   8  -7  -1  537.63   29.69
  -8   7   1  550.34   30.43
   8   7  -1  508.01   31.81
   8   7  -1  513.75   31.29
   8   7  -1  567.26   26.43
  -8   7   1  547.02   31.12
  -8   7   1  508.95   31.44
  -8   7   1  545.97   31.65
  -7  -7   1   55.48    7.98
  -7  -7   1   62.68   11.76
   7  -7  -1   57.57   11.07
   7  -7  -1   67.68   11.08
  -7  -7   1   45.28   11.48
   7  -7  -1   59.77   11.00
   7  -7  -1   42.88   12.16
   7  -7  -1   82.17   13.13
  -7   7   1   58.64   11.11
   7   7  -1   64.42   11.10
  -7   7   1   56.90   11.02
  -7   7   1   56.58   11.37
  -7   7   1   66.31   12.70
   6  -7  -1  137.05   13.18
   6  -7  -1  136.19   12.44
  -6  -7   1  126.29   13.67
   6  -7  -1  103.50   14.79
  -6  -7   1  120.01    8.84
   6  -7  -1  136.13   13.06
  -6  -7   1  121.09   15.67
   6  -7  -1  124.40   12.32
   6   7  -1  117.80    6.20
  -6   7   1  121.52   13.63
  -6   7   1  116.65   14.62
   6   7  -1  127.14    9.26
  -6   7   1  132.03   14.12
   6   7  -1  128.21   13.27
  -6   7   1  123.13   13.09
   6   7  -1  142.00   17.24
  -5  -7   1  387.03   22.64
   5  -7  -1  359.43   24.04
   5  -7  -1  397.38   22.17
   5  -7  -1  363.62   22.10
   5  -7  -1  418.49   22.28
  -5  -7   1  380.22   16.44
  -5  -7   1  372.59   16.32
  -5  -7   1  386.28   22.93
   5  -7  -1  385.72   21.54
  -5   7   1  376.60   22.29
   5   7  -1  356.90   22.19
   5   7  -1  387.12   16.27
   5   7  -1  390.09   16.66
  -5   7   1  385.32   26.09
   5   7  -1  420.11   24.32
  -5   7   1  354.74   22.06
  -4  -7   1 3026.51  108.89
   4  -7  -1 2978.25  106.95
   4  -7  -1 3019.35  107.54
  -4  -7   1 2984.21   99.94
  -4  -7   1 2845.49  107.92
   4  -7  -1 3173.80  110.68
   4  -7  -1 3041.84  107.33
  -4  -7   1 3045.04  102.52
   4  -7  -1 2957.64  108.08
   4   7  -1 3003.57  102.46
  -4   7   1 3018.81  108.80
   4   7  -1 3049.30   99.92
   4   7  -1 2872.75  107.37
   4   7  -1 2973.61  109.23
  -4   7   1 2982.62  108.61
  -4   7   1 2986.30  108.44
   3  -7  -1 1436.38   54.77
   3  -7  -1 1433.56   56.01
   3  -7  -1 1371.66   54.56
   3  -7  -1 1452.23   54.90
   3  -7  -1 1374.54   56.81
  -3  -7   1 1435.55   56.46
  -3  -7   1 1380.14   55.71
  -3  -7   1 1412.39   51.91
   3   7  -1 1425.33   54.66
  -3   7   1 1409.34   55.45
   3   7  -1 1452.03   52.14
  -3   7   1 1422.31   56.36
   3   7  -1 1470.54   56.93
  -3   7   1 1404.96   56.13
  -2  -7   1 3967.64  133.31
   2  -7  -1 3828.28  134.54
   2  -7  -1 3986.17  137.37
   2  -7  -1 3834.76  134.28
  -2  -7   1 3971.51  134.81
  -2  -7   1 3919.37  128.25
  -2  -7   1 3990.69  128.67
  -2  -7   1 3954.49  136.85
   2  -7  -1 3774.51  135.78
   2   7  -1 3859.13  133.33
   2   7  -1 4047.02  137.04
  -2   7   1 3892.48  136.47
   2   7  -1 3978.27  133.74
  -2   7   1 3876.33  136.49
  -2   7   1 3783.87  134.21
  -2   7   1 3724.25  134.52
   1  -7  -1 1587.98   58.51
  -1  -7   1 1522.47   58.84
   1  -7  -1 1462.04   56.69
   1  -7  -1 1567.46   59.34
   1  -7  -1 1545.28   56.37
  -1  -7   1 1550.39   52.40
  -1  -7   1 1577.56   56.13
  -1   7   1 1492.83   56.29
  -1   7   1 1564.01   59.17
   1   7  -1 1497.84   55.33
   1   7  -1 1522.38   58.82
   1   7  -1 1520.04   52.66
  -1   7   1 1489.15   58.28
  -1   7   1 1538.18   57.06
   1   7  -1 1504.80   56.90
   0  -7   1 3228.67  113.02
   0  -7  -1 3133.22  112.76
   0  -7   1 3244.29  107.66
   0  -7   1 3251.49  111.58
   0  -7   1 3208.59  109.16
   0  -7  -1 3166.26  109.37
   0  -7  -1 3151.77  110.93
   0  -7  -1 3224.21  111.80
   0   7   1 3213.98  109.73
   0   7   1 3111.86  110.82
   0   7  -1 3199.82  111.69
   0   7   1 3103.97  112.51
   0   7  -1 3235.74  109.14
   0   7  -1 3206.20  107.89
   0   7  -1 3131.03  112.49
   0   7   1 3206.77  112.01
   1  -7   1   13.37    4.18
  -1  -7  -1    6.80    4.22
  -1  -7  -1   16.82    3.75
  -1  -7  -1    3.05    4.44
   1  -7   1   12.13    5.16
  -1  -7  -1   19.90    6.49
  -1  -7  -1    9.68    3.67
   1  -7   1   10.04    5.72
   1  -7   1    9.37    3.83
   1   7   1   16.72    5.40
   1   7   1    9.16    4.71
  -1   7  -1   11.08    5.58
  -1   7  -1   21.66    4.74
   1   7   1   11.22    4.44
  -1   7  -1    9.69    3.51
  -1   7  -1    3.66    4.97
   2  -7   1   90.42    9.81
  -2  -7  -1   97.07    8.71
  -2  -7  -1  102.20   11.93
   2  -7   1  103.88    8.28
   2  -7   1   84.83   11.26
   2  -7   1   92.14    9.49
   2  -7   1   93.05    7.95
  -2  -7  -1   95.47   10.05
  -2  -7  -1   89.39    7.20
  -2  -7  -1  100.22    7.14
  -2   7  -1  102.67    8.03
   2   7   1   96.03    9.34
   2   7   1  103.49    9.02
  -2   7  -1   92.19   11.06
  -2   7  -1   90.78    8.49
   2   7   1   92.62    9.59
  -2   7  -1   85.61    9.57
  -3  -7  -1    9.61    5.89
   3  -7   1    4.12    3.74
   3  -7   1   12.25    6.37
  -3  -7  -1   17.63    4.25
  -3  -7  -1    0.93    4.66
   3  -7   1   11.68    4.28
  -3  -7  -1    7.52    4.12
   3  -7   1    4.69    4.05
   3  -7   1   15.73    5.71
   3   7   1    2.80    3.87
   3   7   1    8.09    3.25
  -3   7  -1    0.80    5.35
   3   7   1    8.84    5.23
   3   7   1   17.06    5.99
  -3   7  -1   11.93    5.12
  -3   7  -1    1.67    3.85
   4  -7   1 2419.50   89.91
  -4  -7  -1 2353.81   87.91
   4  -7   1 2358.83   86.89
  -4  -7  -1 2350.90   84.01
   4  -7   1 2427.51   88.22
   4  -7   1 2321.85   85.27
  -4  -7  -1 2457.38   90.35
  -4  -7  -1 2382.82   82.75
   4  -7   1 2392.28   85.31
   4   7   1 2424.31   82.89
   4   7   1 2329.56   82.68
  -4   7  -1 2379.42   88.09
   4   7   1 2397.79   89.17
  -4   7  -1 2275.21   88.21
   4   7   1 2419.36   89.14
  -4   7  -1 2449.37   87.90
  -5  -7  -1  392.17   24.79
   5  -7   1  379.93   20.54
  -5  -7  -1  363.10   24.34
   5  -7   1  408.33   22.81
  -5  -7  -1  365.12   19.04
  -5  -7  -1  395.98   17.11
   5  -7   1  374.45   23.93
   5  -7   1  385.09   20.82
   5  -7   1  433.96   22.84
   5   7   1  394.24   17.17
   5   7   1  381.14   23.39
  -5   7  -1  377.24   20.93
   5   7   1  399.04   19.00
   5   7   1  431.46   24.24
  -5   7  -1  397.72   22.48
  -6  -7  -1 3500.50  126.94
   6  -7   1 3289.86  123.56
  -6  -7  -1 3333.59  123.94
  -6  -7  -1 3450.96  114.66
   6  -7   1 3437.32  126.91
   6  -7   1 3504.05  123.94
  -6  -7  -1 3405.04  119.90
   6  -7   1 3537.28  122.08
  -6   7  -1 3398.63  124.81
   6   7   1 3289.58  125.58
   6   7   1 3476.44  126.38
   6   7   1 3460.38  114.80
  -6   7  -1 3442.78  122.63
  -6   7  -1 3520.66  125.08
   6   7   1 3481.27  119.91
  -6   7  -1 3305.69  123.74
   7  -7   1   83.17   12.64
   7  -7   1   76.84   11.48
  -7  -7  -1   74.14   12.54
  -7  -7  -1   81.49   11.18
   7  -7   1   64.73   12.68
  -7  -7  -1   69.67   13.33
   7  -7   1   68.43   11.63
   7   7   1   91.87   11.17
  -7   7  -1   87.68   13.30
   7   7   1   62.14   15.39
  -7   7  -1   73.88   11.77
  -7   7  -1   79.66   13.32
  -7   7  -1   58.78   11.85
   7   7   1   73.79   12.56
   8  -7   1  809.59   44.01
  -8  -7  -1  836.16   40.89
  -8  -7  -1  820.53   36.77
   8  -7   1  765.98   42.52
  -8  -7  -1  813.82   42.12
   8   7   1  741.91   40.84
  -8   7  -1  816.47   41.40
  -8   7  -1  791.64   39.64
   8   7   1  826.31   36.95
   8   7   1  775.33   41.67
  -8   7  -1  753.42   39.26
  -8   7  -1  851.14   40.72
   9  -7   1  153.60   16.07
  -9  -7  -1  225.92   20.15
   9  -7   1  165.07   16.16
  -9  -7  -1  222.00   21.61
   9  -7   1  156.69   22.48
  -9  -7  -1  196.29   16.95
  -9   7  -1  184.29   18.65
  -9   7  -1  238.33   20.21
  -9   7  -1  191.49   19.98
   9   7   1  208.13   16.57
 -10  -7  -1   13.08    8.25
 -10  -7  -1   21.41   10.08
 -10  -7  -1    9.40   11.33
  10  -7   1    0.72    9.60
  10  -7   1    5.18    8.13
 -10   7  -1   14.27   10.26
  10   7   1   34.86    9.04
 -10   7  -1   11.43    9.00
 -10   7  -1   30.64   12.01
 -11  -7  -1   37.79   13.74
 -11  -7  -1   11.64   11.30
 -11  -7  -1   25.39   11.16
  11  -7   1   37.20   16.34
 -11   7  -1   35.39   10.99
 -11   7  -1   39.53   12.51
 -11   7  -1   42.22   14.47
  11   7   1   19.36    9.01
 -12  -7  -1  348.43   26.43
 -12  -7  -1  274.97   28.76
  12  -7   1  380.39   32.61
 -12  -7  -1  390.07   32.69
 -12   7  -1  345.59   29.56
 -12   7  -1  356.40   27.46
 -12   7  -1  307.91   30.44
  13  -7   1  186.58   27.89
 -13  -7  -1  250.45   32.39
 -13  -7  -1  190.38   27.19
 -13  -7  -1  193.25   23.67
 -13   7  -1  202.73   24.21
 -13   7  -1  194.55   27.18
 -13   7  -1  223.81   30.01
  14  -7   1  591.75   43.46
 -14  -7  -1  628.45   43.36
 -14  -7  -1  624.29   43.10
 -14  -7  -1  589.95   43.52
 -14   7  -1  521.71   42.14
 -14   7  -1  584.07   37.18
 -14   7  -1  558.50   44.04
 -15  -7  -1   72.59   19.25
 -15  -7  -1   80.07   20.55
 -15  -7  -1   50.32   16.40
  15  -7   1   63.35   20.74
 -15   7  -1   86.53   18.70
 -15   7  -1   45.52   19.56
  15   7   1   84.19   22.82
 -15   7  -1   56.05   19.81
 -16  -7  -1  288.10   30.23
  16  -7   1  228.29   34.65
 -16   7  -1  274.63   28.11
  16   7   1  275.03   34.74
 -16   7  -1  233.29   35.04
 -17  -7  -1    7.43   17.38
 -18  -7  -1   13.96   22.74
 -17  -8   1   49.92   21.17
 -16  -8   1  496.32   48.31
 -16  -8   1  582.42   39.42
 -16   8   1  522.26   45.29
  16   8  -1  587.25   52.07
 -16   8   1  574.04   39.41
 -15  -8   1  104.67   25.01
 -15  -8   1   82.78   17.99
  15  -8  -1   37.04   20.91
 -15  -8   1   72.67   20.60
 -15   8   1   51.61   20.39
 -15   8   1   66.90   17.72
  14  -8  -1  686.08   50.27
 -14  -8   1  701.96   48.18
 -14  -8   1  697.91   39.01
 -14  -8   1  670.35   47.74
 -14   8   1  648.17   46.06
 -14   8   1  653.12   46.60
 -13  -8   1   28.04   16.19
  13  -8  -1   42.63   18.52
 -13  -8   1   54.52   12.81
 -13  -8   1   44.74   15.96
 -13   8   1   31.79   14.52
 -13   8   1   40.11   16.14
 -13   8   1   41.52   14.69
  12  -8  -1   28.08   16.97
 -12  -8   1   39.65   10.61
 -12  -8   1   20.30   12.35
 -12  -8   1   28.22   12.21
  12   8  -1   25.09    9.20
 -12   8   1   35.80   14.88
 -12   8   1   40.46   15.67
 -12   8   1   31.56   11.90
 -11  -8   1   20.43   11.59
 -11  -8   1   26.75   12.24
 -11  -8   1   26.30    9.43
  11  -8  -1    2.59   12.90
 -11   8   1   17.89   10.12
  11   8  -1   32.02    9.26
 -11   8   1   18.15    9.42
 -11   8   1   39.86   14.90
 -10  -8   1  496.78   35.32
  10  -8  -1  542.97   37.88
 -10  -8   1  566.31   36.16
 -10   8   1  516.46   35.02
 -10   8   1  569.18   33.92
 -10   8   1  538.58   34.74
  10   8  -1  565.92   28.54
  -9  -8   1  212.12   25.28
  -9  -8   1  181.34   14.27
   9  -8  -1  144.85   16.13
   9  -8  -1  182.71   18.01
  -9  -8   1  168.04   18.54
   9  -8  -1  172.83   23.74
   9   8  -1  181.36   14.60
  -9   8   1  181.44   19.48
  -9   8   1  159.88   17.93
  -9   8   1  184.51   19.33
   8  -8  -1 3239.99  117.38
  -8  -8   1 3137.62  120.02
   8  -8  -1 3207.38  118.79
  -8  -8   1 3326.99  110.73
  -8  -8   1 2882.66  118.74
   8  -8  -1 3045.15  122.71
   8  -8  -1 3222.00  117.44
   8   8  -1 2979.54  119.54
   8   8  -1 3103.57  110.98
  -8   8   1 3115.49  118.39
  -8   8   1 3181.76  120.46
  -8   8   1 3240.90  118.85
  -7  -8   1  296.80   15.14
   7  -8  -1  235.38   22.36
  -7  -8   1  286.31   21.41
   7  -8  -1  257.77   19.15
   7  -8  -1  282.30   20.73
  -7  -8   1  280.39   21.33
   7   8  -1  284.37   21.75
  -7   8   1  271.79   21.22
  -7   8   1  238.90   20.02
   7   8  -1  253.74   15.07
  -7   8   1  278.02   20.89
   7   8  -1  265.63   21.20
   6  -8  -1 2105.14   83.57
  -6  -8   1 2041.34   70.69
  -6  -8   1 2043.19   80.17
   6  -8  -1 1925.43   77.90
   6  -8  -1 2025.84   77.88
  -6  -8   1 1994.31   80.09
   6  -8  -1 2059.83   79.04
   6  -8  -1 2177.78   83.67
  -6  -8   1 1983.50   69.64
   6   8  -1 1893.29   79.27
   6   8  -1 2073.48   71.01
  -6   8   1 2006.55   79.53
  -6   8   1 2083.92   80.61
   6   8  -1 1938.77   69.21
  -5  -8   1  203.01   19.99
   5  -8  -1  218.21   16.84
   5  -8  -1  227.76   18.98
   5  -8  -1  241.44   16.39
  -5  -8   1  229.37   12.30
  -5  -8   1  232.07   17.85
  -5  -8   1  245.23   11.09
   5  -8  -1  217.48   16.17
   5  -8  -1  230.89   16.78
  -5   8   1  213.62   17.11
  -5   8   1  237.97   18.18
  -5   8   1  199.30   16.89
   5   8  -1  213.91   16.57
   5   8  -1  276.65   19.47
   5   8  -1  227.66   10.81
   5   8  -1  238.28   12.33
   4  -8  -1 1478.60   56.38
  -4  -8   1 1400.21   57.53
  -4  -8   1 1388.29   47.71
   4  -8  -1 1340.27   58.33
  -4  -8   1 1346.67   56.80
  -4  -8   1 1403.28   51.58
   4  -8  -1 1395.31   55.43
   4  -8  -1 1343.75   56.54
   4  -8  -1 1377.94   55.52
   4   8  -1 1396.91   51.63
  -4   8   1 1471.57   57.38
  -4   8   1 1348.03   56.96
   4   8  -1 1428.50   47.88
   4   8  -1 1377.29   57.77
  -4   8   1 1463.23   60.66
   4   8  -1 1434.93   56.36
  -3  -8   1    3.43    4.00
  -3  -8   1    0.66    5.38
   3  -8  -1   -1.70    4.27
   3  -8  -1   -3.98    3.51
   3  -8  -1   -3.24    3.72
  -3  -8   1   -5.26    4.45
   3  -8  -1    0.75    4.16
   3  -8  -1    1.49    5.01
   3   8  -1    9.93    5.17
  -3   8   1    6.15    5.35
  -3   8   1    4.09    5.06
   3   8  -1    2.95    3.87
  -3   8   1    1.51    3.92
  -3   8   1   -0.04    4.75
   3   8  -1   -2.56    3.44
  -2  -8   1    7.78    4.55
   2  -8  -1    8.78    4.66
   2  -8  -1    6.02    4.54
  -2  -8   1    7.41    5.68
  -2  -8   1    8.68    2.21
  -2  -8   1   18.75    5.83
  -2  -8   1   11.69    2.31
   2  -8  -1    9.41    6.10
   2  -8  -1   -0.97    4.85
  -2   8   1    4.91    5.36
  -2   8   1   13.17    5.19
   2   8  -1   10.17    5.60
   2   8  -1   17.39    5.19
   2   8  -1   11.83    5.25
  -2   8   1   20.52    7.01
  -2   8   1    3.87    4.43
  -1  -8   1  603.66   22.63
  -1  -8   1  611.24   26.34
   1  -8  -1  635.25   29.01
  -1  -8   1  564.29   28.62
   1  -8  -1  622.03   27.34
  -1  -8   1  586.51   27.02
   1  -8  -1  588.93   29.09
   1  -8  -1  596.81   28.25
  -1   8   1  600.61   28.92
   1   8  -1  610.03   25.83
   1   8  -1  559.79   26.89
  -1   8   1  592.46   28.74
   1   8  -1  564.09   28.44
  -1   8   1  585.68   26.38
   1   8  -1  611.24   23.02
  -1   8   1  563.29   26.66
   0  -8  -1 2111.64   80.03
   0  -8   1 2105.98   74.23
   0  -8   1 2172.70   78.65
   0  -8  -1 2162.30   76.28
   0  -8  -1 2230.01   79.03
   0  -8  -1 2068.86   77.66
   0  -8   1 2154.27   76.18
   0  -8   1 2143.44   80.25
   0   8   1 2148.33   79.16
   0   8  -1 2047.80   78.57
   0   8  -1 2069.72   79.64
   0   8   1 2152.01   76.44
   0   8  -1 2176.46   74.78
   0   8  -1 2167.62   76.14
   0   8   1 2243.09   78.33
   0   8   1 2175.38   80.22
  -1  -8  -1  735.62   29.37
  -1  -8  -1  722.62   32.14
   1  -8   1  749.47   29.92
   1  -8   1  729.44   33.94
  -1  -8  -1  726.85   29.60
   1  -8   1  759.29   30.33
  -1  -8  -1  751.52   32.32
  -1  -8  -1  733.97   33.70
   1  -8   1  753.14   33.03
   1   8   1  727.42   31.93
  -1   8  -1  760.42   30.65
   1   8   1  758.61   32.53
   1   8   1  737.86   33.92
  -1   8  -1  777.85   30.33
  -1   8  -1  720.99   33.46
  -1   8  -1  694.01   33.07
  -2  -8  -1 1575.75   61.25
   2  -8   1 1615.96   63.32
  -2  -8  -1 1560.64   59.50
  -2  -8  -1 1609.46   62.53
   2  -8   1 1622.27   59.32
   2  -8   1 1590.70   58.82
   2  -8   1 1570.92   61.93
  -2  -8  -1 1602.24   57.49
   2  -8   1 1562.46   58.61
  -2  -8  -1 1648.88   56.96
   2   8   1 1604.69   59.95
  -2   8  -1 1556.45   61.88
   2   8   1 1622.51   61.29
  -2   8  -1 1601.44   58.50
  -2   8  -1 1621.89   62.75
   2   8   1 1631.27   63.08
  -2   8  -1 1608.92   59.94
   3  -8   1   12.41    5.81
  -3  -8  -1    5.78    3.54
  -3  -8  -1   12.15    5.26
  -3  -8  -1   13.37    6.50
   3  -8   1    1.46    2.96
   3  -8   1    9.66    6.22
   3  -8   1    7.94    4.81
  -3  -8  -1   10.50    3.71
   3  -8   1    4.86    3.87
   3   8   1    4.91    4.19
  -3   8  -1    6.39    5.78
   3   8   1    9.83    3.32
   3   8   1    5.61    4.30
  -3   8  -1   12.27    5.56
  -3   8  -1   22.82    6.92
   3   8   1   15.29    6.25
   4  -8   1 1738.95   69.54
   4  -8   1 1885.46   74.90
   4  -8   1 1809.98   66.91
   4  -8   1 1776.01   68.44
   4  -8   1 1780.25   66.94
  -4  -8  -1 1793.73   64.87
  -4  -8  -1 1787.29   71.26
  -4  -8  -1 1796.49   65.03
  -4   8  -1 1741.07   68.79
   4   8   1 1777.64   63.89
   4   8   1 1844.83   64.99
  -4   8  -1 1769.30   70.58
   4   8   1 1925.56   71.17
  -4   8  -1 1734.49   69.64
   4   8   1 1844.45   71.38
   5  -8   1   45.05    8.98
   5  -8   1   44.26    7.94
   5  -8   1   48.88   11.20
  -5  -8  -1   40.70    8.81
  -5  -8  -1   35.03    6.88
   5  -8   1   45.70    9.84
  -5  -8  -1   57.05    6.26
  -5  -8  -1   52.43   10.74
   5  -8   1   47.49    8.60
   5   8   1   60.16    7.02
  -5   8  -1   41.86    9.43
  -5   8  -1   55.09   11.82
  -5   8  -1   59.67   10.16
   5   8   1   54.69    7.13
   5   8   1   36.80    8.95
   5   8   1   34.63    9.20
  -6  -8  -1   29.77    9.03
   6  -8   1   35.82    8.86
  -6  -8  -1   28.04    4.92
   6  -8   1   44.09    9.31
   6  -8   1   44.71   11.45
   6  -8   1   31.53    7.98
   6  -8   1   27.49    7.09
  -6  -8  -1   45.92   11.66
  -6  -8  -1   28.14    6.94
   6   8   1   31.03    4.78
   6   8   1   36.14    7.00
  -6   8  -1   37.94    9.44
  -6   8  -1   37.11    9.95
   6   8   1   29.17    9.69
  -6   8  -1   31.57    9.10
   6   8   1   32.39   10.01
  -6   8  -1   27.97    7.97
   7  -8   1   18.95    7.30
  -7  -8  -1   18.20    9.16
   7  -8   1   26.46    9.86
   7  -8   1   24.73    8.61
   7  -8   1   30.00    7.45
   7  -8   1   19.33    6.84
  -7  -8  -1   19.75    6.98
  -7  -8  -1   21.80    8.22
   7   8   1   28.36    9.07
  -7   8  -1   22.98    9.16
   7   8   1   25.02    9.36
  -7   8  -1   22.28    8.00
   7   8   1   26.33    6.98
  -7   8  -1   12.60    7.53
  -7   8  -1   31.66    9.50
   8  -8   1  316.09   20.67
  -8  -8  -1  292.73   19.29
  -8  -8  -1  350.72   26.13
  -8  -8  -1  294.52   22.60
   8  -8   1  270.82   20.79
   8  -8   1  313.06   25.94
   8   8   1  289.20   18.99
  -8   8  -1  337.45   24.62
  -8   8  -1  373.75   23.92
  -8   8  -1  270.94   21.52
  -8   8  -1  306.41   23.79
   8   8   1  285.51   23.59
  -9  -8  -1  237.54   23.36
  -9  -8  -1  236.44   18.16
   9  -8   1  219.28   18.61
   9  -8   1  241.43   24.44
   9  -8   1  274.75   20.61
  -9  -8  -1  188.55   20.10
  -9   8  -1  292.01   22.24
  -9   8  -1  215.62   21.71
   9   8   1  254.66   18.03
  -9   8  -1  240.52   21.12
  10  -8   1  913.71   50.35
 -10  -8  -1  902.02   41.98
 -10  -8  -1  849.78   46.68
 -10  -8  -1  785.46   46.75
  10   8   1  894.61   41.53
 -10   8  -1  860.30   45.65
 -10   8  -1  902.61   48.49
 -10   8  -1  908.00   46.73
 -11  -8  -1   27.06   10.55
 -11  -8  -1   28.10   14.96
  11  -8   1   13.35   11.75
 -11  -8  -1   22.86   12.74
  11   8   1   28.03    8.96
 -11   8  -1   44.51   12.51
 -11   8  -1   40.33   15.15
 -11   8  -1   33.62   10.34
 -12  -8  -1  443.26   35.24
  12  -8   1  442.72   35.97
 -12  -8  -1  480.85   36.80
 -12  -8  -1  429.87   29.49
 -12   8  -1  363.31   31.64
 -12   8  -1  430.95   31.06
 -12   8  -1  451.05   35.63
  13  -8   1   -6.20   13.12
 -13  -8  -1    0.49   11.01
 -13  -8  -1   23.04   14.22
 -13  -8  -1   -0.98    9.93
 -13   8  -1   21.83   13.24
 -13   8  -1   10.90   12.42
 -13   8  -1   11.99   11.23
 -14  -8  -1   17.02   15.11
 -14  -8  -1   14.65   15.45
  14  -8   1    3.70   14.74
 -14   8  -1   19.09   14.04
 -14   8  -1    7.71   16.03
 -14   8  -1   -6.92   14.00
 -15  -8  -1    3.75   12.23
 -15  -8  -1   -1.91   13.43
 -15  -8  -1   47.11   20.69
  15  -8   1    7.83   17.85
 -15   8  -1    7.86   12.45
 -15   8  -1   12.85   16.69
 -15   8  -1   46.98   19.02
 -16  -8  -1   76.94   21.96
 -16  -8  -1  156.41   23.69
  16  -8   1   77.38   24.39
 -16   8  -1  145.67   22.50
  16   8   1  111.98   27.30
 -16   8  -1  117.54   26.72
 -17  -8  -1   44.20   21.43
 -16  -9   1   14.09   14.47
 -16   9   1   16.04   15.95
 -15  -9   1    2.30   15.45
  15  -9  -1  -12.95   17.33
 -15  -9   1  -18.42   16.82
  15  -9  -1   13.46   15.85
 -15  -9   1   -0.44   13.49
 -15   9   1   27.25   15.50
 -15   9   1   24.09   15.27
 -15   9   1   20.21   16.32
 -14  -9   1  240.86   22.79
  14  -9  -1  231.35   32.80
  14  -9  -1  212.15   30.63
 -14  -9   1  259.11   34.94
 -14  -9   1  218.40   30.05
 -14   9   1  303.88   32.73
 -14   9   1  263.97   27.29
 -14   9   1  197.05   34.50
 -13  -9   1    4.37   14.09
  13  -9  -1    2.23   14.25
 -13  -9   1   15.51   15.99
  13  -9  -1   10.34   10.66
 -13  -9   1   11.38    9.75
 -13   9   1    2.40   12.82
 -13   9   1   17.62   12.93
 -13   9   1    6.65   12.36
  12  -9  -1 1592.45   74.44
 -12  -9   1 1417.36   73.13
  12  -9  -1 1434.43   76.39
 -12  -9   1 1548.55   63.28
 -12  -9   1 1493.17   75.22
 -12   9   1 1569.10   70.54
  12   9  -1 1523.36   63.06
 -12   9   1 1534.62   73.78
 -12   9   1 1477.26   74.25
  11  -9  -1   -5.03   12.45
  11  -9  -1   -6.16   15.35
 -11  -9   1    6.42   10.53
 -11  -9   1    5.61   10.08
 -11  -9   1   19.07    8.75
 -11   9   1   20.42   10.67
  11   9  -1  -11.64    6.50
 -11   9   1   -4.03   10.42
 -11   9   1    6.35   15.97
 -10  -9   1  904.67   38.99
 -10  -9   1  815.19   47.69
 -10  -9   1  822.87   47.44
  10  -9  -1  761.17   48.98
  10  -9  -1  930.18   47.29
  10   9  -1  921.04   39.52
 -10   9   1  877.62   46.04
 -10   9   1  843.31   46.30
   9  -9  -1   41.69   11.53
  -9  -9   1   52.28   14.22
  -9  -9   1   46.60    8.96
  -9  -9   1   64.99   13.25
   9  -9  -1   40.15   14.43
  -9   9   1   52.24   14.11
  -9   9   1   48.94   13.96
   9   9  -1   46.20    8.95
  -8  -9   1  238.72   21.11
   8  -9  -1  177.09   17.15
  -8  -9   1  225.25   14.04
  -8  -9   1  210.16   20.56
   8  -9  -1  219.66   19.15
   8  -9  -1  238.31   23.43
   8  -9  -1  258.32   20.85
  -8   9   1  187.82   19.81
  -8   9   1  205.61   19.99
   8   9  -1  219.96   14.24
  -7  -9   1    0.51    4.04
  -7  -9   1    0.14    7.01
   7  -9  -1    3.35    9.40
   7  -9  -1    6.16    6.03
   7  -9  -1    5.24    6.10
   7  -9  -1    2.61    5.94
   7  -9  -1    2.66    6.12
  -7  -9   1    4.26    6.60
  -7   9   1   -3.87    6.37
   7   9  -1    8.94    7.05
   7   9  -1    0.93    3.20
   7   9  -1    0.84    5.56
  -7   9   1   -7.51    6.95
  -7   9   1   -4.97    7.56
   7   9  -1    1.71    2.38
  -6  -9   1  253.86   20.64
  -6  -9   1  258.43   13.39
   6  -9  -1  223.68   21.53
   6  -9  -1  251.18   19.18
  -6  -9   1  284.72   21.17
   6  -9  -1  246.60   18.62
   6  -9  -1  265.16   18.94
  -6  -9   1  260.78   12.75
   6  -9  -1  261.58   18.35
   6   9  -1  266.18   12.69
   6   9  -1  284.84   20.39
   6   9  -1  253.05   13.06
  -6   9   1  281.47   20.92
   6   9  -1  252.64   20.08
  -6   9   1  246.62   19.59
  -6   9   1  253.96   20.25
  -5  -9   1    6.43    7.28
   5  -9  -1    3.53    6.00
  -5  -9   1    8.04    4.32
   5  -9  -1    6.42    5.84
  -5  -9   1    1.92    6.02
   5  -9  -1    2.25    4.82
  -5  -9   1   15.11    3.18
   5  -9  -1    6.81    8.09
   5  -9  -1    6.80    5.66
  -5   9   1    2.94    6.65
  -5   9   1   15.15    7.52
  -5   9   1   14.51    7.74
   5   9  -1    5.46    2.46
   5   9  -1    7.66    3.89
   5   9  -1   -0.76    4.10
   4  -9  -1 2044.25   74.37
   4  -9  -1 2001.66   77.97
   4  -9  -1 1975.32   74.09
  -4  -9   1 1896.17   75.94
   4  -9  -1 1953.34   75.63
  -4  -9   1 1889.26   75.43
   4  -9  -1 1941.25   74.16
  -4   9   1 1864.60   75.80
   4   9  -1 1948.21   74.13
  -4   9   1 1898.27   79.64
   4   9  -1 1902.25   76.66
   4   9  -1 1933.30   70.14
  -4   9   1 1849.25   75.45
   3  -9  -1   37.66    8.05
   3  -9  -1   16.07    6.06
   3  -9  -1   29.40    6.90
  -3  -9   1   28.26    6.62
  -3  -9   1   20.75    7.23
   3  -9  -1   34.12    7.54
   3  -9  -1   30.86    8.90
  -3  -9   1   25.33    7.71
   3   9  -1   31.93    7.20
   3   9  -1   29.04    8.67
  -3   9   1   25.81    7.03
  -3   9   1   21.82    8.35
   3   9  -1   31.36    6.93
  -3   9   1   29.42    7.65
  -3   9   1   28.37    7.05
   2  -9  -1 4878.17  169.49
  -2  -9   1 5084.16  162.42
   2  -9  -1 4875.90  171.41
  -2  -9   1 4850.84  162.11
  -2  -9   1 4794.61  168.31
   2  -9  -1 4906.18  168.95
  -2  -9   1 4912.70  169.30
  -2   9   1 5062.01  170.01
   2   9  -1 4924.01  168.87
   2   9  -1 4930.29  172.45
  -2   9   1 5014.05  169.42
  -2   9   1 4777.70  171.78
   2   9  -1 4907.25  168.16
   1  -9  -1   98.49   10.16
  -1  -9   1   88.31    9.01
   1  -9  -1   87.82    8.80
  -1  -9   1   97.40   10.07
  -1  -9   1   82.77    6.28
   1  -9  -1   66.65   10.78
  -1  -9   1   65.60   10.77
   1  -9  -1   88.34   11.31
  -1   9   1   90.20   12.09
  -1   9   1   79.71   12.06
   1   9  -1   83.67    6.60
   1   9  -1   97.86   10.46
   1   9  -1   91.25    8.49
  -1   9   1   90.14    9.29
   1   9  -1   78.46   10.69
  -1   9   1   89.16    9.31
   0  -9  -1 1022.88   42.70
   0  -9  -1 1038.80   43.60
   0  -9  -1 1027.77   41.01
   0  -9   1 1067.72   41.30
   0  -9   1 1032.73   45.25
   0  -9   1 1060.85   39.08
   0  -9  -1 1026.08   44.91
   0  -9   1 1083.40   43.66
   0   9   1 1059.99   45.19
   0   9  -1 1052.06   41.09
   0   9   1 1049.33   44.13
   0   9   1 1008.73   42.48
   0   9  -1 1016.90   39.35
   0   9   1 1048.19   41.24
   0   9  -1 1030.51   43.84
   0   9  -1 1065.94   45.14
   1  -9   1  325.32   17.17
   1  -9   1  330.56   16.67
  -1  -9  -1  320.45   18.86
   1  -9   1  322.70   21.05
  -1  -9  -1  364.70   21.34
  -1  -9  -1  319.51   16.17
   1  -9   1  318.70   19.55
  -1  -9  -1  306.78   18.75
  -1  -9  -1  333.12   16.21
   1   9   1  321.51   20.35
  -1   9  -1  343.05   20.23
  -1   9  -1  324.63   17.08
  -1   9  -1  348.14   19.06
   1   9   1  337.65   18.68
   1   9   1  311.00   18.84
  -1   9  -1  318.72   19.69
  -2  -9  -1  219.14   16.76
   2  -9   1  205.71   13.19
   2  -9   1  223.50   15.75
  -2  -9  -1  232.24   15.70
  -2  -9  -1  217.01   14.38
   2  -9   1  192.01   13.10
   2  -9   1  188.90   16.56
  -2  -9  -1  226.72   12.47
  -2  -9  -1  238.68   12.07
  -2   9  -1  201.02   13.95
  -2   9  -1  210.59   13.28
   2   9   1  212.08   14.84
  -2   9  -1  204.98   15.27
   2   9   1  221.03   16.67
   2   9   1  215.84   14.45
   3  -9   1   93.01    9.50
   3  -9   1   99.86   11.19
   3  -9   1  120.86   16.08
  -3  -9  -1   86.79    7.38
  -3  -9  -1   91.42    9.02
   3  -9   1  100.01   12.80
  -3  -9  -1   72.59   11.35
  -3  -9  -1   85.58    7.56
  -3  -9  -1   94.60   12.59
   3  -9   1   96.93    9.29
  -3   9  -1   90.80   11.52
   3   9   1  115.01   14.59
  -3   9  -1  108.25   14.04
   3   9   1   97.77    9.78
  -3   9  -1  106.11   14.31
   3   9   1  100.86   10.48
   4  -9   1 1928.71   73.90
   4  -9   1 1913.34   75.87
   4  -9   1 1889.30   70.39
  -4  -9  -1 1841.16   73.63
   4  -9   1 1856.98   69.91
   4  -9   1 1878.81   71.69
  -4  -9  -1 1893.76   67.57
  -4  -9  -1 1853.02   68.70
  -4  -9  -1 1968.64   75.16
   4   9   1 1827.35   66.66
   4   9   1 1932.66   73.94
  -4   9  -1 1914.17   72.74
  -4   9  -1 1842.82   74.39
   4   9   1 1854.48   68.47
  -4   9  -1 1862.23   73.53
   4   9   1 1830.49   74.60
   5  -9   1   52.83    9.14
  -5  -9  -1   45.87    7.06
   5  -9   1   36.37    8.19
   5  -9   1   28.00    7.59
  -5  -9  -1   34.13    9.69
  -5  -9  -1   35.93    7.18
   5  -9   1   49.98   11.56
   5  -9   1   40.78    9.96
  -5  -9  -1   49.74   11.28
   5   9   1   40.96    6.41
  -5   9  -1   26.71    8.20
   5   9   1   41.18    6.67
  -5   9  -1   55.38   11.82
   5   9   1   52.80   10.17
   5   9   1   39.53    9.11
   6  -9   1 1011.90   49.79
   6  -9   1  981.20   45.88
   6  -9   1 1027.50   46.90
   6  -9   1 1073.93   49.20
  -6  -9  -1  989.63   46.85
  -6  -9  -1 1068.11   39.25
   6  -9   1 1048.53   44.13
  -6  -9  -1 1021.02   41.41
  -6  -9  -1 1035.30   49.05
   6   9   1 1121.87   49.92
   6   9   1 1059.43   40.79
   6   9   1 1083.43   39.24
  -6   9  -1  928.21   45.70
   6   9   1  980.75   47.92
  -6   9  -1 1018.72   47.13
  -6   9  -1  962.50   47.21
   7  -9   1   48.34   10.49
  -7  -9  -1   60.52   13.37
   7  -9   1   53.22   11.76
  -7  -9  -1   54.52   12.22
  -7  -9  -1   51.56    9.57
   7  -9   1   55.88   14.70
   7  -9   1   54.01   10.00
   7  -9   1   48.74   11.22
  -7  -9  -1   57.30    5.85
   7   9   1   59.79   12.83
   7   9   1   49.36    5.69
   7   9   1   52.37    8.44
  -7   9  -1   51.08   12.22
  -7   9  -1   41.68   10.26
   7   9   1   45.21   11.87
  -7   9  -1   32.66   10.44
  -8  -9  -1  984.70   41.93
   8  -9   1  962.74   44.32
  -8  -9  -1  941.88   49.18
  -8  -9  -1  958.38   47.19
   8  -9   1  987.35   46.42
   8  -9   1  938.78   50.50
   8  -9   1  986.99   50.67
   8   9   1  994.28   41.95
  -8   9  -1  958.94   48.13
  -8   9  -1  977.74   48.50
  -8   9  -1 1019.57   46.85
  -9  -9  -1   -5.27    7.06
  -9  -9  -1    3.51    8.84
   9  -9   1    3.04    7.08
   9  -9   1    0.22    9.79
  -9   9  -1    6.31    7.73
  -9   9  -1   -0.85    8.72
   9   9   1    2.96    5.98
  -9   9  -1   16.51   10.25
 -10  -9  -1   13.53    7.58
 -10  -9  -1   -2.74    9.21
  10  -9   1   10.56   12.53
 -10   9  -1   -2.32    8.07
  10   9   1   -2.90    6.65
 -10   9  -1   -3.56   17.24
 -10   9  -1    3.93    9.28
 -11  -9  -1   -4.46    9.37
 -11  -9  -1   17.78    9.46
 -11  -9  -1   -3.94    9.13
  11  -9   1    2.03   10.48
 -11   9  -1   -0.70    9.23
  11   9   1   -2.65    7.39
 -11   9  -1   -8.15    9.83
 -11   9  -1    4.59    9.78
  12  -9   1  382.95   34.20
 -12  -9  -1  376.54   26.84
 -12  -9  -1  386.49   33.37
 -12  -9  -1  333.86   31.01
 -12   9  -1  360.48   30.35
 -12   9  -1  393.30   32.45
 -12   9  -1  386.16   32.60
 -13  -9  -1   15.22    9.69
 -13  -9  -1    5.09   13.91
  13  -9   1   24.26   14.02
 -13  -9  -1   -2.51   12.66
 -13   9  -1    8.61   11.91
 -13   9  -1    2.09   12.64
 -13   9  -1  -10.29   11.11
  14  -9   1  618.85   46.95
 -14  -9  -1  630.91   46.48
 -14  -9  -1  620.49   39.28
 -14   9  -1  711.42   47.47
 -14   9  -1  683.74   42.31
 -15  -9  -1   17.15   17.40
 -15  -9  -1   15.31   14.34
  15  -9   1   37.90   22.33
 -15  -9  -1   23.61   18.00
 -15   9  -1   39.70   14.61
 -15   9  -1    1.71   16.82
 -16  -9  -1  213.24   27.29
  16  -9   1  208.35   38.77
 -16  -9  -1  173.51   36.89
 -16   9  -1  237.84   29.03
 -16   9  -1  182.39   30.60
  16   9   1  255.78   53.85
 -17  -9  -1   16.16   21.08
 -16  10   1  283.62   33.49
 -15 -10   1    7.29   16.72
 -15 -10   1   11.14   13.19
  15 -10  -1   15.62   17.92
 -15 -10   1   12.22   16.39
  15 -10  -1   -5.26   16.82
 -15  10   1  -11.75   15.16
 -15  10   1   13.62   14.62
  14 -10  -1  547.68   43.76
 -14 -10   1  522.62   49.59
  14 -10  -1  597.99   50.82
 -14 -10   1  644.70   35.99
 -14  10   1  608.32   45.50
 -14  10   1  578.18   40.47
  13 -10  -1    0.05   11.69
  13 -10  -1   25.23   17.71
 -13 -10   1    4.45   13.91
 -13 -10   1   29.30   11.55
 -13 -10   1    1.88   14.17
 -13  10   1    9.75   12.69
 -13  10   1   19.29   14.09
  13  10  -1    7.42    9.35
 -12 -10   1  135.68   24.64
 -12 -10   1  126.30   22.55
  12 -10  -1  125.95   21.34
  12 -10  -1  149.03   26.45
 -12 -10   1  132.01   14.35
  12  10  -1  148.79   17.27
 -12  10   1  119.35   20.67
 -12  10   1  134.47   23.63
 -11 -10   1   37.31   13.49
 -11 -10   1   56.94   14.26
 -11 -10   1   18.62    8.96
  11 -10  -1   31.98   13.62
  11 -10  -1   45.49   16.65
 -11  10   1   52.84   13.62
 -11  10   1   40.51   14.19
  11  10  -1   36.60    8.99
 -10 -10   1  339.10   28.32
  10 -10  -1  343.96   28.09
 -10 -10   1  295.26   18.98
  10 -10  -1  304.86   31.04
 -10  10   1  314.75   26.87
  10  10  -1  297.55   19.16
 -10  10   1  336.66   28.34
  -9 -10   1   11.28   10.00
  -9 -10   1   22.21   11.90
   9 -10  -1   34.13   14.31
   9 -10  -1   26.58   11.17
  -9 -10   1   24.09    6.48
   9  10  -1   26.90    7.00
  -9  10   1   44.47   13.56
  -9  10   1   15.12    9.91
   8 -10  -1 2189.00   87.06
  -8 -10   1 1924.04   86.90
  -8 -10   1 2170.53   89.34
  -8 -10   1 2239.33   77.11
   8 -10  -1 2149.99   92.20
  -8  10   1 2157.07   89.42
  -8  10   1 2185.43   88.63
   8  10  -1 2213.95   78.06
   7 -10  -1  265.57   19.52
   7 -10  -1  239.16   19.65
  -7 -10   1  214.50   21.02
  -7 -10   1  246.26   12.88
  -7 -10   1  257.56   21.95
  -7 -10   1  256.16   13.02
   7 -10  -1  243.81   23.75
   7  10  -1  180.31   19.08
  -7  10   1  265.97   22.25
   7  10  -1  250.77   12.38
   7  10  -1  249.39   12.80
  -7  10   1  246.69   21.19
   6 -10  -1 1383.11   61.53
  -6 -10   1 1438.62   62.89
   6 -10  -1 1443.95   65.99
   6 -10  -1 1495.91   61.80
   6 -10  -1 1433.98   67.23
  -6 -10   1 1434.36   62.64
  -6 -10   1 1485.01   50.92
  -6 -10   1 1487.46   53.90
   6 -10  -1 1460.55   60.92
   6  10  -1 1480.76   50.90
   6  10  -1 1409.72   64.13
  -6  10   1 1267.42   61.11
   6  10  -1 1505.54   63.17
  -6  10   1 1502.07   63.61
   6  10  -1 1490.29   53.43
  -6  10   1 1475.20   63.02
   5 -10  -1  201.05   19.89
   5 -10  -1  208.81   17.36
  -5 -10   1  199.89   13.22
  -5 -10   1  176.22   16.82
  -5 -10   1  216.34   18.82
   5 -10  -1  222.09   17.30
   5 -10  -1  217.82   17.99
   5 -10  -1  204.39   15.96
   5  10  -1  206.11   18.25
  -5  10   1  175.43   17.86
   5  10  -1  191.69   12.90
  -5  10   1  218.26   18.25
  -5  10   1  181.89   16.91
   5  10  -1  238.58   18.22
   4 -10  -1  565.23   31.63
   4 -10  -1  592.77   33.72
  -4 -10   1  616.68   32.61
  -4 -10   1  581.33   27.12
   4 -10  -1  633.42   30.48
   4 -10  -1  605.92   30.04
  -4  10   1  568.32   31.70
   4  10  -1  478.87   37.38
   4  10  -1  592.39   27.40
  -4  10   1  645.61   31.73
   4  10  -1  621.76   30.48
  -3 -10   1  167.57   15.38
   3 -10  -1  223.21   17.69
  -3 -10   1  191.57   13.63
   3 -10  -1  178.90   14.32
   3 -10  -1  209.02   16.57
  -3 -10   1  179.43   15.65
   3 -10  -1  188.09   13.99
   3 -10  -1  199.95   15.03
  -3  10   1  178.33   15.88
   3  10  -1  177.73   15.34
   3  10  -1  202.42   14.33
   3  10  -1  205.04   14.64
  -3  10   1  193.92   15.19
  -3  10   1  173.46   15.86
  -3  10   1  186.54   13.92
  -2 -10   1  611.41   29.39
   2 -10  -1  656.14   29.60
  -2 -10   1  606.61   32.24
   2 -10  -1  607.33   31.53
   2 -10  -1  638.49   30.19
   2 -10  -1  668.41   33.44
  -2 -10   1  655.70   23.77
  -2 -10   1  620.98   29.95
  -2 -10   1  620.30   23.50
  -2  10   1  631.43   30.37
  -2  10   1  650.58   32.36
   2  10  -1  655.21   30.50
  -2  10   1  615.60   32.24
   2  10  -1  596.02   28.58
   2  10  -1  637.15   32.53
  -2  10   1  678.96   30.44
  -1 -10   1  115.86   10.81
   1 -10  -1  107.80   11.26
   1 -10  -1  143.01   16.99
  -1 -10   1  111.57   14.93
   1 -10  -1  107.27   10.82
   1 -10  -1  132.87   10.93
  -1 -10   1  149.37    8.37
  -1 -10   1  112.66   11.30
   1  10  -1   99.83   11.27
  -1  10   1  122.36   11.59
   1  10  -1  118.43   12.42
  -1  10   1  111.35   10.98
  -1  10   1  132.96   13.18
  -1  10   1  129.93   13.24
   1  10  -1  115.45    8.30
   1  10  -1  123.26   10.17
   0 -10   1 2629.70   99.79
   0 -10  -1 2611.07   96.37
   0 -10   1 2645.67   94.76
   0 -10   1 2649.00   92.00
   0 -10   1 2760.20   97.74
   0 -10  -1 2631.80   93.97
   0 -10  -1 2686.40   99.59
   0 -10  -1 2719.21   97.81
   0  10  -1 2690.03   92.64
   0  10   1 2678.41   96.53
   0  10   1 2613.41   99.34
   0  10  -1 2591.30   98.66
   0  10   1 2655.44   94.50
   0  10  -1 2700.07   98.14
   0  10   1 2618.08   98.41
   0  10  -1 2599.95   94.34
  -1 -10  -1   34.60    8.68
   1 -10   1   40.61    8.46
   1 -10   1   44.58    7.41
  -1 -10  -1   40.81    6.58
  -1 -10  -1   25.42    7.47
  -1 -10  -1   37.51    6.52
   1 -10   1   34.56    6.34
  -1 -10  -1   37.61    7.84
   1 -10   1   39.27    9.82
   1  10   1   36.10    8.58
  -1  10  -1   40.82    7.08
  -1  10  -1   33.41    8.85
   1  10   1   31.51    7.64
  -1  10  -1   29.94    8.21
  -1  10  -1   21.70    5.63
   1  10   1   38.59    8.00
   2 -10   1 2716.68  104.45
  -2 -10  -1 2932.79  104.34
   2 -10   1 2861.61  101.16
   2 -10   1 2964.97  101.42
  -2 -10  -1 2812.60  105.74
   2 -10   1 2832.66  106.90
  -2 -10  -1 2799.23  102.54
  -2 -10  -1 2860.98   98.37
  -2 -10  -1 2872.02   99.11
  -2  10  -1 2889.11  105.91
   2  10   1 2736.05  103.15
  -2  10  -1 2771.72  105.21
   2  10   1 2865.97  103.00
   2  10   1 2847.11  106.37
  -2  10  -1 2949.30  102.43
  -2  10  -1 2859.59  100.90
  -3 -10  -1    3.96    4.34
   3 -10   1    0.71    4.59
   3 -10   1   -2.60    4.51
  -3 -10  -1   11.00    7.04
   3 -10   1    3.50    4.16
  -3 -10  -1    4.71    3.41
   3 -10   1   -0.69    3.60
  -3 -10  -1    1.20    5.63
   3 -10   1    2.26    6.87
  -3 -10  -1    1.57    3.46
  -3  10  -1    1.03    5.28
  -3  10  -1   -0.63    4.69
   3  10   1    0.78    4.92
  -3  10  -1    0.79    5.38
   3  10   1    0.25    4.55
   3  10   1   -1.03    4.30
   4 -10   1  921.51   44.75
   4 -10   1  904.51   39.52
  -4 -10  -1  906.30   38.27
   4 -10   1  876.86   45.74
   4 -10   1  932.51   39.32
  -4 -10  -1  893.25   42.77
  -4 -10  -1  913.41   36.13
   4 -10   1  881.95   40.23
  -4 -10  -1  977.43   36.67
  -4 -10  -1  960.07   44.05
   4  10   1  959.85   42.79
  -4  10  -1  928.74   43.88
  -4  10  -1  911.74   41.45
  -4  10  -1  894.80   42.52
   4  10   1  937.91   44.36
   4  10   1  969.54   38.75
  -5 -10  -1    2.60    7.11
   5 -10   1   -1.48    4.29
   5 -10   1    6.26    7.63
  -5 -10  -1    3.01    4.16
   5 -10   1   -1.11    5.14
   5 -10   1    0.44    4.72
   5 -10   1    0.51    5.92
  -5 -10  -1    2.64    4.21
  -5 -10  -1    1.63    5.70
  -5  10  -1   -4.70    7.48
   5  10   1   -0.22    4.06
  -5  10  -1    2.11    6.74
  -5  10  -1   -2.17    4.60
   5  10   1   -4.43    5.08
   5  10   1   -5.11    5.88
   5  10   1   -7.57    2.79
   6 -10   1  102.94   13.15
   6 -10   1   96.73   13.68
   6 -10   1  104.88   17.10
  -6 -10  -1   87.87   14.59
   6 -10   1   90.66   14.60
  -6 -10  -1  108.44   16.08
  -6 -10  -1   94.58    8.93
  -6 -10  -1   92.09    9.48
   6 -10   1  101.14   13.72
   6  10   1  130.92   17.29
   6  10   1   84.80    8.67
   6  10   1   88.57    8.50
  -6  10  -1   90.57   15.18
  -6  10  -1  104.16   15.38
  -6  10  -1   76.54   12.91
   6  10   1   91.08   14.80
   7 -10   1   29.22    8.92
   7 -10   1   54.58   14.08
  -7 -10  -1   34.78    6.37
  -7 -10  -1   33.34   11.05
   7 -10   1   52.09    9.96
  -7 -10  -1   26.82   10.93
  -7 -10  -1   37.13    7.78
  -7  10  -1   29.57   10.80
  -7  10  -1   37.53   12.16
   7  10   1   31.58    5.66
   7  10   1   35.99    7.51
   8 -10   1 1241.16   55.77
  -8 -10  -1 1225.22   59.79
   8 -10   1 1199.99   60.50
  -8 -10  -1 1200.93   49.98
  -8 -10  -1 1299.87   58.17
   8 -10   1 1155.24   52.91
  -8  10  -1 1199.58   57.83
  -8  10  -1 1340.02   59.32
   8  10   1 1290.90   50.30
  -9 -10  -1   33.52   12.99
   9 -10   1   32.32   11.82
   9 -10   1   10.02   10.79
  -9 -10  -1   17.23   10.24
  -9 -10  -1   13.08    7.55
  -9  10  -1   19.13   11.81
   9  10   1   22.99    7.50
  -9  10  -1   30.51   11.51
 -10 -10  -1 1198.98   71.28
  10 -10   1 1221.59   66.70
 -10 -10  -1 1251.59   62.20
 -10 -10  -1 1306.13   54.24
  10 -10   1 1320.89   60.60
  10  10   1 1293.22   54.19
 -10  10  -1 1268.82   60.06
 -10  10  -1 1213.92   62.52
 -10  10  -1 1254.80   61.04
  11 -10   1   11.87   10.65
 -11 -10  -1   16.88   11.40
 -11 -10  -1   14.34    9.24
 -11 -10  -1    3.54   11.16
  11 -10   1    8.00   12.27
 -11  10  -1    0.87    8.67
 -11  10  -1    9.48   13.41
 -11  10  -1   17.97   12.30
  11  10   1    5.11    6.75
 -12 -10  -1  607.97   34.38
 -12 -10  -1  608.22   41.86
 -12 -10  -1  649.61   43.66
  12 -10   1  619.16   41.61
  12 -10   1  667.12   45.52
 -12  10  -1  629.89   43.07
 -12  10  -1  597.31   40.12
 -12  10  -1  568.65   40.52
  12  10   1  556.16   33.12
  13 -10   1  -12.88   13.68
 -13 -10  -1   20.93   11.55
 -13 -10  -1   17.85   13.19
  13 -10   1   10.82   13.70
 -13 -10  -1   24.14   15.56
 -13  10  -1   18.95   13.66
 -13  10  -1   19.52   13.80
 -13  10  -1   32.56   15.73
  14 -10   1  -13.76   15.76
 -14 -10  -1   -2.07   11.72
  14 -10   1    0.00   15.42
 -14 -10  -1    5.06   14.04
 -14 -10  -1   11.19   15.36
 -14  10  -1    7.40   13.83
 -14  10  -1   26.49   13.36
 -14  10  -1    7.91   15.66
  15 -10   1  -32.56   13.75
 -15 -10  -1    0.01   14.89
 -15 -10  -1    7.79   18.76
  15 -10   1  -16.01   15.54
 -15 -10  -1    5.71   14.87
 -15  10  -1   -9.28   14.80
 -15  10  -1   37.78   19.35
 -16 -10  -1  163.21   24.76
 -16  10  -1  138.35   26.27
 -16  11   1   10.66   20.36
  15 -11  -1    2.54   17.67
 -15 -11   1   40.41   16.93
 -15 -11   1    6.00   19.63
  15 -11  -1   27.85   18.70
 -15  11   1   34.74   17.37
  14 -11  -1   86.12   26.64
 -14 -11   1   87.86   15.41
 -14 -11   1   72.00   22.44
 -14 -11   1  149.16   26.43
  14 -11  -1  100.66   23.79
 -14  11   1   96.49   22.28
 -14  11   1   86.75   21.43
  13 -11  -1  143.15   27.06
  13 -11  -1  114.17   22.83
 -13 -11   1  103.43   15.47
 -13 -11   1  160.55   27.54
 -13 -11   1  105.63   21.02
 -13  11   1  130.47   22.22
 -13  11   1   71.74   20.61
  12 -11  -1  608.11   47.49
 -12 -11   1  682.93   45.60
 -12 -11   1  650.57   45.00
  12 -11  -1  666.57   44.44
 -12 -11   1  710.81   33.98
 -12  11   1  790.78   48.68
  12  11  -1  625.16   33.18
 -12  11   1  716.73   43.94
  11 -11  -1  123.74   21.18
 -11 -11   1   90.69   19.28
  11 -11  -1   87.82   22.15
 -11 -11   1  102.97   12.06
 -11 -11   1   85.27   18.51
 -11  11   1  122.35   19.80
 -11  11   1   82.79   18.59
  11  11  -1   90.58   12.06
 -10 -11   1  592.58   39.24
 -10 -11   1  598.42   26.99
  10 -11  -1  476.55   39.62
 -10 -11   1  569.49   38.48
  10 -11  -1  588.29   37.17
  10  11  -1  586.95   27.27
 -10  11   1  531.44   36.59
 -10  11   1  540.61   37.35
  -9 -11   1   33.61   13.17
  -9 -11   1   65.89   21.06
   9 -11  -1   38.80   11.21
  -9 -11   1   49.39    7.71
   9 -11  -1   54.99   18.68
  -9  11   1   70.02   14.91
   9  11  -1   70.83    8.93
  -9  11   1   54.70   18.39
  -8 -11   1   52.15   14.47
   8 -11  -1   53.88   15.20
  -8 -11   1   43.91    6.73
  -8 -11   1   23.81   11.20
   8 -11  -1   29.46   10.89
   8  11  -1   40.17    6.49
  -8  11   1   39.77   12.65
  -8  11   1   40.11   13.05
  -7 -11   1   16.23    9.87
   7 -11  -1    5.10    7.92
  -7 -11   1   -2.96    7.37
   7 -11  -1   17.92   10.90
   7 -11  -1    6.82    6.62
  -7 -11   1   14.39    4.18
  -7 -11   1   13.35    5.17
   7  11  -1    6.03    3.27
  -7  11   1    3.64    8.59
   7  11  -1   11.68    4.24
  -7  11   1   18.51   10.53
  -6 -11   1  289.57   22.66
   6 -11  -1  297.06   19.92
   6 -11  -1  258.97   20.21
  -6 -11   1  299.65   16.48
  -6 -11   1  254.94   22.24
   6 -11  -1  275.25   24.15
   6 -11  -1  276.76   20.75
  -6  11   1  251.89   21.57
   6  11  -1  251.36   21.05
  -6  11   1  243.06   21.73
   6  11  -1  264.55   15.57
   5 -11  -1  133.32   16.89
  -5 -11   1  132.21   17.55
   5 -11  -1  111.54   11.95
  -5 -11   1  119.89   11.16
  -5 -11   1  111.66   16.12
   5 -11  -1  104.60   16.63
   5 -11  -1  102.19   14.33
   5 -11  -1  111.75   14.39
  -5  11   1  100.49   15.73
  -5  11   1   99.98   15.60
   5  11  -1  128.54   13.65
  -5  11   1  149.36   15.42
   5  11  -1  100.34   15.80
   5  11  -1  101.03   10.54
   4 -11  -1 1922.89   74.61
   4 -11  -1 1907.22   74.58
   4 -11  -1 1814.87   76.27
  -4 -11   1 1904.99   77.61
   4 -11  -1 2057.19   80.28
  -4 -11   1 1913.33   71.59
  -4 -11   1 1808.79   76.30
   4 -11  -1 1898.60   74.60
  -4  11   1 1909.98   77.83
   4  11  -1 1892.96   78.11
  -4  11   1 1981.20   76.37
   4  11  -1 1947.87   72.03
   4  11  -1 1960.48   74.55
  -4  11   1 1807.10   76.47
   3 -11  -1  157.70   13.61
  -3 -11   1  135.06   15.18
   3 -11  -1  158.09   16.77
   3 -11  -1  143.17   13.13
  -3 -11   1  156.57   14.83
   3 -11  -1  150.55   14.98
   3 -11  -1  152.66   13.91
  -3 -11   1  142.89   12.71
   3  11  -1  139.55   12.80
   3  11  -1  140.19   15.45
  -3  11   1  170.18   16.74
  -3  11   1  135.83   16.12
   3  11  -1  137.75   12.44
  -3  11   1  147.27   12.98
  -3  11   1  126.86   14.20
   2 -11  -1  988.11   46.87
  -2 -11   1  995.50   35.86
  -2 -11   1 1002.75   36.01
  -2 -11   1 1036.04   43.26
   2 -11  -1 1019.83   42.61
   2 -11  -1 1004.98   47.37
   2 -11  -1 1029.53   49.13
  -2 -11   1 1034.74   46.96
  -2 -11   1 1050.89   43.62
  -2  11   1  969.83   42.86
   2  11  -1  920.41   41.31
   2  11  -1 1006.70   43.57
  -2  11   1 1019.62   46.27
  -2  11   1  935.94   42.49
   1 -11  -1    7.35    6.29
  -1 -11   1   28.57    7.26
  -1 -11   1   21.83    6.94
   1 -11  -1   32.01    9.31
  -1 -11   1   25.00    4.78
   1 -11  -1   21.15    6.85
  -1 -11   1    9.88    6.83
  -1 -11   1   30.29    5.05
   1 -11  -1   28.09    6.58
   1  11  -1   30.30    9.86
  -1  11   1   24.68    6.61
  -1  11   1   19.90    8.08
   1  11  -1   31.91    6.88
   1  11  -1   30.38    8.91
  -1  11   1   37.49    7.61
  -1  11   1   19.60    6.31
   0 -11   1  371.03   22.21
   0 -11  -1  393.71   19.74
   0 -11  -1  384.71   24.42
   0 -11   1  363.20   17.72
   0 -11  -1  324.27   21.50
   0 -11   1  362.30   20.03
   0 -11  -1  334.88   20.91
   0 -11   1  351.13   24.10
   0  11  -1  341.48   22.37
   0  11   1  374.35   23.04
   0  11  -1  381.15   18.31
   0  11   1  400.69   20.42
   0  11   1  359.81   20.98
   0  11  -1  352.07   19.59
   0  11   1  344.55   23.08
   0  11  -1  391.03   23.32
   1 -11   1  121.86   11.08
  -1 -11  -1  106.59   11.52
  -1 -11  -1  130.44   17.23
  -1 -11  -1  134.70   10.48
   1 -11   1  156.83   18.78
   1 -11   1  137.20   13.31
  -1 -11  -1  122.32    9.98
   1 -11   1  128.40   10.29
   1  11   1  135.33   14.53
  -1  11  -1  158.23   14.42
  -1  11  -1  128.99   10.70
  -1  11  -1  124.86   13.78
  -1  11  -1  102.61   10.20
   1  11   1  111.14   11.86
   1  11   1  142.74   13.42
  -2 -11  -1  351.85   21.90
   2 -11   1  347.77   19.31
   2 -11   1  365.95   25.49
   2 -11   1  326.95   23.53
  -2 -11  -1  324.41   22.68
  -2 -11  -1  349.18   20.49
   2 -11   1  355.85   19.21
  -2 -11  -1  333.85   17.25
  -2 -11  -1  337.46   16.79
  -2  11  -1  298.10   18.04
   2  11   1  364.14   21.44
  -2  11  -1  317.23   23.69
  -2  11  -1  347.17   23.09
   2  11   1  307.72   27.38
   2  11   1  329.55   20.36
  -2  11  -1  378.16   20.28
   3 -11   1    1.50    3.79
  -3 -11  -1    5.32    3.59
   3 -11   1   13.36    6.79
   3 -11   1    0.96    4.07
  -3 -11  -1   15.69    6.71
  -3 -11  -1    4.06    5.86
   3 -11   1   -0.39    5.97
   3 -11   1    0.13    3.94
  -3 -11  -1    2.74    3.47
  -3 -11  -1   -3.63    6.04
   3  11   1    5.99    5.54
  -3  11  -1   19.43    7.83
  -3  11  -1   -0.61    4.61
   3  11   1   -3.45    4.39
  -3  11  -1    3.93    5.95
   3  11   1    2.34    4.83
  -4 -11  -1 2417.40   93.31
  -4 -11  -1 2412.13   84.49
  -4 -11  -1 2395.61   87.88
  -4 -11  -1 2418.74   84.49
   4 -11   1 2312.65   92.56
   4 -11   1 2463.65   89.10
   4 -11   1 2372.68   89.80
   4 -11   1 2406.82   95.59
   4 -11   1 2359.56   88.23
  -4 -11  -1 2405.06   93.46
   4  11   1 2533.81   97.67
  -4  11  -1 2461.28   91.50
   4  11   1 2378.99   87.69
  -4  11  -1 2298.40   92.48
  -4  11  -1 2360.35   93.73
   4  11   1 2409.39   94.49
  -5 -11  -1    9.25    4.49
   5 -11   1   -1.14    6.22
  -5 -11  -1    6.48    5.52
  -5 -11  -1    4.02    4.63
   5 -11   1   15.10    7.93
  -5 -11  -1   16.39    7.65
   5 -11   1   15.13    6.15
   5 -11   1   14.93    9.64
   5 -11   1    5.34    7.04
  -5 -11  -1    4.76    9.32
   5  11   1   15.44    8.18
   5  11   1    1.62    6.24
  -5  11  -1   10.63    6.83
  -5  11  -1    8.32    7.89
  -5  11  -1   -0.03    6.70
   5  11   1   11.67    5.35
  -6 -11  -1 2210.68   91.50
   6 -11   1 2357.51   95.90
   6 -11   1 2406.81   88.98
  -6 -11  -1 2385.85   83.88
  -6 -11  -1 2271.69   94.10
  -6 -11  -1 2324.60   83.48
   6 -11   1 2333.58   87.67
   6 -11   1 2247.04   90.05
  -6  11  -1 2438.20   92.57
  -6  11  -1 2330.41   93.62
   6  11   1 2377.59   83.59
   6  11   1 2169.55   92.36
   6  11   1 2361.33   84.22
  -7 -11  -1   20.91   10.03
  -7 -11  -1    7.64    9.42
   7 -11   1   -6.71    8.14
   7 -11   1    9.56    7.48
  -7 -11  -1    3.37    5.18
   7 -11   1   12.57    5.65
  -7 -11  -1    8.56    5.32
  -7  11  -1    5.92    8.55
   7  11   1    1.84    3.88
  -7  11  -1   36.88   10.79
   7  11   1    2.11    4.78
  -8 -11  -1  941.99   35.40
  -8 -11  -1 1009.92   52.04
   8 -11   1  819.37   50.85
   8 -11   1  958.47   44.90
  -8 -11  -1  995.84   41.06
   8 -11   1  998.46   46.96
  -8 -11  -1  947.04   48.47
  -8  11  -1  999.18   49.74
  -8  11  -1  963.84   50.34
   8  11   1 1000.10   35.72
   8  11   1  994.86   40.57
   9 -11   1   31.64   11.06
   9 -11   1   20.09   11.55
  -9 -11  -1   27.54    8.43
  -9 -11  -1    2.13    9.84
  -9 -11  -1   26.20   12.12
  -9  11  -1   29.99   12.39
   9  11   1   23.16    7.58
  -9  11  -1   34.51   13.83
 -10 -11  -1    4.81    7.11
  10 -11   1    5.73   10.52
 -10 -11  -1   17.38    9.74
 -10 -11  -1   -1.77    9.04
  10 -11   1   -3.23   11.07
 -10  11  -1   23.60   12.17
  10  11   1   -4.63    5.74
 -10  11  -1    8.82   13.45
  11 -11   1  -13.26   11.53
 -11 -11  -1   -2.62    9.87
 -11 -11  -1   21.40   13.21
 -11 -11  -1   24.23    9.33
  11 -11   1   -0.30   15.08
  11  11   1   18.80   10.82
 -11  11  -1   -5.71   10.22
 -11  11  -1   36.37   15.65
 -12 -11  -1  382.56   26.34
 -12 -11  -1  397.39   33.49
  12 -11   1  403.97   36.39
  12 -11   1  379.10   32.95
 -12 -11  -1  456.70   35.85
 -12  11  -1  407.74   32.72
 -12  11  -1  350.17   34.46
  12  11   1  323.26   24.62
 -13 -11  -1   39.98   12.58
 -13 -11  -1   24.87   17.26
 -13 -11  -1   46.01   16.30
  13 -11   1   -3.63   13.06
  13 -11   1   30.95   17.30
 -13  11  -1   40.06   17.33
 -13  11  -1   21.25   15.36
 -14 -11  -1  705.59   50.85
  14 -11   1  756.31   50.81
 -14 -11  -1  814.68   42.56
 -14  11  -1  673.71   46.20
 -14  11  -1  704.00   51.47
 -15 -11  -1   -2.86   13.62
 -15 -11  -1   10.29   16.35
  15 -11   1   -1.22   18.23
  15 -11   1  -25.88   15.05
 -15  11  -1    6.06   16.83
 -16  11  -1  315.83   42.56
 -16  12   1  246.43   33.73
  15 -12  -1   64.44   21.18
 -15  12   1  116.19   23.27
 -14 -12   1  267.48   35.11
 -14 -12   1  249.04   35.76
 -14 -12   1  260.66   21.90
  14 -12  -1  369.66   37.19
 -14  12   1  346.42   35.38
 -14  12   1  287.57   31.28
  13 -12  -1   73.84   21.43
 -13 -12   1   69.22   11.86
  13 -12  -1   99.39   24.26
 -13 -12   1   60.19   19.82
 -13 -12   1   52.52   17.69
 -13  12   1   73.68   20.41
 -12 -12   1   45.77   16.77
 -12 -12   1   71.60   20.28
  12 -12  -1   53.63   20.90
  12 -12  -1   36.66   14.81
 -12  12   1   23.98   13.52
  12  12  -1   33.51   10.80
 -12  12   1   67.59   15.59
 -11 -12   1    6.43    6.05
 -11 -12   1   -1.36   10.56
  11 -12  -1   17.82   14.03
  11 -12  -1   -3.76    9.69
 -11 -12   1    4.97   11.26
  11  12  -1   -5.06    5.62
 -11  12   1   -0.74   10.99
 -11  12   1  -16.40   10.16
  10 -12  -1  143.01   24.06
 -10 -12   1  114.29   20.88
 -10 -12   1  183.13   26.40
 -10 -12   1  144.91   11.90
 -10  12   1  184.92   25.96
 -10  12   1  166.52   23.27
  10  12  -1  144.61   11.50
   9 -12  -1  125.58   22.66
   9 -12  -1   84.96   16.47
  -9 -12   1   99.63    8.59
  -9 -12   1   53.78   13.50
  -9 -12   1   96.62   19.12
  -9  12   1  123.51   30.41
   9  12  -1   94.13    8.37
  -9  12   1   82.02   16.35
  -8 -12   1 1152.02   58.39
  -8 -12   1 1277.97   45.52
  -8 -12   1 1241.64   44.66
   8 -12  -1 1290.04   58.18
   8 -12  -1 1228.93   63.21
  -8 -12   1 1190.83   59.55
   8  12  -1 1267.24   45.06
  -8  12   1 1212.75   59.85
  -8  12   1 1256.98   60.66
   8  12  -1 1261.75   44.82
  -7 -12   1  271.28   23.79
  -7 -12   1  232.78   22.38
   7 -12  -1  298.51   27.72
   7 -12  -1  308.57   23.34
  -7  12   1  265.48   23.52
   7  12  -1  276.70   15.29
  -7  12   1  264.56   24.07
   6 -12  -1 1787.75   76.84
  -6 -12   1 1649.25   72.47
  -6 -12   1 1701.40   63.79
  -6 -12   1 1650.63   71.99
   6 -12  -1 1642.06   68.58
   6 -12  -1 1716.34   70.22
  -6  12   1 1593.24   72.22
   6  12  -1 1683.47   71.06
   6  12  -1 1682.20   63.11
  -6  12   1 1687.61   71.67
  -5 -12   1    5.43    6.39
   5 -12  -1   10.65    7.00
   5 -12  -1   19.90    7.18
   5 -12  -1    9.21    6.96
  -5 -12   1    3.47    8.15
   5 -12  -1    2.35    9.45
  -5 -12   1   -1.44    6.75
   5  12  -1    9.72    7.02
  -5  12   1    5.94    8.88
  -5  12   1   19.90    9.19
   5  12  -1    2.31    5.46
  -4 -12   1  184.16   18.85
   4 -12  -1  189.95   16.06
   4 -12  -1  165.42   15.09
   4 -12  -1  211.16   20.98
  -4 -12   1  200.90   22.07
  -4 -12   1  212.24   15.46
  -4  12   1  210.18   19.52
   4  12  -1  197.45   16.23
  -4  12   1  169.75   16.84
   4  12  -1  194.40   15.23
   3 -12  -1   17.27    8.81
   3 -12  -1   10.38    5.50
   3 -12  -1   14.28    7.76
  -3 -12   1   19.94    6.89
   3 -12  -1   19.43    7.23
  -3 -12   1   18.76    8.45
  -3 -12   1   37.62   12.18
   3 -12  -1   12.21    6.86
  -3  12   1   20.33    8.73
  -3  12   1   16.23    8.33
   3  12  -1   14.80    8.14
   3  12  -1   11.74    6.52
  -3  12   1   18.27    6.27
  -3  12   1    4.05    6.30
   2 -12  -1  707.48   33.21
  -2 -12   1  665.92   36.99
   2 -12  -1  711.43   38.11
  -2 -12   1  710.10   26.85
   2 -12  -1  745.69   34.95
  -2 -12   1  779.04   34.97
   2 -12  -1  677.27   35.90
  -2 -12   1  689.43   34.17
  -2 -12   1  702.95   26.99
  -2  12   1  740.11   34.23
  -2  12   1  662.39   36.42
  -2  12   1  719.28   34.22
  -2  12   1  731.10   37.52
   2  12  -1  715.97   33.14
   2  12  -1  700.88   34.63
   1 -12  -1  142.04   19.13
  -1 -12   1  125.31   14.32
  -1 -12   1  123.68    8.79
  -1 -12   1  107.68   11.92
   1 -12  -1  116.40   12.43
  -1 -12   1  106.10   15.45
   1 -12  -1  137.81   16.31
  -1 -12   1  115.28    8.61
   1 -12  -1  119.94   11.50
   1  12  -1  135.20   17.94
   1  12  -1  104.86   12.70
  -1  12   1  121.06   12.17
  -1  12   1  139.10   14.60
  -1  12   1  110.48   11.54
   1  12  -1  125.47   15.79
  -1  12   1  145.22   14.68
   0 -12   1 1307.64   58.26
   0 -12  -1 1316.34   55.76
   0 -12   1 1358.01   53.18
   0 -12   1 1228.42   56.38
   0 -12  -1 1366.72   51.86
   0 -12   1 1237.95   54.97
   0 -12  -1 1293.89   51.40
   0 -12  -1 1273.71   54.09
   0 -12  -1 1392.84   58.72
   0  12   1 1348.47   58.22
   0  12   1 1334.90   54.37
   0  12  -1 1304.60   57.30
   0  12  -1 1277.51   52.40
   0  12  -1 1304.61   50.36
   0  12   1 1367.45   52.44
   0  12   1 1342.90   56.79
   0  12  -1 1307.71   56.17
  -1 -12  -1  666.51   33.13
  -1 -12  -1  685.87   33.54
  -1 -12  -1  631.86   35.56
   1 -12   1  605.22   35.25
   1 -12   1  729.16   35.10
  -1 -12  -1  680.64   29.48
  -1 -12  -1  691.71   29.29
   1 -12   1  664.51   29.45
   1 -12   1  709.94   31.67
  -1  12  -1  626.99   34.82
   1  12   1  697.83   34.41
   1  12   1  649.91   35.35
  -1  12  -1  656.81   30.40
   1  12   1  620.40   32.09
  -1  12  -1  663.03   34.56
  -1  12  -1  687.50   31.18
   2 -12   1 1842.06   75.19
  -2 -12  -1 1836.29   64.66
  -2 -12  -1 1903.07   70.69
   2 -12   1 1822.29   68.26
   2 -12   1 1798.31   72.37
   2 -12   1 1737.73   67.15
  -2 -12  -1 1822.98   71.25
  -2 -12  -1 1710.76   72.76
   2  12   1 1789.41   74.01
  -2  12  -1 1833.13   73.45
   2  12   1 1691.90   69.65
   2  12   1 1733.01   70.04
  -2  12  -1 1737.12   68.19
  -2  12  -1 1737.73   67.44
  -2  12  -1 1684.09   72.17
  -3 -12  -1  376.27   21.85
   3 -12   1  370.07   21.24
  -3 -12  -1  362.81   25.13
   3 -12   1  344.87   20.94
  -3 -12  -1  360.44   17.55
  -3 -12  -1  370.43   18.12
   3 -12   1  371.44   21.04
  -3 -12  -1  339.58   23.46
   3 -12   1  353.95   24.33
   3 -12   1  400.12   26.64
  -3  12  -1  297.19   22.98
  -3  12  -1  353.32   22.08
   3  12   1  357.35   24.62
  -3  12  -1  346.08   24.81
   3  12   1  396.04   27.09
  -4 -12  -1  524.40   22.76
  -4 -12  -1  545.23   31.38
   4 -12   1  512.40   26.32
  -4 -12  -1  484.33   30.43
   4 -12   1  489.66   32.09
  -4 -12  -1  549.70   23.19
  -4 -12  -1  496.71   25.94
   4 -12   1  493.57   26.97
   4  12   1  530.61   26.66
   4  12   1  477.82   30.90
  -4  12  -1  457.84   28.99
  -4  12  -1  511.88   31.35
   4  12   1  505.02   29.53
  -4  12  -1  472.72   28.07
  -5 -12  -1    6.53    8.52
   5 -12   1    6.27    5.26
   5 -12   1   18.45   10.16
   5 -12   1    8.95    5.27
   5 -12   1   -1.32    5.83
  -5 -12  -1    7.82    5.12
  -5 -12  -1   -7.60    6.99
  -5 -12  -1    8.79    5.87
  -5 -12  -1   -0.01    3.40
  -5  12  -1    7.48    9.61
   5  12   1    7.89    7.55
  -5  12  -1   -7.06    5.33
   5  12   1    3.96    5.00
   6 -12   1  169.40   22.28
   6 -12   1  158.35   14.31
  -6 -12  -1  163.39   12.37
  -6 -12  -1  160.12   13.48
  -6 -12  -1  198.03   23.00
  -6 -12  -1  154.14   20.06
   6 -12   1  156.55   15.78
  -6  12  -1  174.24   22.09
   6  12   1  151.99   12.70
  -6  12  -1  155.95   16.92
   7 -12   1  273.82   19.86
  -7 -12  -1  263.61   15.95
   7 -12   1  254.61   20.64
  -7 -12  -1  266.46   24.97
  -7 -12  -1  264.10   23.28
   7 -12   1  266.13   25.90
  -7 -12  -1  258.33   16.48
   7  12   1  271.96   15.57
  -7  12  -1  300.40   24.09
   7  12   1  252.70   15.29
  -7  12  -1  244.80   23.71
   8 -12   1  825.95   42.01
  -8 -12  -1  767.70   31.44
  -8 -12  -1  795.05   34.98
  -8 -12  -1  789.45   45.69
  -8 -12  -1  805.37   44.10
   8 -12   1  744.71   47.05
   8  12   1  811.50   31.74
   8  12   1  853.84   34.92
  -8  12  -1  863.11   45.47
  -8  12  -1  774.93   45.17
  -9 -12  -1  229.21   16.50
  -9 -12  -1  241.42   29.23
   9 -12   1  236.08   21.62
  -9 -12  -1  188.01   21.24
   9 -12   1  210.82   30.15
   9  12   1  191.19   14.94
  -9  12  -1  220.47   26.66
 -10 -12  -1 1010.92   55.18
 -10 -12  -1  927.87   53.13
  10 -12   1 1033.48   52.05
 -10  12  -1  981.69   54.53
  10  12   1 1011.62   44.07
 -10  12  -1 1061.51   55.49
 -11 -12  -1   67.17   11.48
  11 -12   1   38.12   17.92
  11 -12   1   70.71   18.26
 -11 -12  -1   66.38   17.57
 -11 -12  -1   68.65   16.76
 -11  12  -1   42.29   14.92
 -11  12  -1   47.69   17.15
 -12 -12  -1  620.13   43.31
 -12 -12  -1  641.24   45.36
 -12 -12  -1  641.78   34.05
  12 -12   1  632.81   42.40
  12 -12   1  650.77   47.15
 -12  12  -1  632.79   43.00
 -12  12  -1  567.50   43.94
  12  12   1  569.14   36.25
  13 -12   1   15.81   15.13
  13 -12   1   20.10   18.15
 -13 -12  -1    0.10   13.51
 -13 -12  -1    6.78    9.98
 -13  12  -1   -1.32   15.43
 -13  12  -1   -9.92   12.38
 -14 -12  -1   58.82   20.65
  14 -12   1   31.39   20.29
 -14 -12  -1    8.88   12.92
  14 -12   1   58.88   21.04
 -14 -12  -1   20.50   19.10
 -14  12  -1   24.51   16.38
 -14  12  -1   15.49   18.46
  15 -12   1   -1.76   17.33
 -15  12  -1   28.19   19.21
 -16  12  -1  137.67   28.38
 -16  13   1    5.55   25.31
 -15  13   1   -6.10   15.65
  14 -13  -1  118.91   24.60
  14 -13  -1   99.62   27.42
 -14 -13   1  133.26   24.79
 -14 -13   1  104.24   26.37
 -14  13   1  119.81   25.01
  13 -13  -1  121.45   29.61
  13 -13  -1  120.18   23.67
 -13 -13   1  113.23   24.10
 -13  13   1  168.99   26.58
 -13  13   1  131.22   24.24
 -12 -13   1  466.39   37.83
  12 -13  -1  484.40   37.83
 -12 -13   1  507.06   25.34
  12 -13  -1  531.70   44.98
 -12 -13   1  486.58   39.74
 -12  13   1  482.24   38.12
 -12  13   1  487.02   39.10
 -11 -13   1  146.17   11.68
  11 -13  -1  180.05   24.22
  11 -13  -1   78.70   22.50
 -11 -13   1  138.61   23.93
 -11 -13   1  132.12   23.12
 -11  13   1  153.66   23.23
 -11  13   1  164.29   24.00
  11  13  -1  142.70   12.83
  10 -13  -1  600.02   38.55
 -10 -13   1  559.12   39.39
 -10 -13   1  566.88   23.78
  10 -13  -1  493.23   41.22
 -10 -13   1  592.96   39.48
 -10  13   1  573.88   39.64
  10  13  -1  539.14   23.58
 -10  13   1  578.49   39.41
  -9 -13   1   74.46   15.95
   9 -13  -1   91.52   16.00
   9 -13  -1   65.83   18.42
  -9 -13   1  109.85   19.94
  -9  13   1   68.55   16.74
  -9  13   1   82.77   17.50
  -8 -13   1  331.07   17.12
  -8 -13   1  303.73   27.06
   8 -13  -1  410.07   27.93
  -8 -13   1  329.12   27.71
   8 -13  -1  385.29   32.25
  -8  13   1  303.34   30.78
  -8  13   1  300.28   32.41
   8  13  -1  347.94   16.91
   7 -13  -1   83.95   18.43
  -7 -13   1   78.18   17.22
   7 -13  -1   88.55   15.30
  -7 -13   1   74.33   10.27
  -7 -13   1   69.93   15.80
  -7  13   1   55.59   15.55
   7  13  -1   76.87    9.47
  -7  13   1   72.96   14.53
  -6 -13   1  178.53   19.72
   6 -13  -1  149.45   22.41
  -6 -13   1  164.16   14.32
   6 -13  -1  153.55   15.98
  -6 -13   1  188.37   19.73
   6 -13  -1  162.50   17.91
  -6  13   1  188.61   19.70
  -6  13   1  190.24   23.24
   6  13  -1  169.55   13.78
   5 -13  -1   86.56   18.39
   5 -13  -1  104.84   15.20
   5 -13  -1   98.93   13.98
  -5 -13   1   78.46   15.49
   5 -13  -1  128.59   16.64
  -5 -13   1  118.49   13.80
  -5 -13   1   84.95   15.17
  -5  13   1   91.69   18.20
   5  13  -1  105.42   13.44
   5  13  -1  117.91   16.07
  -5  13   1  117.01   17.28
  -4 -13   1 1542.73   61.35
  -4 -13   1 1473.85   66.70
   4 -13  -1 1499.94   68.94
   4 -13  -1 1544.39   63.38
   4 -13  -1 1551.80   63.41
   4 -13  -1 1561.66   64.01
  -4 -13   1 1550.93   66.51
   4  13  -1 1608.04   61.96
  -4  13   1 1534.67   65.04
  -4  13   1 1395.93   66.04
   4  13  -1 1463.38   66.69
   3 -13  -1  922.60   41.62
  -3 -13   1  898.55   42.39
   3 -13  -1  881.41   42.85
   3 -13  -1  825.74   39.51
  -3 -13   1  873.88   44.79
  -3 -13   1  895.59   40.35
   3 -13  -1  878.40   45.71
  -3  13   1  912.58   45.24
  -3  13   1  822.17   40.46
   3  13  -1  837.09   39.71
   3  13  -1  885.65   40.73
  -3  13   1  835.73   41.02
  -2 -13   1 1667.58   59.13
   2 -13  -1 1720.48   66.58
   2 -13  -1 1651.13   67.93
  -2 -13   1 1705.83   59.36
   2 -13  -1 1766.24   73.77
   2 -13  -1 1663.81   70.77
  -2 -13   1 1730.15   68.40
  -2 -13   1 1662.36   72.28
  -2 -13   1 1739.66   68.43
  -2  13   1 1678.49   67.64
   2  13  -1 1704.21   68.83
  -2  13   1 1626.50   71.11
   2  13  -1 1645.28   66.24
  -2  13   1 1760.75   68.10
   1 -13  -1  363.73   24.48
  -1 -13   1  415.95   28.56
   1 -13  -1  384.05   23.48
  -1 -13   1  374.25   17.60
   1 -13  -1  356.38   26.11
  -1 -13   1  378.75   17.80
  -1 -13   1  380.30   26.58
   1 -13  -1  386.64   21.46
  -1  13   1  355.62   22.45
  -1  13   1  366.22   24.83
   1  13  -1  375.18   25.92
   1  13  -1  380.63   24.80
  -1  13   1  374.32   22.35
   1  13  -1  362.35   21.59
  -1  13   1  322.55   25.54
   0 -13  -1  708.81   35.80
   0 -13   1  666.55   37.43
   0 -13   1  691.88   35.31
   0 -13  -1  672.27   34.20
   0 -13  -1  751.59   39.03
   0 -13   1  680.05   33.01
   0 -13  -1  674.10   31.14
   0 -13  -1  684.98   31.11
   0 -13   1  680.15   29.34
   0  13  -1  703.83   32.56
   0  13   1  742.87   32.74
   0  13   1  602.82   35.74
   0  13   1  723.45   36.81
   0  13  -1  680.13   36.15
   0  13  -1  707.90   30.48
   0  13  -1  672.06   37.14
   0  13   1  645.11   33.39
  -1 -13  -1   88.15    9.62
   1 -13   1   94.27   14.61
   1 -13   1  105.87   10.37
  -1 -13  -1   94.47   15.05
  -1 -13  -1   92.56   10.92
  -1 -13  -1  105.08   14.73
  -1 -13  -1  111.74   14.63
   1 -13   1   76.70   14.08
   1 -13   1  113.99   13.89
   1  13   1  100.98   15.70
   1  13   1  124.46   16.74
  -1  13  -1   59.88   12.32
   1  13   1  113.21   12.32
  -1  13  -1  113.53   16.40
  -1  13  -1  118.09   11.52
  -1  13  -1  102.27   11.27
   2 -13   1   28.00    7.79
   2 -13   1   20.28    8.55
  -2 -13  -1   20.51    7.94
  -2 -13  -1   16.39    9.05
  -2 -13  -1   28.45    5.73
  -2 -13  -1   16.73    5.30
   2 -13   1   22.87    6.06
  -2 -13  -1   26.60    7.32
   2 -13   1   40.66   12.27
  -2  13  -1   24.44   11.07
  -2  13  -1   20.43    6.74
  -2  13  -1   16.74    8.92
  -2  13  -1   37.68    8.45
   2  13   1    7.03    7.38
   2  13   1   19.64    8.22
   3 -13   1  622.51   36.57
   3 -13   1  594.60   33.47
  -3 -13  -1  552.14   30.25
   3 -13   1  599.04   29.74
  -3 -13  -1  606.61   25.92
   3 -13   1  610.43   29.92
  -3 -13  -1  593.67   34.64
  -3 -13  -1  606.70   33.80
   3  13   1  609.74   32.40
  -3  13  -1  621.97   31.54
   3  13   1  604.14   31.42
  -3  13  -1  578.76   34.29
  -4 -13  -1  996.03   39.21
   4 -13   1  949.55   43.41
  -4 -13  -1 1003.62   44.18
  -4 -13  -1 1082.66   50.31
   4 -13   1  990.56   44.58
  -4 -13  -1 1027.42   49.32
   4 -13   1 1060.12   51.74
  -4 -13  -1  974.16   39.16
  -4  13  -1  967.22   46.17
   4  13   1 1055.30   44.67
   4  13   1  917.93   46.22
  -4  13  -1 1112.34   51.53
   5 -13   1  447.15   26.17
   5 -13   1  451.17   24.96
  -5 -13  -1  480.97   31.97
   5 -13   1  423.92   31.95
   5 -13   1  445.99   26.64
  -5 -13  -1  435.43   21.46
  -5 -13  -1  436.00   20.67
  -5 -13  -1  447.04   24.83
  -5 -13  -1  491.91   31.05
  -5  13  -1  451.23   31.49
   5  13   1  419.44   24.17
  -5  13  -1  403.40   27.20
   6 -13   1 1146.69   49.50
  -6 -13  -1 1070.95   45.23
   6 -13   1 1070.18   55.83
  -6 -13  -1 1076.13   42.24
   6 -13   1 1024.06   47.13
  -6 -13  -1 1041.37   54.18
  -6 -13  -1 1070.99   52.97
  -6  13  -1 1165.10   52.80
  -6  13  -1  975.07   52.58
   6  13   1 1087.71   44.65
  -7 -13  -1  472.20   33.33
   7 -13   1  487.63   29.25
  -7 -13  -1  461.50   23.44
  -7 -13  -1  460.75   22.35
   7 -13   1  447.60   34.66
  -7 -13  -1  480.71   32.13
   7 -13   1  417.36   26.37
  -7 -13  -1  431.61   21.74
   7  13   1  468.30   22.99
  -7  13  -1  423.21   31.55
  -7  13  -1  428.95   30.18
  -8 -13  -1  621.43   30.43
   8 -13   1  595.73   59.09
  -8 -13  -1  564.60   42.19
  -8 -13  -1  651.59   29.26
  -8 -13  -1  685.75   51.16
   8 -13   1  653.44   36.46
   8  13   1  660.72   28.97
   8  13   1  647.80   27.68
  -8  13  -1  664.47   41.81
  -8  13  -1  649.66   39.29
  -9 -13  -1   33.54    8.03
  -9 -13  -1   45.97   13.43
   9 -13   1   28.19   15.11
  -9 -13  -1   31.74   13.94
   9 -13   1   50.54   12.82
  -9  13  -1   29.00   12.12
  -9  13  -1   23.03   13.88
   9  13   1   45.47    8.39
  10 -13   1   -4.05   11.63
 -10 -13  -1    9.96   12.86
 -10 -13  -1   13.24    7.03
  10 -13   1    5.28   10.22
 -10 -13  -1   23.69   11.86
 -10  13  -1    1.43   12.28
  10  13   1    6.83    6.49
 -10  13  -1    5.07   13.24
 -11 -13  -1   70.95   18.21
  11 -13   1   71.44   21.41
 -11 -13  -1   95.49   13.36
 -11 -13  -1   74.42   20.35
  11 -13   1   83.36   17.43
  11  13   1   96.72   13.10
 -11  13  -1   73.98   19.23
 -11  13  -1   89.26   20.45
  12 -13   1  300.14   38.25
 -12 -13  -1  240.00   30.74
 -12 -13  -1  324.44   32.17
 -12 -13  -1  312.33   22.73
  12 -13   1  307.84   30.82
 -12  13  -1  315.26   32.45
 -12  13  -1  311.73   32.95
  13 -13   1  175.00   28.91
 -13 -13  -1  211.12   21.08
 -13 -13  -1  209.16   30.91
 -13  13  -1  293.91   31.45
 -13  13  -1  216.72   33.30
  14 -13   1  533.31   46.95
  14 -13   1  515.61   48.36
 -14 -13  -1  527.80   45.55
 -14  13  -1  579.40   54.49
  15 -13   1   50.42   23.45
 -15  13  -1   91.78   22.99
 -15  14   1  121.35   26.56
  14 -14  -1  313.16   37.89
 -14  14   1  230.67   31.95
  13 -14  -1   25.80   18.67
  13 -14  -1   83.25   21.94
 -13 -14   1   75.18   21.12
 -13 -14   1   80.60   20.37
 -13  14   1  108.79   25.23
 -13  14   1   88.92   21.32
  12 -14  -1   37.15   14.87
  12 -14  -1   27.11   19.69
 -12 -14   1   40.68   15.47
 -12  14   1   46.19   17.07
 -11 -14   1    0.37   12.64
 -11 -14   1   12.70   14.32
  11 -14  -1    3.11   15.68
  11 -14  -1   -1.75   11.71
 -11  14   1   17.50   14.59
 -11  14   1   12.74   12.95
  10 -14  -1  119.62   24.08
 -10 -14   1  112.70   21.69
 -10 -14   1   84.71   18.22
  10 -14  -1  115.70   21.01
 -10  14   1  101.99   19.19
 -10  14   1  105.45   21.36
  -9 -14   1  183.96   24.29
  -9 -14   1  167.69   24.75
   9 -14  -1  168.54   26.63
  -9  14   1  211.47   27.39
  -9  14   1  225.71   23.24
   8 -14  -1  932.11   57.37
   8 -14  -1 1051.20   52.05
  -8 -14   1  955.20   52.92
  -8 -14   1 1051.90   43.97
  -8 -14   1 1048.44   54.54
   8  14  -1  984.35   39.68
  -8  14   1  985.29   53.97
  -8  14   1 1068.16   54.59
   7 -14  -1  604.37   41.82
   7 -14  -1  546.93   33.59
  -7 -14   1  547.96   27.38
  -7 -14   1  588.68   37.56
  -7 -14   1  556.81   36.60
  -7  14   1  577.95   37.28
   7  14  -1  568.91   26.82
  -7  14   1  534.60   35.06
  -6 -14   1 1073.60   54.51
   6 -14  -1 1128.23   51.56
   6 -14  -1 1062.03   57.59
  -6 -14   1 1044.42   52.67
  -6 -14   1 1008.50   45.01
   6  14  -1 1065.38   45.17
  -6  14   1 1047.34   55.35
  -6  14   1 1084.29   52.56
  -5 -14   1  102.99   16.51
   5 -14  -1   86.68   18.07
   5 -14  -1  104.27   15.66
   5 -14  -1  106.44   14.96
  -5 -14   1  120.47   14.76
   5  14  -1   75.68   14.10
  -5  14   1  111.05   19.36
  -5  14   1  102.55   16.02
   5  14  -1  102.03   13.12
   4 -14  -1  609.97   33.48
   4 -14  -1  556.79   31.84
   4 -14  -1  596.14   32.66
  -4 -14   1  653.05   32.61
  -4 -14   1  619.14   36.11
   4 -14  -1  643.94   39.49
  -4 -14   1  594.49   36.41
   4  14  -1  611.07   32.11
  -4  14   1  611.18   34.70
  -4  14   1  632.44   36.95
   4  14  -1  633.68   33.28
   3 -14  -1    5.53    6.66
  -3 -14   1    7.06    7.82
   3 -14  -1    5.62    6.41
  -3 -14   1    3.30    8.11
   3 -14  -1    5.28    8.86
   3 -14  -1    4.16    6.55
  -3  14   1    2.73    5.76
   3  14  -1    2.94    6.90
  -3  14   1   10.87    7.93
   3  14  -1    3.56    6.96
  -3  14   1   -8.11    7.35
  -2 -14   1   22.30    9.86
   2 -14  -1   14.91    8.25
  -2 -14   1    8.07    3.80
   2 -14  -1    8.60    6.16
  -2 -14   1   15.27    8.07
  -2 -14   1   12.70    4.05
   2 -14  -1   17.44   10.43
  -2 -14   1   22.69    8.74
  -2  14   1   13.34    6.39
   2  14  -1    9.31    6.48
   2  14  -1    8.79    7.84
  -2  14   1   13.63    7.56
  -2  14   1   12.68    9.16
   1 -14  -1  683.54   32.44
  -1 -14   1  666.76   28.43
  -1 -14   1  691.54   39.30
   1 -14  -1  606.06   38.03
  -1 -14   1  705.10   36.18
  -1 -14   1  682.20   28.37
  -1 -14   1  682.76   34.46
   1 -14  -1  695.20   35.50
   1  14  -1  703.77   36.68
   1  14  -1  694.89   33.55
  -1  14   1  712.87   38.39
  -1  14   1  689.72   35.12
   0 -14   1  674.51   35.13
   0 -14  -1  591.57   33.96
   0 -14   1  628.04   28.45
   0 -14  -1  666.90   34.35
   0 -14   1  622.52   37.69
   0 -14  -1  607.17   36.43
   0 -14  -1  633.14   30.42
   0 -14   1  687.19   33.23
   0 -14  -1  682.41   30.65
   0  14  -1  627.16   35.88
   0  14   1  705.25   37.14
   0  14  -1  665.71   32.24
   0  14   1  629.43   33.18
   0  14  -1  650.86   29.86
  -1 -14  -1  968.40   39.03
   1 -14   1  884.39   41.28
   1 -14   1  910.51   39.01
  -1 -14  -1  957.50   44.71
   1 -14   1  864.36   46.65
  -1 -14  -1  951.62   44.31
  -1 -14  -1  912.75   47.17
  -1 -14  -1  939.69   38.96
   1  14   1  918.76   44.80
  -1  14  -1  967.19   40.50
  -1  14  -1  931.26   41.13
  -1  14  -1  882.05   45.72
   1  14   1  941.67   43.50
  -2 -14  -1 1777.95   64.63
  -2 -14  -1 1669.06   73.75
   2 -14   1 1726.77   75.68
   2 -14   1 1753.75   67.02
  -2 -14  -1 1721.25   71.41
   2 -14   1 1775.56   68.65
  -2 -14  -1 1724.57   63.71
  -2 -14  -1 1685.61   70.23
  -2  14  -1 1774.24   68.04
   2  14   1 1803.99   71.66
  -2  14  -1 1740.87   74.07
   2  14   1 1593.25   69.80
   3 -14   1  348.33   27.71
   3 -14   1  318.89   21.84
  -3 -14  -1  317.95   16.92
   3 -14   1  304.32   20.66
  -3 -14  -1  326.25   17.63
  -3 -14  -1  329.87   25.73
  -3 -14  -1  325.55   24.83
   3 -14   1  375.35   21.98
  -3  14  -1  342.05   26.20
   3  14   1  310.95   22.47
   3  14   1  358.11   23.74
  -3  14  -1  327.24   22.32
   4 -14   1  530.14   35.90
  -4 -14  -1  510.15   28.80
  -4 -14  -1  553.12   23.91
   4 -14   1  540.99   29.12
  -4 -14  -1  540.91   26.53
   4 -14   1  507.93   27.91
  -4 -14  -1  516.14   32.35
  -4 -14  -1  456.77   31.91
   4 -14   1  482.37   27.88
   4  14   1  540.37   28.91
  -4  14  -1  493.72   33.26
  -4  14  -1  528.56   30.57
  -5 -14  -1   37.75   11.07
   5 -14   1   35.37   13.78
   5 -14   1   42.81   12.45
  -5 -14  -1   39.46    9.40
  -5 -14  -1   38.10   11.87
   5 -14   1   47.83   11.10
  -5 -14  -1   37.39    6.55
  -5 -14  -1   42.47    7.39
   5 -14   1   32.12   10.17
  -5  14  -1   56.96   11.92
  -5  14  -1   29.86   11.11
   5  14   1   42.24    9.14
   6 -14   1   16.07    7.91
  -6 -14  -1    7.69    7.24
   6 -14   1   -5.61    9.23
  -6 -14  -1    2.12    4.95
  -6 -14  -1    5.31    4.12
  -6 -14  -1   27.26   10.89
   6 -14   1    2.43    6.26
  -6 -14  -1   13.49   11.34
  -6  14  -1    8.77   12.54
  -6  14  -1    8.41    8.80
  -7 -14  -1  126.01   13.40
   7 -14   1  157.87   28.21
   7 -14   1  145.40   18.27
  -7 -14  -1  142.62   11.54
  -7 -14  -1  160.28   22.62
  -7 -14  -1  157.10   22.95
  -7  14  -1  174.54   22.10
   7  14   1  158.41   12.81
  -7  14  -1  182.02   24.31
   8 -14   1  234.88   30.80
  -8 -14  -1  209.43   23.35
  -8 -14  -1  233.50   14.49
  -8 -14  -1  225.77   14.31
  -8 -14  -1  251.17   24.45
   8 -14   1  209.91   20.88
  -8 -14  -1  218.26   14.90
   8  14   1  227.14   14.84
  -8  14  -1  234.41   25.08
  -8  14  -1  211.20   23.12
   9 -14   1  444.76   38.40
   9 -14   1  464.81   32.30
  -9 -14  -1  484.19   24.27
  -9 -14  -1  454.98   34.06
  -9 -14  -1  543.32   37.07
  -9 -14  -1  507.12   24.43
  -9  14  -1  486.92   35.30
  -9  14  -1  549.92   38.27
 -10 -14  -1  385.15   31.77
  10 -14   1  352.95   35.17
 -10 -14  -1  351.17   31.60
 -10 -14  -1  374.97   20.71
  10 -14   1  325.92   45.00
 -10  14  -1  316.93   30.86
 -10  14  -1  274.35   29.57
  10  14   1  360.23   19.89
 -11 -14  -1  293.98   29.45
  11 -14   1  244.85   33.47
  11 -14   1  268.90   28.24
 -11 -14  -1  281.48   31.26
 -11  14  -1  346.72   32.64
 -11  14  -1  284.87   31.20
 -12 -14  -1  238.44   30.36
 -12 -14  -1  177.13   17.63
 -12 -14  -1  185.61   29.58
  12 -14   1  167.54   30.95
  12 -14   1  124.77   23.50
 -12  14  -1  155.18   26.27
  13 -14   1   80.61   20.84
 -13 -14  -1  118.07   25.36
 -13 -14  -1   86.12   21.73
  13 -14   1   61.78   21.10
 -13  14  -1   56.65   26.47
 -13  14  -1   72.58   21.69
  14 -14   1   14.98   15.97
 -14  14  -1  -10.69   17.04
  14 -15  -1   87.72   23.69
 -14  15   1   77.48   24.20
 -13 -15   1  196.92   30.27
  13 -15  -1  248.93   51.44
 -13 -15   1  273.34   49.84
  13 -15  -1  240.45   47.98
 -13  15   1  219.86   30.13
  12 -15  -1  256.92   31.40
 -12 -15   1  223.42   31.41
 -12 -15   1  216.35   38.79
  12 -15  -1  188.77   32.21
 -12  15   1  273.62   35.65
 -12  15   1  196.69   30.49
  11 -15  -1  323.92   41.66
 -11 -15   1  455.57   36.51
  11 -15  -1  412.47   34.41
 -11 -15   1  395.40   35.92
 -11  15   1  418.82   35.94
 -11  15   1  353.74   34.00
 -10 -15   1  507.51   38.99
  10 -15  -1  526.05   36.80
 -10 -15   1  496.25   37.59
  10 -15  -1  566.75   45.08
 -10  15   1  479.86   38.01
 -10  15   1  536.82   39.57
  -9 -15   1  333.59   30.31
   9 -15  -1  345.40   34.68
  -9 -15   1  352.49   29.69
   9 -15  -1  344.35   28.95
  -9  15   1  285.64   27.87
  -9  15   1  332.40   31.35
  -8 -15   1  198.39   26.15
  -8 -15   1  170.64   14.11
  -8 -15   1  211.86   26.49
   8 -15  -1  194.48   23.63
   8 -15  -1  212.35   30.96
  -8  15   1  170.13   25.07
   8  15  -1  168.22   13.24
  -8  15   1  207.75   22.72
   7 -15  -1   18.22   13.28
   7 -15  -1   -4.17    8.27
  -7 -15   1    5.45    8.17
  -7 -15   1    8.57    5.95
  -7 -15   1   17.24   11.60
   7  15  -1   -1.45    6.09
  -7  15   1    3.83   11.09
   6 -15  -1  222.24   29.17
  -6 -15   1  169.81   15.72
  -6 -15   1  203.55   25.88
  -6 -15   1  205.99   21.46
   6 -15  -1  200.12   19.87
  -6  15   1  247.09   23.87
  -6  15   1  243.05   29.02
   6  15  -1  223.50   16.76
  -5 -15   1  472.39   58.81
  -5 -15   1  415.08   25.73
  -5 -15   1  434.04   30.17
   5 -15  -1  428.40   28.43
   5  15  -1  482.72   26.61
  -5  15   1  501.46   59.85
  -5  15   1  375.31   28.25
  -4 -15   1  266.04   20.09
   4 -15  -1  237.28   22.30
   4 -15  -1  272.45   21.98
  -4 -15   1  304.43   25.76
   4 -15  -1  241.80   22.26
  -4 -15   1  289.32   24.54
   4 -15  -1  259.39   26.26
   4  15  -1  295.58   21.17
  -4  15   1  245.37   24.20
  -4  15   1  279.54   22.76
   4  15  -1  267.18   20.98
  -3 -15   1 1057.02   49.47
   3 -15  -1 1101.36   49.17
   3 -15  -1 1179.49   51.51
   3 -15  -1 1115.32   56.62
  -3 -15   1 1085.40   55.04
  -3 -15   1 1172.98   52.91
   3 -15  -1 1087.51   50.34
   3  15  -1 1137.50   49.39
  -3  15   1  961.13   48.58
  -3  15   1 1108.09   50.66
   3  15  -1 1113.72   50.85
  -3  15   1 1052.65   54.27
   2 -15  -1  338.61   23.32
   2 -15  -1  331.82   21.75
  -2 -15   1  318.15   26.84
  -2 -15   1  314.96   23.52
  -2 -15   1  323.93   15.52
  -2 -15   1  324.11   23.53
  -2 -15   1  326.94   15.46
   2 -15  -1  329.16   27.67
   2  15  -1  327.31   21.49
   2  15  -1  335.14   24.34
  -2  15   1  347.56   22.95
  -2  15   1  343.77   23.08
  -2  15   1  336.73   26.43
   1 -15  -1  750.14   35.61
  -1 -15   1  774.06   38.39
   1 -15  -1  770.56   39.21
   1 -15  -1  837.65   44.32
  -1 -15   1  786.78   31.97
  -1 -15   1  898.34   45.71
  -1  15   1  737.72   41.26
   1  15  -1  737.06   36.78
  -1  15   1  730.74   38.09
  -1  15   1  756.51   37.12
   1  15  -1  795.14   41.07
   0 -15  -1  814.46   36.09
   0 -15  -1  841.54   41.03
   0 -15  -1  749.09   43.57
   0 -15  -1  786.12   35.76
   0 -15   1  779.45   44.12
   0 -15   1  835.18   39.29
   0 -15   1  766.34   33.66
   0  15  -1  831.06   42.74
   0  15   1  785.67   42.17
   0  15   1  736.29   38.86
   0  15  -1  781.57   34.97
   0  15  -1  832.18   38.00
   1 -15   1   42.98    8.76
  -1 -15  -1   49.49    8.72
   1 -15   1   18.88   10.36
  -1 -15  -1   33.47   10.56
   1 -15   1   43.14   10.51
  -1 -15  -1   51.75    9.06
  -1 -15  -1   32.25   11.88
  -1  15  -1   51.80    9.97
   1  15   1   30.62   10.64
  -1  15  -1   45.68    9.64
   1  15   1   42.53   10.35
  -1  15  -1   50.24   12.85
   2 -15   1   45.74   10.24
  -2 -15  -1   39.12   12.02
  -2 -15  -1   20.84    9.08
   2 -15   1   11.38    9.76
   2 -15   1   47.34    8.97
  -2 -15  -1   33.61   10.47
  -2 -15  -1   34.61    7.17
  -2 -15  -1   42.94    7.39
  -2  15  -1   38.63    9.75
   2  15   1   39.82   10.03
   2  15   1   41.88   10.64
  -2  15  -1   46.60    9.37
  -2  15  -1   37.56   12.13
   3 -15   1  215.63   17.12
  -3 -15  -1  195.16   13.12
  -3 -15  -1  270.19   23.74
  -3 -15  -1  167.71   17.27
  -3 -15  -1  227.44   20.48
  -3 -15  -1  199.35   13.32
   3 -15   1  221.19   23.62
   3 -15   1  201.59   17.86
  -3  15  -1  191.26   21.57
  -3  15  -1  193.36   17.69
   3  15   1  207.24   19.05
  -4 -15  -1  678.80   39.02
   4 -15   1  562.11   32.30
   4 -15   1  675.46   33.69
  -4 -15  -1  703.34   38.74
  -4 -15  -1  618.08   27.00
  -4 -15  -1  648.63   33.61
   4 -15   1  590.73   32.37
   4 -15   1  643.30   40.79
   4  15   1  611.11   33.07
  -4  15  -1  636.02   34.48
  -4  15  -1  541.66   36.98
  -5 -15  -1 1086.72   54.26
  -5 -15  -1 1034.93   39.24
  -5 -15  -1  940.41   49.04
   5 -15   1  981.21   45.62
  -5 -15  -1  988.55   39.67
   5 -15   1  970.79   55.15
  -5 -15  -1 1012.89   69.06
   5 -15   1 1084.58   48.10
   5  15   1 1008.43   45.69
  -5  15  -1 1006.59   49.12
  -5  15  -1 1035.07   59.60
  -6 -15  -1  469.29   26.73
  -6 -15  -1  449.38   21.29
  -6 -15  -1  510.36   34.75
  -6 -15  -1  437.09   20.54
   6 -15   1  452.54   27.20
   6 -15   1  514.98   30.12
   6 -15   1  481.29   36.65
  -6 -15  -1  441.51   33.60
  -6  15  -1  430.21   29.87
   6  15   1  488.95   26.31
  -6  15  -1  502.08   35.81
  -7 -15  -1  593.72   25.51
  -7 -15  -1  560.57   37.77
  -7 -15  -1  594.73   25.18
   7 -15   1  640.73   43.55
   7 -15   1  608.88   35.45
  -7 -15  -1  574.48   29.68
  -7 -15  -1  618.78   40.15
  -7  15  -1  596.78   37.33
  -7  15  -1  615.25   40.79
   8 -15   1  213.08   21.87
  -8 -15  -1  236.82   24.19
  -8 -15  -1  197.56   12.76
  -8 -15  -1  228.03   28.57
  -8 -15  -1  219.64   16.01
   8 -15   1  233.50   29.67
   8  15   1  203.85   14.75
  -8  15  -1  187.99   25.10
  -8  15  -1  226.18   28.79
  -9 -15  -1  129.08   11.05
  -9 -15  -1  167.05   25.36
   9 -15   1  163.86   21.88
  -9 -15  -1  126.62   10.60
   9 -15   1  114.18   24.42
  -9 -15  -1  135.07   15.56
  -9 -15  -1  119.43   21.84
  -9  15  -1  134.75   22.04
  -9  15  -1  111.98   22.96
   9  15   1  132.17    9.88
  10 -15   1   21.74   15.66
 -10 -15  -1    3.47   13.56
 -10 -15  -1   15.89   13.14
  10 -15   1   12.32   10.99
 -10 -15  -1    2.61    6.74
 -10 -15  -1    7.37    5.95
 -10  15  -1    8.31   13.81
  11 -15   1    8.79   14.93
 -11 -15  -1   54.26   18.34
 -11 -15  -1   58.88   10.16
  11 -15   1   56.13   17.26
 -11 -15  -1   28.36   14.55
 -11  15  -1   37.10   14.97
 -11  15  -1   16.58   15.27
 -12 -15  -1   18.87   14.69
  12 -15   1   30.34   16.24
  12 -15   1   23.03   17.55
 -12 -15  -1   12.88   16.00
 -12  15  -1   11.98   14.83
 -13 -15  -1  159.30   34.44
  13 -15   1  154.52   28.82
 -13 -15  -1  115.99   24.27
  13 -15   1  173.79   26.90
 -13  15  -1  141.87   24.63
  14 -15   1  178.67   29.04
  13 -16  -1  171.02   26.77
 -13  16   1  153.17   31.18
 -12 -16   1   11.01   15.14
  12 -16  -1   22.59   16.81
 -12 -16   1   26.70   15.49
  12 -16  -1   18.94   17.86
 -12  16   1   25.25   16.50
 -12  16   1   15.15   16.89
  11 -16  -1   17.12   19.52
  11 -16  -1    8.61   13.11
 -11 -16   1    3.53   13.56
 -11 -16   1   12.54   13.71
 -11  16   1   -8.80   16.29
 -10 -16   1   64.06   18.76
 -10 -16   1   78.32   18.85
  10 -16  -1   72.13   21.59
  10 -16  -1   83.51   19.17
 -10  16   1   65.57   18.29
 -10  16   1   49.61   15.84
  -9 -16   1  406.88   34.35
  -9 -16   1  454.75   34.99
   9 -16  -1  444.51   39.84
   9 -16  -1  463.37   33.94
  -9  16   1  449.76   35.05
  -9  16   1  425.56   36.73
   9  16  -1  413.65   20.17
   8 -16  -1  346.12   27.92
  -8 -16   1  296.76   20.06
  -8 -16   1  286.23   28.93
  -8 -16   1  351.51   31.12
   8 -16  -1  334.24   33.68
   8  16  -1  302.78   18.78
  -8  16   1  245.93   31.81
  -8  16   1  334.61   28.78
  -7 -16   1 1181.82   60.15
   7 -16  -1 1179.31   64.14
  -7 -16   1 1140.76   49.39
   7 -16  -1 1178.77   56.88
  -7  16   1 1132.12   58.00
   7  16  -1 1128.42   48.01
  -7  16   1 1046.44   59.26
  -6 -16   1  327.71   29.15
  -6 -16   1  288.99   26.85
  -6 -16   1  286.08   27.09
   6 -16  -1  335.87   32.10
   6 -16  -1  346.67   26.20
  -6  16   1  313.43   29.41
  -6  16   1  399.40   29.69
   6  16  -1  334.22   21.79
  -5 -16   1  586.10   33.03
   5 -16  -1  630.04   42.61
  -5 -16   1  633.01   39.50
   5 -16  -1  583.40   35.34
  -5 -16   1  606.36   38.38
  -5  16   1  678.00   41.60
  -5  16   1  636.73   37.52
   5  16  -1  631.13   33.37
   4 -16  -1  158.75   24.99
  -4 -16   1  135.27   20.57
  -4 -16   1  173.06   24.40
   4 -16  -1  127.69   18.16
  -4 -16   1  141.59   17.90
  -4  16   1  158.56   20.29
  -4  16   1  170.93   23.99
   4  16  -1  155.38   16.91
   3 -16  -1   35.03   10.16
   3 -16  -1   25.41   18.12
   3 -16  -1   34.28   11.47
  -3 -16   1   52.13   17.38
  -3 -16   1   36.31   10.62
  -3  16   1   34.03   11.08
  -3  16   1   21.13   15.88
   3  16  -1   43.47   10.60
   3  16  -1   46.60   11.98
  -2 -16   1  118.87    8.92
  -2 -16   1  127.25   23.16
   2 -16  -1  137.36   18.21
   2 -16  -1  128.19   15.77
   2 -16  -1   96.67   22.14
  -2 -16   1  114.70    8.63
  -2 -16   1  127.94   17.99
   2  16  -1  143.16   20.03
  -2  16   1  130.79   20.91
  -2  16   1  119.47   16.38
   2  16  -1  130.39   16.26
  -1 -16   1  393.56   30.07
   1 -16  -1  376.37   29.80
  -1 -16   1  328.47   17.64
  -1 -16   1  318.05   23.74
  -1 -16   1  325.22   17.52
   1 -16  -1  316.59   23.89
   1 -16  -1  376.82   21.89
   1 -16  -1  332.45   21.56
   1  16  -1  341.51   22.99
  -1  16   1  347.29   22.67
  -1  16   1  308.38   26.20
   1  16  -1  297.96   25.03
   0 -16   1  289.91   26.52
   0 -16   1  318.30   22.68
   0 -16  -1  318.14   19.99
   0 -16   1  362.11   19.84
   0 -16  -1  334.20   24.43
   0 -16  -1  360.33   28.87
   0 -16   1  311.77   18.63
   0  16   1  318.39   25.60
   0  16  -1  336.28   26.42
   0  16  -1  365.79   22.56
  -1 -16  -1 1034.62   42.09
   1 -16   1 1009.29   46.15
  -1 -16  -1 1017.44   52.17
   1 -16   1  899.79   51.44
  -1 -16  -1 1004.08   42.22
   1 -16   1  941.75   41.83
  -1 -16  -1 1045.81   49.04
  -1  16  -1 1048.07   45.86
  -1  16  -1  972.81   50.54
  -1  16  -1 1003.18   45.12
   1  16   1  999.31   49.81
  -2 -16  -1  547.03   37.29
  -2 -16  -1  561.80   26.47
   2 -16   1  553.38   29.03
   2 -16   1  568.87   37.95
  -2 -16  -1  564.23   33.94
  -2 -16  -1  589.67   27.18
   2 -16   1  573.93   31.74
   2  16   1  535.90   33.63
  -2  16  -1  609.61   31.31
  -2  16  -1  615.67   31.14
  -2  16  -1  576.45   36.80
   3 -16   1  919.04   42.96
   3 -16   1  972.28   44.59
  -3 -16  -1  923.80   37.87
   3 -16   1  928.92   43.68
  -3 -16  -1  971.21   48.73
  -3 -16  -1  904.13   37.35
  -3  16  -1  955.90   44.84
   3  16   1  944.61   46.31
  -4 -16  -1   83.87   17.30
  -4 -16  -1   62.68   12.34
   4 -16   1   75.15   13.14
   4 -16   1   72.90   16.27
   4 -16   1   63.13   13.17
   4 -16   1   62.34   11.87
  -4 -16  -1   67.78   15.47
  -4 -16  -1   73.24    9.02
   4  16   1   93.48   15.45
  -4  16  -1   62.69   13.41
  -4  16  -1   68.30   15.03
  -5 -16  -1  286.87   26.96
   5 -16   1  266.04   21.54
   5 -16   1  231.68   19.20
  -5 -16  -1  275.64   25.73
  -5 -16  -1  263.61   20.66
  -5 -16  -1  236.13   14.25
  -5 -16  -1  236.92   13.41
   5 -16   1  310.20   29.92
   5  16   1  244.15   19.90
  -5  16  -1  264.39   22.12
  -5  16  -1  277.34   26.75
   6 -16   1   -1.94   12.31
  -6 -16  -1   -0.18   10.47
  -6 -16  -1   11.74    4.09
   6 -16   1   18.01    8.66
  -6 -16  -1   12.77    4.92
   6  16   1    7.48    6.79
  -6  16  -1    1.69    8.64
  -6  16  -1    0.89   11.08
  -7 -16  -1  119.07   20.88
   7 -16   1  124.08   23.45
   7 -16   1  161.69   20.36
  -7 -16  -1  173.37   24.96
  -7 -16  -1  143.98   16.78
  -7  16  -1  181.17   23.05
  -7  16  -1  124.34   21.04
   7  16   1  141.58   13.96
  -8 -16  -1  105.83   21.26
   8 -16   1  100.84   24.54
  -8 -16  -1  108.78   13.29
   8 -16   1  123.88   19.74
  -8 -16  -1  189.03   25.40
   8  16   1  104.18   13.23
  -8  16  -1  115.28   19.48
  -8  16  -1  117.86   22.41
  -9 -16  -1  450.85   35.74
   9 -16   1  375.39   36.88
  -9 -16  -1  462.45   36.19
   9  16   1  421.38   20.70
  -9  16  -1  349.45   32.43
  -9  16  -1  416.41   37.24
 -10 -16  -1  260.76   31.77
  10 -16   1  221.07   28.12
 -10 -16  -1  191.38   28.16
 -10  16  -1  176.15   27.58
 -10  16  -1  178.54   27.73
  11 -16   1  292.82   30.50
 -11 -16  -1  252.24   38.38
 -12 -16  -1   43.32   18.17
  12 -16   1  166.72   28.33
 -12 -16  -1  114.18   24.96
  12 -16   1   97.68   21.20
 -12  16  -1   76.21   21.20
 -12  16  -1  170.14   28.03
  13 -16   1   28.00   24.20
  14 -16   1    9.13   20.55
  13 -17  -1  226.34   32.10
 -12 -17   1   25.62   15.35
 -12  17   1   15.38   22.74
 -11 -17   1  614.17   45.51
  11 -17  -1  656.26   44.42
  11 -17  -1  459.56   45.68
 -11  17   1  609.92   45.17
 -11  17   1  640.23   46.65
 -10 -17   1   38.48   17.00
  10 -17  -1  -13.51   17.23
  10 -17  -1   41.83   15.67
 -10 -17   1   27.96   14.80
 -10  17   1   21.48   13.65
  -9 -17   1  464.95   37.04
   9 -17  -1  518.08   43.14
   9 -17  -1  466.89   35.31
  -9 -17   1  541.97   38.96
  -9  17   1  439.50   37.05
   9  17  -1  466.23   22.62
  -9  17   1  444.30   38.58
  -8 -17   1   15.38    9.07
   8 -17  -1   51.69   18.44
   8 -17  -1   37.24   14.21
  -8 -17   1   25.97   13.23
  -8 -17   1   24.74   14.90
  -8  17   1   32.77   15.41
  -8  17   1   22.09   12.70
   7 -17  -1   32.67   14.80
   7 -17  -1   41.76   16.92
  -7 -17   1   19.12   14.15
  -7 -17   1   30.74   14.46
  -7 -17   1    4.04   17.08
   7  17  -1   48.12    9.98
  -7  17   1   26.28   14.91
  -7  17   1   62.49   16.10
  -6 -17   1   28.51    9.94
  -6 -17   1   23.32   12.81
   6 -17  -1   21.58   10.90
   6 -17  -1   46.73   16.30
  -6 -17   1   49.60   15.30
   6  17  -1   17.31    8.73
  -6  17   1   31.24   14.70
  -6  17   1   17.85   13.42
  -5 -17   1  576.63   37.80
  -5 -17   1  639.36   40.69
   5 -17  -1  628.51   44.06
   5 -17  -1  659.63   37.92
  -5 -17   1  612.54   39.14
  -5  17   1  659.02   38.27
   5  17  -1  574.95   33.70
  -5  17   1  614.95   40.61
   4 -17  -1  209.50   20.45
  -4 -17   1  219.38   26.41
   4 -17  -1  148.68   24.35
   4  17  -1  175.23   17.73
  -4  17   1  161.35   24.57
  -4  17   1  161.60   21.25
  -3 -17   1 1266.33   59.81
   3 -17  -1 1269.03   64.41
  -3 -17   1 1169.41   61.49
   3 -17  -1 1322.54   58.32
   3  17  -1 1308.85   58.57
  -3  17   1 1217.74   57.08
  -3  17   1 1228.72   62.03
  -2 -17   1  178.92   10.90
  -2 -17   1  177.39   23.25
   2 -17  -1  202.05   27.17
  -2 -17   1  172.55   10.54
  -2 -17   1  187.31   22.11
   2 -17  -1  184.82   19.40
   2 -17  -1  173.93   16.63
   2  17  -1  183.15   20.32
  -2  17   1  188.03   24.50
  -2  17   1  176.04   18.19
  -1 -17   1  650.05   40.38
  -1 -17   1  635.97   27.46
   1 -17  -1  616.70   35.66
   1 -17  -1  624.42   32.42
  -1 -17   1  564.85   34.01
  -1 -17   1  624.96   27.17
   1 -17  -1  628.41   40.57
   1 -17  -1  632.60   32.23
   1  17  -1  619.43   37.52
  -1  17   1  672.10   44.67
   1  17  -1  587.56   32.86
   0 -17  -1   46.51   15.06
   0 -17   1   56.63   11.97
   0 -17   1   66.58   10.22
   0 -17   1   44.60    8.62
   0 -17  -1   53.64    9.75
   0 -17   1   78.19   18.72
   0 -17  -1   47.72   10.21
   0 -17  -1   80.77   14.87
   0  17  -1   75.35   12.24
   0  17   1   49.62   11.78
   0  17  -1   67.29   14.71
  -1 -17  -1  176.02   24.04
  -1 -17  -1  155.44   13.68
   1 -17   1  156.86   16.90
  -1 -17  -1  152.52   13.36
   1 -17   1  150.18   13.65
   1 -17   1  141.63   21.67
  -1 -17  -1  184.14   21.97
  -1  17  -1  179.50   16.07
  -1  17  -1  202.20   29.05
  -1  17  -1  173.67   15.39
   1  17   1  174.23   23.02
   2 -17   1  167.81   19.33
  -2 -17  -1  106.34   11.27
  -2 -17  -1  103.23   11.03
  -2 -17  -1  173.59   21.89
   2 -17   1  136.13   16.92
  -2 -17  -1  139.93   21.96
   2 -17   1  134.92   13.95
   2 -17   1  112.65   21.01
  -2  17  -1  155.84   15.66
   2  17   1  146.88   20.57
  -2  17  -1  109.90   14.70
  -2  17  -1  182.52   24.63
   3 -17   1  120.23   15.45
  -3 -17  -1  155.51   11.50
   3 -17   1  153.53   18.72
  -3 -17  -1  145.91   21.18
  -3 -17  -1  137.01   11.24
  -3 -17  -1  144.13   22.65
   3 -17   1  161.98   24.21
   3 -17   1  142.33   14.61
  -3  17  -1  132.61   17.55
  -3  17  -1  115.53   19.50
   3  17   1  165.29   18.26
   4 -17   1  232.30   20.22
   4 -17   1  266.72   32.07
  -4 -17  -1  176.23   12.78
  -4 -17  -1  231.74   23.26
   4 -17   1  149.64   16.36
  -4 -17  -1  211.82   22.06
   4  17   1  204.48   18.98
  -4  17  -1  193.23   25.87
  -4  17  -1  215.91   19.21
  -5 -17  -1  665.83   27.53
   5 -17   1  705.63   38.33
   5 -17   1  721.37   45.86
  -5 -17  -1  687.84   28.15
  -5 -17  -1  673.60   43.26
   5  17   1  726.92   37.52
  -5  17  -1  673.00   43.33
  -5  17  -1  744.66   40.69
   6 -17   1  287.28   23.66
  -6 -17  -1  256.35   27.29
  -6 -17  -1  242.12   20.95
   6 -17   1  281.94   30.56
  -6 -17  -1  303.59   28.63
  -6  17  -1  261.99   24.82
  -6  17  -1  314.58   28.59
   6  17   1  249.52   20.44
  -7 -17  -1  389.15   32.78
   7 -17   1  361.05   28.69
  -7 -17  -1  469.61   38.61
  -7 -17  -1  482.00   35.69
   7 -17   1  392.96   37.76
  -7  17  -1  407.29   31.91
  -7  17  -1  393.50   35.04
   7  17   1  421.87   24.84
  -8 -17  -1  131.84   21.86
   8 -17   1  112.04   19.22
  -8 -17  -1  104.11   13.75
   8 -17   1  105.79   24.14
  -8 -17  -1   95.26   21.80
  -8  17  -1   90.51   21.79
  -8  17  -1  130.49   22.39
   8  17   1  132.37   15.25
  -9 -17  -1   96.70   20.29
   9 -17   1   97.77   18.88
   9 -17   1   47.85   17.69
  -9 -17  -1   99.76   21.09
  -9  17  -1  120.80   20.46
  -9  17  -1   82.66   21.28
   9  17   1  120.55   11.40
 -10 -17  -1  -16.78   12.39
  10 -17   1    9.64   12.67
 -10  17  -1   47.95   21.78
 -10  17  -1    7.24   13.29
 -11 -17  -1   37.86   16.72
  11 -17   1   -3.87   17.63
  11 -17   1   17.47   12.51
 -11 -17  -1    4.58   13.60
 -11  17  -1   28.05   15.98
 -11  17  -1   31.73   17.56
  12 -17   1   54.15   18.76
  13 -17   1  298.67   36.93
  12 -18  -1   -1.45   16.48
  11 -18  -1   29.92   18.50
 -11 -18   1   52.60   19.43
 -11  18   1   16.45   16.87
 -10 -18   1   15.15   14.38
 -10 -18   1   39.55   16.66
  10 -18  -1   33.47   18.97
  10 -18  -1   13.83   14.56
 -10  18   1   28.35   18.52
 -10  18   1    8.46   15.75
   9 -18  -1  500.85   48.54
  -9 -18   1  531.98   39.93
   9 -18  -1  564.18   40.06
  -9 -18   1  559.60   42.46
  -9  18   1  566.71   41.08
   9  18  -1  517.01   27.23
  -9  18   1  557.64   43.40
  -8 -18   1    7.11   13.94
   8 -18  -1   36.47   20.28
   8 -18  -1   -6.74   11.78
  -8 -18   1   45.49   14.88
  -8  18   1   29.09   15.26
   8  18  -1   22.49    8.29
  -8  18   1   20.73   13.13
   7 -18  -1  803.58   53.64
   7 -18  -1  764.56   44.12
  -7 -18   1  774.12   48.24
  -7 -18   1  684.04   38.59
  -7 -18   1  747.28   46.48
  -7  18   1  800.94   46.48
   7  18  -1  727.15   37.10
  -7  18   1  789.33   49.76
  -6 -18   1    6.74   11.17
  -6 -18   1   21.31   11.86
   6 -18  -1   44.86   18.89
   6 -18  -1   13.10   11.15
  -6  18   1   35.79   11.97
  -6  18   1   29.13   14.03
   6  18  -1   17.90    8.87
   5 -18  -1  888.63   45.96
  -5 -18   1  807.37   46.88
  -5 -18   1  788.13   48.63
   5 -18  -1  803.94   52.53
   5  18  -1  819.39   42.37
  -5  18   1  744.02   47.86
  -5  18   1  838.58   45.40
  -4 -18   1   13.71   11.58
   4 -18  -1   -0.44   11.19
  -4 -18   1   -1.43    9.41
   4 -18  -1   -2.68    8.90
  -4  18   1   -4.74    9.08
   4  18  -1    2.65    8.00
  -4  18   1    4.68    9.83
  -3 -18   1   50.14   14.60
   3 -18  -1   88.25   16.16
   3 -18  -1   69.11   17.93
  -3 -18   1   80.79   17.72
   3  18  -1   73.33   15.17
  -3  18   1   78.80   14.22
  -3  18   1   85.00   19.52
  -2 -18   1   52.21    6.92
   2 -18  -1   70.91   18.50
   2 -18  -1   40.64   13.14
   2 -18  -1   46.53   10.81
  -2 -18   1   60.61   16.08
  -2 -18   1   52.30    6.43
  -2 -18   1   68.30   15.38
   2  18  -1   70.94   15.84
  -2  18   1   72.96   17.14
  -2  18   1   42.00   12.01
  -1 -18   1  439.02   33.62
  -1 -18   1  387.49   20.47
   1 -18  -1  467.59   26.80
   1 -18  -1  391.12   33.11
   1 -18  -1  428.23   29.27
   1 -18  -1  391.81   24.68
  -1 -18   1  408.20   20.43
  -1 -18   1  472.06   29.80
   1  18  -1  370.83   32.63
  -1  18   1  421.57   31.74
   0 -18   1   84.87   10.40
   0 -18   1   76.43   17.40
   0 -18  -1   68.00   10.76
   0 -18   1   57.50   10.03
   0 -18  -1   79.61   12.05
   0 -18  -1   73.00   15.96
   0 -18  -1   61.97   13.75
   0 -18   1   67.09   13.74
   0  18   1   72.35   15.96
   0  18  -1   97.52   18.18
   1 -18   1 1064.51   46.16
  -1 -18  -1 1111.44   53.82
   1 -18   1 1097.53   51.48
   1 -18   1 1107.63   60.08
  -1 -18  -1 1081.44   45.74
  -1 -18  -1 1144.75   59.10
  -1  18  -1 1099.99   48.08
  -1  18  -1 1101.22   56.77
   2 -18   1   92.44   14.78
   2 -18   1   68.19   17.48
   2 -18   1   61.93   10.87
  -2 -18  -1   66.55   14.44
  -2 -18  -1   60.12    9.58
  -2 -18  -1   56.65    9.12
  -2 -18  -1   94.39   19.86
   2  18   1   70.14   16.32
  -2  18  -1   63.03   12.35
  -2  18  -1   47.32   14.97
   3 -18   1  493.49   30.57
  -3 -18  -1  463.31   22.19
  -3 -18  -1  485.81   22.53
  -3 -18  -1  513.54   36.46
   3 -18   1  405.18   27.07
   3 -18   1  471.09   35.94
  -3 -18  -1  480.78   33.52
  -3  18  -1  450.03   28.54
  -3  18  -1  401.02   33.95
   3  18   1  469.89   31.74
  -4 -18  -1    8.88    6.11
  -4 -18  -1    0.71    5.28
  -4 -18  -1   10.33   10.89
  -4 -18  -1   24.50   13.33
   4 -18   1   -6.40    8.47
   4 -18   1   16.22   13.12
   4  18   1   14.62    9.23
  -4  18  -1    0.64    8.35
  -4  18  -1    9.54   11.66
   5 -18   1   67.80   19.70
   5 -18   1   38.04   13.18
  -5 -18  -1   54.50   16.81
  -5 -18  -1   52.09   16.58
  -5  18  -1   60.25   14.35
  -5  18  -1   74.11   17.68
   5  18   1   63.78   14.05
   6 -18   1    9.69    9.03
  -6 -18  -1   13.58   11.32
   6 -18   1   17.25   15.92
  -6 -18  -1   10.97   11.42
  -6  18  -1   15.33   13.24
   6  18   1    8.50    8.69
  -6  18  -1   10.11    9.42
  -7 -18  -1  174.24   26.53
  -7 -18  -1  173.32   26.01
   7 -18   1  131.49   20.47
  -7 -18  -1   94.76   18.50
   7 -18   1   99.38   23.98
  -7  18  -1  169.48   23.11
  -7  18  -1  163.96   25.96
   7  18   1  138.21   17.07
   8 -18   1   23.12   13.98
   8 -18   1   65.71   18.98
  -8 -18  -1   25.74   15.76
  -8 -18  -1   80.76   20.82
  -8  18  -1   72.88   19.08
  -8  18  -1   57.48   18.12
   8  18   1   58.65   10.59
  -9 -18  -1  665.19   46.08
   9 -18   1  621.81   41.21
  -9 -18  -1  620.40   79.81
  -9  18  -1  658.46   44.25
  -9  18  -1  726.11   50.25
   9  18   1  635.10   31.58
 -10 -18  -1  112.72   25.78
  10 -18   1  124.72   21.40
  10 -18   1   85.87   25.16
 -10 -18  -1  145.06   26.38
 -10  18  -1  121.77   25.07
  11 -18   1  444.79   37.43
 -11 -18  -1  419.15   38.37
 -11  18  -1  424.75   40.23
  12 -18   1   72.08   22.73
  13 -18   1   48.53   23.89
  12 -19  -1   -9.62   16.79
  11 -19  -1  639.83   46.18
 -11 -19   1  562.08   46.03
  10 -19  -1   18.42   15.08
 -10 -19   1   -3.97   14.57
 -10  19   1   -3.43   13.77
  -9 -19   1  105.93   22.39
   9 -19  -1  105.79   27.28
   9 -19  -1  132.82   22.09
  -9 -19   1   84.51   21.66
  -9  19   1  142.70   24.99
  -9  19   1   99.99   23.09
  -8 -19   1   10.47   14.02
  -8 -19   1   -0.90   12.82
   8 -19  -1   15.15   17.84
   8 -19  -1   23.18   14.46
   8  19  -1    8.05    7.91
  -8  19   1    2.09   15.88
  -8  19   1    8.60   12.21
   7 -19  -1   20.52   16.70
   7 -19  -1   18.40   13.60
  -7 -19   1   14.23   13.77
  -7 -19   1   26.30   14.33
  -7  19   1   25.32   13.71
   7  19  -1   23.19   10.30
  -7  19   1   32.88   16.24
   6 -19  -1   -3.77   15.33
  -6 -19   1    1.64   12.04
   6 -19  -1   19.66   13.79
  -6 -19   1   10.50   12.02
  -6  19   1   25.56   11.45
  -6  19   1  -10.80   10.42
   6  19  -1    2.89    8.80
   5 -19  -1  251.19   35.18
  -5 -19   1  281.34   27.31
   5 -19  -1  266.25   25.29
  -5 -19   1  256.42   32.78
   5  19  -1  294.26   24.13
  -5  19   1  259.38   28.77
  -5  19   1  272.30   25.53
   4 -19  -1    6.06   13.55
   4 -19  -1   -7.10   12.64
  -4 -19   1   13.28   11.85
  -4 -19   1    5.56   12.85
  -4  19   1    4.66   10.73
  -4  19   1    1.43    9.36
   4  19  -1   11.76    9.92
  -3 -19   1 1109.34   60.22
  -3 -19   1 1024.65   55.78
   3 -19  -1 1116.42   54.54
   3 -19  -1 1151.70   62.03
  -3  19   1 1151.10   54.06
  -3  19   1  983.99   57.07
   2 -19  -1   17.97    9.30
   2 -19  -1   10.37   13.35
  -2 -19   1   32.67   12.85
   2 -19  -1   30.63   12.04
  -2 -19   1   23.54   12.21
  -2  19   1   29.21   13.15
  -2  19   1   28.39   10.78
   2  19  -1   36.23   13.79
  -1 -19   1  586.55   35.50
  -1 -19   1  527.81   39.07
   1 -19  -1  509.42   29.37
   1 -19  -1  618.89   36.57
  -1 -19   1  520.50   25.32
  -1 -19   1  558.82   25.00
   1 -19  -1  567.08   30.95
   1 -19  -1  578.11   40.11
   1  19  -1  530.04   37.05
  -1  19   1  535.95   37.62
   0 -19  -1   -3.15    7.12
   0 -19   1   -2.04   11.09
   0 -19   1   -7.41    5.62
   0 -19   1    2.98    9.05
   0 -19   1   10.00    6.73
   0 -19  -1    6.20    8.91
   0 -19  -1   -4.28   10.36
   0 -19  -1    7.16    6.89
   0  19   1    2.80   10.84
   0  19  -1    7.99   12.91
   1 -19   1   29.48    8.81
   1 -19   1   29.12   14.45
  -1 -19  -1   20.74   10.70
  -1 -19  -1   27.30   14.78
  -1 -19  -1   21.84    7.88
   1 -19   1   35.28   11.63
  -1 -19  -1   34.82    8.77
   1 -19   1   20.51    8.60
  -1  19  -1   39.56   15.56
   1  19   1   23.00   13.08
  -2 -19  -1   45.17   15.49
   2 -19   1   33.93   10.39
  -2 -19  -1   48.68    8.90
   2 -19   1   44.32   12.53
  -2 -19  -1   34.08    7.69
   2 -19   1   62.71   19.71
  -2  19  -1   41.34   13.99
   2  19   1   65.24   16.55
  -2  19  -1   39.93   10.61
  -3 -19  -1  288.26   27.47
  -3 -19  -1  266.16   16.03
  -3 -19  -1  265.29   16.08
   3 -19   1  292.39   30.44
  -3 -19  -1  329.15   30.70
   3 -19   1  251.20   23.71
  -3  19  -1  252.76   22.23
  -3  19  -1  242.61   27.10
   4 -19   1   40.00   12.20
  -4 -19  -1   15.67   12.91
  -4 -19  -1   23.43   13.16
   4 -19   1   30.07   15.75
   4  19   1   34.20   11.34
  -4  19  -1   28.19   13.65
  -4  19  -1   31.90   10.48
   5 -19   1  833.88   43.20
  -5 -19  -1  752.24   49.66
  -5 -19  -1  835.95   50.43
   5 -19   1  790.58   52.99
  -5  19  -1  804.89   44.64
   5  19   1  843.99   43.36
  -5  19  -1  721.85   49.25
  -6 -19  -1   10.31   12.08
  -6 -19  -1   11.75   14.16
   6 -19   1   24.13   18.42
   6 -19   1   11.17   12.21
   6  19   1   27.57    9.90
  -6  19  -1   28.63   12.19
  -6  19  -1   28.23   15.58
  -7 -19  -1  704.93   48.26
  -7 -19  -1  669.35   46.14
   7 -19   1  711.95   51.40
   7  19   1  759.51   37.61
  -7  19  -1  670.59   43.54
   8 -19   1    7.69   12.83
   8 -19   1   42.76   19.52
  -8 -19  -1   -5.01   14.10
  -8 -19  -1   36.75   17.75
  -8  19  -1    2.93   16.06
   8  19   1   39.06   10.09
  -8  19  -1   23.84   13.54
   9 -19   1   49.56   21.44
  -9 -19  -1   79.62   19.85
   9 -19   1   74.01   17.29
  -9  19  -1   68.13   21.05
  -9  19  -1   97.32   20.23
  10 -19   1    1.99   14.81
 -10 -19  -1  -17.59   14.21
 -10  19  -1   30.17   15.71
  11 -19   1  110.61   24.50
  12 -19   1    5.09   19.06
  11 -20  -1   14.28   19.00
 -10 -20   1    9.01   15.67
 -10  20   1  -26.60   21.53
   9 -20  -1  218.97   30.08
  -9  20   1  241.94   31.40
  -8 -20   1  -28.45   11.03
   8 -20  -1   25.91   14.02
  -8 -20   1  -10.61   13.83
   8 -20  -1    3.06   15.93
  -8  20   1   17.88   15.75
  -8  20   1    0.51   13.36
   8  20  -1   -6.87    7.57
   7 -20  -1  322.76   41.83
  -7 -20   1  278.10   31.06
   7 -20  -1  309.36   29.31
  -7 -20   1  215.43   31.67
  -7  20   1  365.78   30.79
   7  20  -1  298.75   23.02
  -7  20   1  320.67   32.72
   6 -20  -1    1.31   12.20
  -6 -20   1    7.48   12.22
  -6 -20   1  -13.40   12.73
   6 -20  -1   19.41   20.97
   6  20  -1    9.12    9.28
  -6  20   1   -7.20   13.25
  -6  20   1   -3.87    9.34
  -5 -20   1  399.48   34.92
   5 -20  -1  447.30   39.18
   5 -20  -1  428.29   31.83
  -5 -20   1  365.58   31.96
  -5  20   1  385.71   29.91
   5  20  -1  370.46   31.99
  -5  20   1  420.32   35.28
   4 -20  -1    9.07   11.27
   4 -20  -1   51.57   18.31
  -4 -20   1   26.99   14.28
  -4 -20   1   17.53   13.71
   4  20  -1   18.77   11.94
  -4  20   1   15.78   13.00
   3 -20  -1   14.87   11.85
   3 -20  -1   32.66   14.71
  -3 -20   1    0.29   11.85
  -3  20   1    7.89    8.91
   3  20  -1   38.75   13.24
  -3  20   1    7.10   12.36
   2 -20  -1    2.60    8.92
   2 -20  -1    9.33   13.46
   2 -20  -1   13.33   11.74
  -2 -20   1  -14.01   10.90
  -2 -20   1   -3.91   10.57
  -2  20   1   -0.24   11.15
   2  20  -1   16.31   11.19
   1 -20  -1  378.92   26.00
   1 -20  -1  455.10   32.96
   1 -20  -1  389.33   36.06
  -1 -20   1  437.11   20.86
   1 -20  -1  424.39   26.48
  -1 -20   1  415.92   21.60
  -1 -20   1  525.03   39.38
  -1 -20   1  441.05   31.89
  -1  20   1  450.94   34.90
   1  20  -1  449.81   32.74
   0 -20   1   46.80   18.10
   0 -20  -1   56.19   17.12
   0 -20   1   61.67   10.18
   0 -20  -1   68.96   12.39
   0 -20  -1   59.77   15.62
   0 -20  -1   49.38   13.29
   0 -20   1   39.08   13.27
   0 -20   1   44.02   10.37
   0  20  -1   65.18   16.72
   0  20   1   60.85   16.51
   1 -20   1 1267.87   67.56
   1 -20   1 1173.26   50.30
  -1 -20  -1 1177.72   59.05
  -1 -20  -1 1178.18   48.73
   1 -20   1 1123.79   51.03
  -1 -20  -1 1113.19   48.60
  -1 -20  -1 1282.09   65.43
   1 -20   1 1177.91   56.12
   1  20   1 1301.45   62.62
  -1  20  -1 1163.78   62.13
  -2 -20  -1   -4.76   11.10
   2 -20   1    4.38    8.86
  -2 -20  -1   -3.56    5.76
  -2 -20  -1   -2.83   11.46
   2 -20   1   12.95   10.07
   2 -20   1   -7.49   11.39
  -2  20  -1   -1.86   12.83
  -2  20  -1    4.16    7.76
   2  20   1   -3.87   10.19
  -3 -20  -1  583.12   26.34
   3 -20   1  610.02   45.30
  -3 -20  -1  620.19   27.90
  -3 -20  -1  560.17   39.11
   3 -20   1  609.04   36.57
  -3 -20  -1  624.82   43.36
   3  20   1  579.55   37.87
  -3  20  -1  609.92   35.31
  -3  20  -1  592.86   42.17
  -4 -20  -1   16.32   12.38
   4 -20   1   29.06   15.91
  -4 -20  -1   -2.34    9.75
   4 -20   1   25.54   11.39
  -4  20  -1    2.44    9.69
  -4  20  -1  -15.81   11.48
   4  20   1    1.68   10.23
   5 -20   1   55.95   20.12
   5 -20   1   75.50   15.52
  -5 -20  -1   76.72   19.71
  -5 -20  -1   76.92   19.87
  -5  20  -1   55.98   18.29
  -5  20  -1   83.75   17.43
   6 -20   1   12.06   12.47
  -6 -20  -1    8.58   13.34
   6  20   1    6.91    9.88
  -6  20  -1  -12.64   10.96
  -6  20  -1   -2.00   12.44
   7 -20   1  142.29   21.59
  -7 -20  -1  161.14   26.15
  -7 -20  -1  127.91   23.90
   7 -20   1  149.93   30.22
   7  20   1  175.67   18.05
  -7  20  -1  147.24   26.01
  -7  20  -1  105.93   20.36
   8 -20   1   11.12   11.98
  -8 -20  -1   15.87   14.43
   8 -20   1   41.60   21.06
  -8 -20  -1    1.16   18.29
   8  20   1    1.44    9.10
  -8  20  -1   10.91   16.54
  -8  20  -1   -1.25   11.19
   9 -20   1  884.96   52.32
  -9 -20  -1  891.24   56.88
  -9  20  -1  951.19   56.46
  10 -20   1   44.39   19.25
 -10  20  -1   15.55   15.49
  11 -20   1  363.20   51.14
  12 -20   1    7.13   28.62
  10 -21  -1   16.00   20.09
  -9 -21   1  146.26   23.62
   9 -21  -1   83.61   26.30
  -9  21   1   96.50   21.13
   8 -21  -1   16.29   15.75
  -8 -21   1   -1.87   16.68
  -8  21   1   10.75   24.50
   7 -21  -1   -7.83   18.27
  -7 -21   1   10.22   21.91
  -7 -21   1   11.29   14.69
   7 -21  -1    9.40   14.37
   7  21  -1   19.57    9.73
  -7  21   1   -8.05   12.02
  -6 -21   1   -1.68   15.08
   6 -21  -1   16.53   13.48
   6 -21  -1   23.13   17.74
  -6 -21   1   29.34   15.14
  -6  21   1    7.83   13.52
  -6  21   1   31.56   13.85
   6  21  -1   19.61   11.42
   5 -21  -1  219.68   27.33
   5 -21  -1  212.83   33.92
  -5 -21   1  208.20   28.42
  -5 -21   1  204.54   27.23
  -5  21   1  211.34   23.23
  -5  21   1  171.32   28.57
   5  21  -1  227.15   23.36
  -4 -21   1   52.51   19.55
   4 -21  -1   66.73   17.22
  -4 -21   1   55.41   15.97
   4 -21  -1   80.93   22.73
  -4  21   1   59.89   15.49
   4  21  -1   40.72   13.77
  -3 -21   1  709.21   45.05
   3 -21  -1  707.40   40.22
   3 -21  -1  729.41   44.36
   3  21  -1  814.79   45.34
  -3  21   1  721.39   48.30
  -3  21   1  672.67   40.05
  -2 -21   1   27.47   16.46
  -2 -21   1   -7.54   12.43
   2 -21  -1   37.46   17.17
   2 -21  -1   33.81   14.29
   2  21  -1    4.13   11.87
  -2  21   1   37.97   14.31
  -1 -21   1  365.17   35.13
   1 -21  -1  370.34   35.92
   1 -21  -1  387.59   31.16
  -1 -21   1  387.33   19.37
   1 -21  -1  400.44   25.74
  -1 -21   1  368.52   35.16
  -1  21   1  439.31   35.35
   1  21  -1  381.31   33.14
   0 -21   1   16.22   10.11
   0 -21  -1  -23.40   10.70
   0 -21   1   18.22   16.66
   0 -21  -1   -3.77    7.82
   0 -21  -1   23.31   12.25
   0  21   1  -16.77   11.40
   0  21  -1   -5.55   12.54
  -1 -21  -1   13.85    7.55
  -1 -21  -1    6.87   12.71
   1 -21   1    3.96    8.58
  -1 -21  -1   17.04   13.04
   1 -21   1    1.43   11.75
   1 -21   1    9.76   15.00
   1  21   1  -10.85   11.07
  -1  21  -1   14.22   13.12
   2 -21   1   51.38   14.59
  -2 -21  -1   62.29    9.79
   2 -21   1   39.51   11.41
  -2 -21  -1   54.62   17.44
  -2 -21  -1   65.87   18.91
   2 -21   1   32.66   15.31
  -2  21  -1   96.98   18.96
   2  21   1   71.06   18.47
  -3 -21  -1  200.20   44.35
   3 -21   1  163.90   22.60
   3 -21   1  119.04   28.24
  -3 -21  -1  174.84   25.77
   3  21   1  156.38   24.01
  -3  21  -1  140.04   24.43
  -3  21  -1  174.81   20.88
   4 -21   1   57.93   32.58
  -4 -21  -1   95.53   21.71
   4 -21   1   61.07   17.21
  -4 -21  -1   59.01   20.09
  -4  21  -1   73.84   16.18
  -4  21  -1   66.87   25.00
   4  21   1  106.59   19.15
  -5 -21  -1  770.27   51.41
   5 -21   1  867.18   45.99
   5 -21   1  764.82   56.10
  -5 -21  -1  835.36   53.07
  -5  21  -1  822.90   53.28
   5  21   1  840.50   45.62
  -5  21  -1  766.91   44.78
  -6 -21  -1   52.24   17.19
   6 -21   1   37.75   13.77
   6 -21   1   33.20   19.96
  -6 -21  -1   89.37   21.92
  -6  21  -1   53.69   17.82
  -6  21  -1   50.25   15.14
   6  21   1   52.50   14.06
   7 -21   1  854.37   58.78
   7 -21   1  795.84   46.63
  -7 -21  -1  732.03   56.84
  -7 -21  -1  804.50   58.11
  -7  21  -1  788.27   47.85
   7  21   1  739.73   40.23
   8 -21   1   47.73   17.62
  -8 -21  -1   34.63   18.14
  -8  21  -1   67.36   22.44
   9 -21   1  120.20   25.14
  -9 -21  -1  106.57   30.33
  -9  21  -1  146.75   25.22
  10 -21   1    1.94   20.79
   9 -22  -1  216.57   29.44
  -8 -22   1   45.48   19.38
   8 -22  -1   50.37   22.66
  -8  22   1   53.10   16.82
  -7 -22   1  321.28   33.14
   7 -22  -1  311.63   31.51
  -7  22   1  297.78   38.91
   7  22  -1  366.90   46.28
  -6 -22   1   52.78   18.05
   6 -22  -1    3.94   14.54
  -6  22   1    8.57   13.80
   6  22  -1   36.35   13.10
   5 -22  -1  432.94   69.94
   5 -22  -1  421.77   33.75
  -5 -22   1  361.46   33.29
  -5 -22   1  351.76   48.85
  -5  22   1  449.20   32.92
   5  22  -1  385.03   30.86
  -5  22   1  339.09   37.51
  -4 -22   1    3.30   12.66
   4 -22  -1   20.78   16.43
  -4 -22   1    0.65   13.67
   4 -22  -1   -0.47   11.85
   4 -22  -1    4.67   13.00
  -4  22   1   35.58   16.42
  -4  22   1   -7.98   10.18
   4  22  -1  -10.81   10.97
   3 -22  -1   -0.58   11.56
   3 -22  -1   14.13   15.52
   3 -22  -1  -13.59   11.76
  -3 -22   1   -1.28   12.15
  -3 -22   1   -3.94   13.36
  -3  22   1    7.70   12.66
   3  22  -1    3.15   12.90
   2 -22  -1   49.07   16.23
  -2 -22   1   54.85   16.61
  -2 -22   1   23.79   15.63
   2 -22  -1   43.32   13.14
   2 -22  -1   56.24   17.88
   2  22  -1   57.41   16.99
  -2  22   1   43.95   19.31
  -1 -22   1  109.95   20.15
   1 -22  -1  132.80   24.85
  -1 -22   1   82.56   24.67
   1 -22  -1   97.25   18.94
   1 -22  -1  108.47   16.11
  -1  22   1   78.16   19.41
   1  22  -1  139.00   23.14
   0 -22  -1  117.20   21.82
   0 -22   1  185.27   24.35
   0 -22   1  141.90   18.77
   0 -22  -1  178.16   28.58
   0 -22  -1  164.14   17.77
   0 -22   1  168.57   28.30
   0  22  -1  164.61   26.07
   0  22   1  161.89   25.58
   1 -22   1  650.85   32.90
   1 -22   1  568.22   38.31
  -1 -22  -1  717.52   48.97
  -1 -22  -1  604.91   30.88
   1 -22   1  596.35   47.49
  -1 -22  -1  648.91   42.55
   1  22   1  692.36   43.88
  -1  22  -1  707.60   45.57
   2 -22   1  100.89   18.67
  -2 -22  -1  110.11   22.94
   2 -22   1   61.16   21.56
  -2 -22  -1   98.72   22.96
   2 -22   1  115.78   17.00
   2  22   1   79.96   19.17
  -2  22  -1   95.24   25.50
  -3 -22  -1  497.46   39.88
   3 -22   1  440.02   34.00
  -3 -22  -1  527.53   43.36
   3 -22   1  575.53   45.73
   3 -22   1  530.90   32.23
   3  22   1  484.36   37.07
  -3  22  -1  541.73   41.51
  -3  22  -1  488.52   32.10
  -4 -22  -1   16.72   16.22
   4 -22   1   28.39   17.52
   4 -22   1   49.54   16.05
  -4 -22  -1   56.40   18.12
   4  22   1   38.81   15.34
  -4  22  -1   36.81   17.13
  -4  22  -1   56.36   13.33
   5 -22   1  159.30   22.98
   5 -22   1  120.57   28.39
  -5 -22  -1  166.87   26.98
  -5 -22  -1  197.06   34.30
   5  22   1  193.84   24.62
  -5  22  -1   90.14   27.58
  -5  22  -1  206.97   22.07
   6 -22   1    8.65   13.55
   6  22   1   11.28   11.49
  -6  22  -1    1.22   11.89
   7 -22   1   28.85   17.01
  -7 -22  -1   28.19   16.24
  -7  22  -1   44.04   16.54
   8 -22   1   -8.93   16.23
  -8 -22  -1    2.08   19.75
  -8  22  -1    1.76   15.91
   9 -22   1  365.57   51.20
   9 -23  -1  185.62   44.23
   8 -23  -1   54.17   21.36
  -8 -23   1   40.20   26.81
  -7 -23   1    4.14   17.77
  -7  23   1   31.43   15.59
   6 -23  -1   25.96   17.89
  -6 -23   1  -21.58   16.45
  -6  23   1   13.71   13.63
   6  23  -1    3.57   12.82
   5 -23  -1  172.23   27.30
  -5 -23   1  167.43   26.59
  -5  23   1  176.95   25.75
   5  23  -1  162.84   24.44
   4 -23  -1  109.55   19.98
   4 -23  -1  110.42   22.71
  -4 -23   1   85.56   20.08
   4  23  -1  125.60   22.45
  -3 -23   1  480.88   39.34
   3 -23  -1  405.30   31.88
   3 -23  -1  448.99   36.17
  -3  23   1  426.62   43.56
   3  23  -1  579.55   39.40
  -2 -23   1  116.10   22.67
   2 -23  -1  119.42   18.87
   2 -23  -1   99.86   20.72
   2  23  -1  136.95   24.14
  -2  23   1  128.87   26.31
   1 -23  -1  335.65   30.17
   1 -23  -1  335.20   24.37
  -1 -23   1  312.82   46.44
  -1 -23   1  319.86   31.19
   1 -23  -1  198.46   48.61
  -1  23   1  335.97   33.42
   0 -23   1  179.77   25.33
   0 -23  -1  138.55   30.28
   0 -23   1  174.90   33.71
   0 -23  -1  240.92   26.15
   0  23  -1  200.89   29.24
   0  23   1  136.48   26.83
  -1 -23  -1   50.58   17.55
  -1 -23  -1   94.51   30.64
   1 -23   1   87.86   37.73
   1 -23   1   81.57   18.69
  -1  23  -1   83.74   19.88
   2 -23   1  -22.74   10.69
   2 -23   1   -3.66   12.87
  -2 -23  -1    7.97   14.00
  -2  23  -1   26.52   17.00
   2  23   1    7.47   13.47
  -3 -23  -1   49.73   17.62
   3 -23   1   28.33   13.56
   3 -23   1   34.35   15.89
   3  23   1   -0.06   11.66
  -3  23  -1   37.39   18.78
  -4 -23  -1  110.26   23.14
   4 -23   1   82.26   20.50
   4  23   1  117.50   22.92
  -4  23  -1  122.84   17.58
   5 -23   1  159.98   25.64
  -5 -23  -1  226.68   35.05
   5  23   1  206.29   26.64
  -5  23  -1  203.24   24.96
  -6 -23  -1  104.24   21.95
   6 -23   1  114.14   24.89
  -6  23  -1  150.76   22.75
   6  23   1  170.60   25.19
   7 -23   1  156.86   36.00
  -7  23  -1  195.70   32.91
  -8  23  -1   39.74   18.53
   7 -24  -1  252.68   36.09
  -7 -24   1  219.17   40.97
  -7  24   1  264.93   32.60
  -6 -24   1  230.62   31.85
   6 -24  -1  201.20   31.64
  -6  24   1  280.73   29.25
   5 -24  -1  300.09   32.29
   5 -24  -1  252.26   41.40
  -5  24   1  381.43   32.07
   5  24  -1  261.03   28.33
   4 -24  -1   97.56   22.60
   4 -24  -1  116.99   24.92
  -4 -24   1  103.96   22.99
   4  24  -1   83.50   31.81
   3 -24  -1    9.30   16.88
   3 -24  -1    6.72   17.33
  -3 -24   1   -0.79   16.85
   3  24  -1   35.01   16.19
  -2 -24   1   -8.00   17.38
   2 -24  -1    1.26   14.83
   2  24  -1   11.24   16.86
   1 -24  -1   61.34   19.11
  -1 -24   1   47.24   19.23
   1  24  -1   36.20   17.10
   0 -24  -1  125.08   23.86
   0 -24   1  143.09   23.58
   0  24   1   87.62   22.41
   0  24  -1  130.29   23.77
  -1 -24  -1  249.72   30.97
   1 -24   1  199.57   27.88
   1  24   1  228.46   31.02
   2 -24   1  157.73   25.16
  -2 -24  -1  132.44   25.77
   2  24   1  161.54   28.74
   3 -24   1  243.18   28.41
   3  24   1  272.26   29.94
   4 -24   1  116.71   23.50
  -4 -24  -1  127.20   26.44
  -5 -24  -1    3.24   18.42
   5  24   1   52.44   18.70
  -6  24  -1   11.69   19.68
  -7  24  -1   17.45   17.49
   5 -25  -1   36.20   25.25
  -5 -25   1   64.63   26.23
   4 -25  -1  194.40   29.69
  -4 -25   1  157.29   28.28
   4  25  -1  237.30   30.91
  -3 -25   1  115.29   27.00
   3 -25  -1   92.32   26.61
   3  25  -1  124.85   28.03
  -2 -25   1  187.15   31.31
  -1 -25   1  136.04   28.75
   0 -25   1  184.08   34.90
   0 -25  -1  178.14   37.26
  -1 -25  -1    1.07   17.62
  -2 -25  -1   10.61   18.90
  -3 -25  -1   71.05   23.40
   3  25   1   26.03   22.08
  -4 -25  -1   47.05   37.23
   4  25   1   97.27   22.93
   1 -26  -1   16.27   24.87
   0 -26  -1  203.95   33.69
  -1 -26  -1   38.92   25.59
 -17   0   2   27.40   18.13
 -16   0   2  498.23   39.83
 -16   0   2  505.85   43.58
  16   0  -2  492.56   46.37
 -15   0   2   21.22   14.12
 -15   0   2    4.92   13.35
  15   0  -2    8.52   16.36
 -14   0   2 1637.50   80.93
 -14   0   2 1680.60   77.15
  14   0  -2 1616.67   80.94
  13   0  -2   -1.92    3.76
 -13   0   2  -17.75    9.84
 -13   0   2   -1.93    4.42
  13   0  -2   -7.02   10.31
  12   0  -2 1009.43   38.67
 -12   0   2 1074.22   52.41
  12   0  -2 1118.64   63.63
 -12   0   2  991.34   39.61
 -12   0   2  959.42   54.69
 -11   0   2    5.48    4.89
  11   0  -2    3.67    4.14
 -11   0   2   -7.99    8.63
 -11   0   2   -7.36    7.33
  11   0  -2    7.22   10.39
 -10   0   2  243.10   20.24
  10   0  -2  226.80   13.09
 -10   0   2  236.61   21.78
 -10   0   2  246.71   14.12
  10   0  -2  262.05   23.59
  10   0  -2  201.70   17.48
   9   0  -2   20.31   11.23
  -9   0   2    2.80    6.25
   9   0  -2   -0.79    3.57
   9   0  -2   16.31    6.60
   9   0  -2    0.54    5.10
   9   0  -2  -10.10    4.37
  -9   0   2    2.08    4.29
  -9   0   2   -2.83    5.60
   8   0  -2  319.71   22.44
  -8   0   2  299.35   21.06
   8   0  -2  273.63   18.89
  -8   0   2  278.32   19.32
   8   0  -2  266.76   18.32
   8   0  -2  280.64   14.25
  -8   0   2  268.63   14.54
   8   0  -2  297.47   22.91
   7   0  -2   -2.05    3.90
   7   0  -2    9.76    7.14
  -7   0   2    0.76    2.72
   7   0  -2   -0.48    3.12
  -7   0   2   -3.14    4.46
  -7   0   2    1.20    4.17
   7   0  -2   -1.68    4.43
   7   0  -2   -0.60    3.01
   6   0  -2 1213.27   43.07
   6   0  -2 1199.24   46.88
   6   0  -2 1202.65   50.94
   6   0  -2 1081.35   50.43
  -6   0   2 1164.40   47.23
  -6   0   2 1178.40   48.19
   6   0  -2 1187.62   47.59
  -6   0   2 1141.75   50.25
  -6   0   2 1201.55   43.12
   5   0  -2   -2.29    3.05
  -5   0   2   -7.18    3.11
  -5   0   2    1.57    3.86
   5   0  -2    7.21    2.88
  -5   0   2    6.28    5.39
  -5   0   2    0.07    2.70
   5   0  -2   -0.33    4.22
   5   0  -2    4.44    3.84
   5   0  -2    1.96    5.33
  -4   0   2 4832.67  168.32
  -4   0   2 5048.42  165.43
   4   0  -2 5244.65  165.57
  -4   0   2 4592.58  170.48
  -4   0   2 5029.50  168.11
   4   0  -2 5081.71  167.77
  -3   0   2    0.07    3.04
  -3   0   2    6.31    4.47
  -3   0   2    0.97    3.02
  -3   0   2   -0.92    2.26
   3   0  -2    1.05    2.21
   3   0  -2    2.25    2.59
   3   0  -2   -0.11    3.74
   3   0  -2    0.24    2.44
  -2   0   2   72.33    5.99
   2   0  -2   70.44    5.76
  -2   0   2   84.62    8.72
   2   0  -2   78.62    5.70
   2   0  -2   73.68    7.06
  -2   0   2   71.92    6.00
  -2   0   2   80.76    5.64
   2   0  -2   74.07    5.37
   1   0  -2   -3.32    1.69
  -1   0   2   -4.78    2.31
   1   0  -2   -1.10    1.93
  -1   0   2   -1.41    1.78
   1   0  -2   -1.71    1.88
   1   0  -2   -0.72    1.81
  -1   0   2    0.89    2.32
   1   0  -2   -0.51    2.34
  -1   0   2   -1.04    2.00
   0   0   2 1203.70   42.63
   0   0   2 1241.08   42.96
   0   0  -2 1159.74   42.48
   0   0   2 1227.24   41.97
   0   0  -2 1221.06   41.24
   0   0  -2 1240.42   42.07
   0   0  -2 1255.67   42.10
   0   0  -2 1310.19   43.76
   1   0   2   -0.61    1.07
   1   0   2    5.18    2.91
  -1   0  -2    2.31    2.70
  -1   0  -2    2.79    2.17
   1   0   2    4.44    2.24
   1   0   2    2.40    2.37
   1   0   2    1.54    1.17
  -1   0  -2    1.06    2.74
  -2   0  -2  127.00    7.08
  -2   0  -2  114.77    7.74
  -2   0  -2  109.00    8.08
   2   0   2  112.61    7.70
  -2   0  -2  117.47    8.91
   2   0   2  125.21    8.87
   2   0   2  123.19    8.04
   2   0   2  120.77    6.85
   3   0   2    0.67    3.00
  -3   0  -2   -0.60    3.44
  -3   0  -2   -2.24    2.68
   3   0   2   -1.20    2.99
  -3   0  -2   -2.11    2.82
   3   0   2    2.34    2.99
   3   0   2    4.04    3.15
   3   0   2   -0.29    2.97
  -3   0  -2    0.33    2.76
   4   0   2 2857.37   98.44
  -4   0  -2 2812.83   99.89
   4   0   2 2862.84   97.14
   4   0   2 2877.85   99.41
   4   0   2 2888.13   99.03
   4   0   2 2882.06  101.76
  -4   0  -2 2921.66   98.74
  -4   0  -2 2738.04   96.55
  -4   0  -2 2578.50   98.66
  -5   0  -2    0.02    5.20
   5   0   2    0.19    4.00
   5   0   2    2.61    3.27
   5   0   2    3.84    4.55
   5   0   2   -1.02    4.29
  -5   0  -2   -3.39    3.06
   5   0   2    1.01    4.19
  -5   0  -2   -0.80    4.06
  -5   0  -2   -0.25    4.19
  -6   0  -2  717.52   34.26
  -6   0  -2  752.06   29.96
  -6   0  -2  697.12   34.03
   6   0   2  750.75   33.69
   6   0   2  719.72   33.41
   6   0   2  731.92   29.84
   6   0   2  775.49   34.47
   6   0   2  766.92   33.66
   7   0   2   -1.07    3.90
   7   0   2    2.77    3.95
   7   0   2    6.53    3.65
  -7   0  -2   -3.18    5.15
   7   0   2    1.34    4.50
  -7   0  -2    4.53    5.94
   7   0   2   -3.60    4.76
  -7   0  -2   -1.58    3.75
   8   0   2  290.81   20.16
  -8   0  -2  287.02   21.97
   8   0   2  322.49   17.02
  -8   0  -2  319.82   22.31
  -8   0  -2  335.66   17.29
   8   0   2  325.87   22.06
   8   0   2  326.84   21.22
   8   0   2  330.54   21.20
   9   0   2    5.05    5.57
   9   0   2   -5.15    6.79
   9   0   2   -8.27    4.92
  -9   0  -2  -10.41    5.76
   9   0   2   -0.42    5.10
  -9   0  -2    7.11    8.17
  -9   0  -2   -5.25    3.84
 -10   0  -2 2211.00   92.49
 -10   0  -2 2239.86   91.92
  10   0   2 2183.74   88.95
  10   0   2 2341.16   91.81
 -10   0  -2 2317.40   82.12
  10   0   2 2308.29   81.81
 -11   0  -2    5.20   10.02
  11   0   2   -5.43    4.23
 -11   0  -2   -0.53    5.45
 -11   0  -2   16.90   10.68
  11   0   2   -0.47    9.18
 -12   0  -2 1039.83   43.26
  12   0   2 1245.87   57.25
 -12   0  -2  874.39   59.45
  12   0   2 1116.90   42.56
 -12   0  -2 1125.93   56.48
 -13   0  -2   10.44   10.67
  13   0   2    4.85   13.00
  13   0   2    0.35    5.29
 -13   0  -2    3.78    5.97
 -13   0  -2   15.76   12.42
 -14   0  -2  322.03   31.89
 -14   0  -2  347.61   31.69
 -14   0  -2  292.57   16.22
  14   0   2  361.21   31.66
 -14   0  -2  273.74   18.74
 -15   0  -2   -0.10   15.51
 -15   0  -2   16.45   16.28
  15   0   2   -3.12   13.41
 -16   0  -2    5.60   16.68
  16   0   2   41.70   16.29
  17   0   2    8.00   15.24
 -17   0  -2   13.16   19.95
 -17  -1   2   10.68   17.34
 -17   1   2    4.75   15.22
 -16  -1   2  542.22   44.10
  16  -1  -2  491.62   43.36
 -16  -1   2  468.61   39.03
 -16   1   2  496.26   44.48
  16   1  -2  543.56   44.62
 -16   1   2  587.81   43.39
  15  -1  -2   61.74   21.43
 -15  -1   2    9.94   13.70
 -15  -1   2   -8.48   12.22
 -15   1   2   37.49   15.95
  15   1  -2   21.43   17.20
 -15   1   2    4.96   14.78
  14  -1  -2    7.19   14.18
 -14  -1   2   32.81   14.62
  14  -1  -2   -8.77    7.87
 -14  -1   2  -12.74   10.41
 -14   1   2   -0.28   10.33
 -14   1   2    4.28    5.49
 -14   1   2  -24.29    9.55
  14   1  -2    2.25   12.41
  13  -1  -2   23.72   13.84
 -13  -1   2   37.83   15.54
  13  -1  -2   43.54    7.78
 -13  -1   2   35.03   13.31
 -13   1   2   44.80    8.00
 -13   1   2   18.31   12.19
  13   1  -2   28.32   13.80
 -13   1   2   46.49   13.63
 -12  -1   2  589.04   40.12
  12  -1  -2  657.66   59.74
 -12  -1   2  607.16   36.93
  12  -1  -2  650.79   27.94
 -12   1   2  595.95   36.81
 -12   1   2  632.27   41.07
 -12   1   2  617.03   28.51
  12   1  -2  609.92   57.95
 -11  -1   2    3.31    7.06
  11  -1  -2    1.24    9.59
 -11  -1   2    3.17    3.76
 -11  -1   2    4.60   10.70
  11  -1  -2    6.68    4.84
 -11   1   2    0.89    7.86
  11   1  -2   17.70   11.66
  11   1  -2    6.18    3.27
 -11   1   2   -9.83    7.39
 -11   1   2    4.92    5.09
 -10  -1   2 2009.88   81.51
  10  -1  -2 1900.09   80.94
  10  -1  -2 2171.57   88.50
 -10  -1   2 2064.43   85.38
 -10  -1   2 1988.94   71.26
  10  -1  -2 2051.13   74.10
  10   1  -2 2045.52   70.64
 -10   1   2 2104.11   75.10
 -10   1   2 2015.76   82.96
  10   1  -2 2247.22   89.53
  10   1  -2 2079.35   80.71
 -10   1   2 1980.99   84.72
  -9  -1   2   67.98   13.80
   9  -1  -2   57.44   11.08
   9  -1  -2   75.28   12.57
  -9  -1   2   65.79   13.24
   9  -1  -2   73.45   15.08
   9  -1  -2   85.40   13.29
  -9  -1   2   78.68   12.41
  -9  -1   2   71.46    6.88
   9  -1  -2   78.58   10.23
   9   1  -2   57.48    5.84
   9   1  -2   72.26   12.41
   9   1  -2   75.75   16.15
  -9   1   2   54.38   11.75
  -9   1   2   64.70    8.65
  -9   1   2   83.24   14.16
   9   1  -2   94.03   14.80
   9   1  -2   84.32   12.17
   8  -1  -2 1530.15   66.00
   8  -1  -2 1496.06   64.55
  -8  -1   2 1519.76   53.51
   8  -1  -2 1490.71   64.72
  -8  -1   2 1598.71   66.00
  -8  -1   2 1512.02   62.99
   8  -1  -2 1470.66   55.41
   8  -1  -2 1486.41   60.50
   8   1  -2 1594.56   67.18
   8   1  -2 1509.81   64.13
   8   1  -2 1510.69   59.65
  -8   1   2 1483.81   55.94
  -8   1   2 1488.80   61.51
  -8   1   2 1450.02   62.30
   8   1  -2 1472.44   62.23
   8   1  -2 1485.24   52.92
  -7  -1   2  112.68   12.42
  -7  -1   2  101.43   10.78
  -7  -1   2  112.68   15.62
   7  -1  -2  140.58   14.67
   7  -1  -2  120.81    9.12
   7  -1  -2  127.89   16.89
   7  -1  -2  109.53   10.87
  -7  -1   2  137.54    8.13
   7  -1  -2  119.10   11.63
  -7   1   2  108.36    9.17
  -7   1   2  118.41   12.42
  -7   1   2   92.51   12.17
   7   1  -2  130.89   13.69
   7   1  -2  125.02   11.42
   7   1  -2  117.99    7.50
   7   1  -2  102.94   10.69
   6  -1  -2  282.99   20.18
  -6  -1   2  288.69   12.95
   6  -1  -2  277.83   17.30
   6  -1  -2  285.76   17.11
  -6  -1   2  280.28   17.89
  -6  -1   2  259.89   19.88
   6  -1  -2  292.13   14.52
   6  -1  -2  280.54   20.32
  -6  -1   2  279.77   16.71
  -6   1   2  274.03   17.36
   6   1  -2  285.40   19.21
   6   1  -2  267.00   16.76
  -6   1   2  281.50   17.91
   6   1  -2  295.43   12.76
  -6   1   2  261.75   14.32
   6   1  -2  301.13   16.52
   5  -1  -2  263.04   18.18
   5  -1  -2  280.04   16.17
  -5  -1   2  314.28   13.05
   5  -1  -2  305.73   14.57
   5  -1  -2  292.69   19.53
   5  -1  -2  304.38   16.82
  -5  -1   2  303.57   16.11
  -5  -1   2  291.30   17.07
  -5  -1   2  277.75   19.53
  -5   1   2  292.68   16.94
   5   1  -2  260.29   15.97
   5   1  -2  299.45   15.72
  -5   1   2  292.23   14.55
  -5   1   2  274.81   16.59
   5   1  -2  318.81   12.95
   5   1  -2  256.75   17.59
   4  -1  -2  708.59   27.64
  -4  -1   2  702.68   26.10
  -4  -1   2  685.10   28.37
   4  -1  -2  663.80   31.29
   4  -1  -2  710.77   31.88
  -4  -1   2  705.04   29.54
   4  -1  -2  753.42   29.70
   4  -1  -2  732.59   35.32
   4   1  -2  710.95   25.97
  -4   1   2  702.86   29.72
  -4   1   2  712.32   27.70
  -4   1   2  723.40   29.96
   4   1  -2  680.79   28.02
   4   1  -2  705.85   31.06
   3  -1  -2  349.25   17.87
  -3  -1   2  341.60   17.87
  -3  -1   2  335.94   15.16
   3  -1  -2  331.95   16.03
   3  -1  -2  320.49   14.79
  -3  -1   2  359.56   14.26
   3  -1  -2  327.57   17.30
   3  -1  -2  361.36   16.24
  -3  -1   2  334.19   15.79
   3   1  -2  337.39   14.94
  -3   1   2  343.47   16.41
   3   1  -2  331.12   13.66
  -3   1   2  354.82   16.47
   3   1  -2  326.29   15.51
   3   1  -2  323.49   17.19
  -3   1   2  317.92   14.84
   2  -1  -2 3616.65  121.51
  -2  -1   2 3581.70  120.83
   2  -1  -2 3719.20  123.04
   2  -1  -2 3560.76  122.05
  -2  -1   2 3543.99  121.28
   2  -1  -2 3691.77  122.31
  -2  -1   2 3526.24  123.03
   2   1  -2 3553.93  121.22
  -2   1   2 3654.00  121.61
  -2   1   2 3646.52  122.36
   2   1  -2 3613.07  122.66
  -2   1   2 3564.77  122.21
  -2   1   2 3718.23  123.25
   2   1  -2 3620.75  120.60
   2   1  -2 3835.69  120.68
   2   1  -2 3564.66  120.70
   1  -1  -2  548.41   20.14
  -1  -1   2  511.44   20.04
  -1  -1   2  537.15   19.83
   1  -1  -2  494.79   20.08
  -1  -1   2  501.43   18.97
   1  -1  -2  472.28   20.16
   1  -1  -2  548.17   20.33
  -1   1   2  530.38   20.26
   1   1  -2  548.81   19.50
   1   1  -2  511.20   19.11
   1   1  -2  552.23   20.25
  -1   1   2  496.82   20.01
  -1   1   2  503.91   20.21
   1   1  -2  500.91   18.86
   1   1  -2  534.67   19.95
  -1   1   2  490.65   20.39
   0  -1   2 1695.78   62.20
   0  -1  -2 1813.86   61.70
   0  -1  -2 1839.22   61.95
   0  -1   2 1886.84   60.24
   0  -1   2 1821.33   60.96
   0  -1  -2 1818.75   61.39
   0  -1   2 1782.46   59.57
   0  -1  -2 1813.77   60.24
   0   1   2 1797.37   61.83
   0   1   2 1829.84   61.42
   0   1  -2 1767.95   60.02
   0   1   2 1863.58   60.33
   0   1  -2 1791.65   59.57
   0   1   2 1738.75   61.53
   0   1  -2 1845.07   61.00
   0   1  -2 1712.28   62.48
   1  -1   2   88.45    4.62
  -1  -1  -2   82.92    4.49
  -1  -1  -2   80.64    6.04
   1  -1   2   81.72    4.95
  -1  -1  -2   77.19    5.91
  -1  -1  -2   88.95    6.25
   1  -1   2   85.68    7.04
   1  -1   2   81.00    6.24
   1   1   2   88.76    6.19
  -1   1  -2   88.85    7.06
  -1   1  -2   83.63    4.45
  -1   1  -2   83.10    7.03
   1   1   2   85.73    6.19
   1   1   2   91.54    4.67
   1   1   2   89.82    6.18
   2  -1   2  159.10    8.09
  -2  -1  -2  157.94    9.92
  -2  -1  -2  159.19   10.09
  -2  -1  -2  156.59    9.05
   2  -1   2  163.01    9.45
  -2  -1  -2  175.06    8.65
   2  -1   2  153.99   10.08
   2  -1   2  159.47    8.75
  -2  -1  -2  156.20    7.98
  -2   1  -2  166.60   10.38
   2   1   2  176.14    8.67
   2   1   2  153.22    9.56
  -2   1  -2  156.63    8.68
  -2   1  -2  159.04    8.07
   2   1   2  162.66    8.16
   2   1   2  140.23    9.27
  -2   1  -2  148.24    9.33
   3  -1   2   71.14    7.06
   3  -1   2   57.40    6.01
   3  -1   2   62.27    6.26
  -3  -1  -2   71.68    6.74
   3  -1   2   56.68    6.04
   3  -1   2   66.27    6.26
  -3  -1  -2   61.62    7.95
  -3  -1  -2   58.73    5.70
  -3  -1  -2   50.79    7.55
  -3   1  -2   76.15    8.64
  -3   1  -2   60.70    6.66
   3   1   2   67.46    7.38
  -3   1  -2   63.11    6.32
   3   1   2   57.77    5.44
   3   1   2   59.49    5.97
   3   1   2   70.90    7.46
   4  -1   2  124.65   10.07
  -4  -1  -2  112.55   10.13
  -4  -1  -2  121.62   10.24
   4  -1   2  127.46    9.20
   4  -1   2  121.09    9.76
   4  -1   2  105.29    9.50
  -4  -1  -2  115.56   10.36
  -4  -1  -2  131.71    8.09
   4  -1   2  135.61    8.85
  -4   1  -2  127.39   10.44
   4   1   2  125.14   12.19
   4   1   2  119.97    9.38
   4   1   2  122.95    7.95
  -4   1  -2  119.17    9.58
  -4   1  -2  107.65    8.62
   5  -1   2  200.16   13.80
  -5  -1  -2  181.71   13.93
   5  -1   2  182.28   11.45
   5  -1   2  194.33   13.21
  -5  -1  -2  178.21   14.06
   5  -1   2  203.36   13.87
  -5  -1  -2  194.69   10.74
  -5  -1  -2  199.99   14.28
  -5   1  -2  179.46   13.24
   5   1   2  203.42   14.19
  -5   1  -2  163.07   13.38
   5   1   2  183.63   13.87
  -5   1  -2  196.47   12.22
   5   1   2  216.86   11.07
  -6  -1  -2 2589.12  101.33
   6  -1   2 2723.86   96.70
   6  -1   2 2755.08  100.89
   6  -1   2 2741.18  100.69
   6  -1   2 2688.61   99.75
  -6  -1  -2 2754.71   95.44
   6  -1   2 2855.16  101.38
  -6  -1  -2 2933.75  101.88
  -6  -1  -2 2864.34  101.63
  -6   1  -2 2774.81  101.22
  -6   1  -2 2850.86   97.58
  -6   1  -2 2812.45  101.79
   6   1   2 2674.04  101.44
   6   1   2 2721.53  100.71
   6   1   2 2873.65  100.45
   6   1   2 2885.78   95.77
   7  -1   2   65.91   10.05
   7  -1   2   53.91    9.30
  -7  -1  -2   56.72   12.29
  -7  -1  -2   65.63   11.95
   7  -1   2   46.56    9.62
  -7  -1  -2   52.13    6.99
  -7  -1  -2   52.30   10.07
   7  -1   2   63.22   10.24
   7   1   2   65.77    6.87
  -7   1  -2   64.65    8.89
   7   1   2   56.66   10.13
   7   1   2   63.30   10.19
  -7   1  -2   45.18    9.38
   7   1   2   39.34    7.88
   8  -1   2 1313.12   57.30
   8  -1   2 1292.35   56.92
  -8  -1  -2 1409.09   50.70
  -8  -1  -2 1316.42   59.06
   8  -1   2 1312.42   51.84
  -8  -1  -2 1386.39   58.35
  -8  -1  -2 1378.90   57.92
   8  -1   2 1323.81   56.88
   8  -1   2 1442.59   58.95
   8   1   2 1412.47   50.52
  -8   1  -2 1417.49   53.11
   8   1   2 1502.20   59.76
   8   1   2 1402.58   62.56
  -8   1  -2 1364.79   58.76
   8   1   2 1331.00   57.09
  -8   1  -2 1311.47   58.22
   8   1   2 1414.47   57.36
   9  -1   2   48.55   10.51
   9  -1   2   52.47   12.22
   9  -1   2   48.01    7.97
  -9  -1  -2   46.28    7.24
   9  -1   2   33.06    9.44
  -9  -1  -2   32.41   10.36
   9  -1   2   26.74    8.36
  -9  -1  -2   41.07   10.50
   9   1   2   46.09   10.21
   9   1   2   46.84   10.75
  -9   1  -2   50.32    8.85
   9   1   2   44.04    6.62
  -9   1  -2   36.13   10.54
  -9   1  -2   14.09    9.36
   9   1   2   42.43    9.97
   9   1   2   36.19   11.13
 -10  -1  -2  545.46   34.93
  10  -1   2  643.86   34.10
 -10  -1  -2  590.98   35.33
  10  -1   2  618.59   35.78
  10  -1   2  567.07   27.34
 -10  -1  -2  585.74   25.54
  10   1   2  586.77   25.09
  10   1   2  583.12   36.74
 -10   1  -2  612.85   28.63
 -10   1  -2  603.24   35.48
  10   1   2  601.63   35.07
 -10   1  -2  527.82   34.51
  10   1   2  629.30   33.63
 -11  -1  -2   39.12   12.44
 -11  -1  -2   60.93    8.00
 -11  -1  -2   30.53   11.76
  11  -1   2   64.99   10.24
  11  -1   2   52.93   14.07
 -11   1  -2   71.57   10.42
 -11   1  -2   49.26   13.89
  11   1   2   55.99    7.16
 -11   1  -2   46.53   13.88
  11   1   2   54.54   14.69
 -12  -1  -2    9.12    4.62
 -12  -1  -2   -1.90   11.39
  12  -1   2   17.23   11.77
 -12  -1  -2    7.21    9.93
  12  -1   2   18.82    6.63
 -12  -1  -2    8.28    4.79
 -12   1  -2    5.12   12.39
  12   1   2    9.35   10.67
 -12   1  -2   11.62    6.93
 -13  -1  -2   11.13    4.46
  13  -1   2   -7.94   10.72
  13  -1   2   18.24    6.42
 -13  -1  -2   16.08   13.85
 -13  -1  -2    8.77   12.33
 -13   1  -2    3.83   11.63
  13   1   2   28.71   14.07
 -13   1  -2   16.92    7.38
 -13   1  -2   12.29   11.65
  14  -1   2  365.54   19.59
  14  -1   2  365.53   32.88
 -14  -1  -2  414.80   35.93
 -14  -1  -2  362.19   32.67
 -14   1  -2  407.47   21.85
 -14   1  -2  358.50   34.62
  14   1   2  410.29   33.14
 -14   1  -2  362.35   33.29
 -15  -1  -2    1.98   14.78
 -15  -1  -2   -3.22   13.29
  15  -1   2    8.89   15.01
 -15   1  -2   13.80    7.84
 -15   1  -2   11.94   17.17
 -15   1  -2    5.60   14.48
  15   1   2   15.33   14.66
 -16  -1  -2  597.96   46.66
 -16  -1  -2  638.68   49.52
  16  -1   2  694.96   47.57
 -16   1  -2  697.10   50.00
  16   1   2  740.54   47.32
 -16   1  -2  559.24   50.48
  17  -1   2    4.47   16.76
 -17  -1  -2   -8.17   16.67
  17   1   2   -9.41   16.32
 -17   1  -2  -22.76   18.99
 -18  -2   2   13.93   18.38
 -17   2   2  -20.59   15.56
 -16  -2   2  413.70   40.95
 -16  -2   2  416.67   36.37
  16  -2  -2  458.44   43.18
 -16   2   2  419.78   41.98
  16   2  -2  495.18   42.40
 -16   2   2  492.07   39.21
 -15  -2   2  163.73   24.55
  15  -2  -2   83.39   22.98
 -15  -2   2  113.79   24.82
 -15   2   2  107.98   24.72
 -15   2   2  138.49   25.10
  15   2  -2  138.17   25.30
 -15   2   2   91.00   12.49
 -14  -2   2  994.22   53.84
  14  -2  -2 1051.06   60.50
 -14  -2   2  898.28   56.66
  14  -2  -2 1022.89   41.65
  14   2  -2  978.33   58.67
 -14   2   2 1111.93   60.51
 -14   2   2  959.12   42.68
 -14   2   2 1052.38   56.19
  13  -2  -2  156.91   26.17
 -13  -2   2  115.42   20.38
 -13  -2   2  155.06   21.16
  13  -2  -2  143.59   13.07
 -13   2   2  152.14   13.87
 -13   2   2  159.34   25.20
  13   2  -2  187.48   27.69
 -13   2   2  163.83   22.65
  12  -2  -2  473.33   23.77
 -12  -2   2  459.18   30.06
 -12  -2   2  440.07   33.88
 -12   2   2  414.30   31.09
 -12   2   2  434.04   33.40
 -12   2   2  444.92   24.48
  11  -2  -2    7.95    6.19
  11  -2  -2    2.43   11.33
 -11  -2   2   22.03   12.02
 -11  -2   2   -3.97    7.74
 -11  -2   2   -3.40    8.49
  11   2  -2    0.99    7.58
 -11   2   2    5.06    8.35
 -11   2   2   23.56    8.16
  11   2  -2   13.64   13.21
 -11   2   2   -0.02    8.85
  10  -2  -2    3.04    9.19
 -10  -2   2   13.78    8.23
 -10  -2   2    0.11    7.64
  10  -2  -2    7.83    4.53
 -10  -2   2  -10.79    8.46
 -10   2   2    6.80    5.97
 -10   2   2   19.74    9.13
 -10   2   2   -4.15    7.46
  10   2  -2    9.34    6.33
  10   2  -2    8.41    9.40
   9  -2  -2   20.94   11.31
  -9  -2   2   37.28    9.04
   9  -2  -2   54.59   11.31
   9  -2  -2   38.32    7.72
  -9  -2   2   41.12   11.85
   9  -2  -2   24.69    9.06
   9  -2  -2   36.41    8.96
  -9  -2   2   36.48   12.21
  -9   2   2   40.48   10.78
   9   2  -2   47.86    9.67
  -9   2   2   41.69    7.97
   9   2  -2   38.71    8.60
  -9   2   2   59.10   11.98
   9   2  -2   32.35    9.47
  -8  -2   2 1423.61   61.47
   8  -2  -2 1408.59   65.73
   8  -2  -2 1325.06   51.53
  -8  -2   2 1313.47   57.61
   8  -2  -2 1281.41   59.85
  -8  -2   2 1326.81   54.55
   8  -2  -2 1309.12   55.67
   8   2  -2 1435.59   64.20
  -8   2   2 1257.99   56.22
  -8   2   2 1345.04   57.72
  -8   2   2 1388.15   52.42
   8   2  -2 1416.89   69.18
   8   2  -2 1380.78   54.14
   8   2  -2 1319.96   45.98
  -7  -2   2   26.32    6.90
   7  -2  -2   16.28    7.71
   7  -2  -2   20.01    5.15
   7  -2  -2   19.67    6.32
  -7  -2   2   14.20    8.79
  -7  -2   2   16.37    3.25
   7  -2  -2   26.46    8.32
  -7  -2   2   22.69    7.90
   7  -2  -2   11.34    5.29
   7   2  -2   17.26    5.92
  -7   2   2   17.00    8.23
   7   2  -2    6.86    4.28
   7   2  -2   20.53    2.91
  -7   2   2   14.54    5.68
  -7   2   2   14.67    5.60
   7   2  -2   13.00    6.71
   6  -2  -2 2494.40   89.45
   6  -2  -2 2573.18   92.80
  -6  -2   2 2543.39   90.67
  -6  -2   2 2616.43   97.55
   6  -2  -2 2633.87   92.96
   6  -2  -2 2774.10   97.42
  -6  -2   2 2599.16   93.48
  -6   2   2 2533.44   89.75
  -6   2   2 2469.57   93.02
   6   2  -2 2480.36   89.91
   6   2  -2 2594.32   85.08
  -6   2   2 2519.76   93.34
   6   2  -2 2325.24   94.13
   6   2  -2 2485.88   92.22
   5  -2  -2  308.19   19.24
  -5  -2   2  291.87   17.15
   5  -2  -2  280.77   19.01
  -5  -2   2  276.28   15.15
   5  -2  -2  300.65   15.33
  -5  -2   2  311.83   19.99
   5  -2  -2  281.24   16.64
   5  -2  -2  290.42   16.76
   5   2  -2  288.10   18.15
   5   2  -2  271.70   14.67
   5   2  -2  284.47   11.97
   5   2  -2  299.89   11.92
  -5   2   2  264.55   16.71
   5   2  -2  279.05   16.38
  -5   2   2  301.73   15.54
  -5   2   2  319.83   17.87
   4  -2  -2 2783.92   98.36
   4  -2  -2 2797.28   96.56
   4  -2  -2 2779.69  100.06
   4  -2  -2 2804.37   98.06
  -4  -2   2 2942.65  100.73
  -4  -2   2 2731.06   97.56
  -4  -2   2 2800.97   95.78
   4   2  -2 2646.17   93.28
  -4   2   2 2917.79  100.50
  -4   2   2 2794.56   96.57
   4   2  -2 2769.20   99.51
   4   2  -2 2760.07   93.13
   4   2  -2 2743.44   99.61
   4   2  -2 2885.65   95.67
  -4   2   2 2728.64   98.47
  -4   2   2 2834.18   98.47
   3  -2  -2 2275.84   79.66
   3  -2  -2 2193.41   78.23
   3  -2  -2 2189.69   77.37
  -3  -2   2 2229.96   75.87
  -3  -2   2 2299.85   79.74
  -3  -2   2 2252.34   77.51
   3  -2  -2 2226.05   78.41
  -3   2   2 2280.05   78.82
  -3   2   2 2299.89   79.62
   3   2  -2 2240.89   74.88
   3   2  -2 2193.20   77.36
   3   2  -2 2271.31   75.75
  -3   2   2 2161.73   77.31
   3   2  -2 2233.97   79.22
   3   2  -2 2057.26   75.13
  -3   2   2 2169.78   78.40
   2  -2  -2   11.52    3.55
   2  -2  -2   20.18    4.38
  -2  -2   2   13.94    2.67
  -2  -2   2   13.57    3.00
   2  -2  -2   19.13    4.28
   2  -2  -2   21.79    4.91
  -2  -2   2   12.67    3.22
  -2  -2   2   16.32    4.47
   2  -2  -2   12.98    3.52
  -2   2   2   20.07    4.66
  -2   2   2   11.44    3.76
   2   2  -2   17.85    2.76
   2   2  -2   23.52    3.87
   2   2  -2   16.78    3.75
  -2   2   2   12.84    3.69
   2   2  -2   16.77    4.29
  -1  -2   2  705.49   24.15
  -1  -2   2  690.27   24.31
   1  -2  -2  677.12   26.49
   1  -2  -2  676.72   26.08
   1  -2  -2  671.75   26.33
  -1  -2   2  707.97   26.17
  -1  -2   2  627.58   26.14
   1  -2  -2  680.88   26.42
   1   2  -2  726.52   24.53
  -1   2   2  664.12   26.28
  -1   2   2  701.69   26.81
  -1   2   2  711.26   26.36
   1   2  -2  695.62   25.95
   1   2  -2  672.27   26.11
   0  -2  -2 1353.38   50.88
   0  -2   2 1503.83   49.95
   0  -2   2 1446.39   51.52
   0  -2  -2 1480.10   50.32
   0  -2   2 1501.51   50.27
   0   2   2 1401.81   50.96
   0   2   2 1431.93   51.11
   0   2  -2 1514.97   50.27
   0   2   2 1449.64   50.27
   0   2   2 1464.01   51.18
   0   2  -2 1462.29   50.11
   0   2  -2 1488.27   51.63
   1  -2   2   47.76    5.76
   1  -2   2   51.35    5.58
  -1  -2  -2   39.34    4.10
  -1  -2  -2   41.97    4.63
   1  -2   2   44.78    4.24
   1  -2   2   41.13    3.08
  -1  -2  -2   41.35    4.51
  -1  -2  -2   44.80    5.17
   1   2   2   40.95    4.41
  -1   2  -2   43.05    4.10
  -1   2  -2   35.04    2.83
  -1   2  -2   47.46    5.90
   1   2   2   47.28    5.10
  -1   2  -2   42.92    5.57
   1   2   2   44.00    4.24
   1   2   2   50.35    5.42
   2  -2   2 4157.45  139.59
   2  -2   2 3953.51  138.94
  -2  -2  -2 4106.92  139.78
  -2  -2  -2 4170.34  137.96
   2  -2   2 4252.47  138.17
  -2  -2  -2 4094.38  139.05
   2  -2   2 4014.37  137.12
  -2  -2  -2 4084.55  137.65
   2   2   2 4155.38  138.10
  -2   2  -2 4219.79  137.82
   2   2   2 4159.43  139.16
  -2   2  -2 4208.59  139.87
   2   2   2 4064.81  139.80
   2   2   2 4207.53  138.00
  -2   2  -2 4146.59  139.55
  -2   2  -2 4158.09  137.27
   3  -2   2  304.87   14.33
  -3  -2  -2  306.36   14.78
   3  -2   2  322.64   16.18
  -3  -2  -2  312.09   13.56
  -3  -2  -2  321.59   14.08
  -3  -2  -2  328.04   17.40
  -3  -2  -2  304.69   16.45
   3  -2   2  330.68   15.50
   3  -2   2  321.89   15.28
  -3   2  -2  322.67   15.83
   3   2   2  321.30   15.30
   3   2   2  279.29   16.22
  -3   2  -2  316.80   14.74
   3   2   2  279.28   15.64
  -3   2  -2  343.15   15.10
  -3   2  -2  331.13   16.82
   4  -2   2 3806.72  132.48
   4  -2   2 3814.90  134.30
  -4  -2  -2 4011.11  133.55
  -4  -2  -2 3708.13  134.20
   4  -2   2 3700.28  133.58
  -4  -2  -2 3928.80  135.79
  -4  -2  -2 4010.88  131.00
  -4  -2  -2 3990.79  130.88
   4  -2   2 3947.86  132.73
  -4   2  -2 3965.76  135.16
  -4   2  -2 4056.59  133.53
   4   2   2 3818.96  135.46
  -4   2  -2 3908.92  133.32
   4   2   2 3663.04  133.16
   4   2   2 4026.76  135.15
  -4   2  -2 4008.44  133.48
  -5  -2  -2   13.71    6.49
  -5  -2  -2   11.46    3.65
   5  -2   2   15.36    5.49
   5  -2   2   16.96    4.86
  -5  -2  -2    8.18    5.27
  -5  -2  -2   14.23    5.81
  -5  -2  -2   10.56    3.93
   5  -2   2   13.07    5.19
   5  -2   2   10.04    5.11
   5  -2   2    9.44    4.28
  -5   2  -2    9.67    5.24
   5   2   2   17.77    5.49
  -5   2  -2    3.73    5.01
  -5   2  -2    9.77    5.01
   5   2   2   23.59    5.99
   5   2   2   11.74    5.90
   6  -2   2  295.11   18.47
   6  -2   2  280.92   18.25
  -6  -2  -2  263.79   13.59
   6  -2   2  270.75   17.41
  -6  -2  -2  274.66   18.83
  -6  -2  -2  262.23   17.98
   6  -2   2  290.48   15.48
  -6  -2  -2  282.56   13.23
   6  -2   2  310.79   17.37
  -6  -2  -2  272.43   18.34
   6   2   2  296.52   18.24
   6   2   2  251.43   17.42
   6   2   2  244.91   12.72
   6   2   2  265.84   18.45
  -6   2  -2  271.97   17.97
  -6   2  -2  307.64   16.57
  -6   2  -2  292.71   18.94
   7  -2   2   34.58    7.64
   7  -2   2   38.69    6.73
  -7  -2  -2   37.46    9.58
  -7  -2  -2   38.86    5.84
   7  -2   2   63.00   10.77
  -7  -2  -2   34.24    8.19
  -7  -2  -2   45.96    9.99
   7  -2   2   44.23    9.77
  -7  -2  -2   39.96    5.42
   7  -2   2   35.02    7.06
  -7   2  -2   31.85    8.49
   7   2   2   21.57    7.17
   7   2   2   30.10    4.91
  -7   2  -2   40.03    7.90
  -7   2  -2   37.99    9.96
   7   2   2   46.55    8.83
   7   2   2   48.95    9.30
  -8  -2  -2  121.39    8.74
  -8  -2  -2  111.97   15.49
   8  -2   2   90.81   14.75
  -8  -2  -2  111.22    8.18
   8  -2   2  108.93   10.34
   8  -2   2  133.39   18.92
   8  -2   2  127.95   16.01
  -8  -2  -2  124.60   15.41
  -8  -2  -2  115.71   15.90
   8  -2   2   90.02   12.35
   8   2   2  118.14   14.82
  -8   2  -2  136.70   17.10
   8   2   2  138.75   13.61
   8   2   2   96.27   16.02
  -8   2  -2  136.44   17.07
  -8   2  -2  108.12   11.44
  -9  -2  -2  155.49    9.89
   9  -2   2  135.94   17.07
  -9  -2  -2  182.21   17.47
   9  -2   2  161.39   19.38
   9  -2   2  166.62   17.73
  -9  -2  -2  149.52    9.53
   9  -2   2  132.96   14.28
  -9  -2  -2  155.60   18.20
   9  -2   2  157.11   12.40
  -9  -2  -2  162.64   19.91
  -9   2  -2  127.13   12.99
   9   2   2  146.46   17.47
   9   2   2  154.43   17.05
   9   2   2  147.23   18.70
   9   2   2  151.01   16.29
  -9   2  -2  162.85   17.93
  -9   2  -2  122.95   16.56
 -10  -2  -2  814.03   31.03
 -10  -2  -2  808.61   43.61
 -10  -2  -2  780.20   41.64
  10  -2   2  854.66   43.41
 -10  -2  -2  784.33   30.55
  10  -2   2  751.67   39.97
 -10  -2  -2  787.92   41.44
  10  -2   2  768.42   34.98
  10   2   2  835.01   40.74
 -10   2  -2  787.66   36.30
  10   2   2  706.41   39.69
  10   2   2  895.06   44.32
 -10   2  -2  805.45   43.11
 -10   2  -2  801.40   43.06
 -11  -2  -2   77.05    6.65
  11  -2   2   64.66   15.00
  11  -2   2   50.45    9.94
 -11  -2  -2   84.52   15.88
 -11  -2  -2   55.35   15.61
 -11  -2  -2   67.73    6.45
 -11   2  -2   77.16   15.38
  11   2   2   54.74   14.13
 -11   2  -2   42.82   12.43
 -11   2  -2   78.34   12.18
  12  -2   2 1098.49   54.14
 -12  -2  -2 1077.71   53.26
  12  -2   2 1015.43   43.80
 -12  -2  -2 1012.88   55.11
 -12   2  -2  923.28   56.33
 -12   2  -2  966.73   44.49
  12   2   2 1016.32   52.83
 -13  -2  -2   90.67   21.61
 -13  -2  -2  128.42   22.09
  13  -2   2  129.87   14.65
  13  -2   2  134.96   21.55
  13   2   2  119.55   19.58
 -13   2  -2   97.49   20.28
 -13   2  -2  100.49   20.99
  14  -2   2  315.28   19.84
 -14  -2  -2  323.23   30.72
  14  -2   2  288.89   29.49
 -14  -2  -2  330.08   32.76
 -14   2  -2  274.12   29.87
  14   2   2  285.10   29.53
 -14   2  -2  267.36   29.34
 -15  -2  -2    1.31   14.15
 -15  -2  -2  -17.40   12.07
  15  -2   2   -8.22   12.25
  15   2   2    5.70   13.42
 -15   2  -2   13.83   15.30
 -15   2  -2   -8.05   13.36
 -16  -2  -2   -1.40   14.41
  16  -2   2  -16.80   13.87
 -16  -2  -2   35.51   19.87
 -16   2  -2   -8.54   14.89
 -16   2  -2    5.15   15.07
  16   2   2   10.97   14.57
  17  -2   2   59.38   20.26
 -17  -2  -2   25.52   19.25
  17   2   2   37.83   19.36
 -18  -3   2  195.49   30.98
 -17  -3   2   77.37   23.58
 -17   3   2   53.54   22.62
 -16  -3   2  171.55   26.58
  16  -3  -2  197.91   33.12
 -16  -3   2  206.06   31.71
 -16   3   2  192.20   31.54
  16   3  -2  198.11   31.50
 -15  -3   2   26.09   17.00
  15  -3  -2    8.44   16.07
 -15  -3   2   39.64   14.51
  15   3  -2    9.91   15.40
 -15   3   2   22.23   14.62
 -15   3   2   20.29    8.96
 -15   3   2   16.64   13.76
 -14  -3   2   34.02   13.13
  14  -3  -2   17.74    7.51
 -14  -3   2   37.17   15.86
  14  -3  -2   -1.28   15.64
 -14   3   2    7.55   11.92
 -14   3   2   65.84   18.18
 -14   3   2   40.11    9.99
  14   3  -2   41.02   18.66
 -13  -3   2   15.51   12.46
  13  -3  -2   39.72   15.84
 -13  -3   2   -3.10    8.86
  13  -3  -2    4.35    6.32
  13   3  -2   -9.76    9.71
 -13   3   2    4.65   10.94
 -13   3   2    1.79    6.95
 -13   3   2   11.66   11.45
  12  -3  -2  556.60   28.06
  12  -3  -2  508.01   42.06
 -12  -3   2  497.91   37.13
 -12  -3   2  578.97   41.68
 -12  -3   2  547.09   33.75
 -12   3   2  557.22   38.38
  12   3  -2  641.28   45.75
 -12   3   2  554.35   37.40
 -11  -3   2  315.93   22.74
 -11  -3   2  295.19   26.08
  11  -3  -2  304.20   18.80
 -11  -3   2  263.11   25.82
  11  -3  -2  309.34   28.57
  11   3  -2  258.11   20.45
 -11   3   2  296.43   25.60
 -11   3   2  291.15   19.62
 -11   3   2  241.23   23.73
  11   3  -2  280.72   27.66
 -10  -3   2 1433.52   61.45
  10  -3  -2 1475.56   58.00
 -10  -3   2 1478.87   66.59
  10  -3  -2 1503.64   69.42
 -10  -3   2 1475.48   68.68
 -10   3   2 1444.06   65.72
  10   3  -2 1542.20   61.63
 -10   3   2 1456.21   58.90
 -10   3   2 1509.94   65.55
  -9  -3   2  203.75   20.41
   9  -3  -2  180.70   18.77
  -9  -3   2  198.89   16.17
   9  -3  -2  206.30   21.66
   9  -3  -2  165.23   16.05
  -9  -3   2  182.24   21.26
   9  -3  -2  168.19   16.10
   9  -3  -2  170.57   13.48
   9   3  -2  201.64   19.07
   9   3  -2  164.68   16.66
   9   3  -2  170.92   14.59
  -9   3   2  166.73   17.63
  -9   3   2  167.59   17.26
  -9   3   2  186.69   14.77
   8  -3  -2 1339.91   50.85
  -8  -3   2 1261.19   55.65
  -8  -3   2 1313.92   51.94
   8  -3  -2 1187.88   57.48
  -8  -3   2 1248.82   58.86
   8  -3  -2 1281.03   57.57
   8  -3  -2 1272.60   58.99
   8  -3  -2 1274.20   64.14
   8   3  -2 1236.02   50.75
  -8   3   2 1316.20   55.81
  -8   3   2 1272.99   51.05
   8   3  -2 1274.02   62.21
  -8   3   2 1314.56   55.61
  -7  -3   2  107.21   13.58
  -7  -3   2  128.48   17.94
   7  -3  -2  121.38   10.40
   7  -3  -2  102.46   13.63
   7  -3  -2  118.07   14.51
   7  -3  -2  130.04   12.12
   7  -3  -2  124.82   16.74
  -7  -3   2  121.78   10.75
   7   3  -2   96.78    9.38
  -7   3   2  115.26   14.24
   7   3  -2  118.04   12.08
  -7   3   2  105.63   10.41
   7   3  -2  107.60   14.91
  -7   3   2  133.94   13.50
   6  -3  -2  100.04   12.24
   6  -3  -2   85.84   11.63
  -6  -3   2   91.64   14.02
  -6  -3   2   98.00   12.21
   6  -3  -2   83.31   13.31
   6  -3  -2   76.95   11.81
  -6  -3   2   84.85    8.60
   6  -3  -2   89.41    9.22
   6   3  -2   90.94    9.07
  -6   3   2   99.97   13.50
  -6   3   2   89.80   12.00
  -6   3   2   75.52   10.84
  -6   3   2   97.28    9.59
   6   3  -2   66.91   11.15
   6   3  -2   96.40   10.39
   5  -3  -2    9.10    4.89
   5  -3  -2   13.19    5.52
   5  -3  -2    6.25    5.82
  -5  -3   2   18.88    6.33
  -5  -3   2   10.55    4.06
   5  -3  -2   14.01    5.45
  -5  -3   2   11.10    5.89
  -5   3   2    5.13    5.21
   5   3  -2   10.51    4.75
  -5   3   2   12.18    5.19
  -5   3   2   10.13    5.92
   5   3  -2   12.41    5.49
   5   3  -2    9.56    3.77
  -5   3   2   15.92    6.19
   5   3  -2   10.15    2.24
   4  -3  -2 5572.56  186.07
  -4  -3   2 5606.24  185.59
   4  -3  -2 5140.08  183.51
  -4  -3   2 5432.13  180.26
  -4  -3   2 5591.96  183.59
   4  -3  -2 5412.33  183.94
   4  -3  -2 5419.41  182.79
  -4   3   2 5365.59  184.55
  -4   3   2 5598.67  185.53
  -4   3   2 5271.20  182.64
   4   3  -2 5490.34  178.34
  -4   3   2 5361.02  184.14
   4   3  -2 5279.27  179.81
   4   3  -2 5299.60  178.17
   4   3  -2 5417.45  185.19
   3  -3  -2   21.35    5.20
   3  -3  -2   33.31    6.64
   3  -3  -2   24.10    4.97
  -3  -3   2   21.82    4.84
  -3  -3   2   12.68    2.86
  -3  -3   2   18.68    3.26
   3  -3  -2   27.31    5.43
   3  -3  -2   23.37    5.28
  -3  -3   2   18.03    5.35
  -3   3   2   16.10    4.87
  -3   3   2   16.34    5.01
   3   3  -2   20.62    4.57
  -3   3   2   12.85    4.45
   3   3  -2   22.53    5.15
   3   3  -2   18.60    2.96
   3   3  -2   23.74    3.55
  -3   3   2   29.94    5.81
   2  -3  -2 8803.77  296.33
   2  -3  -2 9120.11  296.84
  -2  -3   2 9219.72  296.80
   2  -3  -2 9119.35  296.99
  -2  -3   2 8960.57  294.62
   2  -3  -2 8953.24  296.36
  -2  -3   2 9088.69  292.42
  -2  -3   2 8324.01  294.63
   2  -3  -2 8776.88  296.40
   2   3  -2 9191.70  295.27
   2   3  -2 9241.24  294.33
   2   3  -2 9105.77  292.26
  -2   3   2 8590.83  296.21
  -2   3   2 9198.58  296.95
  -2   3   2 8828.19  296.29
  -2   3   2 8717.96  296.54
   1  -3  -2  994.22   38.49
  -1  -3   2 1061.62   38.53
   1  -3  -2 1034.20   38.53
  -1  -3   2 1068.72   36.17
   1  -3  -2 1010.61   38.58
   1  -3  -2 1034.69   38.68
  -1  -3   2 1042.22   35.08
  -1  -3   2 1068.35   38.19
   1   3  -2 1063.10   38.46
   1   3  -2 1069.54   38.00
  -1   3   2 1025.46   38.78
   1   3  -2 1072.58   35.26
   1   3  -2  993.95   36.59
  -1   3   2 1071.77   38.73
  -1   3   2 1015.50   38.48
  -1   3   2 1004.59   38.66
   0  -3   2 9772.73  315.74
   0  -3  -2 9440.61  315.50
   0  -3   2 9657.75  315.16
   0  -3  -2 9319.48  315.64
   0  -3   2 9090.66  313.73
   0  -3  -2 9705.01  315.21
   0  -3  -2 9911.97  315.91
   0  -3  -2 9592.67  315.34
   0   3  -2 9629.86  311.82
   0   3  -2 9539.30  314.92
   0   3  -2 9816.20  313.75
   0   3   2 9578.54  315.64
   0   3   2 9568.61  315.75
   0   3   2 9488.28  315.18
   0   3  -2 9577.09  315.71
  -1  -3  -2 5785.30  190.23
  -1  -3  -2 5643.41  190.16
   1  -3   2 5861.00  190.41
   1  -3   2 5671.38  187.46
   1  -3   2 5764.82  191.30
  -1  -3  -2 5693.52  190.33
   1  -3   2 5712.87  190.29
  -1  -3  -2 5618.12  191.19
   1  -3   2 5720.88  187.55
  -1   3  -2 5683.76  187.59
   1   3   2 5576.72  191.17
  -1   3  -2 5739.91  191.56
   1   3   2 5755.71  190.41
  -1   3  -2 5740.75  190.07
   1   3   2 5692.13  190.30
   1   3   2 5874.82  190.49
  -1   3  -2 5947.24  190.36
   2  -3   2 2327.52   82.37
  -2  -3  -2 2404.98   83.04
   2  -3   2 2336.57   82.06
   2  -3   2 2293.80   79.48
  -2  -3  -2 2359.45   81.48
  -2  -3  -2 2345.35   80.67
  -2  -3  -2 2349.39   81.18
   2  -3   2 2435.60   81.90
   2   3   2 2340.55   80.69
   2   3   2 2376.90   83.15
  -2   3  -2 2314.60   79.68
   2   3   2 2325.28   81.43
  -2   3  -2 2443.18   82.54
  -2   3  -2 2407.26   83.04
  -2   3  -2 2342.71   81.18
   2   3   2 2448.49   81.81
  -3  -3  -2    6.93    4.35
   3  -3   2    8.73    3.72
   3  -3   2    1.59    3.48
  -3  -3  -2    4.88    2.57
   3  -3   2    5.14    3.75
  -3  -3  -2    3.16    3.14
   3  -3   2    5.97    3.01
  -3  -3  -2    0.07    3.53
   3   3   2    3.85    2.56
  -3   3  -2    2.67    3.92
   3   3   2    4.79    3.71
  -3   3  -2    6.43    3.80
  -3   3  -2    3.34    2.70
   3   3   2   10.02    4.89
   3   3   2    0.75    3.32
  -3   3  -2    1.43    2.65
   4  -3   2  165.29   12.40
   4  -3   2  162.35   10.27
  -4  -3  -2  190.51   11.75
  -4  -3  -2  151.65   12.79
  -4  -3  -2  163.64    8.66
  -4  -3  -2  164.18    8.85
  -4  -3  -2  193.10   12.62
   4  -3   2  147.21   11.42
   4  -3   2  168.39   11.97
  -4   3  -2  155.27   12.16
   4   3   2  144.63   10.91
   4   3   2  158.22   11.45
  -4   3  -2  142.46   10.68
  -4   3  -2  156.79   10.77
  -4   3  -2  177.45   12.00
   4   3   2  155.35   12.58
   5  -3   2  505.53   22.89
  -5  -3  -2  512.03   19.93
  -5  -3  -2  482.13   23.87
  -5  -3  -2  472.18   24.15
   5  -3   2  484.05   22.89
   5  -3   2  461.10   24.13
  -5  -3  -2  512.51   19.96
   5  -3   2  451.75   24.24
  -5  -3  -2  507.86   26.20
  -5   3  -2  467.67   23.44
  -5   3  -2  495.13   23.74
   5   3   2  534.55   26.44
   5   3   2  455.75   23.78
  -5   3  -2  476.21   23.80
   5   3   2  500.33   24.20
  -5   3  -2  522.45   25.77
   6  -3   2 3507.12  126.01
   6  -3   2 3638.82  125.50
  -6  -3  -2 3650.70  130.23
  -6  -3  -2 3678.23  128.30
   6  -3   2 3538.45  127.47
   6  -3   2 3397.55  128.17
   6  -3   2 3668.13  128.48
  -6  -3  -2 3701.86  121.20
  -6  -3  -2 3433.50  120.74
  -6  -3  -2 3543.37  127.51
   6   3   2 3473.23  127.69
  -6   3  -2 3787.28  130.43
   6   3   2 3652.43  130.19
  -6   3  -2 3769.20  128.05
  -6   3  -2 3581.56  127.83
  -6   3  -2 3682.13  126.59
   6   3   2 3650.46  128.08
  -7  -3  -2  144.69    8.38
   7  -3   2  135.93   12.04
  -7  -3  -2  148.69   14.14
   7  -3   2  146.46   13.31
  -7  -3  -2  146.29   17.33
   7  -3   2  159.64   15.04
  -7  -3  -2  138.55    8.22
   7  -3   2  152.04   11.52
  -7  -3  -2  165.71   15.27
   7  -3   2  149.55   13.87
  -7   3  -2  162.31   15.15
   7   3   2  126.39   13.95
  -7   3  -2  130.09   14.48
  -7   3  -2  152.30   12.83
   7   3   2  151.79   13.68
   7   3   2  152.23   13.90
   8  -3   2 2004.85   77.21
  -8  -3  -2 1830.79   65.01
   8  -3   2 1890.63   70.77
  -8  -3  -2 1935.09   77.00
  -8  -3  -2 1768.20   76.32
  -8  -3  -2 1927.99   64.91
  -8  -3  -2 1924.06   74.94
   8  -3   2 1800.32   75.39
   8  -3   2 1855.61   73.48
   8  -3   2 1863.72   75.14
  -8   3  -2 1861.78   76.38
   8   3   2 1884.19   74.98
  -8   3  -2 1881.62   71.91
  -8   3  -2 2002.46   76.41
   8   3   2 1947.13   77.45
   8   3   2 1855.23   74.59
   9  -3   2  387.45   26.30
   9  -3   2  427.02   23.02
  -9  -3  -2  435.88   29.13
   9  -3   2  442.58   36.05
   9  -3   2  405.08   24.94
   9  -3   2  428.29   27.87
  -9  -3  -2  432.87   26.78
  -9  -3  -2  427.80   17.19
  -9  -3  -2  479.49   29.09
  -9   3  -2  419.01   28.33
  -9   3  -2  386.24   27.03
   9   3   2  440.48   30.33
  -9   3  -2  456.07   24.69
   9   3   2  405.37   29.66
 -10  -3  -2  841.01   44.53
  10  -3   2  887.84   38.94
 -10  -3  -2  836.86   43.80
 -10  -3  -2  848.72   46.52
  10  -3   2  965.08   47.43
  10  -3   2  843.10   43.97
  10   3   2  944.74   44.94
 -10   3  -2  824.88   44.97
 -10   3  -2  960.66   47.70
  10   3   2  869.16   43.60
 -10   3  -2  882.74   40.87
 -11  -3  -2    2.61    9.54
 -11  -3  -2    0.96    8.08
  11  -3   2   21.36   10.03
 -11  -3  -2  -17.71    6.93
  11  -3   2   23.18    7.87
 -11   3  -2   -3.64    8.63
 -11   3  -2   15.77    7.88
 -11   3  -2    7.89   10.57
  11   3   2   21.31   10.32
  12  -3   2   10.46    7.21
 -12  -3  -2   -0.10   10.87
  12  -3   2   -5.52    9.33
 -12  -3  -2    7.66    8.74
 -12   3  -2    4.48   10.41
 -12   3  -2    2.99   17.10
 -12   3  -2    7.91    8.52
  12   3   2   -4.81    9.11
  13  -3   2   39.85   14.73
 -13  -3  -2   42.72   15.74
  13  -3   2   36.22    9.98
 -13  -3  -2   48.42   14.69
  13   3   2   43.68   14.39
 -13   3  -2   64.44   11.91
 -13   3  -2   48.37   17.11
 -13   3  -2   89.75   20.41
 -14  -3  -2  208.69   29.47
  14  -3   2  246.20   29.83
  14  -3   2  214.23   19.86
 -14  -3  -2  249.51   29.20
 -14   3  -2  252.67   32.82
 -14   3  -2  192.96   18.11
 -14   3  -2  207.24   29.28
  14   3   2  268.53   28.59
 -15  -3  -2  121.44   23.65
 -15  -3  -2  162.80   26.90
  15  -3   2  172.00   26.57
 -15   3  -2  171.44   28.82
  15   3   2   99.36   21.98
 -15   3  -2  167.04   18.03
 -15   3  -2  125.49   24.12
 -16  -3  -2  485.75   39.22
  16  -3   2  515.56   41.84
 -16  -3  -2  456.99   43.63
 -16   3  -2  382.93   34.55
  16   3   2  558.59   40.96
 -16   3  -2  471.47   42.87
 -16   3  -2  498.40   40.97
 -17  -3  -2  191.77   30.23
  17  -3   2  185.66   29.89
  17   3   2  172.16   28.40
 -18  -4   2  -21.72   18.43
 -17  -4   2   51.25   19.01
  16  -4  -2  309.43   38.82
 -16  -4   2  347.93   31.01
 -16  -4   2  258.56   36.04
 -16   4   2  328.43   23.81
  16   4  -2  359.01   36.86
 -16   4   2  336.12   35.97
 -16   4   2  306.61   39.16
 -15  -4   2  124.74   24.05
  15  -4  -2  143.74   27.92
 -15  -4   2  181.28   23.65
  15   4  -2  130.48   25.40
 -15   4   2  108.71   15.47
 -15   4   2  142.53   25.72
 -15   4   2  180.87   28.30
  14  -4  -2  531.36   43.64
  14  -4  -2  585.42   31.47
 -14  -4   2  506.90   41.58
 -14   4   2  510.05   31.03
  14   4  -2  574.25   43.51
 -14   4   2  564.07   40.16
 -14   4   2  599.93   43.52
  13  -4  -2  196.28   18.94
 -13  -4   2  201.86   27.87
 -13  -4   2  202.24   21.07
  13  -4  -2  199.98   28.22
 -13  -4   2  184.94   25.98
  13   4  -2  186.28   28.38
 -13   4   2  184.76   26.21
 -13   4   2  189.20   18.37
 -13   4   2  186.20   27.00
  12  -4  -2  242.18   18.39
 -12  -4   2  234.42   21.08
 -12  -4   2  248.42   26.45
 -12  -4   2  223.77   24.73
  12  -4  -2  271.53   28.40
 -12   4   2  221.79   28.04
 -12   4   2  278.41   26.78
 -12   4   2  254.53   20.19
 -11  -4   2  148.81   18.25
 -11  -4   2  128.71   20.56
  11  -4  -2  179.39   23.86
 -11  -4   2  150.87   22.01
  11  -4  -2  145.95   14.35
 -11   4   2  162.14   20.67
  11   4  -2  136.91   14.72
 -11   4   2  166.65   22.60
 -11   4   2  148.31   17.33
 -10  -4   2   32.59   11.55
 -10  -4   2   23.80   10.99
  10  -4  -2   29.19   12.09
  10  -4  -2   15.26    6.82
 -10  -4   2    2.21    6.23
  10   4  -2   25.90    7.11
 -10   4   2   16.68    9.45
 -10   4   2   30.32   10.46
 -10   4   2   23.26    8.33
   9  -4  -2  424.88   22.91
   9  -4  -2  356.72   24.19
  -9  -4   2  466.44   30.69
   9  -4  -2  427.27   25.80
   9  -4  -2  364.74   27.27
   9  -4  -2  356.69   27.72
  -9  -4   2  402.18   27.28
   9   4  -2  356.06   26.65
   9   4  -2  390.25   22.23
  -9   4   2  400.79   23.35
  -9   4   2  397.80   26.80
   9   4  -2  387.33   25.40
  -9   4   2  395.28   26.89
   8  -4  -2 1344.50   58.22
  -8  -4   2 1315.78   61.86
   8  -4  -2 1388.60   58.34
   8  -4  -2 1434.85   55.62
  -8  -4   2 1456.35   55.40
  -8  -4   2 1405.95   60.13
   8  -4  -2 1309.82   62.03
   8  -4  -2 1525.36   63.03
  -8   4   2 1366.53   59.73
  -8   4   2 1490.71   56.66
  -8   4   2 1404.97   59.90
   8   4  -2 1361.78   59.50
   8   4  -2 1296.53   60.08
   8   4  -2 1388.10   54.40
   7  -4  -2 1354.31   56.09
  -7  -4   2 1362.81   52.48
   7  -4  -2 1204.82   58.16
   7  -4  -2 1372.68   56.37
  -7  -4   2 1421.33   57.61
   7  -4  -2 1359.47   53.73
   7  -4  -2 1414.88   58.98
  -7  -4   2 1383.81   59.44
   7   4  -2 1419.84   52.37
  -7   4   2 1343.02   56.76
  -7   4   2 1359.58   57.29
   7   4  -2 1325.56   58.39
   7   4  -2 1386.71   56.97
  -7   4   2 1404.27   58.99
  -7   4   2 1358.22   54.20
   6  -4  -2 2979.85  124.26
   6  -4  -2 3329.09  115.99
   6  -4  -2 3313.16  117.89
   6  -4  -2 3235.65  117.86
  -6  -4   2 3314.05  113.59
  -6  -4   2 3387.32  118.60
  -6  -4   2 3383.21  125.50
  -6   4   2 3264.96  119.80
   6   4  -2 3293.09  113.09
   6   4  -2 3339.85  118.51
  -6   4   2 3408.72  116.52
  -6   4   2 3232.82  118.26
   6   4  -2 3194.05  119.69
  -6   4   2 3308.75  123.69
   5  -4  -2  395.30   20.45
  -5  -4   2  393.36   17.63
   5  -4  -2  351.43   20.40
  -5  -4   2  396.52   22.56
  -5  -4   2  381.68   21.10
   5  -4  -2  405.50   21.43
   5  -4  -2  378.98   22.95
   5   4  -2  408.40   22.75
   5   4  -2  372.38   17.02
   5   4  -2  374.45   16.61
  -5   4   2  419.92   21.80
  -5   4   2  389.88   20.37
   5   4  -2  403.19   14.68
  -5   4   2  394.74   22.42
  -5   4   2  370.09   21.38
   5   4  -2  395.06   21.40
  -4  -4   2 2105.15   78.09
   4  -4  -2 2119.24   77.13
   4  -4  -2 2092.61   76.94
   4  -4  -2 2060.98   76.92
  -4  -4   2 2088.72   72.23
  -4  -4   2 2159.49   71.31
   4  -4  -2 2100.75   76.36
   4  -4  -2 2106.73   78.78
  -4  -4   2 2113.17   76.29
   4   4  -2 2090.45   78.21
  -4   4   2 2166.57   78.36
  -4   4   2 2012.45   77.54
   4   4  -2 2078.64   71.21
  -4   4   2 2084.12   77.24
   4   4  -2 2121.88   72.03
   4   4  -2 2225.61   77.45
  -4   4   2 2170.39   76.72
   3  -4  -2   75.72   10.04
  -3  -4   2   71.29    7.83
   3  -4  -2   81.50    8.93
   3  -4  -2   73.32   10.13
  -3  -4   2   49.61    5.53
  -3  -4   2   54.24    3.99
   3  -4  -2   47.04    6.85
  -3  -4   2   67.21    7.60
   3  -4  -2   63.61    8.02
   3   4  -2   57.33    7.93
  -3   4   2   73.40    8.78
  -3   4   2   74.95    9.43
  -3   4   2   55.74    7.54
   3   4  -2   55.67    3.92
   3   4  -2   60.96    5.11
   3   4  -2   75.99    9.04
  -2  -4   2  202.04   12.40
   2  -4  -2  214.74   12.28
  -2  -4   2  205.19   10.84
   2  -4  -2  199.29   11.93
   2  -4  -2  214.28   12.85
   2  -4  -2  181.70   11.89
  -2  -4   2  191.16   10.46
  -2   4   2  167.16   11.65
   2   4  -2  173.33   10.87
  -2   4   2  200.44   11.93
  -2   4   2  201.74   12.27
  -2   4   2  195.70   12.16
   2   4  -2  215.00   12.61
   2   4  -2  205.35   10.37
   1  -4  -2   88.14    8.01
  -1  -4   2  106.91    8.38
  -1  -4   2   94.63    7.19
  -1  -4   2   99.36    6.40
  -1  -4   2   93.87    4.28
   1  -4  -2   84.29    7.52
   1  -4  -2   85.51    7.91
   1  -4  -2   98.76    7.78
  -1   4   2  107.15    7.92
   1   4  -2  100.92    6.08
  -1   4   2   88.13    7.62
  -1   4   2   92.59    8.17
  -1   4   2   94.52    8.06
   1   4  -2   95.60    7.82
   1   4  -2   98.59    7.55
   1   4  -2   93.11    4.41
   0  -4  -2  322.81   14.64
   0  -4  -2  298.19   14.89
   0  -4  -2  319.03   14.95
   0  -4  -2  287.35   14.59
   0  -4   2  302.82   12.94
   0  -4   2  307.16   15.16
   0  -4   2  311.80   14.87
   0  -4  -2  290.79   14.91
   0   4  -2  306.69   11.71
   0   4  -2  318.24   15.24
   0   4   2  322.92   15.24
   0   4   2  308.93   15.07
   0   4  -2  312.79   12.62
   0   4   2  304.08   15.04
   0   4  -2  274.82   14.45
   1  -4   2 1916.84   65.45
   1  -4   2 1864.13   63.14
  -1  -4  -2 1912.21   65.70
  -1  -4  -2 1861.04   66.09
   1  -4   2 1863.46   66.90
   1  -4   2 1868.73   66.56
  -1  -4  -2 1895.81   66.49
  -1  -4  -2 1813.31   66.83
   1  -4   2 1895.70   63.22
   1   4   2 1906.71   67.17
   1   4   2 1853.52   66.54
   1   4   2 1938.02   66.32
  -1   4  -2 1861.70   66.27
   1   4   2 1899.71   65.83
  -1   4  -2 1879.45   67.36
  -1   4  -2 1888.34   65.26
   2  -4   2 3188.97  107.43
   2  -4   2 3281.40  108.14
  -2  -4  -2 3095.33  107.34
  -2  -4  -2 3139.00  108.61
  -2  -4  -2 3072.73  106.17
  -2  -4  -2 3142.66  106.58
   2  -4   2 3053.64  108.05
   2  -4   2 3081.22  104.77
  -2   4  -2 3165.53  107.49
   2   4   2 3131.91  106.31
  -2   4  -2 3007.65  104.84
  -2   4  -2 3177.17  108.83
   2   4   2 3276.46  108.04
   2   4   2 3044.61  106.41
   2   4   2 3160.54  108.88
  -2   4  -2 3110.64  107.22
  -3  -4  -2  327.36   14.62
   3  -4   2  312.00   16.96
   3  -4   2  335.44   17.18
  -3  -4  -2  331.62   16.33
   3  -4   2  320.15   14.75
  -3  -4  -2  333.82   16.59
  -3   4  -2  307.44   17.38
  -3   4  -2  313.05   14.90
   3   4   2  326.70   14.70
  -3   4  -2  327.24   17.06
   3   4   2  339.56   16.18
  -3   4  -2  347.93   16.66
   3   4   2  342.85   18.34
   3   4   2  326.00   16.99
   4  -4   2 3407.49  118.97
   4  -4   2 3463.79  119.41
   4  -4   2 3401.73  118.26
  -4  -4  -2 3411.53  118.49
  -4  -4  -2 3381.69  117.85
  -4  -4  -2 3408.85  114.37
   4  -4   2 3468.29  116.54
   4   4   2 3456.99  119.29
   4   4   2 3455.46  117.97
   4   4   2 3160.90  119.92
  -4   4  -2 3391.56  116.91
   4   4   2 3364.63  114.47
  -4   4  -2 3315.97  119.13
  -4   4  -2 3514.73  119.34
   5  -4   2 1193.45   48.12
  -5  -4  -2 1210.33   42.14
   5  -4   2 1123.49   48.09
  -5  -4  -2 1186.24   46.96
   5  -4   2 1148.06   46.36
  -5  -4  -2 1239.15   50.43
  -5  -4  -2 1191.32   42.06
  -5  -4  -2 1172.13   47.15
   5  -4   2 1184.05   45.79
   5   4   2 1188.12   49.50
  -5   4  -2 1235.14   47.97
  -5   4  -2 1204.83   47.24
   5   4   2 1165.99   47.00
  -5   4  -2 1194.84   46.61
   5   4   2 1147.61   47.89
  -5   4  -2 1152.20   48.49
  -6  -4  -2  684.17   31.94
  -6  -4  -2  659.42   31.33
   6  -4   2  670.63   30.22
  -6  -4  -2  689.25   25.18
   6  -4   2  661.68   32.07
  -6  -4  -2  656.56   33.98
   6  -4   2  594.94   31.95
   6  -4   2  707.30   30.55
  -6  -4  -2  685.31   25.36
   6   4   2  669.45   33.38
  -6   4  -2  658.07   31.19
  -6   4  -2  720.90   34.11
  -6   4  -2  638.06   31.13
   6   4   2  650.25   30.99
   6   4   2  654.91   31.96
  -6   4  -2  729.03   31.86
  -7  -4  -2    2.83    2.24
   7  -4   2    3.51    4.68
  -7  -4  -2    1.41    5.16
  -7  -4  -2    6.41    7.33
  -7  -4  -2    0.54    5.39
   7  -4   2   10.62    5.89
   7  -4   2   -4.41    3.60
   7  -4   2    8.84    6.36
  -7  -4  -2   -2.20    2.68
   7  -4   2   11.16    5.83
  -7   4  -2    4.88    6.22
  -7   4  -2   -5.00    4.76
   7   4   2    5.44    5.06
   7   4   2    8.81    6.44
  -7   4  -2    6.99    5.59
  -7   4  -2    2.23    6.37
   7   4   2   13.45    6.23
   8  -4   2   17.48    6.65
   8  -4   2   18.29    6.67
  -8  -4  -2   12.51    7.20
   8  -4   2   19.87    7.05
  -8  -4  -2   22.24    9.35
   8  -4   2    7.87    7.63
  -8  -4  -2    5.74    7.62
   8  -4   2   16.79    6.39
  -8   4  -2   13.14    7.91
  -8   4  -2   18.53    7.50
   8   4   2   10.06    6.11
  -8   4  -2   21.02    8.57
   8   4   2    7.96    6.16
   8   4   2   15.97    7.08
   9  -4   2  100.12   15.53
  -9  -4  -2   46.96   12.84
  -9  -4  -2   59.12   11.67
   9  -4   2   52.46    9.74
  -9  -4  -2   69.97   13.88
   9  -4   2   38.09   10.86
   9  -4   2   50.52    9.52
   9   4   2   89.65   14.99
  -9   4  -2   52.25   12.85
  -9   4  -2   52.22   12.70
   9   4   2   54.05   12.64
  -9   4  -2   72.12   14.53
 -10  -4  -2  809.54   44.79
  10  -4   2  866.01   38.32
  10  -4   2  772.52   43.04
 -10  -4  -2  785.74   43.58
 -10  -4  -2  820.23   42.04
  10  -4   2  872.54   45.33
 -10   4  -2  842.75   45.56
  10   4   2  774.16   40.84
 -10   4  -2  894.14   40.64
  10   4   2  795.84   43.30
 -10   4  -2  826.55   44.11
 -11  -4  -2  442.78   32.75
 -11  -4  -2  458.33   31.35
  11  -4   2  529.21   34.59
  11  -4   2  537.54   27.92
 -11  -4  -2  494.96   34.57
 -11   4  -2  495.77   29.17
 -11   4  -2  458.85   33.61
 -11   4  -2  583.34   36.48
 -12  -4  -2  832.97   46.58
 -12  -4  -2  892.74   47.19
 -12  -4  -2  897.61   50.23
  12  -4   2  908.63   49.81
 -12   4  -2  845.02   65.69
 -12   4  -2  933.36   51.72
  12   4   2  891.95   49.45
 -12   4  -2  828.94   42.53
  13  -4   2  346.49   30.17
 -13  -4  -2  379.39   33.61
  13  -4   2  354.27   23.62
 -13   4  -2  402.83   34.11
 -13   4  -2  386.41   32.00
  13   4   2  378.73   32.43
 -13   4  -2  365.24   25.24
 -14  -4  -2  410.44   36.80
 -14  -4  -2  375.76   32.20
  14  -4   2  384.35   34.32
  14  -4   2  322.13   24.12
 -14   4  -2  452.62   36.90
 -14   4  -2  333.57   25.12
 -14   4  -2  320.42   33.48
  14   4   2  417.40   34.34
 -15  -4  -2   74.27   31.88
 -15  -4  -2   79.75   19.90
  15  -4   2   59.28   17.64
  15   4   2   52.13   18.94
 -15   4  -2   61.06   14.20
 -15   4  -2   44.52   18.58
 -15   4  -2   55.76   22.38
 -16  -4  -2   -4.74   15.43
 -16  -4  -2   10.63   15.82
  16  -4   2   -7.64   16.45
 -16   4  -2  -10.49   16.27
  16   4   2   -8.45   14.98
 -16   4  -2   14.77   16.24
 -16   4  -2    8.35   11.22
 -17  -4  -2   40.02   19.38
  17  -4   2   47.50   21.64
  17   4   2   39.73   20.06
 -18  -5   2  201.30   29.50
 -17  -5   2  177.36   27.83
  16  -5  -2   75.44   23.32
 -16  -5   2   54.54   18.50
 -16  -5   2  113.25   21.18
 -16   5   2  135.90   26.70
  16   5  -2  125.15   23.68
 -16   5   2   69.11   15.89
 -16   5   2  139.70   28.36
  15  -5  -2   36.43   20.00
 -15  -5   2   69.37   23.92
 -15  -5   2   39.31   14.65
 -15   5   2   41.75   18.80
  15   5  -2   19.64   16.03
 -15   5   2   25.83   12.09
 -15   5   2   28.84   17.43
  14  -5  -2  -15.53    8.04
 -14  -5   2   23.15   12.50
 -14  -5   2   -8.75   14.36
 -14  -5   2   -9.59   10.46
  14  -5  -2   -3.06   16.55
  14   5  -2    3.78   13.43
 -14   5   2   -7.25   13.08
 -14   5   2   12.18   14.67
 -14   5   2    7.66    8.83
  13  -5  -2   88.85   13.65
 -13  -5   2   89.19   19.09
 -13  -5   2   76.03   15.05
 -13  -5   2   39.72   14.88
  13  -5  -2   91.26   21.29
 -13   5   2   77.92   18.01
  13   5  -2   62.35   17.39
 -13   5   2   79.16   18.77
 -13   5   2   73.97   14.49
 -12  -5   2  236.71   28.66
  12  -5  -2  205.65   18.03
 -12  -5   2  241.74   25.96
  12  -5  -2  253.39   31.84
 -12  -5   2  258.08   21.39
 -12   5   2  260.05   24.74
 -12   5   2  248.82   25.26
  12   5  -2  206.23   19.15
 -12   5   2  254.76   21.18
 -11  -5   2  834.33   46.94
  11  -5  -2  731.17   41.56
  11  -5  -2  873.28   50.52
 -11  -5   2  899.63   50.49
 -11  -5   2  852.03   40.94
 -11   5   2  888.19   47.23
 -11   5   2  889.58   47.60
 -11   5   2  811.18   40.60
  11   5  -2  826.57   40.13
 -10  -5   2  691.38   35.40
  10  -5  -2  707.93   44.26
  10  -5  -2  726.04   35.39
 -10  -5   2  783.12   45.25
 -10  -5   2  783.02   42.20
 -10   5   2  767.17   41.98
 -10   5   2  709.84   41.00
 -10   5   2  703.83   36.32
  10   5  -2  799.00   35.84
  -9  -5   2 1490.72   65.71
   9  -5  -2 1259.65   63.51
   9  -5  -2 1351.23   56.64
  -9  -5   2 1409.81   62.07
   9  -5  -2 1410.12   64.20
  -9  -5   2 1413.90   56.22
  -9   5   2 1442.12   58.42
   9   5  -2 1416.03   66.50
  -9   5   2 1406.97   62.07
   9   5  -2 1367.06   55.35
  -9   5   2 1347.47   61.72
   8  -5  -2 1060.88   47.03
   8  -5  -2  932.20   49.71
  -8  -5   2 1001.23   49.49
   8  -5  -2 1053.18   44.51
   8  -5  -2 1083.85   47.04
  -8  -5   2 1034.28   42.57
  -8  -5   2 1084.38   48.68
   8  -5  -2 1016.51   48.73
  -8   5   2 1063.57   49.61
  -8   5   2 1031.03   47.92
   8   5  -2  906.69   47.76
   8   5  -2 1052.85   48.29
   8   5  -2 1086.02   42.49
  -8   5   2  969.06   47.54
   7  -5  -2  232.50   16.99
   7  -5  -2  239.20   20.51
   7  -5  -2  251.49   16.56
  -7  -5   2  232.77   14.30
  -7  -5   2  225.63   18.09
   7  -5  -2  219.52   17.00
  -7  -5   2  235.22   19.27
  -7   5   2  223.21   18.16
  -7   5   2  235.57   16.27
   7   5  -2  217.99   18.26
   7   5  -2  257.53   18.99
  -7   5   2  207.23   17.71
   7   5  -2  232.18   14.02
  -7   5   2  205.13   17.75
   6  -5  -2  423.30   24.00
  -6  -5   2  438.52   20.32
   6  -5  -2  464.43   27.40
  -6  -5   2  414.61   25.41
   6  -5  -2  472.45   24.14
  -6  -5   2  488.50   25.69
   6  -5  -2  463.58   24.49
  -6   5   2  436.29   25.33
  -6   5   2  466.78   25.89
   6   5  -2  426.14   25.65
   6   5  -2  450.20   25.47
  -6   5   2  372.56   28.63
   6   5  -2  474.73   20.42
  -6   5   2  483.37   24.53
   5  -5  -2  401.43   21.39
   5  -5  -2  380.11   21.39
   5  -5  -2  363.23   21.34
  -5  -5   2  390.23   21.54
   5  -5  -2  392.83   21.72
   5  -5  -2  407.76   23.83
  -5  -5   2  392.56   22.69
  -5  -5   2  393.52   17.04
  -5  -5   2  392.74   15.04
   5   5  -2  405.85   23.28
  -5   5   2  393.50   22.77
   5   5  -2  390.47   17.03
  -5   5   2  380.17   21.05
   5   5  -2  401.55   22.62
   5   5  -2  391.97   15.36
  -5   5   2  403.39   22.85
  -5   5   2  388.12   21.97
  -4  -5   2  664.37   24.39
   4  -5  -2  690.74   29.94
   4  -5  -2  625.29   29.58
  -4  -5   2  643.95   30.36
   4  -5  -2  633.35   29.69
   4  -5  -2  655.25   31.26
  -4  -5   2  643.08   25.61
   4  -5  -2  710.70   30.44
  -4  -5   2  677.75   29.33
   4   5  -2  691.57   30.75
   4   5  -2  662.00   24.47
  -4   5   2  660.80   30.71
  -4   5   2  647.56   30.60
   4   5  -2  645.90   30.79
   4   5  -2  657.51   24.85
  -4   5   2  624.59   29.52
   3  -5  -2 1954.91   71.31
  -3  -5   2 1923.14   66.65
   3  -5  -2 1907.88   69.85
   3  -5  -2 1910.88   70.10
   3  -5  -2 1888.29   69.73
   3  -5  -2 1932.73   70.11
  -3  -5   2 1922.83   68.77
  -3  -5   2 2007.66   70.93
   3   5  -2 1930.32   70.78
  -3   5   2 1915.46   70.47
  -3   5   2 1873.50   70.05
   3   5  -2 1700.76   68.74
  -3   5   2 1953.25   71.00
   3   5  -2 1844.36   65.90
  -2  -5   2 3150.15  106.65
   2  -5  -2 3081.93  109.04
   2  -5  -2 3151.09  108.46
   2  -5  -2 3107.38  108.77
   2  -5  -2 3002.93  110.56
  -2  -5   2 3202.74  106.41
  -2  -5   2 3185.84  109.09
   2   5  -2 3092.37  105.93
  -2   5   2 3193.69  109.39
  -2   5   2 2923.90  108.09
   2   5  -2 3074.87  111.42
   2   5  -2 3209.63  106.61
  -2   5   2 3055.77  108.67
   1  -5  -2 2042.54   74.83
  -1  -5   2 2143.50   73.53
  -1  -5   2 2090.92   74.83
   1  -5  -2 2156.87   74.13
  -1  -5   2 2044.48   69.09
   1  -5  -2 2093.03   74.79
  -1  -5   2 1931.42   71.73
   1  -5  -2 2067.83   74.30
  -1   5   2 2033.71   73.96
   1   5  -2 2099.36   71.22
   1   5  -2 2061.83   73.26
  -1   5   2 2044.67   74.23
  -1   5   2 2177.38   75.13
   1   5  -2 2125.44   69.03
  -1   5   2 2123.70   74.93
   1   5  -2 2117.46   74.69
   0  -5   2 3388.52  108.83
   0  -5  -2 3280.63  111.81
   0  -5   2 3184.90  112.55
   0  -5   2 3222.49  112.09
   0  -5  -2 3294.20  112.53
   0  -5  -2 3198.52  112.40
   0  -5  -2 3223.57  112.58
   0  -5  -2 3256.38  111.42
   0  -5   2 3233.83  109.00
   0   5  -2 3233.95  112.26
   0   5  -2 3250.39  108.84
   0   5   2 3369.56  112.82
   0   5  -2 3229.55  112.41
   0   5  -2 3284.24  108.62
   0   5   2 3189.20  112.30
   0   5   2 3284.86  112.80
   0   5   2 3325.55  112.05
  -1  -5  -2 3546.92  124.96
  -1  -5  -2 3738.45  123.67
   1  -5   2 3685.48  121.36
  -1  -5  -2 3585.18  124.31
   1  -5   2 3752.36  125.58
  -1  -5  -2 3492.84  125.01
   1  -5   2 3618.56  125.40
  -1  -5  -2 3695.14  124.21
   1  -5   2 3649.46  121.23
   1  -5   2 3655.11  123.03
   1   5   2 3713.00  124.63
   1   5   2 3504.05  125.10
  -1   5  -2 3642.45  122.97
   1   5   2 3619.67  123.70
  -1   5  -2 3681.61  125.03
  -1   5  -2 3695.17  125.87
   1   5   2 3687.43  125.44
  -1   5  -2 3701.93  121.23
  -2  -5  -2  154.00   10.68
   2  -5   2  159.96   10.23
  -2  -5  -2  162.42   11.33
  -2  -5  -2  152.18    9.63
   2  -5   2  153.34   11.15
   2  -5   2  156.03   11.34
  -2  -5  -2  168.54    9.70
   2  -5   2  142.12    8.28
   2  -5   2  149.34    8.34
  -2   5  -2  135.24   10.32
   2   5   2  161.23    9.99
   2   5   2  154.44   11.11
   2   5   2  145.41   10.70
   2   5   2  156.18    9.46
  -2   5  -2  143.82   11.36
  -2   5  -2  146.98   10.01
  -3  -5  -2   15.90    4.04
  -3  -5  -2   28.43    7.04
   3  -5   2   36.28    6.33
  -3  -5  -2   18.33    5.27
   3  -5   2   22.12    5.51
  -3  -5  -2   28.79    5.40
   3  -5   2   28.70    6.70
   3  -5   2   23.01    4.53
  -3   5  -2   22.63    4.60
   3   5   2   16.39    4.14
   3   5   2   28.43    6.20
  -3   5  -2   15.47    5.54
   3   5   2   19.99    6.51
   3   5   2   28.37    5.16
  -3   5  -2   21.96    6.11
   4  -5   2  494.37   23.92
  -4  -5  -2  427.68   21.81
   4  -5   2  466.73   22.69
  -4  -5  -2  483.46   22.68
   4  -5   2  446.68   20.16
  -4  -5  -2  420.55   23.99
   4  -5   2  462.24   22.51
  -4  -5  -2  413.82   18.55
  -4   5  -2  436.39   23.16
  -4   5  -2  460.70   22.12
  -4   5  -2  424.40   22.69
   4   5   2  479.73   23.48
   4   5   2  440.09   23.67
   4   5   2  435.78   20.87
  -4   5  -2  431.51   20.63
   4   5   2  438.26   18.86
  -5  -5  -2 1120.79   47.40
  -5  -5  -2 1006.82   43.46
   5  -5   2 1004.81   44.00
  -5  -5  -2 1062.18   38.25
   5  -5   2 1074.28   43.92
   5  -5   2 1106.41   42.33
  -5  -5  -2 1118.83   43.87
  -5  -5  -2 1050.93   38.71
   5  -5   2 1116.47   46.09
  -5   5  -2 1034.75   44.64
  -5   5  -2 1067.39   43.93
   5   5   2 1125.75   46.89
  -5   5  -2 1060.55   42.84
   5   5   2 1036.76   42.99
  -5   5  -2 1079.23   45.43
   5   5   2 1108.43   45.49
   6  -5   2  892.21   40.78
  -6  -5  -2  966.25   43.80
   6  -5   2  977.45   40.22
   6  -5   2  902.57   38.67
  -6  -5  -2  921.83   40.37
  -6  -5  -2  925.93   39.86
   6  -5   2  878.35   41.72
  -6  -5  -2  928.61   33.57
  -6  -5  -2  951.83   33.96
   6   5   2  959.08   40.01
  -6   5  -2  937.64   42.03
  -6   5  -2  920.48   39.72
   6   5   2  962.81   43.17
  -6   5  -2  906.83   40.69
  -6   5  -2  927.45   40.37
   6   5   2  891.13   41.15
  -7  -5  -2 1920.23   75.27
  -7  -5  -2 1943.38   79.44
   7  -5   2 2011.25   74.95
  -7  -5  -2 1927.86   66.69
   7  -5   2 2000.98   74.98
  -7  -5  -2 2027.58   66.78
   7  -5   2 1978.28   78.79
   7  -5   2 1995.64   81.70
  -7  -5  -2 1977.12   76.88
  -7   5  -2 1900.49   76.20
   7   5   2 2037.22   75.60
   7   5   2 1932.96   77.58
  -7   5  -2 1934.05   78.31
  -7   5  -2 2059.40   77.23
   8  -5   2  849.55   41.04
  -8  -5  -2 1002.54   43.55
  -8  -5  -2  966.77   44.88
   8  -5   2  888.40   43.67
  -8  -5  -2  903.66   45.67
   8  -5   2  919.86   41.46
   8  -5   2  920.47   43.62
   8  -5   2  951.38   45.92
  -8   5  -2 1001.68   44.84
   8   5   2  946.61   42.36
  -8   5  -2 1007.74   46.58
  -8   5  -2  940.71   42.94
  -8   5  -2  944.63   44.00
   8   5   2  910.71   44.52
   8   5   2  970.56   46.07
   9  -5   2 2320.80   88.03
   9  -5   2 2273.43   89.34
  -9  -5  -2 2288.33   89.86
  -9  -5  -2 2263.24   92.89
   9  -5   2 2213.99   91.66
  -9  -5  -2 2264.48   93.92
   9  -5   2 2387.14   94.41
  -9   5  -2 2377.68   90.24
   9   5   2 2491.01   90.48
   9   5   2 2382.74   92.87
  -9   5  -2 2310.68   94.07
  -9   5  -2 2374.74   92.65
  10  -5   2  266.08   23.84
  10  -5   2  228.47   18.23
 -10  -5  -2  242.47   21.31
 -10  -5  -2  266.72   23.19
 -10  -5  -2  210.85   22.52
  10   5   2  280.02   20.98
 -10   5  -2  256.06   20.87
 -10   5  -2  235.32   22.34
 -10   5  -2  257.74   24.35
 -11  -5  -2   81.56   25.67
  11  -5   2   54.64   14.28
 -11  -5  -2   37.15   11.53
  11  -5   2   65.44   12.19
 -11  -5  -2   48.91   14.24
 -11   5  -2   52.19   11.99
 -11   5  -2   44.50   13.05
 -11   5  -2   43.66   18.35
 -12  -5  -2   27.62   10.86
 -12  -5  -2   26.55   13.10
  12  -5   2   35.60   10.07
  12  -5   2   62.40   16.46
 -12  -5  -2   23.02   10.85
 -12   5  -2   33.35   11.77
 -12   5  -2   35.26   15.41
  13  -5   2   20.73   14.04
 -13  -5  -2   26.24   15.66
 -13  -5  -2   12.97   11.66
  13  -5   2   19.90   10.16
 -13  -5  -2    2.72   11.96
  13   5   2   19.55   12.57
 -13   5  -2   36.07   14.78
 -13   5  -2   24.23   13.82
 -13   5  -2   19.89   10.70
  14  -5   2  136.59   22.94
 -14  -5  -2  176.01   23.77
 -14  -5  -2  120.74   24.68
 -14   5  -2  119.37   23.71
 -14   5  -2  138.90   18.66
 -14   5  -2  101.85   23.57
  14   5   2  112.20   21.61
 -15  -5  -2  232.39   36.11
 -15  -5  -2  265.02   32.58
  15  -5   2  269.66   33.35
 -15   5  -2  188.57   30.20
  15   5   2  213.86   28.39
 -15   5  -2  231.21   22.59
 -16  -5  -2  305.74   32.15
 -16  -5  -2  246.46   36.56
 -16   5  -2  291.58   25.23
 -16   5  -2  248.57   37.25
 -16   5  -2  279.43   37.40
 -17  -5  -2  366.50   35.90
  17  -5   2  319.03   39.74
  17   5   2  383.79   42.69
 -18  -6   2   47.76   22.08
 -17  -6   2  167.95   27.12
 -16  -6   2   41.45   19.37
  16  -6  -2   91.59   26.52
 -16  -6   2   91.73   19.85
  16   6  -2   69.48   22.41
 -16   6   2   82.15   17.35
 -16   6   2   59.57   21.02
 -16   6   2   53.24   18.13
  15  -6  -2  375.32   39.43
 -15  -6   2  441.45   39.34
 -15  -6   2  351.21   29.06
  15   6  -2  396.49   37.71
 -15   6   2  431.90   39.61
 -15   6   2  383.15   29.29
 -15   6   2  386.38   47.90
 -14  -6   2  516.43   40.79
 -14  -6   2  376.82   35.64
 -14  -6   2  422.00   31.15
  14  -6  -2  530.20   43.00
 -14   6   2  477.39   31.51
  14   6  -2  497.66   41.59
 -14   6   2  497.12   41.40
 -14   6   2  511.11   39.98
 -13  -6   2  405.79   35.73
 -13  -6   2  453.31   36.76
  13  -6  -2  546.83   41.71
 -13  -6   2  518.92   32.25
 -13   6   2  516.89   39.35
 -13   6   2  509.60   37.22
 -13   6   2  497.58   31.60
 -12  -6   2  814.08   49.69
 -12  -6   2  795.62   40.27
  12  -6  -2  693.53   37.85
  12  -6  -2  830.62   50.40
 -12  -6   2  779.82   46.88
 -12   6   2  774.90   46.31
 -12   6   2  789.30   41.07
  12   6  -2  712.30   39.18
 -12   6   2  831.97   47.70
 -11  -6   2  285.62   20.61
  11  -6  -2  244.13   26.58
 -11  -6   2  240.67   24.24
  11  -6  -2  224.87   19.52
 -11  -6   2  274.61   26.34
 -11   6   2  225.80   20.36
 -11   6   2  214.78   29.49
  11   6  -2  252.22   22.12
 -11   6   2  261.03   25.53
 -10  -6   2  111.78   18.96
  10  -6  -2   96.70   20.31
 -10  -6   2  121.28   13.85
  10  -6  -2  127.82   13.66
 -10  -6   2  105.28   20.33
 -10   6   2   91.03   16.52
 -10   6   2  120.65   16.60
  10   6  -2  115.53   12.33
 -10   6   2   99.68   16.77
   9  -6  -2   38.04   12.29
  -9  -6   2   29.39   10.19
  -9  -6   2   60.42   10.31
  -9  -6   2   52.83   13.09
   9  -6  -2   50.81   10.66
   9   6  -2   69.15   10.60
  -9   6   2   59.46   12.26
  -9   6   2   50.38   13.07
  -9   6   2   37.08   11.41
  -8  -6   2  218.64   18.94
  -8  -6   2  192.68   13.76
  -8  -6   2  173.83   18.48
   8  -6  -2  185.46   23.01
   8  -6  -2  176.93   16.05
   8  -6  -2  157.58   14.79
   8  -6  -2  165.38   15.64
   8   6  -2  173.24   13.06
   8   6  -2  204.37   17.99
  -8   6   2  184.84   16.45
   8   6  -2  138.97   18.99
  -8   6   2  193.11   17.88
  -8   6   2  175.75   17.89
  -8   6   2  145.99   16.62
  -7  -6   2 1571.91   62.71
   7  -6  -2 1543.23   61.49
   7  -6  -2 1416.02   59.55
  -7  -6   2 1458.50   55.21
  -7  -6   2 1466.27   63.18
   7  -6  -2 1458.06   64.79
   7  -6  -2 1490.43   61.95
  -7   6   2 1458.86   60.36
   7   6  -2 1587.42   65.61
   7   6  -2 1543.23   63.73
  -7   6   2 1459.40   61.61
  -7   6   2 1470.57   62.74
  -7   6   2 1499.00   68.01
   7   6  -2 1410.53   68.76
   6  -6  -2  607.57   32.75
   6  -6  -2  588.11   29.03
   6  -6  -2  597.17   30.03
   6  -6  -2  599.09   29.59
   6  -6  -2  539.26   29.01
  -6  -6   2  587.97   24.24
  -6  -6   2  590.30   30.97
  -6   6   2  540.27   29.58
   6   6  -2  619.64   32.02
   6   6  -2  563.10   30.64
  -6   6   2  586.97   30.63
  -6   6   2  561.52   30.50
   6   6  -2  547.93   24.48
  -6   6   2  638.43   30.13
   5  -6  -2 1285.80   55.50
  -5  -6   2 1448.82   61.40
   5  -6  -2 1424.71   56.49
   5  -6  -2 1447.18   63.09
  -5  -6   2 1417.97   49.54
  -5  -6   2 1377.18   55.72
   5  -6  -2 1405.14   56.17
   5  -6  -2 1442.15   56.27
  -5  -6   2 1425.94   49.50
   5   6  -2 1396.68   57.15
   5   6  -2 1367.60   57.42
  -5   6   2 1393.60   57.26
  -5   6   2 1445.34   58.27
  -5   6   2 1411.43   56.38
   5   6  -2 1387.13   50.20
   5   6  -2 1399.84   49.08
   4  -6  -2  936.83   39.88
  -4  -6   2  866.95   38.34
  -4  -6   2  872.41   36.99
   4  -6  -2  880.51   37.60
  -4  -6   2  887.67   30.54
   4  -6  -2  862.56   37.49
  -4  -6   2  843.94   33.12
   4  -6  -2  873.75   37.47
   4  -6  -2  913.34   38.24
   4   6  -2  865.51   32.67
   4   6  -2  941.43   39.45
   4   6  -2  796.30   36.93
  -4   6   2  837.68   37.73
   4   6  -2  895.27   30.65
  -4   6   2  805.50   37.64
  -4   6   2  847.12   38.21
   3  -6  -2 3419.22  121.25
   3  -6  -2 3510.60  121.66
   3  -6  -2 3429.03  121.27
  -3  -6   2 3471.32  118.05
  -3  -6   2 3412.21  120.18
  -3  -6   2 3587.26  122.84
   3  -6  -2 3559.60  122.17
   3   6  -2 3468.09  117.72
   3   6  -2 3439.13  120.26
  -3   6   2 3425.92  121.84
   3   6  -2 3462.23  122.43
  -3   6   2 3442.59  122.13
  -3   6   2 3406.51  122.30
  -2  -6   2  928.50   35.07
  -2  -6   2  855.85   35.19
   2  -6  -2  862.66   36.38
  -2  -6   2  871.20   37.11
   2  -6  -2  900.82   36.45
   2  -6  -2  919.39   37.81
  -2   6   2  851.50   36.05
  -2   6   2  951.25   37.96
   2   6  -2  896.66   34.62
  -2   6   2  870.11   37.13
   2   6  -2  865.06   37.05
   2   6  -2  912.91   34.59
  -2   6   2  861.04   36.52
   1  -6  -2  388.16   20.19
   1  -6  -2  399.61   19.01
  -1  -6   2  381.03   14.62
  -1  -6   2  401.39   20.28
  -1  -6   2  415.27   18.93
   1  -6  -2  378.20   19.41
   1  -6  -2  383.13   19.84
  -1  -6   2  390.74   17.49
   1   6  -2  407.82   16.86
  -1   6   2  397.57   20.19
  -1   6   2  372.85   19.80
  -1   6   2  366.35   19.16
  -1   6   2  396.07   19.38
   1   6  -2  381.23   18.71
   1   6  -2  396.22   20.06
   0  -6  -2   10.00    5.04
   0  -6   2   12.14    5.16
   0  -6   2    7.18    4.86
   0  -6  -2    8.01    4.70
   0  -6  -2   15.27    4.25
   0  -6  -2   11.71    4.10
   0  -6   2   16.59    3.50
   0  -6  -2    8.62    4.25
   0  -6   2   11.17    3.30
   0   6   2   17.36    5.23
   0   6   2   11.92    4.58
   0   6   2   13.36    5.01
   0   6  -2   11.40    4.50
   0   6  -2   11.45    3.11
   0   6  -2   16.72    3.40
   0   6  -2   16.99    4.79
   0   6   2   13.04    4.75
  -1  -6  -2 1682.58   62.40
   1  -6   2 1666.33   62.15
  -1  -6  -2 1675.05   62.13
  -1  -6  -2 1699.04   60.16
  -1  -6  -2 1647.16   61.32
   1  -6   2 1675.87   59.38
  -1  -6  -2 1699.06   60.79
   1  -6   2 1658.71   58.10
   1  -6   2 1712.97   62.81
  -1   6  -2 1676.67   59.51
  -1   6  -2 1671.42   58.05
   1   6   2 1608.24   61.86
   1   6   2 1700.81   61.62
  -1   6  -2 1695.87   62.62
  -1   6  -2 1703.93   65.00
   1   6   2 1703.90   62.87
  -2  -6  -2  534.29   25.72
   2  -6   2  565.26   24.55
   2  -6   2  564.74   26.24
   2  -6   2  595.04   27.02
  -2  -6  -2  576.07   26.54
  -2  -6  -2  570.05   23.80
   2  -6   2  551.77   22.73
  -2  -6  -2  572.83   24.64
   2  -6   2  589.44   22.98
  -2   6  -2  586.44   25.01
  -2   6  -2  568.79   25.89
   2   6   2  579.75   24.85
   2   6   2  573.63   24.05
  -2   6  -2  571.38   26.97
   2   6   2  625.56   26.90
   2   6   2  565.71   26.41
  -3  -6  -2 4613.19  158.35
   3  -6   2 4775.86  158.46
   3  -6   2 4545.26  157.42
  -3  -6  -2 4522.75  154.31
  -3  -6  -2 4543.95  154.11
   3  -6   2 4547.58  156.10
  -3  -6  -2 4427.84  156.61
   3  -6   2 4493.73  153.71
   3  -6   2 4489.97  153.52
  -3   6  -2 4508.95  158.10
  -3   6  -2 4528.62  156.79
  -3   6  -2 4455.79  156.28
   3   6   2 4732.27  158.09
   3   6   2 4741.59  158.79
   3   6   2 4547.66  154.20
   3   6   2 4585.18  154.30
   4  -6   2  779.43   32.95
   4  -6   2  719.46   32.88
   4  -6   2  713.50   29.99
  -4  -6  -2  722.02   29.02
  -4  -6  -2  717.83   34.71
  -4  -6  -2  746.34   31.54
   4  -6   2  744.72   34.10
  -4  -6  -2  765.93   32.97
   4   6   2  765.16   34.74
  -4   6  -2  712.57   33.76
   4   6   2  790.90   34.17
  -4   6  -2  735.45   33.08
  -4   6  -2  696.33   32.10
  -4   6  -2  717.03   30.55
   4   6   2  720.04   29.16
   4   6   2  751.95   30.58
   5  -6   2 1548.19   58.50
   5  -6   2 1597.24   62.88
  -5  -6  -2 1535.43   60.62
  -5  -6  -2 1607.80   55.52
   5  -6   2 1571.46   61.02
  -5  -6  -2 1533.07   59.35
   5  -6   2 1556.07   61.02
  -5   6  -2 1624.43   62.28
   5   6   2 1587.05   58.91
   5   6   2 1476.31   62.59
  -5   6  -2 1569.15   60.68
   5   6   2 1511.95   55.33
   5   6   2 1640.18   62.80
  -5   6  -2 1526.24   59.12
  -5   6  -2 1522.21   61.85
   6  -6   2  165.43   15.96
  -6  -6  -2  195.77   16.90
   6  -6   2  186.51   13.19
  -6  -6  -2  158.68   16.42
   6  -6   2  169.80   14.38
  -6  -6  -2  181.05    9.16
   6  -6   2  183.92   14.35
  -6  -6  -2  154.67   13.40
  -6  -6  -2  169.70    9.41
   6   6   2  180.79   15.60
  -6   6  -2  159.23   15.28
  -6   6  -2  191.01   14.87
   6   6   2  174.64   13.31
  -6   6  -2  202.98   14.79
   6   6   2  164.03   14.99
   7  -6   2  171.58   15.33
  -7  -6  -2  164.60   16.94
  -7  -6  -2  179.33   15.42
  -7  -6  -2  163.24   14.03
   7  -6   2  162.87   14.15
  -7  -6  -2  154.99    8.05
   7  -6   2  161.37   13.59
  -7  -6  -2  157.77    8.00
   7  -6   2  144.94   18.07
  -7   6  -2  169.75   22.63
   7   6   2  150.39   13.48
  -7   6  -2  155.05   14.60
   7   6   2  148.05   14.67
   7   6   2  145.06   14.81
  -7   6  -2  143.89   15.17
  -7   6  -2  149.65   15.74
  -8  -6  -2  280.25   21.96
   8  -6   2  238.94   17.25
   8  -6   2  226.85   17.20
  -8  -6  -2  221.83   18.07
  -8  -6  -2  265.38   20.30
   8  -6   2  221.68   20.64
   8  -6   2  244.87   19.88
   8   6   2  237.95   21.06
  -8   6  -2  227.48   19.75
   8   6   2  270.55   18.76
  -8   6  -2  193.56   17.82
   8   6   2  196.05   18.94
  -8   6  -2  257.97   19.65
  -9  -6  -2  539.48   30.55
  -9  -6  -2  494.65   31.75
   9  -6   2  505.16   30.87
   9  -6   2  543.13   29.72
  -9  -6  -2  510.83   33.55
   9  -6   2  532.47   33.83
  -9   6  -2  544.68   31.36
  -9   6  -2  597.22   35.25
   9   6   2  596.89   30.61
   9   6   2  571.84   32.75
  -9   6  -2  523.39   31.27
  -9   6  -2  595.69   33.03
  10  -6   2  704.47   41.17
 -10  -6  -2  704.77   41.42
 -10  -6  -2  695.94   40.08
 -10  -6  -2  661.35   36.61
  10  -6   2  664.81   34.87
 -10   6  -2  642.56   40.38
  10   6   2  740.38   36.56
 -10   6  -2  633.80   36.79
 -10   6  -2  706.13   39.29
  11  -6   2  824.31   42.22
  11  -6   2  953.53   50.13
 -11  -6  -2  859.31   44.75
 -11  -6  -2  951.14   51.39
 -11  -6  -2  822.95   47.47
 -11   6  -2  925.73   48.41
 -11   6  -2  889.22   44.87
 -11   6  -2  879.85   49.72
  12  -6   2  299.10   39.83
 -12  -6  -2  301.56   29.35
 -12  -6  -2  373.87   27.44
 -12   6  -2  349.74   26.11
 -12   6  -2  304.10   30.76
 -13  -6  -2  749.14   47.90
 -13  -6  -2  689.90   44.70
 -13  -6  -2  779.85   44.12
  13  -6   2  799.75   48.05
 -13   6  -2  768.63   41.90
 -13   6  -2  756.40   49.45
 -13   6  -2  632.78   45.11
  14  -6   2  207.19   29.54
 -14  -6  -2  182.69   25.85
 -14  -6  -2  271.76   32.75
 -14  -6  -2  244.66   29.83
 -14   6  -2  223.56   28.87
 -14   6  -2  228.22   22.08
  14   6   2  191.23   27.60
 -14   6  -2  197.94   29.25
 -15  -6  -2   32.47   16.61
 -15  -6  -2   51.52   16.32
  15  -6   2   35.95   18.03
 -15   6  -2   56.25   18.68
 -15   6  -2   52.19   20.14
 -15   6  -2   25.72   13.26
  15   6   2   55.54   19.74
  16  -6   2   10.90   17.64
 -16  -6  -2   33.05   16.96
 -16   6  -2   15.56   19.38
 -16   6  -2   21.82   16.24
  16   6   2   42.89   17.14
 -17  -6  -2  -12.25   15.43
 -17  -7   2  399.97   37.02
  16  -7  -2   58.77   21.47
 -16  -7   2   58.66   15.45
  16   7  -2   49.11   20.89
 -16   7   2   78.77   23.92
 -16   7   2   72.74   27.44
 -15  -7   2   84.51   17.48
 -15  -7   2   83.69   21.54
 -15   7   2   94.69   23.58
 -15   7   2   59.14   16.76
  15   7  -2   66.17   32.61
  14  -7  -2   45.42   20.35
 -14  -7   2   66.62   14.92
 -14  -7   2   87.69   20.30
 -14  -7   2   25.08   14.14
 -14   7   2   39.17   17.37
 -14   7   2   44.30   14.21
 -14   7   2   38.38   17.33
 -13  -7   2  140.12   25.44
 -13  -7   2  150.81   18.87
  13  -7  -2  117.35   25.22
 -13  -7   2  185.12   28.97
 -13   7   2  160.47   25.39
 -13   7   2  147.24   20.80
 -13   7   2  181.18   25.84
  12  -7  -2   26.80   15.08
 -12  -7   2   22.39   10.12
 -12  -7   2   15.67   11.68
 -12  -7   2   61.87   16.89
 -12   7   2   32.35   13.42
 -12   7   2   32.65   14.11
  12   7  -2   23.22    9.67
 -12   7   2   32.08   11.80
 -11  -7   2  549.94   43.75
 -11  -7   2  559.99   29.91
  11  -7  -2  546.31   44.97
 -11   7   2  554.09   37.22
 -11   7   2  522.11   36.32
  11   7  -2  551.25   30.54
 -11   7   2  583.25   33.64
  10  -7  -2  243.22   29.58
 -10  -7   2  233.15   20.10
  10  -7  -2  249.19   20.06
 -10  -7   2  213.70   26.87
 -10  -7   2  246.14   23.46
 -10   7   2  206.38   21.67
 -10   7   2  235.94   23.82
  10   7  -2  224.82   17.60
 -10   7   2  248.07   20.97
  -9  -7   2 1797.60   78.11
   9  -7  -2 1879.74   73.06
   9  -7  -2 1667.90   78.80
  -9  -7   2 1867.43   68.51
  -9  -7   2 1720.81   76.04
  -9   7   2 1816.93   73.98
  -9   7   2 1745.67   76.70
   9   7  -2 1887.08   69.51
  -9   7   2 1779.39   75.68
  -8  -7   2  204.69   19.45
  -8  -7   2  199.14   13.78
   8  -7  -2  211.41   21.69
  -8  -7   2  209.32   20.09
   8  -7  -2  264.15   20.18
   8  -7  -2  207.69   18.14
  -8   7   2  229.75   20.48
  -8   7   2  216.95   18.81
   8   7  -2  230.17   14.95
   8   7  -2  209.45   21.64
  -8   7   2  220.53   19.26
   8   7  -2  223.88   20.02
  -8   7   2  165.28   17.73
   7  -7  -2  489.33   31.12
  -7  -7   2  483.16   28.71
  -7  -7   2  475.66   28.17
  -7  -7   2  487.77   21.53
   7  -7  -2  456.80   27.40
   7  -7  -2  487.42   26.70
   7  -7  -2  429.70   26.60
   7   7  -2  472.93   22.29
   7   7  -2  431.53   28.52
  -7   7   2  448.39   27.86
   7   7  -2  481.05   28.75
  -7   7   2  462.34   28.58
  -7   7   2  495.67   27.68
  -7   7   2  483.81   28.20
  -6  -7   2  154.55    8.01
   6  -7  -2  151.19   13.72
  -6  -7   2  136.01   14.82
   6  -7  -2  147.92   14.25
   6  -7  -2  169.55   17.10
   6  -7  -2  153.84   14.03
   6  -7  -2  171.16   14.54
  -6  -7   2  184.73   15.99
  -6  -7   2  160.67    9.46
  -6   7   2  142.09   14.32
  -6   7   2  144.55   14.36
  -6   7   2  194.99   17.02
   6   7  -2  148.10    9.87
[truncated: 1,999,573 more chars]
