# Supplementary material for: Bismuth Meets Olefins: Ethylene Activation and Reversible Alkene Insertion into Bi─N Bonds
Source: Angew Chem Int Ed Engl. 2025 May 8;64(26):e202505434. doi: 10.1002/anie.202505434 (PMC12184319; doi:10.1002/anie.202505434)
Supplement: Supplementary file 4 — 3‐Ph.cif [file ANIE-64-e202505434-s004.cif]

 
data_3-Ph
 
_audit_creation_method            'SHELXL-2018/3'
_shelx_SHELXL_version_number      '2018/3'
_chemical_name_systematic         ?
_chemical_name_common             ?
_chemical_melting_point           ?
_chemical_formula_moiety          ?
_chemical_formula_sum
 'C33 H39 Bi F3 N3 O4 S' 
_chemical_formula_weight          839.71

loop_
 _atom_type_symbol
 _atom_type_description
 _atom_type_scat_dispersion_real
 _atom_type_scat_dispersion_imag
 _atom_type_scat_source
 'C'  'C'   0.0033   0.0016
 'International Tables Vol C Tables 4.2.6.8 and 6.1.1.4'
 'H'  'H'   0.0000   0.0000
 'International Tables Vol C Tables 4.2.6.8 and 6.1.1.4'
 'Bi'  'Bi'  -4.1077  10.2566
 'International Tables Vol C Tables 4.2.6.8 and 6.1.1.4'
 'F'  'F'   0.0171   0.0103
 'International Tables Vol C Tables 4.2.6.8 and 6.1.1.4'
 'N'  'N'   0.0061   0.0033
 'International Tables Vol C Tables 4.2.6.8 and 6.1.1.4'
 'O'  'O'   0.0106   0.0060
 'International Tables Vol C Tables 4.2.6.8 and 6.1.1.4'
 'S'  'S'   0.1246   0.1234
 'International Tables Vol C Tables 4.2.6.8 and 6.1.1.4'
 
_space_group_crystal_system       triclinic
_space_group_IT_number            2
_space_group_name_H-M_alt         'P -1'
_space_group_name_Hall            '-P 1'
 
_shelx_space_group_comment
;
The symmetry employed for this shelxl refinement is uniquely defined
by the following loop, which should always be used as a source of
symmetry information in preference to the above space-group names.
They are only intended as comments.
;
 
loop_
 _space_group_symop_operation_xyz
 'x, y, z'
 '-x, -y, -z'
 
_cell_length_a                    10.625(3)
_cell_length_b                    11.118(3)
_cell_length_c                    15.307(8)
_cell_angle_alpha                 105.579(14)
_cell_angle_beta                  94.128(19)
_cell_angle_gamma                 102.187(8)
_cell_volume                      1686.6(11)
_cell_formula_units_Z             2
_cell_measurement_temperature     100(2)
_cell_measurement_reflns_used     9876
_cell_measurement_theta_min       2.260
_cell_measurement_theta_max       33.222
 
_exptl_crystal_description        block
_exptl_crystal_colour             yellow
_exptl_crystal_density_meas       ?
_exptl_crystal_density_method     ?
_exptl_crystal_density_diffrn     1.653          
_exptl_crystal_F_000              832
_exptl_transmission_factor_min    ?
_exptl_transmission_factor_max    ?
_exptl_crystal_size_max           0.188
_exptl_crystal_size_mid           0.166
_exptl_crystal_size_min           0.098
_exptl_absorpt_coefficient_mu     5.346
_shelx_estimated_absorpt_T_min    0.433
_shelx_estimated_absorpt_T_max    0.622
_exptl_absorpt_correction_type   multi-scan
_exptl_absorpt_correction_T_min  0.6187
_exptl_absorpt_correction_T_max  0.7466
_exptl_absorpt_process_details
;
 SADABS 2016/2: Krause, L., Herbst-Irmer, R., Sheldrick G.M. & Stalke D.,
 J. Appl. Cryst. 48 (2015) 3-10
;
_exptl_absorpt_special_details    ?
_diffrn_ambient_temperature       100(2)
_diffrn_radiation_wavelength      0.71073
_diffrn_radiation_type            MoK\a
_diffrn_source                    ?
_diffrn_measurement_device_type   'Bruker D8 Quest'
_diffrn_measurement_method        ?
_diffrn_detector_area_resol_mean  ?
_diffrn_reflns_number             52429
_diffrn_reflns_av_unetI/netI      0.0177
_diffrn_reflns_av_R_equivalents   0.0300
_diffrn_reflns_limit_h_min        -13
_diffrn_reflns_limit_h_max        13
_diffrn_reflns_limit_k_min        -13
_diffrn_reflns_limit_k_max        13
_diffrn_reflns_limit_l_min        -19
_diffrn_reflns_limit_l_max        19
_diffrn_reflns_theta_min          1.959
_diffrn_reflns_theta_max          26.370
_diffrn_reflns_theta_full         25.242
_diffrn_measured_fraction_theta_max   1.000
_diffrn_measured_fraction_theta_full  1.000
_diffrn_reflns_Laue_measured_fraction_max    1.000
_diffrn_reflns_Laue_measured_fraction_full   1.000
_diffrn_reflns_point_group_measured_fraction_max   1.000
_diffrn_reflns_point_group_measured_fraction_full  1.000
_reflns_number_total              6894
_reflns_number_gt                 6564
_reflns_threshold_expression      'I > 2\s(I)'
_reflns_Friedel_coverage          0.000
_reflns_Friedel_fraction_max      .
_reflns_Friedel_fraction_full     .
 
_reflns_special_details
;
 Reflections were merged by SHELXL according to the crystal
 class for the calculation of statistics and refinement.
 
 _reflns_Friedel_fraction is defined as the number of unique
 Friedel pairs measured divided by the number that would be
 possible theoretically, ignoring centric projections and
 systematic absences.
;
 
_computing_data_collection        ?
_computing_cell_refinement        ?
_computing_data_reduction         ?
_computing_structure_solution     'SHELXT 2018/2 (Sheldrick, 2018)'
_computing_structure_refinement 'SHELXL-2018/3 (Sheldrick, 2018)'
_computing_molecular_graphics     ?
_computing_publication_material   ?
_refine_special_details           ?
_refine_ls_structure_factor_coef  Fsqd
_refine_ls_matrix_type            full
_refine_ls_weighting_scheme       calc
_refine_ls_weighting_details
'w=1/[\s^2^(Fo^2^)+(0.0126P)^2^+1.4938P] where P=(Fo^2^+2Fc^2^)/3'
_atom_sites_solution_primary      ?
_atom_sites_solution_secondary    ?
_atom_sites_solution_hydrogens    geom
_refine_ls_hydrogen_treatment     constr
_refine_ls_extinction_method      none
_refine_ls_extinction_coef        .
_refine_ls_number_reflns          6894
_refine_ls_number_parameters      407
_refine_ls_number_restraints      0
_refine_ls_R_factor_all           0.0172
_refine_ls_R_factor_gt            0.0154
_refine_ls_wR_factor_ref          0.0346
_refine_ls_wR_factor_gt           0.0340
_refine_ls_goodness_of_fit_ref    1.060
_refine_ls_restrained_S_all       1.060
_refine_ls_shift/su_max           0.001
_refine_ls_shift/su_mean          0.000
 
loop_
 _atom_site_label
 _atom_site_type_symbol
 _atom_site_fract_x
 _atom_site_fract_y
 _atom_site_fract_z
 _atom_site_U_iso_or_equiv
 _atom_site_adp_type
 _atom_site_occupancy
 _atom_site_site_symmetry_order  
 _atom_site_calc_flag
 _atom_site_refinement_flags_posn
 _atom_site_refinement_flags_adp
 _atom_site_refinement_flags_occupancy
 _atom_site_disorder_assembly
 _atom_site_disorder_group
Bi1 Bi 0.10348(2) 0.46031(2) 0.89269(2) 0.01512(3) Uani 1 1 d . . . . .
S1 S 0.77119(5) 0.13385(5) 0.88856(3) 0.01617(10) Uani 1 1 d . . . . .
F2 F 0.73074(15) 0.11417(13) 0.71224(9) 0.0338(3) Uani 1 1 d . . . . .
O2 O 0.78796(16) 0.27146(14) 0.90990(10) 0.0227(3) Uani 1 1 d . . . . .
O3 O 0.69068(16) 0.07405(15) 0.94435(10) 0.0235(3) Uani 1 1 d . . . . .
F1 F 0.64467(16) -0.05532(13) 0.74739(10) 0.0385(4) Uani 1 1 d . . . . .
F3 F 0.55923(15) 0.10658(17) 0.77770(10) 0.0452(4) Uani 1 1 d . . . . .
O4 O 0.88748(16) 0.08960(15) 0.87175(12) 0.0274(4) Uani 1 1 d . . . . .
N3 N 0.25386(17) 0.32141(17) 0.90739(12) 0.0185(4) Uani 1 1 d . . . . .
N1 N 0.20276(17) 0.36253(16) 0.68576(12) 0.0167(4) Uani 1 1 d . . . . .
N2 N -0.04989(18) 0.59635(17) 0.86302(12) 0.0195(4) Uani 1 1 d . . . . .
C22 C 0.3832(2) 0.3599(2) 0.91381(15) 0.0220(5) Uani 1 1 d . . . . .
H00C H 0.419669 0.440040 0.903949 0.026 Uiso 1 1 calc R U . . .
C12 C 0.3713(2) 0.5521(2) 0.69232(14) 0.0174(4) Uani 1 1 d . . . . .
H00D H 0.389203 0.508865 0.633753 0.021 Uiso 1 1 calc R U . . .
C9 C 0.3216(2) 0.6808(2) 0.86262(14) 0.0181(4) Uani 1 1 d . . . . .
H00E H 0.304811 0.724997 0.921277 0.022 Uiso 1 1 calc R U . . .
C21 C 0.4658(2) 0.2874(2) 0.93423(16) 0.0286(5) Uani 1 1 d . . . . .
H00F H 0.557303 0.316854 0.937919 0.034 Uiso 1 1 calc R U . . .
C1 C 0.0095(2) 0.3097(2) 0.76205(14) 0.0175(4) Uani 1 1 d . . . . .
H00A H 0.023493 0.225874 0.765785 0.021 Uiso 1 1 calc R U . . .
H00B H -0.085377 0.302824 0.756396 0.021 Uiso 1 1 calc R U . . .
C10 C 0.2488(2) 0.55523(19) 0.81898(14) 0.0153(4) Uani 1 1 d . . . . .
C28 C 0.3778(2) 0.2577(2) 0.64561(15) 0.0213(5) Uani 1 1 d . . . . .
H00I H 0.414049 0.287853 0.708343 0.026 Uiso 1 1 calc R U . . .
O1 O -0.0853(2) 0.18918(18) 0.42352(15) 0.0501(6) Uani 1 1 d . . . . .
C8 C 0.4174(2) 0.7416(2) 0.82188(15) 0.0195(4) Uani 1 1 d . . . . .
H00K H 0.465846 0.826959 0.852045 0.023 Uiso 1 1 calc R U . . .
C33 C 0.6721(2) 0.0727(2) 0.77598(15) 0.0215(5) Uani 1 1 d . . . . .
C13 C -0.1783(2) 0.5483(2) 0.85302(15) 0.0210(5) Uani 1 1 d . . . . .
H00M H -0.209730 0.461792 0.853163 0.025 Uiso 1 1 calc R U . . .
C11 C 0.27445(19) 0.48912(19) 0.73237(14) 0.0148(4) Uani 1 1 d . . . . .
C20 C 0.4123(2) 0.1711(2) 0.94918(16) 0.0284(5) Uani 1 1 d . . . . .
H00O H 0.466773 0.119110 0.963057 0.034 Uiso 1 1 calc R U . . .
C2 C 0.0586(2) 0.3341(2) 0.67587(14) 0.0172(4) Uani 1 1 d . . . . .
H00P H 0.026211 0.251605 0.625710 0.021 Uiso 1 1 calc R U . . .
C3 C 0.0049(2) 0.4358(2) 0.64516(14) 0.0178(4) Uani 1 1 d . . . . .
H00G H 0.030994 0.517906 0.694971 0.021 Uiso 1 1 calc R U . . .
H00H H 0.045488 0.449821 0.591370 0.021 Uiso 1 1 calc R U . . .
C15 C -0.2219(2) 0.7456(2) 0.84356(17) 0.0296(6) Uani 1 1 d . . . . .
H00R H -0.281127 0.796679 0.836650 0.036 Uiso 1 1 calc R U . . .
C18 C 0.2029(2) 0.2092(2) 0.92258(15) 0.0221(5) Uani 1 1 d . . . . .
H00S H 0.111164 0.181903 0.918743 0.027 Uiso 1 1 calc R U . . .
C27 C 0.4395(2) 0.1850(2) 0.58232(16) 0.0258(5) Uani 1 1 d . . . . .
H00T H 0.518283 0.166417 0.601756 0.031 Uiso 1 1 calc R U . . .
C7 C 0.4420(2) 0.6764(2) 0.73618(15) 0.0198(4) Uani 1 1 d . . . . .
H00U H 0.507654 0.717349 0.707595 0.024 Uiso 1 1 calc R U . . .
C19 C 0.2795(2) 0.1314(2) 0.94374(16) 0.0267(5) Uani 1 1 d . . . . .
H00V H 0.240970 0.052177 0.954268 0.032 Uiso 1 1 calc R U . . .
C23 C 0.2626(2) 0.28722(19) 0.61809(14) 0.0171(4) Uani 1 1 d . . . . .
C4 C -0.1426(2) 0.4021(2) 0.62012(15) 0.0202(5) Uani 1 1 d . . . . .
H00J H -0.169593 0.320378 0.570016 0.024 Uiso 1 1 calc R U . . .
H00L H -0.184095 0.388904 0.673771 0.024 Uiso 1 1 calc R U . . .
C24 C 0.2104(2) 0.2412(2) 0.52611(15) 0.0218(5) Uani 1 1 d . . . . .
H00Y H 0.132074 0.260230 0.506206 0.026 Uiso 1 1 calc R U . . .
C16 C -0.0902(3) 0.7965(2) 0.85476(18) 0.0312(6) Uani 1 1 d . . . . .
H00Z H -0.056851 0.883299 0.855847 0.037 Uiso 1 1 calc R U . . .
C17 C -0.0069(2) 0.7193(2) 0.86441(17) 0.0267(5) Uani 1 1 d . . . . .
H010 H 0.084133 0.754726 0.872314 0.032 Uiso 1 1 calc R U . . .
C25 C 0.2727(2) 0.1674(2) 0.46316(16) 0.0283(5) Uani 1 1 d . . . . .
H011 H 0.236197 0.135957 0.400468 0.034 Uiso 1 1 calc R U . . .
C14 C -0.2670(2) 0.6198(2) 0.84250(16) 0.0257(5) Uani 1 1 d . . . . .
H012 H -0.357707 0.582603 0.834661 0.031 Uiso 1 1 calc R U . . .
C26 C 0.3869(2) 0.1394(2) 0.49085(17) 0.0295(5) Uani 1 1 d . . . . .
H013 H 0.429067 0.089151 0.447476 0.035 Uiso 1 1 calc R U . . .
C5 C -0.1901(2) 0.5067(2) 0.58995(16) 0.0247(5) Uani 1 1 d . . . . .
H01A H -0.157801 0.589398 0.638572 0.030 Uiso 1 1 calc R U . . .
H01B H -0.152257 0.516013 0.534191 0.030 Uiso 1 1 calc R U . . .
C30 C -0.1432(3) 0.0034(3) 0.30115(19) 0.0411(7) Uani 1 1 d . . . . .
H01F H -0.194574 -0.086907 0.282893 0.049 Uiso 1 1 calc R U . . .
H01G H -0.066823 0.009189 0.267707 0.049 Uiso 1 1 calc R U . . .
C6 C -0.3370(2) 0.4799(3) 0.57003(18) 0.0309(6) Uani 1 1 d . . . . .
H01C H -0.369547 0.400245 0.519908 0.046 Uiso 1 1 calc R U . . .
H01D H -0.360874 0.551458 0.552388 0.046 Uiso 1 1 calc R U . . .
H01E H -0.375388 0.470829 0.624922 0.046 Uiso 1 1 calc R U . . .
C29 C -0.1030(3) 0.0530(3) 0.4024(2) 0.0416(7) Uani 1 1 d . . . . .
H01H H -0.171233 0.016357 0.435104 0.050 Uiso 1 1 calc R U . . .
H01I H -0.021089 0.030926 0.419628 0.050 Uiso 1 1 calc R U . . .
C31 C -0.2252(3) 0.0929(3) 0.2842(2) 0.0509(8) Uani 1 1 d . . . . .
H01J H -0.215113 0.108940 0.224201 0.061 Uiso 1 1 calc R U . . .
H01K H -0.318176 0.056661 0.285733 0.061 Uiso 1 1 calc R U . . .
C32 C -0.1731(4) 0.2135(3) 0.3610(2) 0.0597(10) Uani 1 1 d . . . . .
H01L H -0.128382 0.282985 0.337007 0.072 Uiso 1 1 calc R U . . .
H01M H -0.245274 0.241295 0.391823 0.072 Uiso 1 1 calc R U . . .
 
loop_
 _atom_site_aniso_label
 _atom_site_aniso_U_11
 _atom_site_aniso_U_22
 _atom_site_aniso_U_33
 _atom_site_aniso_U_23
 _atom_site_aniso_U_13
 _atom_site_aniso_U_12
Bi1 0.01540(4) 0.01707(4) 0.01648(4) 0.00719(3) 0.00601(3) 0.00731(3)
S1 0.0172(3) 0.0136(2) 0.0184(3) 0.0052(2) 0.0033(2) 0.0045(2)
F2 0.0413(9) 0.0320(8) 0.0192(7) 0.0092(6) 0.0022(6) -0.0120(6)
O2 0.0300(9) 0.0134(7) 0.0233(8) 0.0034(6) 0.0033(7) 0.0048(6)
O3 0.0266(9) 0.0236(8) 0.0231(8) 0.0117(7) 0.0068(7) 0.0043(7)
F1 0.0575(10) 0.0175(7) 0.0286(8) 0.0015(6) 0.0028(7) -0.0089(7)
F3 0.0285(8) 0.0722(12) 0.0316(8) 0.0044(8) -0.0036(7) 0.0213(8)
O4 0.0224(9) 0.0263(9) 0.0370(10) 0.0100(7) 0.0075(7) 0.0116(7)
N3 0.0181(9) 0.0218(9) 0.0175(9) 0.0055(7) 0.0030(7) 0.0086(7)
N1 0.0139(9) 0.0143(9) 0.0192(9) 0.0008(7) 0.0035(7) 0.0026(7)
N2 0.0225(10) 0.0204(9) 0.0212(9) 0.0096(8) 0.0073(8) 0.0110(8)
C22 0.0190(11) 0.0259(12) 0.0202(11) 0.0048(9) 0.0031(9) 0.0058(9)
C12 0.0163(11) 0.0197(11) 0.0171(10) 0.0058(9) 0.0039(8) 0.0051(8)
C9 0.0185(11) 0.0178(10) 0.0174(10) 0.0023(8) 0.0003(8) 0.0075(9)
C21 0.0201(12) 0.0403(14) 0.0255(12) 0.0051(11) 0.0012(10) 0.0143(11)
C1 0.0151(10) 0.0168(10) 0.0213(11) 0.0076(9) 0.0025(8) 0.0026(8)
C10 0.0133(10) 0.0163(10) 0.0181(10) 0.0069(8) 0.0042(8) 0.0045(8)
C28 0.0215(12) 0.0214(11) 0.0210(11) 0.0050(9) 0.0028(9) 0.0064(9)
O1 0.0512(13) 0.0301(10) 0.0567(13) -0.0011(9) -0.0215(10) 0.0107(9)
C8 0.0174(11) 0.0152(10) 0.0232(11) 0.0036(9) -0.0015(9) 0.0023(8)
C33 0.0233(12) 0.0182(11) 0.0213(11) 0.0055(9) 0.0048(9) 0.0010(9)
C13 0.0239(12) 0.0226(11) 0.0205(11) 0.0089(9) 0.0068(9) 0.0095(9)
C11 0.0123(10) 0.0145(10) 0.0175(10) 0.0042(8) 0.0008(8) 0.0040(8)
C20 0.0331(14) 0.0339(13) 0.0220(12) 0.0050(10) -0.0012(10) 0.0219(11)
C2 0.0146(10) 0.0164(10) 0.0190(11) 0.0041(8) 0.0029(8) 0.0019(8)
C3 0.0174(11) 0.0196(11) 0.0180(10) 0.0081(9) 0.0050(8) 0.0039(8)
C15 0.0322(14) 0.0333(14) 0.0323(13) 0.0134(11) 0.0067(11) 0.0213(11)
C18 0.0215(12) 0.0234(11) 0.0232(11) 0.0081(9) 0.0008(9) 0.0078(9)
C27 0.0229(12) 0.0260(12) 0.0308(13) 0.0068(10) 0.0056(10) 0.0120(10)
C7 0.0152(11) 0.0205(11) 0.0247(11) 0.0099(9) 0.0035(9) 0.0017(9)
C19 0.0333(14) 0.0247(12) 0.0241(12) 0.0074(10) -0.0012(10) 0.0122(10)
C23 0.0185(11) 0.0139(10) 0.0195(11) 0.0050(8) 0.0069(8) 0.0035(8)
C4 0.0162(11) 0.0243(11) 0.0204(11) 0.0089(9) 0.0014(9) 0.0029(9)
C24 0.0224(12) 0.0195(11) 0.0243(12) 0.0054(9) 0.0034(9) 0.0078(9)
C16 0.0374(15) 0.0220(12) 0.0420(15) 0.0145(11) 0.0113(12) 0.0154(11)
C17 0.0246(13) 0.0234(12) 0.0361(14) 0.0118(10) 0.0088(10) 0.0090(10)
C25 0.0331(14) 0.0288(13) 0.0197(12) 0.0005(10) 0.0055(10) 0.0086(11)
C14 0.0219(12) 0.0318(13) 0.0266(12) 0.0093(10) 0.0043(10) 0.0116(10)
C26 0.0330(14) 0.0259(12) 0.0287(13) 0.0001(10) 0.0105(11) 0.0132(11)
C5 0.0199(12) 0.0328(13) 0.0275(12) 0.0164(10) 0.0066(9) 0.0087(10)
C30 0.0564(19) 0.0292(14) 0.0394(16) 0.0118(12) 0.0067(14) 0.0114(13)
C6 0.0217(13) 0.0448(15) 0.0330(14) 0.0199(12) 0.0034(10) 0.0115(11)
C29 0.0463(17) 0.0299(14) 0.0457(17) 0.0115(13) -0.0090(14) 0.0074(12)
C31 0.059(2) 0.0405(17) 0.0499(19) 0.0101(14) -0.0105(16) 0.0155(15)
C32 0.083(3) 0.0372(17) 0.054(2) 0.0027(15) -0.0257(18) 0.0282(17)
 
_geom_special_details
;
 All esds (except the esd in the dihedral angle between two l.s. planes)
 are estimated using the full covariance matrix.  The cell esds are taken
 into account individually in the estimation of esds in distances, angles
 and torsion angles; correlations between esds in cell parameters are only
 used when they are defined by crystal symmetry.  An approximate (isotropic)
 treatment of cell esds is used for estimating esds involving l.s. planes.
;
 
loop_
 _geom_bond_atom_site_label_1
 _geom_bond_atom_site_label_2
 _geom_bond_distance
 _geom_bond_site_symmetry_2
 _geom_bond_publ_flag
Bi1 C10 2.230(2) . ?
Bi1 C1 2.238(2) . ?
Bi1 N3 2.4828(18) . ?
Bi1 N2 2.5402(18) . ?
S1 O4 1.4386(16) . ?
S1 O3 1.4399(17) . ?
S1 O2 1.4447(16) . ?
S1 C33 1.830(2) . ?
F2 C33 1.327(3) . ?
F1 C33 1.332(3) . ?
F3 C33 1.330(3) . ?
N3 C22 1.338(3) . ?
N3 C18 1.339(3) . ?
N1 C11 1.414(3) . ?
N1 C23 1.426(3) . ?
N1 C2 1.486(3) . ?
N2 C13 1.337(3) . ?
N2 C17 1.341(3) . ?
C22 C21 1.382(3) . ?
C22 H00C 0.9500 . ?
C12 C7 1.384(3) . ?
C12 C11 1.394(3) . ?
C12 H00D 0.9500 . ?
C9 C8 1.382(3) . ?
C9 C10 1.401(3) . ?
C9 H00E 0.9500 . ?
C21 C20 1.385(4) . ?
C21 H00F 0.9500 . ?
C1 C2 1.522(3) . ?
C1 H00A 0.9900 . ?
C1 H00B 0.9900 . ?
C10 C11 1.409(3) . ?
C28 C27 1.384(3) . ?
C28 C23 1.396(3) . ?
C28 H00I 0.9500 . ?
O1 C32 1.406(3) . ?
O1 C29 1.428(3) . ?
C8 C7 1.391(3) . ?
C8 H00K 0.9500 . ?
C13 C14 1.382(3) . ?
C13 H00M 0.9500 . ?
C20 C19 1.376(4) . ?
C20 H00O 0.9500 . ?
C2 C3 1.531(3) . ?
C2 H00P 1.0000 . ?
C3 C4 1.527(3) . ?
C3 H00G 0.9900 . ?
C3 H00H 0.9900 . ?
C15 C16 1.375(4) . ?
C15 C14 1.375(3) . ?
C15 H00R 0.9500 . ?
C18 C19 1.388(3) . ?
C18 H00S 0.9500 . ?
C27 C26 1.384(3) . ?
C27 H00T 0.9500 . ?
C7 H00U 0.9500 . ?
C19 H00V 0.9500 . ?
C23 C24 1.390(3) . ?
C4 C5 1.523(3) . ?
C4 H00J 0.9900 . ?
C4 H00L 0.9900 . ?
C24 C25 1.391(3) . ?
C24 H00Y 0.9500 . ?
C16 C17 1.382(3) . ?
C16 H00Z 0.9500 . ?
C17 H010 0.9500 . ?
C25 C26 1.381(3) . ?
C25 H011 0.9500 . ?
C14 H012 0.9500 . ?
C26 H013 0.9500 . ?
C5 C6 1.518(3) . ?
C5 H01A 0.9900 . ?
C5 H01B 0.9900 . ?
C30 C29 1.494(4) . ?
C30 C31 1.512(4) . ?
C30 H01F 0.9900 . ?
C30 H01G 0.9900 . ?
C6 H01C 0.9800 . ?
C6 H01D 0.9800 . ?
C6 H01E 0.9800 . ?
C29 H01H 0.9900 . ?
C29 H01I 0.9900 . ?
C31 C32 1.494(4) . ?
C31 H01J 0.9900 . ?
C31 H01K 0.9900 . ?
C32 H01L 0.9900 . ?
C32 H01M 0.9900 . ?
 
loop_
 _geom_angle_atom_site_label_1
 _geom_angle_atom_site_label_2
 _geom_angle_atom_site_label_3
 _geom_angle
 _geom_angle_site_symmetry_1
 _geom_angle_site_symmetry_3
 _geom_angle_publ_flag
C10 Bi1 C1 90.97(8) . . ?
C10 Bi1 N3 86.86(7) . . ?
C1 Bi1 N3 86.94(7) . . ?
C10 Bi1 N2 90.32(7) . . ?
C1 Bi1 N2 89.12(7) . . ?
N3 Bi1 N2 175.11(6) . . ?
O4 S1 O3 115.44(10) . . ?
O4 S1 O2 114.87(10) . . ?
O3 S1 O2 114.81(10) . . ?
O4 S1 C33 103.09(10) . . ?
O3 S1 C33 102.77(10) . . ?
O2 S1 C33 103.36(10) . . ?
C22 N3 C18 118.56(19) . . ?
C22 N3 Bi1 123.69(15) . . ?
C18 N3 Bi1 117.05(14) . . ?
C11 N1 C23 116.87(17) . . ?
C11 N1 C2 118.69(16) . . ?
C23 N1 C2 118.52(17) . . ?
C13 N2 C17 118.09(19) . . ?
C13 N2 Bi1 119.48(14) . . ?
C17 N2 Bi1 122.20(15) . . ?
N3 C22 C21 122.6(2) . . ?
N3 C22 H00C 118.7 . . ?
C21 C22 H00C 118.7 . . ?
C7 C12 C11 121.3(2) . . ?
C7 C12 H00D 119.3 . . ?
C11 C12 H00D 119.3 . . ?
C8 C9 C10 121.2(2) . . ?
C8 C9 H00E 119.4 . . ?
C10 C9 H00E 119.4 . . ?
C22 C21 C20 118.5(2) . . ?
C22 C21 H00F 120.7 . . ?
C20 C21 H00F 120.7 . . ?
C2 C1 Bi1 114.94(14) . . ?
C2 C1 H00A 108.5 . . ?
Bi1 C1 H00A 108.5 . . ?
C2 C1 H00B 108.5 . . ?
Bi1 C1 H00B 108.5 . . ?
H00A C1 H00B 107.5 . . ?
C9 C10 C11 119.48(19) . . ?
C9 C10 Bi1 118.89(15) . . ?
C11 C10 Bi1 121.52(15) . . ?
C27 C28 C23 120.6(2) . . ?
C27 C28 H00I 119.7 . . ?
C23 C28 H00I 119.7 . . ?
C32 O1 C29 107.7(2) . . ?
C9 C8 C7 119.2(2) . . ?
C9 C8 H00K 120.4 . . ?
C7 C8 H00K 120.4 . . ?
F2 C33 F3 107.19(19) . . ?
F2 C33 F1 106.94(18) . . ?
F3 C33 F1 107.03(19) . . ?
F2 C33 S1 112.81(16) . . ?
F3 C33 S1 111.82(15) . . ?
F1 C33 S1 110.74(15) . . ?
N2 C13 C14 122.5(2) . . ?
N2 C13 H00M 118.8 . . ?
C14 C13 H00M 118.8 . . ?
C12 C11 C10 118.48(19) . . ?
C12 C11 N1 120.22(19) . . ?
C10 C11 N1 121.29(19) . . ?
C19 C20 C21 119.3(2) . . ?
C19 C20 H00O 120.3 . . ?
C21 C20 H00O 120.3 . . ?
N1 C2 C1 110.80(17) . . ?
N1 C2 C3 112.33(17) . . ?
C1 C2 C3 113.69(17) . . ?
N1 C2 H00P 106.5 . . ?
C1 C2 H00P 106.5 . . ?
C3 C2 H00P 106.5 . . ?
C4 C3 C2 114.77(18) . . ?
C4 C3 H00G 108.6 . . ?
C2 C3 H00G 108.6 . . ?
C4 C3 H00H 108.6 . . ?
C2 C3 H00H 108.6 . . ?
H00G C3 H00H 107.6 . . ?
C16 C15 C14 119.1(2) . . ?
C16 C15 H00R 120.4 . . ?
C14 C15 H00R 120.4 . . ?
N3 C18 C19 122.2(2) . . ?
N3 C18 H00S 118.9 . . ?
C19 C18 H00S 118.9 . . ?
C26 C27 C28 120.3(2) . . ?
C26 C27 H00T 119.9 . . ?
C28 C27 H00T 119.9 . . ?
C12 C7 C8 120.4(2) . . ?
C12 C7 H00U 119.8 . . ?
C8 C7 H00U 119.8 . . ?
C20 C19 C18 118.8(2) . . ?
C20 C19 H00V 120.6 . . ?
C18 C19 H00V 120.6 . . ?
C24 C23 C28 118.82(19) . . ?
C24 C23 N1 122.61(19) . . ?
C28 C23 N1 118.57(19) . . ?
C5 C4 C3 112.32(18) . . ?
C5 C4 H00J 109.1 . . ?
C3 C4 H00J 109.1 . . ?
C5 C4 H00L 109.1 . . ?
C3 C4 H00L 109.1 . . ?
H00J C4 H00L 107.9 . . ?
C23 C24 C25 120.1(2) . . ?
C23 C24 H00Y 119.9 . . ?
C25 C24 H00Y 119.9 . . ?
C15 C16 C17 118.9(2) . . ?
C15 C16 H00Z 120.6 . . ?
C17 C16 H00Z 120.6 . . ?
N2 C17 C16 122.5(2) . . ?
N2 C17 H010 118.8 . . ?
C16 C17 H010 118.8 . . ?
C26 C25 C24 120.7(2) . . ?
C26 C25 H011 119.6 . . ?
C24 C25 H011 119.6 . . ?
C15 C14 C13 119.0(2) . . ?
C15 C14 H012 120.5 . . ?
C13 C14 H012 120.5 . . ?
C25 C26 C27 119.5(2) . . ?
C25 C26 H013 120.3 . . ?
C27 C26 H013 120.3 . . ?
C6 C5 C4 113.7(2) . . ?
C6 C5 H01A 108.8 . . ?
C4 C5 H01A 108.8 . . ?
C6 C5 H01B 108.8 . . ?
C4 C5 H01B 108.8 . . ?
H01A C5 H01B 107.7 . . ?
C29 C30 C31 102.4(2) . . ?
C29 C30 H01F 111.3 . . ?
C31 C30 H01F 111.3 . . ?
C29 C30 H01G 111.3 . . ?
C31 C30 H01G 111.3 . . ?
H01F C30 H01G 109.2 . . ?
C5 C6 H01C 109.5 . . ?
C5 C6 H01D 109.5 . . ?
H01C C6 H01D 109.5 . . ?
C5 C6 H01E 109.5 . . ?
H01C C6 H01E 109.5 . . ?
H01D C6 H01E 109.5 . . ?
O1 C29 C30 104.9(2) . . ?
O1 C29 H01H 110.8 . . ?
C30 C29 H01H 110.8 . . ?
O1 C29 H01I 110.8 . . ?
C30 C29 H01I 110.8 . . ?
H01H C29 H01I 108.8 . . ?
C32 C31 C30 103.8(2) . . ?
C32 C31 H01J 111.0 . . ?
C30 C31 H01J 111.0 . . ?
C32 C31 H01K 111.0 . . ?
C30 C31 H01K 111.0 . . ?
H01J C31 H01K 109.0 . . ?
O1 C32 C31 108.6(2) . . ?
O1 C32 H01L 110.0 . . ?
C31 C32 H01L 110.0 . . ?
O1 C32 H01M 110.0 . . ?
C31 C32 H01M 110.0 . . ?
H01L C32 H01M 108.4 . . ?
 
loop_
 _geom_torsion_atom_site_label_1
 _geom_torsion_atom_site_label_2
 _geom_torsion_atom_site_label_3
 _geom_torsion_atom_site_label_4
 _geom_torsion
 _geom_torsion_site_symmetry_1
 _geom_torsion_site_symmetry_2
 _geom_torsion_site_symmetry_3
 _geom_torsion_site_symmetry_4
 _geom_torsion_publ_flag
C18 N3 C22 C21 0.9(3) . . . . ?
Bi1 N3 C22 C21 171.06(16) . . . . ?
N3 C22 C21 C20 -0.4(3) . . . . ?
C8 C9 C10 C11 0.6(3) . . . . ?
C8 C9 C10 Bi1 176.72(15) . . . . ?
C10 C9 C8 C7 -0.3(3) . . . . ?
O4 S1 C33 F2 -58.03(18) . . . . ?
O3 S1 C33 F2 -178.36(15) . . . . ?
O2 S1 C33 F2 61.90(18) . . . . ?
O4 S1 C33 F3 -178.94(16) . . . . ?
O3 S1 C33 F3 60.73(18) . . . . ?
O2 S1 C33 F3 -59.01(18) . . . . ?
O4 S1 C33 F1 61.78(18) . . . . ?
O3 S1 C33 F1 -58.54(18) . . . . ?
O2 S1 C33 F1 -178.28(15) . . . . ?
C17 N2 C13 C14 1.2(3) . . . . ?
Bi1 N2 C13 C14 175.83(17) . . . . ?
C7 C12 C11 C10 0.4(3) . . . . ?
C7 C12 C11 N1 179.40(19) . . . . ?
C9 C10 C11 C12 -0.7(3) . . . . ?
Bi1 C10 C11 C12 -176.68(14) . . . . ?
C9 C10 C11 N1 -179.65(18) . . . . ?
Bi1 C10 C11 N1 4.4(3) . . . . ?
C23 N1 C11 C12 23.5(3) . . . . ?
C2 N1 C11 C12 -129.1(2) . . . . ?
C23 N1 C11 C10 -157.60(19) . . . . ?
C2 N1 C11 C10 49.8(3) . . . . ?
C22 C21 C20 C19 -0.3(3) . . . . ?
C11 N1 C2 C1 -82.3(2) . . . . ?
C23 N1 C2 C1 125.55(19) . . . . ?
C11 N1 C2 C3 46.0(2) . . . . ?
C23 N1 C2 C3 -106.1(2) . . . . ?
Bi1 C1 C2 N1 50.8(2) . . . . ?
Bi1 C1 C2 C3 -76.86(19) . . . . ?
N1 C2 C3 C4 171.35(17) . . . . ?
C1 C2 C3 C4 -61.8(2) . . . . ?
C22 N3 C18 C19 -0.7(3) . . . . ?
Bi1 N3 C18 C19 -171.46(17) . . . . ?
C23 C28 C27 C26 -0.7(4) . . . . ?
C11 C12 C7 C8 -0.1(3) . . . . ?
C9 C8 C7 C12 0.0(3) . . . . ?
C21 C20 C19 C18 0.5(3) . . . . ?
N3 C18 C19 C20 -0.1(3) . . . . ?
C27 C28 C23 C24 0.6(3) . . . . ?
C27 C28 C23 N1 -179.9(2) . . . . ?
C11 N1 C23 C24 -117.6(2) . . . . ?
C2 N1 C23 C24 35.0(3) . . . . ?
C11 N1 C23 C28 62.9(3) . . . . ?
C2 N1 C23 C28 -144.5(2) . . . . ?
C2 C3 C4 C5 -179.87(18) . . . . ?
C28 C23 C24 C25 -0.1(3) . . . . ?
N1 C23 C24 C25 -179.6(2) . . . . ?
C14 C15 C16 C17 0.1(4) . . . . ?
C13 N2 C17 C16 -0.9(3) . . . . ?
Bi1 N2 C17 C16 -175.31(18) . . . . ?
C15 C16 C17 N2 0.2(4) . . . . ?
C23 C24 C25 C26 -0.3(4) . . . . ?
C16 C15 C14 C13 0.2(4) . . . . ?
N2 C13 C14 C15 -0.9(4) . . . . ?
C24 C25 C26 C27 0.2(4) . . . . ?
C28 C27 C26 C25 0.3(4) . . . . ?
C3 C4 C5 C6 -176.5(2) . . . . ?
C32 O1 C29 C30 31.4(3) . . . . ?
C31 C30 C29 O1 -35.5(3) . . . . ?
C29 C30 C31 C32 26.4(4) . . . . ?
C29 O1 C32 C31 -14.1(4) . . . . ?
C30 C31 C32 O1 -8.6(4) . . . . ?
 
_refine_diff_density_max    0.773
_refine_diff_density_min   -0.545
_refine_diff_density_rms    0.065

_shelx_res_file
;
TITL SShex_0m_a.res in P-1
    SShex_0m_a.res
    created by SHELXL-2018/3 at 17:33:45 on 04-Apr-2025
REM Old TITL Integration of SShex
REM SHELXT solution in P-1: R1 0.053, Rweak 0.011, Alpha 0.032
REM <I/s> 0.000 for 0 systematic absences, Orientation as input
REM Formula found by SHELXT: C33 Bi F4 N2 O4 S
CELL 0.71073 10.625 11.118 15.3075 105.579 94.128 102.187
ZERR 2 0.0027 0.0028 0.0081 0.014 0.019 0.008
LATT 1
SFAC C H Bi F N O S
UNIT 66 78 2 6 6 8 2
SHEL 999 0.80
L.S. 10
PLAN  20
SIZE 0.098 0.166 0.188
TEMP -173.15
CONF
BOND
LIST 4
FMAP 2
MORE -1
BOND $H
ACTA
WGHT    0.012600    1.493800
FVAR       0.33369
BI1   3    0.103484    0.460305    0.892693    11.00000    0.01540    0.01707 =
         0.01648    0.00719    0.00601    0.00731
S1    7    0.771185    0.133853    0.888557    11.00000    0.01723    0.01364 =
         0.01845    0.00516    0.00327    0.00449
F2    4    0.730740    0.114174    0.712242    11.00000    0.04135    0.03197 =
         0.01921    0.00923    0.00219   -0.01200
O2    6    0.787958    0.271459    0.909895    11.00000    0.02996    0.01345 =
         0.02335    0.00339    0.00326    0.00480
O3    6    0.690682    0.074051    0.944353    11.00000    0.02660    0.02356 =
         0.02310    0.01173    0.00684    0.00430
F1    4    0.644667   -0.055319    0.747385    11.00000    0.05755    0.01747 =
         0.02860    0.00153    0.00276   -0.00891
F3    4    0.559230    0.106579    0.777703    11.00000    0.02845    0.07219 =
         0.03165    0.00442   -0.00357    0.02134
O4    6    0.887483    0.089598    0.871754    11.00000    0.02241    0.02631 =
         0.03703    0.01000    0.00754    0.01159
N3    5    0.253858    0.321413    0.907390    11.00000    0.01811    0.02176 =
         0.01749    0.00552    0.00298    0.00864
N1    5    0.202756    0.362530    0.685757    11.00000    0.01390    0.01434 =
         0.01921    0.00080    0.00354    0.00261
N2    5   -0.049891    0.596345    0.863022    11.00000    0.02252    0.02042 =
         0.02124    0.00958    0.00734    0.01103
C22   1    0.383213    0.359854    0.913809    11.00000    0.01898    0.02585 =
         0.02018    0.00482    0.00312    0.00576
AFIX  43
H00C  2    0.419669    0.440040    0.903949    11.00000   -1.20000
AFIX   0
C12   1    0.371332    0.552113    0.692320    11.00000    0.01629    0.01967 =
         0.01714    0.00584    0.00388    0.00514
AFIX  43
H00D  2    0.389203    0.508865    0.633753    11.00000   -1.20000
AFIX   0
C9    1    0.321610    0.680839    0.862615    11.00000    0.01853    0.01779 =
         0.01744    0.00233    0.00031    0.00747
AFIX  43
H00E  2    0.304811    0.724997    0.921277    11.00000   -1.20000
AFIX   0
C21   1    0.465842    0.287430    0.934228    11.00000    0.02014    0.04035 =
         0.02546    0.00509    0.00116    0.01432
AFIX  43
H00F  2    0.557303    0.316854    0.937919    11.00000   -1.20000
AFIX   0
C1    1    0.009462    0.309700    0.762053    11.00000    0.01513    0.01677 =
         0.02132    0.00758    0.00250    0.00259
AFIX  23
H00A  2    0.023493    0.225874    0.765785    11.00000   -1.20000
H00B  2   -0.085377    0.302824    0.756396    11.00000   -1.20000
AFIX   0
C10   1    0.248792    0.555227    0.818977    11.00000    0.01333    0.01628 =
         0.01810    0.00692    0.00418    0.00447
C28   1    0.377757    0.257739    0.645607    11.00000    0.02149    0.02139 =
         0.02103    0.00504    0.00283    0.00636
AFIX  43
H00I  2    0.414049    0.287853    0.708343    11.00000   -1.20000
AFIX   0

O1    6   -0.085347    0.189184    0.423517    11.00000    0.05124    0.03006 =
         0.05667   -0.00106   -0.02151    0.01068
C8    1    0.417388    0.741633    0.821882    11.00000    0.01744    0.01517 =
         0.02324    0.00356   -0.00147    0.00234
AFIX  43
H00K  2    0.465846    0.826959    0.852045    11.00000   -1.20000
AFIX   0

C33   1    0.672062    0.072662    0.775982    11.00000    0.02334    0.01817 =
         0.02127    0.00548    0.00477    0.00095
C13   1   -0.178315    0.548319    0.853025    11.00000    0.02391    0.02260 =
         0.02054    0.00885    0.00685    0.00946
AFIX  43
H00M  2   -0.209730    0.461792    0.853163    11.00000   -1.20000
AFIX   0
C11   1    0.274449    0.489124    0.732370    11.00000    0.01231    0.01454 =
         0.01752    0.00423    0.00085    0.00405
C20   1    0.412333    0.171055    0.949178    11.00000    0.03308    0.03391 =
         0.02198    0.00495   -0.00123    0.02188
AFIX  43
H00O  2    0.466773    0.119110    0.963057    11.00000   -1.20000
AFIX   0
C2    1    0.058550    0.334134    0.675870    11.00000    0.01463    0.01645 =
         0.01902    0.00412    0.00295    0.00188
AFIX  13
H00P  2    0.026211    0.251605    0.625710    11.00000   -1.20000
AFIX   0
C3    1    0.004852    0.435827    0.645155    11.00000    0.01736    0.01962 =
         0.01805    0.00810    0.00495    0.00386
AFIX  23
H00G  2    0.030994    0.517906    0.694971    11.00000   -1.20000
H00H  2    0.045488    0.449821    0.591370    11.00000   -1.20000
AFIX   0
C15   1   -0.221948    0.745602    0.843564    11.00000    0.03223    0.03326 =
         0.03233    0.01339    0.00672    0.02127
AFIX  43
H00R  2   -0.281127    0.796679    0.836650    11.00000   -1.20000
AFIX   0
C18   1    0.202882    0.209184    0.922579    11.00000    0.02148    0.02336 =
         0.02316    0.00811    0.00082    0.00775
AFIX  43
H00S  2    0.111164    0.181903    0.918743    11.00000   -1.20000
AFIX   0
C27   1    0.439497    0.185040    0.582323    11.00000    0.02294    0.02598 =
         0.03077    0.00677    0.00555    0.01205
AFIX  43
H00T  2    0.518283    0.166417    0.601756    11.00000   -1.20000
AFIX   0
C7    1    0.441988    0.676384    0.736180    11.00000    0.01517    0.02052 =
         0.02474    0.00994    0.00349    0.00166
AFIX  43
H00U  2    0.507654    0.717349    0.707595    11.00000   -1.20000
AFIX   0
C19   1    0.279504    0.131376    0.943736    11.00000    0.03327    0.02467 =
         0.02411    0.00737   -0.00117    0.01222
AFIX  43
H00V  2    0.240970    0.052177    0.954268    11.00000   -1.20000
AFIX   0
C23   1    0.262642    0.287221    0.618091    11.00000    0.01846    0.01389 =
         0.01952    0.00504    0.00689    0.00352
C4    1   -0.142602    0.402111    0.620115    11.00000    0.01622    0.02435 =
         0.02038    0.00891    0.00137    0.00286
AFIX  23
H00J  2   -0.169593    0.320378    0.570016    11.00000   -1.20000
H00L  2   -0.184095    0.388904    0.673771    11.00000   -1.20000
AFIX   0
C24   1    0.210407    0.241226    0.526111    11.00000    0.02243    0.01949 =
         0.02433    0.00538    0.00341    0.00783
AFIX  43
H00Y  2    0.132074    0.260230    0.506206    11.00000   -1.20000
AFIX   0
C16   1   -0.090157    0.796532    0.854759    11.00000    0.03739    0.02201 =
         0.04200    0.01446    0.01126    0.01544
AFIX  43
H00Z  2   -0.056851    0.883299    0.855847    11.00000   -1.20000
AFIX   0
C17   1   -0.006932    0.719328    0.864406    11.00000    0.02463    0.02336 =
         0.03613    0.01184    0.00876    0.00901
AFIX  43
H010  2    0.084133    0.754726    0.872314    11.00000   -1.20000
AFIX   0
C25   1    0.272670    0.167407    0.463164    11.00000    0.03314    0.02877 =
         0.01975    0.00046    0.00552    0.00859
AFIX  43
H011  2    0.236197    0.135957    0.400468    11.00000   -1.20000
AFIX   0
C14   1   -0.267010    0.619801    0.842504    11.00000    0.02187    0.03176 =
         0.02660    0.00926    0.00433    0.01158
AFIX  43
H012  2   -0.357707    0.582603    0.834661    11.00000   -1.20000
AFIX   0
C26   1    0.386906    0.139370    0.490848    11.00000    0.03304    0.02592 =
         0.02872    0.00011    0.01047    0.01324
AFIX  43
H013  2    0.429067    0.089151    0.447476    11.00000   -1.20000
AFIX   0
C5    1   -0.190068    0.506657    0.589949    11.00000    0.01991    0.03277 =
         0.02754    0.01642    0.00661    0.00868
AFIX  23
H01A  2   -0.157801    0.589398    0.638572    11.00000   -1.20000
H01B  2   -0.152257    0.516013    0.534191    11.00000   -1.20000
AFIX   0

C30   1   -0.143194    0.003400    0.301150    11.00000    0.05637    0.02916 =
         0.03944    0.01175    0.00672    0.01136
AFIX  23
H01F  2   -0.194574   -0.086907    0.282893    11.00000   -1.20000
H01G  2   -0.066823    0.009189    0.267707    11.00000   -1.20000
AFIX   0

C6    1   -0.336992    0.479928    0.570026    11.00000    0.02174    0.04480 =
         0.03303    0.01988    0.00340    0.01151
AFIX 137
H01C  2   -0.369547    0.400245    0.519908    11.00000   -1.50000
H01D  2   -0.360874    0.551458    0.552388    11.00000   -1.50000
H01E  2   -0.375388    0.470829    0.624922    11.00000   -1.50000
AFIX   0

C29   1   -0.103021    0.053017    0.402352    11.00000    0.04634    0.02994 =
         0.04568    0.01150   -0.00902    0.00742
AFIX  23
H01H  2   -0.171233    0.016357    0.435104    11.00000   -1.20000
H01I  2   -0.021089    0.030926    0.419628    11.00000   -1.20000
AFIX   0
C31   1   -0.225151    0.092853    0.284164    11.00000    0.05919    0.04054 =
         0.04993    0.01009   -0.01048    0.01547
AFIX  23
H01J  2   -0.215113    0.108940    0.224201    11.00000   -1.20000
H01K  2   -0.318176    0.056661    0.285733    11.00000   -1.20000
AFIX   0
C32   1   -0.173114    0.213482    0.360983    11.00000    0.08281    0.03718 =
         0.05376    0.00271   -0.02570    0.02818
AFIX  23
H01L  2   -0.128382    0.282985    0.337007    11.00000   -1.20000
H01M  2   -0.245274    0.241295    0.391823    11.00000   -1.20000

REM <hkl>
REM SShex_0m_a.hkl
REM </hkl>
AFIX   0
HKLF 4


REM  SShex_0m_a.res in P-1
REM wR2 = 0.0346, GooF = S = 1.060, Restrained GooF = 1.060 for all data
REM R1 = 0.0154 for 6564 Fo > 4sig(Fo) and 0.0172 for all 6894 data
REM 407 parameters refined using 0 restraints

END

WGHT      0.0126      1.4805

REM Highest difference peak  0.773,  deepest hole -0.545,  1-sigma level  0.065
Q1    1  -0.0369  0.1854  0.3435  11.00000  0.05    0.77
Q2    1  -0.2488  0.1382  0.3736  11.00000  0.05    0.54
Q3    1   0.1151  0.4772  0.9577  11.00000  0.05    0.46
Q4    1  -0.0614  0.0626  0.3335  11.00000  0.05    0.45
Q5    1   0.7201  0.1031  0.8301  11.00000  0.05    0.43
Q6    1   0.0937  0.4356  0.8276  11.00000  0.05    0.38
Q7    1  -0.2257  0.0203  0.3053  11.00000  0.05    0.36
Q8    1  -0.4857  0.2954  0.4440  11.00000  0.05    0.33
Q9    1   0.2403  0.2644  0.5736  11.00000  0.05    0.30
Q10   1   0.2516  0.5199  0.7741  11.00000  0.05    0.30
Q11   1   0.2316  0.3382  0.6492  11.00000  0.05    0.30
Q12   1  -0.1788  0.2976  0.3784  11.00000  0.05    0.29
Q13   1   0.2033  0.5192  0.9584  11.00000  0.05    0.29
Q14   1   0.3826  0.6181  0.7152  11.00000  0.05    0.29
Q15   1   0.0462  0.3793  0.6501  11.00000  0.05    0.29
Q16   1  -0.0679  0.4199  0.6364  11.00000  0.05    0.28
Q17   1   0.3463  0.1821  0.4700  11.00000  0.05    0.28
Q18   1  -0.1618  0.4571  0.6080  11.00000  0.05    0.28
Q19   1   0.2436  0.4257  0.7081  11.00000  0.05    0.28
Q20   1   0.0601  0.4048  0.9581  11.00000  0.05    0.27
;
_shelx_res_checksum   80572

_shelx_hkl_file
;
  -1   0   0 1979.29   31.63
  -1   0   0 1873.13   33.35
   1   0   0 1967.75   31.73
  -2   0   0  604.56   12.97
  -2   0   0  597.42   11.98
  -2   0   0  601.29   11.54
  -2   0   0  620.53   11.98
  -2   0   0  575.68   11.67
  -2   0   0  596.42   13.25
   2   0   0  608.75   11.70
   2   0   0  612.85   11.84
   2   0   0  611.38   12.13
   2   0   0  589.67   13.26
   2   0   0  588.52   11.72
   2   0   0  587.69   12.82
  -3   0   0  194.57    6.20
  -3   0   0  196.24    7.17
  -3   0   0  196.88    6.05
  -3   0   0  200.13    6.07
  -3   0   0  201.13    7.57
   3   0   0  195.96    7.09
   3   0   0  195.95    6.24
   3   0   0  194.48    6.02
   3   0   0  201.25    7.61
   3   0   0  209.05    5.97
   3   0   0  188.07    5.99
  -4   0   0  556.68   15.71
  -4   0   0  556.75   15.01
  -4   0   0  563.32   12.30
  -4   0   0  521.72   13.01
  -4   0   0  539.23   15.51
  -4   0   0  546.40   13.07
  -4   0   0  538.62   12.97
   4   0   0  555.35   13.42
   4   0   0  554.08   13.20
   4   0   0  547.61   12.97
   4   0   0  541.77   12.59
   4   0   0  551.00   14.80
   4   0   0  556.31   15.59
  -5   0   0  684.15   19.24
  -5   0   0  629.73   18.80
  -5   0   0  659.47   18.24
  -5   0   0  662.03   14.54
  -5   0   0  646.57   15.87
  -5   0   0  632.89   15.66
   5   0   0  652.34   15.14
   5   0   0  658.39   18.02
   5   0   0  650.87   15.68
   5   0   0  661.95   16.25
   5   0   0  677.13   16.15
   5   0   0  625.21   18.59
  -6   0   0 1556.69   31.90
  -6   0   0 1556.66   36.72
  -6   0   0 1502.57   36.13
  -6   0   0 1564.34   35.13
  -6   0   0 1571.81   31.85
   6   0   0 1537.00   31.87
   6   0   0 1607.97   32.51
   6   0   0 1571.67   34.82
  -7   0   0   64.49    9.02
  -7   0   0   56.95    6.58
  -7   0   0   56.87    5.49
  -7   0   0   53.52    7.55
  -7   0   0   52.46    5.10
   7   0   0   52.94    6.04
   7   0   0   56.22    5.43
   7   0   0   54.10    5.33
  -8   0   0  257.12   14.25
  -8   0   0  258.16   14.23
  -8   0   0  270.34   11.53
  -8   0   0  257.06   11.06
  -8   0   0  254.33   13.42
   8   0   0  263.55   11.58
   8   0   0  255.91   11.32
  -9   0   0  941.76   29.23
  -9   0   0  962.02   30.73
  -9   0   0  935.81   25.13
   9   0   0  894.93   27.96
   9   0   0 1002.03   26.09
   9   0   0  971.79   26.12
 -10   0   0  539.93   18.64
 -10   0   0  517.89   23.19
 -10   0   0  561.17   23.98
 -10   0   0  567.66   22.73
  10   0   0  527.25   23.96
  10   0   0  537.18   19.21
 -11   0   0  238.12   16.88
 -11   0   0  254.09   13.87
 -11   0   0  245.50   15.91
 -11   0   0  235.04   12.58
  11   0   0  236.18   13.41
  11   0   0  254.01   13.85
 -12   0   0    2.68    4.58
 -12   0   0    0.08    5.41
 -12   0   0    4.64    6.04
  12   0   0    2.36    4.75
 -13   0   0   72.15   11.45
 -13   0   0   64.21   13.42
 -13   0   0   51.82    8.18
  13   0   0   64.02   10.01
  13   0   0   63.60   10.24
 -14   0   0  171.95   16.81
 -14   0   0  175.49   17.72
  14   0   0  146.83   14.41
  14   0   0  144.65   13.84
 -15   0   0   91.89   15.07
 -15   1   0   59.75   14.08
  14  -1   0  181.34   14.58
  14  -1   0  197.64   15.20
 -14   1   0  194.41   17.82
 -14   1   0  180.59   18.44
  13  -1   0  221.00   15.27
  13  -1   0  249.83   19.60
 -13   1   0  230.37   18.01
 -13   1   0  214.75   14.82
 -13   1   0  225.72   18.51
  12  -1   0   28.56    6.85
  12  -1   0   43.88    7.96
 -12   1   0   46.19   10.28
 -12   1   0   35.79    7.62
 -12   1   0   36.92    8.95
 -12   1   0   45.16   10.13
  11  -1   0   90.67    9.42
  11  -1   0   90.86    9.47
 -11   1   0   90.68    9.07
 -11   1   0   95.16   11.76
 -11   1   0   94.95   11.16
 -11   1   0  111.16    9.95
  10  -1   0  778.60   24.24
  10  -1   0  777.81   24.41
 -10   1   0  818.08   29.24
 -10   1   0  780.72   23.98
 -10   1   0  814.38   28.32
 -10   1   0  771.45   23.74
   9  -1   0  299.07   13.37
   9  -1   0  288.91   13.21
   9  -1   0  268.35   22.52
  -9   1   0  276.94   15.73
  -9   1   0  297.41   13.17
  -9   1   0  279.44   12.75
  -9   1   0  255.86   14.92
   8  -1   0  215.20   12.24
   8  -1   0  224.94   10.98
   8  -1   0  213.26    9.33
   8  -1   0  216.86   10.00
   8  -1   0  224.62   10.99
  -8   1   0  223.00   12.84
  -8   1   0  219.70   13.18
  -8   1   0  232.84   10.87
  -8   1   0  232.82   13.45
  -8   1   0  226.46   10.85
   7  -1   0   16.78    3.52
   7  -1   0   13.25    3.59
   7  -1   0   11.60    4.02
   7  -1   0   15.24    3.82
   7  -1   0   14.43    3.70
  -7   1   0   10.96    4.35
  -7   1   0   15.31    3.07
  -7   1   0   17.27    4.80
  -7   1   0   16.44    3.86
  -7   1   0   10.36    3.39
  -7   1   0   13.90    4.49
  -7   1   0   16.23    3.73
   6  -1   0  427.85   19.51
   6  -1   0  410.00   14.90
   6  -1   0  425.37   12.67
   6  -1   0  402.71   12.23
   6  -1   0  411.40   13.23
  -6   1   0  413.52   11.97
  -6   1   0  393.44   14.95
  -6   1   0  410.16   13.15
  -6   1   0  437.82   13.12
  -6   1   0  351.88   21.95
  -6   1   0  393.87   15.20
   5  -1   0 1033.16   23.07
   5  -1   0 1003.53   22.83
   5  -1   0 1016.52   22.10
   5  -1   0 1014.77   24.92
   5  -1   0 1071.51   22.50
  -5   1   0 1031.37   22.47
  -5   1   0 1022.33   25.34
  -5   1   0 1051.79   23.00
  -5   1   0  969.93   25.11
  -5   1   0 1040.16   21.86
  -5   1   0 1028.08   22.79
  -5   1   0 1043.08   25.36
   4  -1   0 1483.09   29.10
   4  -1   0 1489.37   31.05
   4  -1   0 1458.46   28.46
  -4   1   0 1459.49   28.26
  -4   1   0 1465.72   31.19
  -4   1   0 1462.01   31.06
  -4   1   0 1509.58   28.85
  -4   1   0 1515.91   31.25
  -4   1   0 1472.39   28.93
   3  -1   0  615.37   13.71
   3  -1   0  616.64   15.51
   3  -1   0  612.55   15.00
   3  -1   0  599.04   13.89
  -3   1   0  610.91   13.75
  -3   1   0  625.40   15.50
  -3   1   0  596.81   13.84
  -3   1   0  591.44   13.50
  -3   1   0  600.73   15.02
  -3   1   0  607.29   15.10
  -3   1   0  613.83   15.07
   2  -1   0  194.66    5.99
   2  -1   0  194.52    5.91
   2  -1   0  206.24    6.54
   2  -1   0  194.41    6.33
  -2   1   0  198.50    6.05
  -2   1   0  199.52    6.04
  -2   1   0  203.86    6.03
  -2   1   0  199.79    6.35
  -2   1   0  197.43    6.50
  -2   1   0  193.19    5.86
  -2   1   0  200.79    6.40
   1  -1   0 1263.07   22.73
   1  -1   0 1270.04   22.22
   1  -1   0 1275.00   22.64
   1  -1   0 1307.23   23.86
  -1   1   0 1288.10   22.59
  -1   1   0 1262.24   22.11
  -1   1   0 1245.59   22.52
  -1   1   0 1283.32   22.65
   0   1   0 2028.09   33.15
  -1  -1   0 3593.05   58.67
  -1  -1   0 3688.20   58.93
  -1  -1   0 3696.37   59.16
  -1  -1   0 3698.93   58.52
  -1  -1   0 3621.29   57.82
  -1  -1   0 3566.78   57.86
   1   1   0 3612.70   58.50
   1   1   0 3498.13   58.81
   1   1   0 3669.23   58.67
   1   1   0 3627.52   59.09
  -2  -1   0  553.70   11.49
  -2  -1   0  560.69   12.68
  -2  -1   0  523.78   11.42
  -2  -1   0  537.26   10.57
  -2  -1   0  524.52   11.39
   2   1   0  544.58   12.57
   2   1   0  557.09   11.54
   2   1   0  534.84   11.36
   2   1   0  547.25   11.29
  -3  -1   0    2.52    1.74
  -3  -1   0    4.33    1.68
  -3  -1   0    3.34    1.45
   3   1   0    2.98    1.57
   3   1   0    2.15    1.24
   3   1   0    3.15    1.72
   3   1   0    4.17    1.55
  -4  -1   0  502.66   13.81
  -4  -1   0  521.63   12.84
  -4  -1   0  532.89   15.32
  -4  -1   0  531.14   12.76
   4   1   0  534.59   13.97
   4   1   0  512.46   12.53
   4   1   0  526.99   13.52
   4   1   0  493.49   14.91
  -5  -1   0  441.61   12.33
  -5  -1   0  448.20   12.36
  -5  -1   0  453.95   15.18
  -5  -1   0  439.35   13.81
   5   1   0  433.63   14.98
   5   1   0  443.75   13.69
   5   1   0  449.18   12.29
   5   1   0  446.17   12.96
  -6  -1   0  220.47   10.27
  -6  -1   0  222.40    8.83
  -6  -1   0  224.51    9.01
  -6  -1   0  243.77   11.75
  -6  -1   0  218.47   11.22
   6   1   0  209.19   10.96
   6   1   0  223.82    8.93
   6   1   0  224.30   10.18
   6   1   0  232.78    9.46
  -7  -1   0  197.35    9.20
  -7  -1   0  192.87    8.70
  -7  -1   0  199.59   18.15
  -7  -1   0  178.47   11.10
   7   1   0  179.12    8.97
   7   1   0  177.65    9.81
   7   1   0  174.55    8.76
  -8  -1   0  161.43    9.17
  -8  -1   0  146.73    8.32
  -8  -1   0  155.20   11.73
  -8  -1   0  156.63   10.50
  -8  -1   0  161.55   11.53
   8   1   0  158.68    9.04
   8   1   0  153.90    9.08
   8   1   0  149.73    9.98
  -9  -1   0  290.98   16.09
  -9  -1   0  256.78   11.63
  -9  -1   0  240.27   13.73
  -9  -1   0  278.83   12.86
  -9  -1   0  259.72   14.00
   9   1   0  287.23   12.81
   9   1   0  287.05   12.68
   9   1   0  247.91   13.58
 -10  -1   0  213.83   13.91
  10   1   0  221.34   12.26
  10   1   0  208.71   11.81
 -11  -1   0  562.97   23.30
 -11  -1   0  551.80   19.21
 -11  -1   0  574.46   25.90
  11   1   0  502.19   20.48
  11   1   0  563.73   20.88
 -12  -1   0   70.64   12.51
 -12  -1   0  114.27   12.22
  12   1   0   84.05    9.86
  12   1   0   70.43    9.61
 -13  -1   0   46.39   12.12
 -13  -1   0   68.64   11.47
  13   1   0   44.18    8.67
  13   1   0   40.72   11.05
 -14  -1   0  197.60   21.55
 -14  -1   0  220.36   18.25
  14   1   0  210.56   15.87
 -15  -1   0   90.50   14.65
 -15   2   0   68.77   13.79
  14  -2   0  351.57   19.65
 -14   2   0  331.11   22.75
 -14   2   0  303.18   22.77
 -14   2   0  315.60   18.65
 -14   2   0  351.74   18.68
  13  -2   0  373.57   19.14
  13  -2   0  334.05   18.87
 -13   2   0  341.07   18.40
 -13   2   0  364.88   22.92
 -13   2   0  405.62   29.08
 -13   2   0  350.62   21.96
  12  -2   0   50.36    8.38
  12  -2   0   49.01    8.90
 -12   2   0   40.14    7.27
 -12   2   0   35.25    9.22
 -12   2   0   38.36    7.49
 -12   2   0   44.49   10.27
  11  -2   0   24.49    6.15
  11  -2   0   15.61    5.76
 -11   2   0   32.52   11.04
 -11   2   0   18.49    5.55
 -11   2   0   28.34    7.89
 -11   2   0   35.20    6.89
  10  -2   0  171.04   11.39
  10  -2   0  174.57   11.51
 -10   2   0  183.36   11.62
 -10   2   0  162.49   13.39
 -10   2   0  178.66   13.70
 -10   2   0  174.42   11.10
   9  -2   0  539.49   19.24
   9  -2   0  544.70   19.25
   9  -2   0  522.64   17.57
  -9   2   0  508.27   17.24
  -9   2   0  526.46   18.73
  -9   2   0  503.55   18.36
  -9   2   0  550.48   22.29
  -9   2   0  550.12   22.00
   8  -2   0 1023.36   25.40
   8  -2   0 1028.33   26.98
   8  -2   0 1007.79   26.93
   8  -2   0  962.35   24.56
   8  -2   0  982.87   28.97
  -8   2   0  992.78   29.83
  -8   2   0 1025.63   30.01
  -8   2   0 1030.18   26.62
  -8   2   0  972.27   26.38
  -8   2   0  962.33   27.86
  -8   2   0  968.37   23.92
  -8   2   0 1032.45   30.23
   7  -2   0  212.57    9.60
   7  -2   0  211.94    9.67
   7  -2   0  217.59   11.67
   7  -2   0  210.45   10.42
   7  -2   0  210.75   10.42
  -7   2   0  223.25   10.04
  -7   2   0  214.97   11.97
  -7   2   0  232.83   12.36
  -7   2   0  223.05   10.56
  -7   2   0  212.17    9.30
  -7   2   0  201.84   11.47
  -7   2   0  216.43   10.43
   6  -2   0   10.28    3.60
   6  -2   0   14.44    3.13
   6  -2   0   14.24    3.51
  -6   2   0   14.00    3.04
  -6   2   0   12.84    3.39
  -6   2   0   17.45    3.52
  -6   2   0   12.11    3.69
  -6   2   0   12.72    4.60
   5  -2   0 3459.89   63.21
   5  -2   0 3572.85   63.47
   5  -2   0 3505.45   65.99
   5  -2   0 3635.33   67.90
   5  -2   0 3542.91   64.17
  -5   2   0 3562.27   63.58
  -5   2   0 3535.60   66.00
  -5   2   0 3465.33   65.80
  -5   2   0 3493.82   63.05
  -5   2   0 3562.38   66.53
  -5   2   0 3549.19   64.18
  -5   2   0 3592.44   64.26
   4  -2   0 4002.80   69.62
   4  -2   0 3913.31   70.34
   4  -2   0 3905.77   68.55
  -4   2   0 3887.55   70.04
  -4   2   0 3904.42   70.57
  -4   2   0 3994.44   68.93
  -4   2   0 3958.69   69.16
  -4   2   0 3847.95   69.91
  -4   2   0 3978.99   68.65
  -4   2   0 3932.57   69.08
   3  -2   0  236.71   10.07
   3  -2   0  261.52    8.63
   3  -2   0  256.63    9.07
   3  -2   0  253.25    8.77
   3  -2   0  266.14    8.89
  -3   2   0  243.72    8.57
  -3   2   0  258.72    8.62
  -3   2   0  262.96    8.78
  -3   2   0  271.15    8.91
  -3   2   0  265.89    8.86
  -3   2   0  265.66    9.26
  -3   2   0  251.60    8.66
   2  -2   0 1383.83   26.70
   2  -2   0 1390.71   26.95
   2  -2   0 1402.50   27.01
   2  -2   0 1356.30   26.83
   2  -2   0 1380.62   26.01
   2  -2   0 1380.41   26.63
  -2   2   0 1370.84   26.85
  -2   2   0 1382.86   26.93
  -2   2   0 1354.94   25.81
  -2   2   0 1381.46   26.72
  -2   2   0 1373.06   26.84
  -2   2   0 1397.70   26.86
   1  -2   0   11.45    1.95
   1  -2   0   14.55    2.22
   1  -2   0   12.15    1.56
   1  -2   0   10.28    1.90
   1  -2   0   12.27    1.93
   1  -2   0    9.46    1.57
  -1   2   0    9.43    1.61
  -1   2   0    9.23    1.94
  -1   2   0   10.61    1.87
  -1   2   0   10.93    1.98
  -1   2   0    8.15    1.68
  -1   2   0   12.37    1.57
   0  -2   0  793.54   14.01
   0  -2   0  782.61   16.24
   0  -2   0  811.35   16.37
   0  -2   0  802.96   16.40
   0  -2   0  804.97   16.41
   0   2   0  807.62   16.49
   0   2   0  816.36   14.61
   0   2   0  787.48   14.02
   0   2   0  734.55   17.59
   0   2   0  802.02   16.26
  -1  -2   0 5076.14   81.84
  -1  -2   0 4996.07   80.77
  -1  -2   0 4961.56   81.47
  -1  -2   0 4903.37   81.62
   1   2   0 4995.65   80.76
   1   2   0 5015.28   81.88
   1   2   0 4949.39   81.48
   1   2   0 4918.48   81.53
  -2  -2   0 1661.91   30.18
  -2  -2   0 1668.58   29.65
  -2  -2   0 1683.39   30.62
  -2  -2   0 1655.62   28.74
  -2  -2   0 1679.77   30.16
  -2  -2   0 1676.15   31.00
  -2  -2   0 1659.69   28.59
   2   2   0 1678.33   30.29
   2   2   0 1614.33   30.41
   2   2   0 1718.99   31.03
   2   2   0 1631.88   30.83
   2   2   0 1665.41   29.82
  -3  -2   0   31.07    3.11
  -3  -2   0   31.04    2.81
  -3  -2   0   33.45    3.33
  -3  -2   0   31.44    3.50
  -3  -2   0   25.84    2.60
   3   2   0   34.99    3.19
   3   2   0   34.58    3.36
   3   2   0   29.73    3.40
  -4  -2   0  789.02   20.37
  -4  -2   0  798.93   18.18
  -4  -2   0  771.91   18.46
  -4  -2   0  784.83   18.29
   4   2   0  795.53   20.34
   4   2   0  807.36   18.14
   4   2   0  833.58   19.08
   4   2   0  798.24   18.52
  -5  -2   0  765.45   19.22
  -5  -2   0  759.61   18.72
  -5  -2   0  795.79   21.70
   5   2   0  777.28   20.54
   5   2   0  780.11   21.56
   5   2   0  777.55   19.88
  -6  -2   0  405.69   15.79
  -6  -2   0  388.54   12.61
  -6  -2   0  394.92   13.32
  -6  -2   0  401.76   13.90
  -6  -2   0  413.88   13.94
   6   2   0  391.12   13.60
   6   2   0  392.05   15.42
   6   2   0  399.01   13.03
   6   2   0  386.03   13.38
  -7  -2   0  325.93   13.39
  -7  -2   0  302.40   14.68
  -7  -2   0  322.49   13.28
  -7  -2   0  342.10   15.51
   7   2   0  328.25   12.81
   7   2   0  326.01   12.50
   7   2   0  343.91   15.34
  -8  -2   0    2.73    4.24
  -8  -2   0    7.77    3.85
  -8  -2   0    4.82    3.70
  -8  -2   0    7.47    3.30
   8   2   0   10.02    3.83
   8   2   0   10.26    3.69
  -9  -2   0  160.42    9.17
  -9  -2   0  166.92   12.87
  -9  -2   0  159.65   10.94
  -9  -2   0  152.46   10.87
   9   2   0  185.82   10.80
   9   2   0  153.18    9.88
 -10  -2   0  426.45   21.68
 -10  -2   0  409.72   18.45
  10   2   0  407.85   17.25
  10   2   0  406.30   16.51
 -11  -2   0  414.03   19.58
 -11  -2   0  363.41   20.92
  11   2   0  394.83   17.79
  11   2   0  409.93   17.18
 -12  -2   0   46.70    9.00
 -12  -2   0   52.93   11.01
  12   2   0   64.10    8.96
  12   2   0   62.32    9.61
 -13  -2   0   -4.85    8.27
 -13  -2   0    4.45    6.18
  13   2   0   -1.20    5.92
  13   2   0   -2.49    5.58
 -14  -2   0   85.50   12.77
 -15  -2   0  157.60   17.42
 -15   3   0   62.33   15.69
  14  -3   0   90.35   12.75
 -14   3   0   87.89   11.95
 -14   3   0  121.24   16.03
 -14   3   0  121.77   13.16
  13  -3   0  348.49   19.39
  13  -3   0  348.08   19.48
 -13   3   0  337.40   18.38
 -13   3   0  369.42   23.08
 -13   3   0  386.77   19.77
 -13   3   0  389.94   23.69
  12  -3   0  233.23   15.11
  12  -3   0  213.11   14.67
 -12   3   0  201.00   16.39
 -12   3   0  207.16   14.37
 -12   3   0  215.83   14.24
 -12   3   0  206.07   16.63
  11  -3   0    7.20    4.86
  11  -3   0    8.14    5.16
  11  -3   0    5.36    4.75
 -11   3   0    4.75    5.95
 -11   3   0    4.86    4.89
 -11   3   0    5.19    5.47
  10  -3   0  475.00   19.59
  10  -3   0  478.47   19.59
  10  -3   0  474.35   17.86
 -10   3   0  472.02   21.96
 -10   3   0  441.38   17.60
 -10   3   0  488.29   19.35
 -10   3   0  494.04   22.40
 -10   3   0  479.30   19.26
   9  -3   0 1005.28   28.81
   9  -3   0  967.34   28.48
   9  -3   0 1006.18   27.00
  -9   3   0  997.95   31.58
  -9   3   0 1005.31   28.51
  -9   3   0  968.86   31.16
  -9   3   0  966.89   28.08
   8  -3   0  454.55   16.23
   8  -3   0  478.13   16.72
   8  -3   0  469.35   19.05
   8  -3   0  476.19   17.81
  -8   3   0  482.13   17.67
  -8   3   0  491.77   16.89
  -8   3   0  431.67   18.62
  -8   3   0  479.33   19.44
  -8   3   0  468.99   17.46
  -8   3   0  465.06   15.88
  -8   3   0  466.66   19.62
   7  -3   0  122.95    8.55
   7  -3   0  152.34   11.19
   7  -3   0  141.70    9.12
   7  -3   0  127.20   10.73
   7  -3   0  140.71    8.37
  -7   3   0  111.06    7.82
  -7   3   0  123.12   11.85
  -7   3   0  131.51    9.50
  -7   3   0  121.07    8.47
  -7   3   0  119.61    9.03
  -7   3   0  117.55    9.46
  -7   3   0  124.30    8.63
   6  -3   0  351.91   14.42
   6  -3   0  374.83   13.25
   6  -3   0  395.06   13.79
  -6   3   0  364.56   14.50
  -6   3   0  369.34   13.17
  -6   3   0  386.64   14.02
  -6   3   0  361.82   14.99
  -6   3   0  355.27   13.23
   5  -3   0  299.81   12.32
   5  -3   0  301.50   13.66
   5  -3   0  314.06   11.60
  -5   3   0  315.13   12.04
  -5   3   0  329.08   12.55
  -5   3   0  323.07   11.70
  -5   3   0  315.96   11.82
  -5   3   0  293.39   12.47
  -5   3   0  312.77   12.10
  -5   3   0  324.44   12.37
   4  -3   0 1554.26   32.74
   4  -3   0 1588.70   33.02
   4  -3   0 1585.05   33.51
   4  -3   0 1633.36   33.87
   4  -3   0 1600.74   33.48
   4  -3   0 1331.63   41.67
  -4   3   0 1581.16   33.34
  -4   3   0 1598.03   32.89
  -4   3   0 1608.61   33.40
  -4   3   0 1590.67   33.93
  -4   3   0 1587.83   33.00
  -4   3   0 1590.20   32.90
   3  -3   0 2798.42   50.75
   3  -3   0 2781.70   52.27
   3  -3   0 2913.31   52.80
   3  -3   0 2798.02   51.80
   3  -3   0 2772.73   51.73
   3  -3   0 2842.64   52.34
  -3   3   0 2748.12   52.04
  -3   3   0 2823.17   52.15
  -3   3   0 2782.09   50.55
  -3   3   0 2883.87   52.83
  -3   3   0 2812.15   51.99
  -3   3   0 2794.92   51.88
   2  -3   0 1068.61   23.56
   2  -3   0 1039.11   23.39
   2  -3   0 1053.34   23.26
   2  -3   0 1070.43   23.61
   2  -3   0 1046.90   22.19
   2  -3   0 1081.48   21.45
  -2   3   0 1062.92   23.64
  -2   3   0 1093.31   23.64
  -2   3   0 1063.87   21.27
  -2   3   0 1105.88   23.68
  -2   3   0 1086.87   22.59
  -2   3   0 1071.78   23.48
   1  -3   0  610.37   15.22
   1  -3   0  580.31   14.89
   1  -3   0  599.23   15.13
   1  -3   0  591.99   14.87
   1  -3   0  568.66   12.84
   1  -3   0  585.06   12.29
  -1   3   0  587.46   15.03
  -1   3   0  588.99   12.40
  -1   3   0  588.61   14.96
  -1   3   0  588.14   14.79
  -1   3   0  588.88   13.07
   0  -3   0 2073.14   38.58
   0  -3   0 2059.69   38.49
   0  -3   0 2085.85   38.73
   0  -3   0 2086.61   35.92
   0   3   0 2081.07   38.82
   0   3   0 2111.90   38.97
   0   3   0 2060.92   38.39
   0   3   0 2092.13   35.69
   0   3   0 2092.45   34.99
  -1  -3   0  495.20   12.55
  -1  -3   0  481.76   12.47
  -1  -3   0  475.17   11.11
  -1  -3   0  481.90   12.64
  -1  -3   0  474.10   12.43
   1   3   0  485.65   12.74
   1   3   0  478.01   12.40
   1   3   0  480.32   12.37
   1   3   0  475.24   10.92
  -2  -3   0  629.19   15.47
  -2  -3   0  642.28   14.99
  -2  -3   0  633.41   15.45
  -2  -3   0  669.36   15.75
  -2  -3   0  639.33   15.03
   2   3   0  663.56   15.99
   2   3   0  687.33   17.45
   2   3   0  642.81   15.05
   2   3   0  639.39   15.11
  -3  -3   0  278.85    9.76
  -3  -3   0  271.00    8.27
  -3  -3   0  274.62    7.43
  -3  -3   0  271.08    8.50
  -3  -3   0  271.57    9.32
  -3  -3   0  274.06    9.16
   3   3   0  260.11    8.97
   3   3   0  275.43    9.29
   3   3   0  260.23    9.65
   3   3   0  277.56    8.57
   3   3   0  266.52    9.50
  -4  -3   0   63.37    4.21
  -4  -3   0   62.91    4.99
  -4  -3   0   61.86    5.06
  -4  -3   0   61.65    4.19
  -4  -3   0   67.74    5.55
   4   3   0   62.71    5.37
   4   3   0   69.08    5.37
   4   3   0   59.65    4.92
  -5  -3   0  995.39   23.13
  -5  -3   0  940.08   21.99
  -5  -3   0  950.45   21.65
  -5  -3   0  913.77   22.89
  -5  -3   0  991.57   25.22
   5   3   0  945.87   23.25
   5   3   0  945.78   24.91
   5   3   0  965.42   23.66
  -6  -3   0 1018.82   24.85
  -6  -3   0 1043.27   24.46
  -6  -3   0 1015.23   24.83
  -6  -3   0 1049.44   27.99
  -6  -3   0 1028.51   25.04
   6   3   0  979.40   25.36
   6   3   0 1017.28   27.89
   6   3   0 1043.24   26.45
  -7  -3   0  374.94   16.45
  -7  -3   0  383.65   14.27
  -7  -3   0  351.04   13.64
  -7  -3   0  378.43   14.42
  -7  -3   0  386.78   16.62
  -7  -3   0  369.32   13.43
   7   3   0  376.03   14.71
   7   3   0  353.32   15.97
   7   3   0  371.75   14.41
  -8  -3   0    4.94    3.33
  -8  -3   0    2.17    3.43
  -8  -3   0    3.19    3.04
  -8  -3   0    8.32    3.90
  -8  -3   0    4.25    4.45
   8   3   0    8.36    4.06
   8   3   0   -2.06    3.21
  -9  -3   0   46.37    8.84
  -9  -3   0   32.63    6.08
   9   3   0   30.33    5.98
 -10  -3   0  217.13   15.69
 -10  -3   0  218.76   13.12
 -10  -3   0  212.16   13.63
  10   3   0  201.80   12.90
  10   3   0  212.36   13.02
 -11  -3   0  320.45   16.88
 -11  -3   0  339.81   20.24
  11   3   0  316.28   16.63
 -12  -3   0  183.37   16.15
 -12  -3   0  175.71   16.40
  12   3   0  178.82   12.79
 -13  -3   0    0.98    6.34
 -13  -3   0   -0.21    6.86
 -14  -3   0   44.95   10.69
  14  -4   0  160.76   15.01
 -14   4   0  129.84   15.96
 -14   4   0  116.23   17.16
 -14   4   0  122.10   13.72
  13  -4   0  424.91   21.74
  13  -4   0  397.95   21.16
 -13   4   0  398.69   24.19
 -13   4   0  412.43   20.93
 -13   4   0  389.47   23.63
 -13   4   0  390.00   20.38
  12  -4   0  276.26   16.03
  12  -4   0  319.73   18.07
  12  -4   0  318.68   18.18
 -12   4   0  343.42   20.82
 -12   4   0  303.12   20.22
 -12   4   0  334.66   18.26
 -12   4   0  314.25   17.61
  11  -4   0   23.60    6.98
  11  -4   0   26.07    6.92
  11  -4   0   30.79    7.22
 -11   4   0   20.68    7.30
 -11   4   0   27.45    6.91
 -11   4   0   18.30    7.24
 -11   4   0   28.86    6.42
 -11   4   0   29.22    7.04
  10  -4   0   73.97    9.88
  10  -4   0   71.22    9.99
  10  -4   0   62.97    8.79
 -10   4   0   69.12    9.15
 -10   4   0   53.78    7.99
 -10   4   0   54.02    9.98
 -10   4   0   74.73   10.69
 -10   4   0   68.62    8.51
   9  -4   0 1178.63   33.17
   9  -4   0 1123.79   30.63
  -9   4   0 1226.15   36.09
  -9   4   0 1122.13   34.29
  -9   4   0 1153.19   31.00
  -9   4   0 1132.64   32.32
   8  -4   0  776.55   24.63
   8  -4   0  730.85   26.90
   8  -4   0  695.54   22.26
   8  -4   0  774.59   23.29
  -8   4   0  757.13   24.18
  -8   4   0  763.25   25.22
  -8   4   0  722.23   22.53
  -8   4   0  766.38   25.40
  -8   4   0  771.99   24.84
  -8   4   0  781.91   23.55
  -8   4   0  804.55   26.66
   7  -4   0  283.14   12.83
   7  -4   0  276.79   13.25
   7  -4   0  262.69   13.62
   7  -4   0  290.82   13.55
  -7   4   0  295.83   13.57
  -7   4   0  270.25   14.25
  -7   4   0  291.17   13.97
  -7   4   0  299.42   13.86
  -7   4   0  296.24   13.20
  -7   4   0  286.80   13.76
  -7   4   0  266.86   13.57
   6  -4   0  704.88   21.91
   6  -4   0  758.94   22.83
   6  -4   0  748.30   25.82
   6  -4   0  759.46   21.66
  -6   4   0  739.47   21.45
  -6   4   0  787.70   22.25
  -6   4   0  736.64   25.20
  -6   4   0  734.49   21.84
  -6   4   0  767.73   25.88
  -6   4   0  727.56   23.08
  -6   4   0  732.38   22.05
   5  -4   0  158.16    9.06
   5  -4   0  165.59    8.90
   5  -4   0  160.24    9.17
   5  -4   0  165.83    9.30
  -5   4   0  179.17    9.13
  -5   4   0  156.30    8.74
  -5   4   0  161.71    9.07
  -5   4   0  162.09    9.09
  -5   4   0  150.22    9.04
  -5   4   0  169.82    9.67
  -5   4   0  152.43    8.71
   4  -4   0 1646.47   35.91
   4  -4   0 1713.73   37.04
   4  -4   0 1644.20   36.06
   4  -4   0 1749.50   37.09
   4  -4   0 1688.05   35.22
   4  -4   0 1705.65   37.10
  -4   4   0 1678.12   36.67
  -4   4   0 1736.69   37.00
  -4   4   0 1706.72   36.57
  -4   4   0 1696.33   36.69
  -4   4   0 1682.94   34.81
   3  -4   0 2459.41   48.55
   3  -4   0 2430.24   46.63
   3  -4   0 2447.48   45.41
   3  -4   0 2440.76   47.94
   3  -4   0 2439.13   48.28
   3  -4   0 2488.40   48.45
  -3   4   0 2379.29   47.88
  -3   4   0 2485.10   48.32
  -3   4   0 2499.05   47.16
  -3   4   0 2459.22   45.33
  -3   4   0 2437.77   48.35
  -3   4   0 2517.56   48.72
   2  -4   0  640.43   14.72
   2  -4   0  617.15   15.52
   2  -4   0  620.57   17.26
   2  -4   0  607.54   17.26
   2  -4   0  634.36   17.60
   2  -4   0  663.11   17.95
  -2   4   0  608.11   14.47
  -2   4   0  625.19   17.45
  -2   4   0  620.37   17.48
  -2   4   0  657.17   17.96
  -2   4   0  634.66   17.44
  -2   4   0  634.31   15.82
   1  -4   0   48.84    3.09
   1  -4   0   49.59    4.60
   1  -4   0   48.73    4.61
   1  -4   0   51.62    4.55
   1  -4   0   48.69    4.47
   1  -4   0   46.85    3.30
  -1   4   0   47.94    4.46
  -1   4   0   47.89    3.25
  -1   4   0   42.32    4.36
  -1   4   0   41.19    4.23
  -1   4   0   43.66    4.39
  -1   4   0   45.69    3.41
   0  -4   0  289.45   10.37
   0  -4   0  297.98    8.20
   0  -4   0  297.97    7.27
   0  -4   0  274.92   10.28
   0   4   0  291.80    7.91
   0   4   0  290.91   10.49
   0   4   0  289.48   11.83
   0   4   0  301.25   10.77
   0   4   0  292.31    7.38
  -1  -4   0 2601.09   45.15
  -1  -4   0 2551.53   47.91
  -1  -4   0 2573.87   47.63
  -1  -4   0 2545.77   47.62
  -1  -4   0 2555.19   47.49
   1   4   0 2483.13   47.11
   1   4   0 2556.15   44.40
   1   4   0 2510.99   48.43
   1   4   0 2532.47   48.07
  -2  -4   0 1845.41   36.48
  -2  -4   0 1832.94   34.83
  -2  -4   0 1802.75   36.41
  -2  -4   0 1822.62   35.67
   2   4   0 1834.25   36.22
   2   4   0 1824.40   39.20
   2   4   0 1860.95   36.95
   2   4   0 1831.17   35.89
   2   4   0 1805.51   34.54
  -3  -4   0  510.95   14.32
  -3  -4   0  479.15   13.81
  -3  -4   0  502.65   14.37
  -3  -4   0  489.28   14.44
  -3  -4   0  488.10   13.30
   3   4   0  492.05   14.27
   3   4   0  478.33   13.52
   3   4   0  496.85   14.80
   3   4   0  479.32   14.27
   3   4   0  476.93   14.32
  -4  -4   0   79.90    5.95
  -4  -4   0   74.95    6.02
  -4  -4   0   71.42    5.64
   4   4   0   68.06    5.24
   4   4   0   71.45    5.77
   4   4   0   76.74    5.92
   4   4   0   77.39    5.07
   4   4   0   79.00    6.00
  -5  -4   0  232.91   10.34
  -5  -4   0  208.23    8.51
  -5  -4   0  215.13    9.89
  -5  -4   0  227.87    8.24
  -5  -4   0  215.59   10.81
   5   4   0  235.30   11.12
   5   4   0  229.76   10.52
   5   4   0  226.87   10.50
  -6  -4   0  729.58   20.38
  -6  -4   0  680.85   20.44
  -6  -4   0  723.55   22.59
  -6  -4   0  702.13   19.00
  -6  -4   0  714.47   18.37
   6   4   0  736.64   22.78
   6   4   0  725.82   21.68
   6   4   0  724.38   21.03
  -7  -4   0  411.58   15.08
  -7  -4   0  426.22   14.83
  -7  -4   0  391.99   17.26
  -7  -4   0  399.36   17.40
  -7  -4   0  393.63   13.86
   7   4   0  404.05   17.38
   7   4   0  414.78   16.64
   7   4   0  412.35   15.93
  -8  -4   0  157.56    9.69
  -8  -4   0  166.11   10.11
  -8  -4   0  168.25   10.19
  -8  -4   0  177.03   12.57
   8   4   0  149.73   10.36
   8   4   0  162.47   11.01
  -9  -4   0   39.38    8.60
  -9  -4   0   20.95    5.57
  -9  -4   0   38.78    6.67
   9   4   0   24.48    6.28
   9   4   0   32.94    6.96
 -10  -4   0  368.64   17.61
 -10  -4   0  371.77   20.30
 -10  -4   0  391.35   16.82
  10   4   0  375.56   17.32
 -11  -4   0  404.96   22.22
 -11  -4   0  392.52   18.16
 -12  -4   0  239.73   15.39
 -12  -4   0  217.90   18.03
  12   4   0  234.06   14.80
 -13  -4   0    0.44    6.83
 -13  -4   0   15.25    9.09
  14  -5   0  287.78   19.60
 -14   5   0  255.80   21.67
 -14   5   0  255.93   21.27
 -14   5   0  263.44   18.93
 -13   5   0  228.48   19.20
 -13   5   0  238.70   17.43
 -13   5   0  252.67   17.24
 -13   5   0  263.23   20.59
  12  -5   0  272.36   16.26
  12  -5   0  296.90   18.39
  12  -5   0  300.19   18.20
 -12   5   0  275.13   19.13
 -12   5   0  290.66   17.84
 -12   5   0  268.75   17.54
 -12   5   0  259.91   19.52
 -12   5   0  265.07   16.07
  11  -5   0  122.14   11.58
  11  -5   0  137.81   13.94
  11  -5   0  155.96   13.17
 -11   5   0  134.61   12.64
 -11   5   0  146.67   11.89
 -11   5   0  124.21   13.15
 -11   5   0  117.97   11.97
 -11   5   0  142.90   13.78
  10  -5   0    2.73    4.73
  10  -5   0    4.74    4.76
 -10   5   0    5.52    5.24
 -10   5   0    3.96    4.96
 -10   5   0   -0.51    4.43
 -10   5   0    7.35    7.04
   9  -5   0  481.18   19.44
   9  -5   0  525.79   21.22
   9  -5   0  516.91   21.42
  -9   5   0  521.68   21.03
  -9   5   0  503.39   21.57
  -9   5   0  509.20   21.08
  -9   5   0  525.40   20.30
  -9   5   0  556.36   23.39
   8  -5   0 1458.41   37.97
   8  -5   0 1417.11   37.42
   8  -5   0 1472.51   37.83
   8  -5   0 1366.32   49.52
  -8   5   0 1403.13   37.31
  -8   5   0 1390.61   38.72
  -8   5   0 1348.30   36.53
  -8   5   0 1393.00   37.18
  -8   5   0 1424.03   36.42
  -8   5   0 1332.09   36.72
   7  -5   0  777.53   24.90
   7  -5   0  718.92   24.17
   7  -5   0  729.61   23.16
   7  -5   0  783.91   24.78
  -7   5   0  785.23   25.62
  -7   5   0  768.09   23.54
  -7   5   0  731.07   23.93
  -7   5   0  747.61   33.14
  -7   5   0  721.77   23.56
  -7   5   0  769.71   24.71
  -7   5   0  766.16   23.98
   6  -5   0   90.90    8.05
   6  -5   0  106.36    8.20
   6  -5   0  100.79    8.20
   6  -5   0  106.09    8.70
  -6   5   0  100.65    7.69
  -6   5   0   88.99    7.76
  -6   5   0   98.69    8.00
  -6   5   0   97.15    8.46
  -6   5   0   96.23    8.46
  -6   5   0   77.99    7.64
   5  -5   0   96.00    7.84
   5  -5   0  103.96    7.37
   5  -5   0  111.18    8.23
   5  -5   0  115.04    8.01
   5  -5   0  111.84    8.44
   5  -5   0  108.68    7.87
  -5   5   0  101.95    7.88
  -5   5   0  100.24    7.13
  -5   5   0   98.49    7.90
  -5   5   0   97.93    7.99
  -5   5   0   97.13    7.09
   4  -5   0  110.22    6.79
   4  -5   0   98.08    7.64
   4  -5   0  116.38    7.85
   4  -5   0  107.00    7.92
   4  -5   0  111.31    7.30
   4  -5   0  103.93    7.76
  -4   5   0  112.66    7.65
  -4   5   0   96.90    6.31
  -4   5   0  113.30    7.93
  -4   5   0  111.41    7.82
  -4   5   0  110.49    8.08
  -4   5   0  109.35    8.03
   3  -5   0  744.82   21.64
   3  -5   0  734.70   19.40
   3  -5   0  722.11   21.26
   3  -5   0  775.31   21.97
   3  -5   0  751.86   21.27
   3  -5   0  748.13   18.37
  -3   5   0  743.06   21.47
  -3   5   0  754.04   19.85
  -3   5   0  752.41   18.27
  -3   5   0  731.27   21.20
  -3   5   0  733.28   21.52
  -3   5   0  807.15   31.08
   2  -5   0 2388.55   48.29
   2  -5   0 2348.10   54.63
   2  -5   0 2367.25   47.67
   2  -5   0 2350.58   48.04
   2  -5   0 2342.51   42.58
   2  -5   0 2349.50   44.08
  -2   5   0 2309.02   48.06
  -2   5   0 2334.80   47.74
  -2   5   0 2407.75   48.22
  -2   5   0 2358.63   42.85
  -2   5   0 2345.88   44.43
  -2   5   0 2387.81   47.73
   1  -5   0  399.34   14.12
   1  -5   0  370.10   10.38
   1  -5   0  371.63    9.93
   1  -5   0  386.76   13.66
   1  -5   0  366.79   13.35
   1  -5   0  377.00   13.62
  -1   5   0  394.78   10.59
  -1   5   0  397.79   10.84
  -1   5   0  376.40   13.59
  -1   5   0  355.31   13.49
  -1   5   0  376.12   13.64
  -1   5   0  359.51   13.09
   0  -5   0 1023.85   25.24
   0  -5   0 1028.98   20.79
   0  -5   0 1016.19   24.70
   0  -5   0  970.96   25.62
   0  -5   0 1019.29   24.83
   0   5   0  992.90   24.93
   0   5   0  972.72   25.01
   0   5   0  999.86   20.34
   0   5   0 1067.22   25.23
   0   5   0 1007.00   24.48
  -1  -5   0  296.88   11.46
  -1  -5   0  302.42   11.89
  -1  -5   0  317.05   11.69
  -1  -5   0  306.17    9.88
  -1  -5   0  329.15   11.77
   1   5   0  308.52   11.39
   1   5   0  293.53   11.85
   1   5   0  272.18   17.09
   1   5   0  299.77    8.99
  -2  -5   0  891.49   22.02
  -2  -5   0  818.22   21.50
  -2  -5   0  857.75   19.94
  -2  -5   0  837.65   21.22
  -2  -5   0  849.01   22.21
   2   5   0  835.09   21.36
   2   5   0  822.32   19.24
   2   5   0  858.32   21.68
   2   5   0  889.08   22.39
   2   5   0  822.63   22.38
  -3  -5   0  769.09   20.38
  -3  -5   0  789.49   20.70
  -3  -5   0  793.19   21.07
  -3  -5   0  777.27   19.63
  -3  -5   0  793.56   19.90
   3   5   0  800.46   21.24
   3   5   0  751.35   21.10
   3   5   0  774.69   19.61
   3   5   0  758.86   19.87
   3   5   0  762.71   20.61
  -4  -5   0  150.65    8.44
  -4  -5   0  160.10    8.73
  -4  -5   0  166.79    9.02
   4   5   0  149.45    9.63
   4   5   0  149.67    7.78
   4   5   0  154.92    8.85
   4   5   0  148.30    8.37
   4   5   0  149.04    8.88
  -5  -5   0  140.78    8.82
  -5  -5   0  145.87    9.16
   5   5   0  152.40    9.29
   5   5   0  141.36    8.96
   5   5   0  141.76    8.99
  -6  -5   0  477.77   17.18
  -6  -5   0  449.82   17.58
  -6  -5   0  483.70   16.64
   6   5   0  465.72   17.01
   6   5   0  491.76   17.81
   6   5   0  465.62   18.06
  -7  -5   0  416.80   16.39
  -7  -5   0  395.84   13.09
  -7  -5   0  429.45   14.57
  -7  -5   0  422.97   17.85
  -7  -5   0  418.69   15.78
  -7  -5   0  380.93   17.42
   7   5   0  409.24   17.88
   7   5   0  417.36   16.45
   7   5   0  413.91   17.42
  -8  -5   0  287.76   13.00
  -8  -5   0  299.62   12.09
  -8  -5   0  299.24   13.78
  -8  -5   0  297.22   16.06
   8   5   0  293.93   14.35
   8   5   0  304.36   15.59
  -9  -5   0   15.25    5.41
  -9  -5   0   21.16    4.94
  -9  -5   0   33.98    7.87
   9   5   0   17.66    7.48
   9   5   0   26.44    6.25
 -10  -5   0  105.59    9.19
 -10  -5   0  105.34   12.37
  10   5   0  104.15   10.32
  10   5   0   98.86   10.09
 -11  -5   0  222.44   17.13
 -11  -5   0  218.50   12.93
  11   5   0  221.34   14.83
 -12  -5   0  156.92   12.76
 -12  -5   0  160.74   17.73
 -13  -5   0   27.95   12.91
  14  -6   0   34.28    9.86
 -14   6   0   11.70    9.69
 -14   6   0   28.39   11.19
 -14   6   0   46.05   10.66
  13  -6   0  458.67   24.37
 -13   6   0  444.73   24.31
 -13   6   0  453.78   23.73
 -13   6   0  453.78   26.43
 -13   6   0  450.74   25.67
  12  -6   0  394.78   24.66
  12  -6   0  406.75   22.09
 -12   6   0  328.31   30.85
 -12   6   0  379.30   19.71
 -12   6   0  431.63   22.37
 -12   6   0  391.31   23.52
 -12   6   0  392.40   22.58
  11  -6   0  222.02   14.88
  11  -6   0  227.13   16.16
  11  -6   0  224.15   15.97
 -11   6   0  241.02   17.28
 -11   6   0  230.54   15.96
 -11   6   0  259.12   16.11
 -11   6   0  218.20   17.26
 -11   6   0  225.66   16.22
  10  -6   0    0.17    4.31
  10  -6   0    2.31    4.39
  10  -6   0    1.87    4.98
 -10   6   0   -3.61    4.31
 -10   6   0    4.46    5.23
 -10   6   0    2.26    5.24
 -10   6   0    4.36    5.39
 -10   6   0   11.96    5.86
   9  -6   0   73.68    9.72
   9  -6   0   70.42    9.41
  -9   6   0   71.11   10.09
  -9   6   0   78.12   10.22
  -9   6   0   92.13   10.29
  -9   6   0   76.12    9.99
  -9   6   0   77.24    9.47
   8  -6   0  256.55   15.06
   8  -6   0  261.71   14.92
   8  -6   0  266.42   15.27
  -8   6   0  259.37   14.86
  -8   6   0  250.03   14.52
  -8   6   0  249.00   14.27
  -8   6   0  293.61   16.34
  -8   6   0  278.89   15.65
  -8   6   0  303.46   15.54
   7  -6   0  693.15   24.34
   7  -6   0  746.30   24.48
   7  -6   0  784.82   25.86
   7  -6   0  787.33   26.28
   7  -6   0  780.32   25.50
  -7   6   0  719.24   24.29
  -7   6   0  790.10   24.53
  -7   6   0  737.97   29.97
  -7   6   0  744.48   25.01
  -7   6   0  756.75   25.36
  -7   6   0  755.00   25.82
  -7   6   0  738.20   25.60
   6  -6   0  676.25   22.92
   6  -6   0  659.53   22.26
   6  -6   0  635.12   27.65
   6  -6   0  618.99   22.26
  -6   6   0  674.59   22.99
  -6   6   0  669.66   22.54
  -6   6   0  667.53   23.26
  -6   6   0  700.82   23.25
  -6   6   0  684.10   21.08
  -6   6   0  672.85   21.18
  -6   6   0  657.72   22.73
   5  -6   0   39.10    6.51
   5  -6   0   42.57    5.65
   5  -6   0   46.32    5.57
   5  -6   0   44.71    7.04
   5  -6   0   35.47    6.39
   5  -6   0   39.01    6.58
  -5   6   0   35.10    6.14
  -5   6   0   44.46    5.98
  -5   6   0   38.13    6.43
  -5   6   0   49.33    7.16
  -5   6   0   32.27    5.86
   4  -6   0  619.88   20.92
   4  -6   0  581.34   19.78
   4  -6   0  580.98   17.13
   4  -6   0  582.89   20.34
   4  -6   0  567.19   18.03
  -4   6   0  567.67   20.09
  -4   6   0  599.40   20.16
  -4   6   0  584.11   16.89
  -4   6   0  571.33   19.80
  -4   6   0  606.53   20.60
  -4   6   0  606.27   18.93
   3  -6   0 1663.45   45.93
   3  -6   0 1732.35   36.55
   3  -6   0 1719.82   40.35
   3  -6   0 1733.60   40.51
   3  -6   0 1713.65   40.07
   3  -6   0 1786.16   35.18
  -3   6   0 1794.48   37.39
  -3   6   0 1775.00   40.48
  -3   6   0 1697.40   39.61
  -3   6   0 1806.40   41.05
  -3   6   0 1735.13   40.09
  -3   6   0 1776.31   37.62
   2  -6   0 1475.68   35.61
   2  -6   0 1460.05   29.27
   2  -6   0 1464.52   35.09
   2  -6   0 1549.38   33.26
   2  -6   0 1510.95   35.67
   2  -6   0 1401.12   34.45
  -2   6   0 1496.29   35.51
  -2   6   0 1450.62   35.58
  -2   6   0 1538.49   30.09
  -2   6   0 1484.68   35.44
  -2   6   0 1467.56   34.90
  -2   6   0 1473.90   31.23
   1  -6   0   97.48    7.42
   1  -6   0   80.26    4.89
   1  -6   0   89.35    7.30
   1  -6   0   96.66    7.83
   1  -6   0   93.26    4.95
   1  -6   0   83.30    6.97
  -1   6   0   89.62    5.29
  -1   6   0   92.22    7.63
  -1   6   0   98.84    5.33
  -1   6   0  100.60    7.40
  -1   6   0   88.62    7.39
  -1   6   0   91.41    7.43
   0  -6   0    4.89    3.03
   0  -6   0   12.27    3.91
   0  -6   0    9.89    2.49
   0  -6   0    7.61    3.28
   0  -6   0   15.00    3.77
   0   6   0   11.97    2.48
   0   6   0   12.80    3.81
   0   6   0    7.91    3.23
   0   6   0   10.92    3.26
   0   6   0   13.83    4.10
  -1  -6   0   87.46    6.88
  -1  -6   0   77.35    5.30
  -1  -6   0   87.96    8.34
  -1  -6   0   80.57    6.56
  -1  -6   0   79.53    6.75
   1   6   0   86.68    7.69
   1   6   0   85.08    4.86
   1   6   0   86.60    6.72
   1   6   0   78.80    6.91
  -2  -6   0 1438.37   33.75
  -2  -6   0 1406.14   32.76
  -2  -6   0 1451.62   32.62
  -2  -6   0 1446.45   30.38
  -2  -6   0 1371.42   32.76
   2   6   0 1426.29   32.71
   2   6   0 1406.48   33.85
   2   6   0 1412.91   29.36
   2   6   0 1386.03   32.37
  -3  -6   0 1007.38   25.79
  -3  -6   0  990.26   24.71
  -3  -6   0 1001.01   25.95
  -3  -6   0 1023.20   26.71
  -3  -6   0 1017.65   24.39
   3   6   0 1021.45   24.00
   3   6   0  953.04   25.51
   3   6   0 1007.69   25.18
   3   6   0  963.31   26.46
   3   6   0  979.58   26.47
  -4  -6   0  372.61   13.98
  -4  -6   0  390.50   15.15
  -4  -6   0  344.28   13.07
  -4  -6   0  375.85   14.70
  -4  -6   0  379.30   13.57
   4   6   0  374.20   13.45
   4   6   0  341.77   13.86
   4   6   0  357.06   14.71
   4   6   0  372.38   13.71
   4   6   0  395.88   15.43
  -5  -6   0  105.78    8.57
  -5  -6   0  103.28    8.45
  -5  -6   0   94.94    8.05
   5   6   0  119.61    9.10
   5   6   0  106.49    8.74
   5   6   0  105.67    8.17
  -6  -6   0  728.75   23.12
  -6  -6   0  729.96   23.42
  -6  -6   0  749.00   22.78
   6   6   0  720.94   23.16
   6   6   0  741.10   23.90
   6   6   0  722.62   23.64
  -7  -6   0  296.25   14.71
  -7  -6   0  333.49   16.13
  -7  -6   0  283.73   14.60
   7   6   0  315.85   15.21
   7   6   0  301.86   15.91
  -8  -6   0  146.13   10.60
  -8  -6   0  144.45   12.21
   8   6   0  141.61   12.25
   8   6   0  149.82   10.98
  -9  -6   0   68.12   12.51
  -9  -6   0   70.71    8.58
   9   6   0   58.66    8.69
   9   6   0   63.83    9.42
 -10  -6   0    8.34    6.42
  10   6   0   -8.55    5.42
  10   6   0    5.54    4.98
 -11  -6   0  157.78   15.42
 -12  -6   0  185.54   17.45
  14  -7   0   18.40    8.33
 -14   7   0   12.35    8.90
 -14   7   0    4.16    8.73
 -14   7   0   12.25    8.52
  13  -7   0  373.43   23.25
 -13   7   0  342.11   23.00
 -13   7   0  347.50   22.04
  12  -7   0  522.96   26.24
  12  -7   0  480.94   23.64
  12  -7   0  569.35   26.89
 -12   7   0  504.97   24.75
 -12   7   0  526.73   26.42
 -12   7   0  493.11   26.97
 -12   7   0  542.61   26.10
  11  -7   0  202.48   15.14
  11  -7   0  200.09   16.25
  11  -7   0  218.06   16.24
 -11   7   0  216.20   15.94
 -11   7   0  203.42   16.77
 -11   7   0  200.67   16.37
 -11   7   0  194.68   15.81
 -11   7   0  188.13   15.17
  10  -7   0   60.12   10.33
  10  -7   0   58.00   13.07
 -10   7   0   78.72   11.25
 -10   7   0   60.46   11.18
 -10   7   0   81.38   10.81
 -10   7   0   58.74   10.78
   9  -7   0   45.90    8.32
   9  -7   0   45.30    8.72
   9  -7   0   34.51    8.04
  -9   7   0   38.82    8.32
  -9   7   0   35.32    8.31
  -9   7   0   36.68    7.80
  -9   7   0   45.09    8.21
  -9   7   0   39.32    8.40
   8  -7   0  104.25   10.81
   8  -7   0  115.55   11.49
   8  -7   0  120.18   10.91
  -8   7   0  100.80    9.90
  -8   7   0  100.56   10.38
  -8   7   0   94.87   10.55
  -8   7   0  107.33   11.13
  -8   7   0   91.47   10.02
   7  -7   0  833.47   27.80
   7  -7   0  799.75   26.85
   7  -7   0  815.62   27.83
  -7   7   0  808.72   25.13
  -7   7   0  757.53   26.93
  -7   7   0  837.82   27.85
  -7   7   0  877.00   28.57
  -7   7   0  817.32   25.52
  -7   7   0  792.63   26.94
  -7   7   0  819.17   28.37
   6  -7   0  979.75   30.65
   6  -7   0  990.86   30.02
   6  -7   0  985.63   28.95
   6  -7   0 1018.64   30.95
  -6   7   0 1046.93   30.46
  -6   7   0 1026.42   31.42
  -6   7   0 1049.03   28.01
  -6   7   0 1011.03   30.90
  -6   7   0 1059.08   27.75
  -6   7   0  991.39   34.62
  -6   7   0 1004.72   31.04
   5  -7   0   30.40    6.74
   5  -7   0   27.48    4.94
   5  -7   0   20.52    5.31
   5  -7   0   18.07    4.86
   5  -7   0   16.14    5.07
   5  -7   0   23.37    5.56
  -5   7   0   16.81    4.36
  -5   7   0   16.81    5.04
  -5   7   0   11.11    4.49
  -5   7   0   20.90    5.48
  -5   7   0   20.81    5.38
   4  -7   0  282.80   14.64
   4  -7   0  293.52   12.66
   4  -7   0  271.93   13.82
   4  -7   0  285.15   14.65
   4  -7   0  291.68   14.58
   4  -7   0  282.78   11.40
  -4   7   0  284.49   14.35
  -4   7   0  312.35   15.19
  -4   7   0  288.32   14.67
  -4   7   0  275.78   14.06
  -4   7   0  276.51   11.22
  -4   7   0  262.12   14.62
   3  -7   0  638.20   18.58
   3  -7   0  632.17   17.22
   3  -7   0  691.97   22.94
   3  -7   0  629.10   21.65
   3  -7   0  656.26   22.62
   3  -7   0  656.25   22.29
  -3   7   0  668.09   17.82
  -3   7   0  638.66   22.08
  -3   7   0  647.18   22.35
  -3   7   0  651.64   22.62
  -3   7   0  665.20   22.26
  -3   7   0  663.02   19.48
   2  -7   0 1221.11   32.69
   2  -7   0 1229.13   32.27
   2  -7   0 1269.63   33.36
   2  -7   0 1202.54   32.13
   2  -7   0 1208.63   27.01
   2  -7   0 1220.86   25.69
  -2   7   0 1230.94   32.63
  -2   7   0 1239.86   33.31
  -2   7   0 1225.34   26.55
  -2   7   0 1225.56   32.57
  -2   7   0 1236.53   27.76
  -2   7   0 1209.40   31.91
   1  -7   0  943.69   20.80
   1  -7   0  913.36   26.54
   1  -7   0  912.68   26.34
   1  -7   0  961.21   27.23
   1  -7   0  946.85   27.62
   1  -7   0  952.29   20.53
  -1   7   0  940.62   26.54
  -1   7   0  950.54   27.68
  -1   7   0  951.81   20.92
  -1   7   0  936.40   21.39
  -1   7   0  950.21   27.17
  -1   7   0  896.37   26.66
   0  -7   0   66.75    7.35
   0  -7   0   75.25    7.34
   0  -7   0   73.29    4.91
   0  -7   0   65.81    7.48
   0  -7   0   69.55    6.82
   0   7   0   59.99    6.43
   0   7   0   54.97    6.90
   0   7   0   69.29    7.18
   0   7   0   73.72    7.30
   0   7   0   71.66    4.67
  -1  -7   0  403.42   16.49
  -1  -7   0  390.48   15.52
  -1  -7   0  390.87   12.46
  -1  -7   0  382.97   15.65
  -1  -7   0  391.12   15.91
   1   7   0  380.21   15.93
   1   7   0  394.74   11.53
   1   7   0  381.15   16.22
  -2  -7   0  712.93   19.25
  -2  -7   0  693.31   21.19
  -2  -7   0  680.94   21.42
  -2  -7   0  699.82   22.51
   2   7   0  707.23   22.80
   2   7   0  688.40   17.86
   2   7   0  673.11   21.20
   2   7   0  671.64   21.13
  -3  -7   0  653.69   21.18
  -3  -7   0  678.14   20.26
  -3  -7   0  664.55   19.35
  -3  -7   0  651.26   21.74
   3   7   0  649.41   18.38
   3   7   0  667.01   22.32
   3   7   0  663.94   22.27
   3   7   0  661.89   20.59
  -4  -7   0   31.09    6.23
  -4  -7   0   33.24    5.21
  -4  -7   0   32.52    6.13
  -4  -7   0   33.83    5.81
   4   7   0   28.39    5.05
   4   7   0   23.78    5.92
   4   7   0   24.30    5.59
  -5  -7   0   -1.13    3.37
  -5  -7   0    0.99    3.45
  -5  -7   0    0.44    3.49
   5   7   0    8.00    4.17
   5   7   0   -3.08    3.23
   5   7   0    0.54    3.31
   5   7   0   -1.68    3.14
  -6  -7   0  123.16   10.05
  -6  -7   0  143.98   11.19
  -6  -7   0  124.53   10.12
   6   7   0  120.90   10.10
   6   7   0  128.10   10.51
   6   7   0  112.94   10.45
  -7  -7   0  485.39   20.18
  -7  -7   0  499.38   20.59
  -7  -7   0  517.18   19.75
   7   7   0  475.51   20.99
   7   7   0  508.84   20.13
  -8  -7   0  427.44   19.08
  -8  -7   0  428.30   20.12
  -8  -7   0  463.54   18.85
   8   7   0  485.12   21.44
   8   7   0  419.33   18.79
  -9  -7   0   85.77   11.28
   9   7   0   95.77   10.34
   9   7   0  106.79   12.36
 -10  -7   0    3.47    6.31
  10   7   0   11.79    8.07
  10   7   0   12.90    5.80
 -11  -7   0   61.54   11.72
  11   7   0   60.76   11.22
 -12  -7   0   90.98   14.90
  14  -8   0   16.41    9.39
 -14   8   0   30.06   11.03
 -14   8   0   24.38   11.81
  13  -8   0   54.60   13.85
 -13   8   0   48.42   12.00
 -13   8   0   52.29   12.84
  12  -8   0  466.24   25.54
  12  -8   0  382.98   26.81
 -12   8   0  434.79   24.76
 -12   8   0  458.44   24.98
 -12   8   0  449.56   26.13
  11  -8   0  655.98   29.29
  11  -8   0  576.94   27.75
 -11   8   0  696.76   29.35
 -11   8   0  630.44   27.85
 -11   8   0  620.83   29.39
 -11   8   0  613.44   27.06
 -11   8   0  663.36   29.09
  10  -8   0  194.98   15.95
  10  -8   0  171.06   16.06
  10  -8   0  209.09   23.24
 -10   8   0  173.72   15.37
 -10   8   0  160.21   14.80
 -10   8   0  206.74   28.03
 -10   8   0  181.75   15.81
 -10   8   0  181.42   15.22
   9  -8   0    2.07    5.13
   9  -8   0   -5.86    5.08
   9  -8   0    4.71    5.19
  -9   8   0    4.21    5.32
  -9   8   0   -0.95    4.62
  -9   8   0    1.63    4.58
  -9   8   0    8.44    5.88
  -9   8   0    0.20    5.29
   8  -8   0  452.47   21.59
   8  -8   0  434.02   21.35
   8  -8   0  447.47   22.05
  -8   8   0  460.13   19.65
  -8   8   0  447.67   21.40
  -8   8   0  421.62   25.26
  -8   8   0  421.77   21.45
  -8   8   0  469.33   21.81
   7  -8   0  550.23   23.03
   7  -8   0  495.81   21.54
   7  -8   0  508.23   22.56
  -7   8   0  534.64   23.40
  -7   8   0  542.76   22.78
  -7   8   0  517.71   22.68
  -7   8   0  500.97   19.31
  -7   8   0  527.10   22.14
  -7   8   0  540.43   20.25
   6  -8   0  244.62   13.69
   6  -8   0  269.17   15.68
   6  -8   0  249.26   15.49
  -6   8   0  271.35   16.01
  -6   8   0  278.94   13.24
  -6   8   0  241.33   14.82
  -6   8   0  242.40   12.42
  -6   8   0  236.70   15.05
  -6   8   0  261.32   15.70
  -6   8   0  241.30   14.19
   5  -8   0  537.20   22.10
   5  -8   0  570.59   18.56
   5  -8   0  585.59   23.14
   5  -8   0  572.06   23.05
   5  -8   0  536.59   21.64
  -5   8   0  574.51   20.82
  -5   8   0  560.54   18.20
  -5   8   0  557.21   22.70
  -5   8   0  564.05   22.33
  -5   8   0  593.20   22.85
   4  -8   0   58.42    6.52
   4  -8   0   62.71    9.43
   4  -8   0   58.21    7.90
   4  -8   0   54.94    5.69
   4  -8   0   56.62    7.84
   4  -8   0   52.71    8.26
  -4   8   0   63.28    9.18
  -4   8   0   52.34    5.78
  -4   8   0   39.95    7.48
  -4   8   0   49.90    6.72
  -4   8   0   59.42    8.63
  -4   8   0   55.87    7.74
   3  -8   0  599.04   16.80
   3  -8   0  633.54   23.29
   3  -8   0  602.38   22.41
   3  -8   0  594.28   22.18
   3  -8   0  643.61   23.64
   3  -8   0  609.09   18.44
  -3   8   0  632.97   17.73
  -3   8   0  617.84   23.03
  -3   8   0  569.61   21.69
  -3   8   0  599.07   22.95
  -3   8   0  628.07   22.90
  -3   8   0  620.00   19.16
   2  -8   0 2442.59   55.58
   2  -8   0 2439.11   47.16
   2  -8   0 2462.07   45.69
   2  -8   0 2461.45   54.56
   2  -8   0 2426.15   55.03
   2  -8   0 2412.31   54.49
  -2   8   0 2451.37   55.89
  -2   8   0 2444.73   54.87
  -2   8   0 2450.29   54.38
  -2   8   0 2437.86   48.05
  -2   8   0 2394.28   46.43
   1  -8   0  675.29   23.25
   1  -8   0  631.17   22.47
   1  -8   0  682.01   23.84
   1  -8   0  625.08   16.26
   1  -8   0  725.17   34.78
  -1   8   0  641.89   16.31
  -1   8   0  617.82   23.92
  -1   8   0  653.93   22.85
  -1   8   0  662.67   23.78
  -1   8   0  639.81   17.08
  -1   8   0  671.82   23.35
   0  -8   0  160.74   10.92
   0  -8   0  150.16    7.01
   0  -8   0  133.46    9.99
   0  -8   0  150.31   11.30
   0  -8   0  149.15   13.78
   0   8   0  144.37   10.64
   0   8   0  152.06   10.98
   0   8   0  164.21   11.62
   0   8   0  154.06    6.91
   0   8   0  166.47   10.75
  -1  -8   0   13.70    5.17
  -1  -8   0   13.08    3.84
  -1  -8   0   18.17    4.87
  -1  -8   0   18.30    5.04
  -1  -8   0   10.56    4.97
   1   8   0   23.07    5.93
   1   8   0   21.87    5.21
   1   8   0   13.25    3.22
   1   8   0    8.00    7.53
   1   8   0   15.49    5.10
  -2  -8   0  336.41   12.95
  -2  -8   0  352.38   15.34
  -2  -8   0  334.38   15.55
  -2  -8   0  340.82   16.50
   2   8   0  352.07   11.95
   2   8   0  356.99   16.77
   2   8   0  338.91   15.43
  -3  -8   0  241.74   12.47
  -3  -8   0  269.15   13.86
  -3  -8   0  246.52   14.18
  -3  -8   0  252.20   11.98
   3   8   0  248.40   10.82
   3   8   0  238.40   13.99
   3   8   0  270.04   16.73
   3   8   0  263.60   13.32
  -4  -8   0  351.34   16.26
  -4  -8   0  337.89   15.16
  -4  -8   0  354.56   16.71
  -4  -8   0  333.13   14.08
   4   8   0  324.07   16.32
   4   8   0  345.01   13.87
   4   8   0  368.02   16.18
   4   8   0  352.28   17.12
  -5  -8   0  126.81   10.76
  -5  -8   0  119.19    9.67
  -5  -8   0  117.65   10.69
   5   8   0  131.31   11.10
   5   8   0  116.77   10.65
   5   8   0  112.90    9.39
   5   8   0  143.69    9.91
  -6  -8   0   42.27    7.75
  -6  -8   0   59.89    8.52
  -6  -8   0   52.96    8.61
   6   8   0   32.71    7.27
   6   8   0   53.16    8.76
   6   8   0   53.76    8.85
  -7  -8   0  291.04   16.28
  -7  -8   0  290.29   15.83
  -7  -8   0  284.91   15.83
   7   8   0  289.98   16.31
   7   8   0  259.40   16.83
  -8  -8   0  253.52   15.37
  -8  -8   0  244.72   15.79
  -8  -8   0  245.88   15.62
   8   8   0  255.32   15.82
  -9  -8   0  219.42   14.88
  -9  -8   0  204.23   15.84
   9   8   0  220.30   15.06
   9   8   0  238.87   17.63
 -10  -8   0   -6.69    7.04
  10   8   0   10.30    8.37
 -11  -8   0    7.69   10.20
 -14   9   0   50.81   19.62
  13  -9   0   22.17   11.52
 -13   9   0   22.14   11.45
 -13   9   0   49.46   12.14
  12  -9   0  260.46   20.45
 -12   9   0  275.63   19.91
 -12   9   0  249.36   23.70
 -12   9   0  259.36   20.68
  11  -9   0  553.40   28.80
  11  -9   0  594.80   29.28
 -11   9   0  569.73   26.33
 -11   9   0  597.83   29.33
 -11   9   0  583.30   30.72
 -11   9   0  602.46   27.74
 -11   9   0  599.81   28.76
  10  -9   0  106.23   13.71
  10  -9   0  107.94   12.94
  10  -9   0  125.43   15.09
 -10   9   0  129.67   14.48
 -10   9   0  134.24   14.51
 -10   9   0  131.31   14.73
 -10   9   0  131.44   12.92
 -10   9   0  131.04   14.40
   9  -9   0   19.84    7.14
   9  -9   0   29.17    9.00
   9  -9   0   29.59    8.73
  -9   9   0   17.44    6.73
  -9   9   0   12.69    7.05
  -9   9   0   12.60    7.60
  -9   9   0   29.46    8.08
  -9   9   0    5.43    6.74
   8  -9   0   67.13   11.57
   8  -9   0   68.94   10.39
   8  -9   0   66.44   10.96
  -8   9   0   52.55    8.71
  -8   9   0   68.36   10.79
  -8   9   0   62.55   10.35
  -8   9   0   55.43   10.66
  -8   9   0   65.58   10.60
   7  -9   0  485.69   23.03
   7  -9   0  487.78   22.99
  -7   9   0  505.09   23.57
  -7   9   0  500.43   22.93
  -7   9   0  474.42   18.98
  -7   9   0  517.19   19.91
  -7   9   0  504.97   22.23
  -7   9   0  470.75   23.08
   6  -9   0  860.81   30.91
   6  -9   0  847.92   29.76
   6  -9   0  806.83   29.75
  -6   9   0  816.68   29.60
  -6   9   0  835.95   24.85
  -6   9   0  809.92   29.55
  -6   9   0  898.70   25.63
  -6   9   0  847.03   30.68
  -6   9   0  848.70   28.27
  -6   9   0  859.71   30.92
   5  -9   0  556.65   21.70
   5  -9   0  583.89   24.27
   5  -9   0  602.21   24.96
   5  -9   0  621.24   25.16
   5  -9   0  560.27   23.42
   5  -9   0  584.83   20.81
  -5   9   0  589.79   21.82
  -5   9   0  576.79   23.98
  -5   9   0  594.73   24.86
  -5   9   0  603.64   24.27
  -5   9   0  607.70   19.45
   4  -9   0   -1.51    2.72
   4  -9   0   -0.60    3.67
   4  -9   0   -1.13    3.56
   4  -9   0   -3.51    4.60
   4  -9   0   -1.68    3.67
   4  -9   0   -2.07    3.71
  -4   9   0    1.30    3.32
  -4   9   0    0.38    3.39
  -4   9   0   -1.35    3.91
  -4   9   0   -3.58    4.04
   3  -9   0  152.74   11.92
   3  -9   0  132.68   11.21
   3  -9   0  142.95    8.99
   3  -9   0  144.95    8.10
   3  -9   0  145.39   11.93
   3  -9   0  166.40   12.92
  -3   9   0  152.13    9.61
  -3   9   0  134.82    8.36
  -3   9   0  153.30   12.30
  -3   9   0  140.24   11.64
  -3   9   0  142.85   12.01
   2  -9   0  546.83   22.66
   2  -9   0  557.32   22.43
   2  -9   0  519.35   14.83
   2  -9   0  543.89   16.24
   2  -9   0  524.93   21.37
  -2   9   0  531.09   22.53
  -2   9   0  512.46   21.11
  -2   9   0  548.06   22.34
  -2   9   0  547.98   22.28
  -2   9   0  533.45   16.87
   1  -9   0  951.53   36.89
   1  -9   0 1002.50   30.96
   1  -9   0 1028.93   31.28
   1  -9   0  994.98   31.85
  -1   9   0 1022.12   31.23
  -1   9   0 1019.00   32.27
  -1   9   0  974.32   31.04
  -1   9   0  937.58   29.64
   0  -9   0  234.75   14.24
   0  -9   0  270.74   15.80
   0   9   0  254.98   15.16
   0   9   0  259.34   15.47
   0   9   0  258.89   14.86
  -1  -9   0    3.72    4.11
  -1  -9   0   -2.20    4.13
  -1  -9   0    1.29    3.67
   1   9   0   -0.79    4.06
   1   9   0    2.94    4.30
   1   9   0   -0.10    4.00
  -2  -9   0  197.12   12.10
  -2  -9   0  182.02    9.53
  -2  -9   0  187.40   13.49
  -2  -9   0  173.56   12.27
   2   9   0  172.50   12.00
   2   9   0  151.77   14.57
   2   9   0  179.45   13.14
  -3  -9   0  680.24   24.43
  -3  -9   0  661.02   20.60
  -3  -9   0  666.81   25.20
  -3  -9   0  606.64   27.58
   3   9   0  714.34   25.53
   3   9   0  679.30   19.30
   3   9   0  688.30   23.59
   3   9   0  664.07   25.44
  -4  -9   0  365.34   24.16
  -4  -9   0  385.35   18.59
  -4  -9   0  375.71   15.93
  -4  -9   0  332.27   17.32
   4   9   0  351.11   16.27
   4   9   0  349.90   18.33
   4   9   0  363.06   14.46
   4   9   0  357.53   18.09
  -5  -9   0   10.22    6.09
  -5  -9   0    9.64    5.96
  -5  -9   0   14.16    5.51
   5   9   0   16.28    5.94
   5   9   0    8.00    5.39
   5   9   0   16.94    6.22
  -6  -9   0    8.57    5.09
  -6  -9   0   -4.47    4.69
  -6  -9   0   10.19    5.81
  -6  -9   0    9.90    5.59
   6   9   0    8.50    5.80
   6   9   0   12.36    6.16
  -7  -9   0   83.40   15.22
  -7  -9   0   60.29    9.22
  -7  -9   0   80.39   10.61
   7   9   0   82.80   10.92
   7   9   0   83.83   12.40
  -8  -9   0  148.60   14.08
  -8  -9   0  174.78   13.79
   8   9   0  195.08   14.93
   8   9   0  201.03   16.84
  -9  -9   0  183.03   16.02
  -9  -9   0  199.76   16.81
   9   9   0  220.38   19.82
 -10  -9   0   16.00    9.62
 -11  -9   0   20.41   10.17
  13 -10   0    8.60    8.81
 -13  10   0   -6.27    8.30
 -13  10   0   16.00   10.43
  12 -10   0  127.84   16.44
 -12  10   0   97.09   16.02
 -12  10   0  167.49   18.36
 -12  10   0  120.77   15.32
  11 -10   0  196.33   18.71
 -11  10   0  232.93   19.58
 -11  10   0  208.36   19.40
 -11  10   0  238.11   17.84
 -11  10   0  206.03   22.20
  10 -10   0  422.43   25.00
  10 -10   0  417.74   25.06
  10 -10   0  390.57   23.00
 -10  10   0  398.25   23.85
 -10  10   0  409.33   23.74
 -10  10   0  375.38   20.54
 -10  10   0  414.05   24.31
 -10  10   0  423.02   24.83
   9 -10   0  143.60   15.76
   9 -10   0  165.88   16.31
   9 -10   0  132.73   15.17
  -9  10   0  149.84   15.77
  -9  10   0  151.72   13.28
  -9  10   0  145.57   15.33
  -9  10   0  152.93   15.46
  -9  10   0  182.97   16.57
   8 -10   0   -5.12    6.02
   8 -10   0    9.78    6.25
   8 -10   0   10.50    6.99
  -8  10   0    3.18    5.65
  -8  10   0    6.46    6.59
  -8  10   0    5.66    6.98
  -8  10   0    4.46    6.11
  -8  10   0   -1.15    4.42
   7 -10   0  615.27   27.50
   7 -10   0  572.49   27.57
   7 -10   0  638.12   28.05
  -7  10   0  634.80   25.74
  -7  10   0  638.77   22.62
  -7  10   0  653.17   28.19
  -7  10   0  658.06   27.66
  -7  10   0  588.18   22.08
  -7  10   0  643.23   28.35
   6 -10   0  669.10   28.78
   6 -10   0  641.71   26.60
  -6  10   0  671.80   25.14
  -6  10   0  674.44   28.83
  -6  10   0  652.14   27.39
  -6  10   0  691.93   22.55
  -6  10   0  627.85   27.54
  -6  10   0  686.56   22.21
  -6  10   0  618.72   31.78
   5 -10   0  131.87   10.34
   5 -10   0  129.51   12.37
   5 -10   0  120.36   12.70
   5 -10   0  105.32   11.64
   5 -10   0  108.70   11.37
  -5  10   0  116.46   12.10
  -5  10   0  114.88   10.49
  -5  10   0  129.83   12.66
  -5  10   0  125.12    9.46
  -5  10   0  110.02   12.09
   4 -10   0  259.66   16.93
   4 -10   0  224.44   15.83
   4 -10   0  278.92   15.37
   4 -10   0  255.07   11.44
   4 -10   0  265.37   16.50
   4 -10   0  306.52   18.51
  -4  10   0  251.72   16.33
  -4  10   0  271.83   12.39
  -4  10   0  272.16   17.74
  -4  10   0  294.42   14.56
  -4  10   0  264.45   17.14
   3 -10   0   27.18    7.02
   3 -10   0   29.76    4.56
   3 -10   0   35.88    5.75
   3 -10   0   45.07    8.34
   3 -10   0   31.94    8.03
  -3  10   0   30.26    7.47
  -3  10   0   43.04    5.91
  -3  10   0   29.59    6.95
  -3  10   0   34.12    7.95
  -3  10   0   31.91    7.98
  -3  10   0   20.30    6.56
   2 -10   0  189.30   14.75
   2 -10   0  195.31   14.20
   2 -10   0  168.06   13.34
   2 -10   0  187.07    9.42
  -2  10   0  176.91    9.86
  -2  10   0  176.39   14.27
  -2  10   0  178.27   13.87
  -2  10   0  192.77   14.34
   1 -10   0  534.38   22.80
   1 -10   0  541.14   24.01
   1 -10   0  510.16   22.07
  -1  10   0  492.59   23.20
  -1  10   0  534.61   22.96
  -1  10   0  542.07   23.50
   0 -10   0  361.62   19.56
   0 -10   0  383.63   18.83
   0 -10   0  349.16   19.31
   0  10   0  388.31   20.29
   0  10   0  371.85   19.44
   0  10   0  398.62   19.20
  -1 -10   0    6.92    5.13
  -1 -10   0    3.35    5.64
  -1 -10   0    1.13    4.39
   1  10   0   -1.11    4.23
   1  10   0    8.22    5.58
   1  10   0   13.93    5.68
  -2 -10   0   72.81    9.29
  -2 -10   0   84.98   10.06
  -2 -10   0   83.02   13.39
   2  10   0   72.99   14.77
   2  10   0   72.90    9.63
   2  10   0   77.71    9.99
  -3 -10   0  109.21   13.14
  -3 -10   0  161.73   12.05
  -3 -10   0  141.78    9.57
  -3 -10   0  164.44   13.81
   3  10   0  151.79    9.17
   3  10   0  161.52   12.50
   3  10   0  162.37   13.82
  -4 -10   0  228.93   15.64
  -4 -10   0  270.07   17.04
  -4 -10   0  218.58   13.61
   4  10   0  239.62   12.12
   4  10   0  247.62   16.40
   4  10   0  268.90   15.29
   4  10   0  248.41   16.55
  -5 -10   0  118.13   12.28
  -5 -10   0   96.10   11.70
  -5 -10   0  104.79   10.54
   5  10   0   84.77   11.41
   5  10   0   94.65   11.89
  -6 -10   0   10.59    6.26
  -6 -10   0   11.61    6.65
  -6 -10   0   16.67    7.17
   6  10   0   -0.64    6.57
   6  10   0   10.22    6.59
  -7 -10   0   17.00    8.40
  -7 -10   0   17.22    7.34
  -7 -10   0   19.14    6.98
   7  10   0   19.51    7.37
   7  10   0    9.84    7.60
  -8 -10   0  152.15   14.88
  -9 -10   0   91.30   13.61
  13 -11   0   26.60   11.29
 -13  11   0   23.99    9.85
 -13  11   0    0.28    9.74
  12 -11   0   79.46   14.20
 -12  11   0  107.62   16.97
 -12  11   0  100.02   19.77
 -12  11   0  101.30   14.53
  11 -11   0  394.35   25.80
 -11  11   0  424.30   33.03
 -11  11   0  386.61   22.08
 -11  11   0  390.92   25.88
  10 -11   0  383.39   25.29
  10 -11   0  416.94   25.02
 -10  11   0  415.53   21.38
 -10  11   0  375.41   23.64
 -10  11   0  424.69   25.90
 -10  11   0  378.01   24.37
   9 -11   0  141.57   16.92
   9 -11   0  132.92   17.92
   9 -11   0  190.34   31.10
  -9  11   0  159.22   18.77
  -9  11   0  177.61   16.03
  -9  11   0  167.15   17.00
  -9  11   0  173.39   13.83
   8 -11   0    9.54    7.41
   8 -11   0   14.58    8.37
  -8  11   0    7.50    6.98
  -8  11   0    6.93    6.70
  -8  11   0   13.22    6.13
  -8  11   0    5.19    7.45
  -8  11   0   11.23    8.40
   7 -11   0   81.35   13.42
   7 -11   0   77.99   12.47
   7 -11   0   69.33   16.38
  -7  11   0   87.05   11.00
  -7  11   0   64.94   11.67
  -7  11   0   82.35    9.36
  -7  11   0   90.89   13.69
  -7  11   0   85.32   13.52
  -7  11   0   84.29   10.81
   6 -11   0  611.85   28.39
  -6  11   0  597.21   24.17
  -6  11   0  597.15   28.13
  -6  11   0  616.28   20.84
  -6  11   0  507.09   25.68
  -6  11   0  637.07   28.65
   5 -11   0  415.68   22.68
   5 -11   0  348.30   20.36
  -5  11   0  357.78   15.58
  -5  11   0  370.72   18.02
  -5  11   0  361.32   21.19
  -5  11   0  345.41   15.40
  -5  11   0  343.87   20.94
   4 -11   0  228.84   16.58
   4 -11   0  211.08   10.34
   4 -11   0  194.99   12.29
   4 -11   0  218.01   16.96
  -4  11   0  189.61   12.63
  -4  11   0  234.40   17.53
  -4  11   0  222.44   11.76
  -4  11   0  204.40   16.26
   3 -11   0   -4.17    4.41
   3 -11   0    2.77    5.51
   3 -11   0   -2.34    6.05
   3 -11   0    1.62    4.00
  -3  11   0    7.18    6.71
  -3  11   0    3.38    6.02
  -3  11   0    0.49    4.30
   2 -11   0  257.39   11.01
   2 -11   0  239.19   16.47
   2 -11   0  230.07   17.36
   2 -11   0  237.61   16.69
  -2  11   0  248.91   11.83
  -2  11   0  236.42   16.75
  -2  11   0  251.41   17.28
  -2  11   0  251.85   17.85
   1 -11   0  380.86   20.45
   1 -11   0  365.07   20.86
   1 -11   0  401.49   20.70
  -1  11   0  389.29   20.66
  -1  11   0  338.32   19.87
  -1  11   0  385.45   21.45
   0 -11   0  378.23   31.76
   0 -11   0  318.12   18.63
   0 -11   0  288.00   17.84
   0  11   0  326.48   22.60
   0  11   0  343.73   21.19
   0  11   0  361.88   20.44
  -1 -11   0   78.09   11.03
  -1 -11   0   83.30   11.38
  -1 -11   0   94.16   12.23
   1  11   0   72.88   11.47
   1  11   0   85.84   12.43
   1  11   0  107.64   11.70
  -2 -11   0    5.38    6.08
  -2 -11   0    3.66    5.31
   2  11   0   10.81    5.68
   2  11   0    4.39    5.81
   2  11   0   -6.12    5.14
  -3 -11   0  190.51   15.98
   3  11   0  198.82   19.00
   3  11   0  159.78   14.85
  -4 -11   0  358.60   20.97
  -4 -11   0  339.69   19.99
   4  11   0  396.28   21.85
   4  11   0  365.19   21.28
  -5 -11   0  183.42   16.26
  -5 -11   0  195.71   15.88
  -5 -11   0  173.47   12.65
   5  11   0  181.80   15.76
  -6 -11   0    6.41    7.16
  -6 -11   0   -0.91    6.54
   6  11   0    6.72    6.20
  -7 -11   0    2.13    7.83
 -13  12   0   40.74   12.24
  12 -12   0   34.37   11.71
 -12  12   0   41.48   12.91
 -12  12   0   32.18   10.61
  11 -12   0  236.74   22.37
 -11  12   0  283.51   23.20
 -11  12   0  240.16   18.53
 -11  12   0  219.10   20.68
  10 -12   0  202.84   20.60
 -10  12   0  242.43   21.48
 -10  12   0  203.70   19.16
 -10  12   0  273.44   18.13
   9 -12   0  269.35   21.70
   9 -12   0  255.37   21.66
  -9  12   0  265.44   19.74
  -9  12   0  293.53   20.37
  -9  12   0  327.60   23.35
   8 -12   0  131.41   16.49
   8 -12   0  137.50   17.11
  -8  12   0  135.98   16.74
  -8  12   0  135.82   12.05
  -8  12   0  112.60   13.98
  -8  12   0  137.79   16.61
   7 -12   0  110.05   14.55
   7 -12   0  130.27   15.73
  -7  12   0  126.32   13.38
  -7  12   0   96.95   14.70
  -7  12   0  114.32   15.69
  -7  12   0  117.75   10.81
  -7  12   0   81.06   12.50
   6 -12   0  229.44   19.20
   6 -12   0  249.80   19.47
  -6  12   0  278.97   16.98
  -6  12   0  261.52   13.44
  -6  12   0  286.47   20.45
  -6  12   0  253.67   19.64
   5 -12   0  242.22   19.22
   5 -12   0  252.18   18.87
  -5  12   0  237.74   13.30
  -5  12   0  262.18   19.17
  -5  12   0  241.40   19.53
  -5  12   0  259.66   15.41
  -5  12   0  230.88   14.69
   4 -12   0  108.34   13.75
   4 -12   0  122.30   14.75
   4 -12   0  133.34   10.82
  -4  12   0  109.40   14.00
  -4  12   0  129.07   10.74
  -4  12   0   86.53   13.27
   3 -12   0   49.79   10.31
   3 -12   0   41.60   10.11
   3 -12   0   43.80    6.78
  -3  12   0   30.67    9.19
  -3  12   0   40.87    9.93
  -3  12   0   57.07    7.95
   2 -12   0   29.92   13.66
   2 -12   0   20.78    8.75
  -2  12   0   33.32    9.60
  -2  12   0   27.02    8.62
   1 -12   0  309.55   20.66
   1 -12   0  291.44   19.62
  -1  12   0  318.43   20.88
  -1  12   0  275.51   19.83
   0 -12   0  380.37   21.62
   0 -12   0  377.37   22.40
   0  12   0  366.39   22.38
   0  12   0  348.72   22.48
  -1 -12   0  179.59   16.81
  -1 -12   0  163.37   15.19
   1  12   0  169.74   16.31
   1  12   0  196.92   16.63
  -2 -12   0    2.20    7.10
  -2 -12   0   10.74    7.78
   2  12   0   -7.38    5.60
   2  12   0   11.33    8.31
  -3 -12   0   88.31   13.53
   3  12   0   60.24   11.79
  -4 -12   0  147.02   16.72
   4  12   0  110.36   20.04
  -5 -12   0  141.22   15.83
   5  12   0  129.10   15.33
 -12  13   0   19.13   11.53
 -12  13   0   24.47   12.31
  11 -13   0   22.66   11.77
 -11  13   0   23.02   10.36
 -11  13   0   21.40   11.67
 -11  13   0   32.33   13.23
  10 -13   0  261.06   23.41
 -10  13   0  258.11   23.98
 -10  13   0  249.10   23.90
 -10  13   0  263.33   18.21
   9 -13   0  273.14   23.67
   9 -13   0  280.20   24.35
  -9  13   0  250.53   23.55
  -9  13   0  338.47   21.44
  -9  13   0  286.09   21.02
  -9  13   0  284.01   23.58
   8 -13   0   84.03   14.80
   8 -13   0  111.26   16.34
  -8  13   0   76.69   14.65
  -8  13   0   96.81   11.65
  -8  13   0  117.77   27.25
  -8  13   0   69.60   11.83
   7 -13   0   18.78    9.26
   7 -13   0   -5.63    7.77
  -7  13   0   -8.47    8.02
  -7  13   0    4.26    5.64
  -7  13   0  -11.18    7.43
  -7  13   0    1.98    6.19
   6 -13   0   30.09   10.16
   6 -13   0   36.31   10.30
  -6  13   0   39.53   11.08
  -6  13   0   32.54    6.65
  -6  13   0   29.36   11.40
  -6  13   0   24.29    8.24
   5 -13   0  230.06   19.51
   5 -13   0  232.07   19.97
  -5  13   0  218.51   20.08
  -5  13   0  198.72   19.32
  -5  13   0  228.04   15.36
   4 -13   0  270.25   14.74
   4 -13   0  328.12   30.28
   4 -13   0  275.34   20.20
  -4  13   0  299.16   24.25
  -4  13   0  299.36   25.19
  -4  13   0  284.71   21.33
  -4  13   0  299.40   16.12
   3 -13   0  145.32   16.50
   3 -13   0   96.38   14.52
  -3  13   0  120.24   26.34
  -3  13   0  144.62   11.49
  -3  13   0  132.69   15.74
   2 -13   0    4.88    8.20
   2 -13   0    6.61    9.82
  -2  13   0   -5.92    9.03
  -2  13   0   14.94    8.77
   1 -13   0  165.24   17.21
  -1  13   0  174.75   17.56
  -1  13   0  112.05   26.63
   0 -13   0  262.58   20.52
   0  13   0  251.09   20.13
  -1 -13   0  111.38   15.37
   1  13   0  115.19   15.41
   2  13   0    6.68    8.37
  -3 -13   0    6.65    8.47
   3  13   0    4.14    7.97
  11 -14   0   39.56   14.37
 -11  14   0   -1.61   14.07
  10 -14   0   70.62   16.00
 -10  14   0   40.17   11.98
 -10  14   0   27.48   11.46
 -10  14   0   54.01   16.39
   9 -14   0  215.88   23.51
  -9  14   0  234.17   23.91
  -9  14   0  249.44   17.81
  -9  14   0  242.72   24.69
   8 -14   0   90.76   16.79
  -8  14   0  108.96   15.66
  -8  14   0  106.94   17.17
  -8  14   0  105.86   13.28
  -8  14   0  102.05   17.81
   7 -14   0   -3.21    9.38
  -7  14   0   21.24    9.56
  -7  14   0   12.57    7.22
  -7  14   0   15.61   11.56
  -7  14   0   33.55   11.50
   6 -14   0   91.38   15.66
   6 -14   0  107.13   16.88
  -6  14   0  104.70   16.92
  -6  14   0  134.58   13.71
  -6  14   0  103.51   20.76
   5 -14   0  279.33   22.54
   5 -14   0  306.59   23.28
  -5  14   0  291.88   24.23
  -5  14   0  268.06   23.95
  -5  14   0  268.42   17.48
   4 -14   0  164.96   19.08
   4 -14   0  199.28   20.42
  -4  14   0  169.61   13.78
  -4  14   0  216.33   20.54
   3 -14   0   57.09   12.87
  -3  14   0   47.31   12.20
   2 -14   0    1.84    8.45
  -2  14   0   -2.50    7.49
   1 -14   0   40.45   11.69
  -1  14   0   19.65   10.36
   0 -14   0  116.05   26.79
   0  14   0  108.59   16.89
  -1 -14   0  128.39   17.41
   1  14   0  162.16   18.38
   2  14   0  131.49   18.00
  -9  15   0  196.03   21.25
  -8  15   0  117.91   16.79
   7 -15   0   -0.86   12.11
  -7  15   0    8.24   10.32
  -7  15   0   20.96   13.16
   6 -15   0   22.12   11.80
  -6  15   0   24.93   12.53
  -6  15   0   21.33   10.09
   5 -15   0  100.83   17.15
  -5  15   0   63.56   15.89
  -5  15   0   70.83   16.38
   4 -15   0  149.17   20.84
  -4  15   0  138.05   20.45
   3 -15   0  118.73   18.04
  -3  15   0   86.93   16.04
   2 -15   0   24.72   12.89
   1 -15   0   -0.36   10.56
  -1  15   0   22.22   11.27
   0  15   0  167.22   25.20
  -6  16   0    9.92   15.15
   5 -16   0   20.14   15.79
   4 -16   0  228.21   25.25
  -4  16   0  254.34   26.47
   3 -16   0  168.53   25.47
  -3  16   0  222.23   23.66
  -3  16  -1   56.76   15.74
   3 -16   1   66.03   15.19
  -4  16  -1  168.70   23.12
   4 -16   1  166.24   23.16
  -5  16  -1  123.10   23.19
   5 -16   1  112.27   21.66
  -6  16  -1   24.89   13.14
   6 -16   1   -7.46   13.42
  -8  16  -1    6.19   17.15
   0  15  -1  126.74   18.67
   0 -15   1  148.18   23.38
  -1  15  -1   95.25   16.37
   1 -15   1   81.83   15.09
  -2  15  -1   11.68   10.81
  -3  15  -1    8.87    8.71
   3 -15   1   -3.62    8.28
  -4  15  -1   65.33   15.20
   4 -15   1   51.97   13.03
  -5  15  -1  167.87   16.72
  -5  15  -1  157.26   20.38
   5 -15   1  165.82   20.82
  -6  15  -1  168.62   21.62
  -6  15  -1  148.97   16.91
   6 -15   1  138.67   19.97
  -7  15  -1    9.72   12.27
  -7  15  -1   21.92   10.35
   7 -15   1    3.33   11.15
  -8  15  -1   17.82   11.22
   8 -15   1   45.26   18.76
  -9  15  -1  184.55   19.93
   2  14  -1   -6.25    8.61
  -2 -14   1   17.87    9.46
   1  14  -1   56.61   12.02
  -1 -14   1   95.81   15.93
   0  14  -1  111.02   17.02
   0 -14   1   95.80   16.16
  -1  14  -1  273.15   21.71
   1 -14   1  229.80   20.46
  -2  14  -1  187.41   19.08
   2 -14   1  187.83   19.52
  -3  14  -1    2.64    8.61
  -3  14  -1   25.85   10.28
  -3  14  -1   17.91    7.22
   3 -14   1   12.71    9.01
  -4  14  -1   79.00   14.78
  -4  14  -1   76.17   10.41
  -4  14  -1   97.18   15.25
   4 -14   1   92.82   14.92
   4 -14   1   91.73   15.25
  -5  14  -1  222.49   21.98
  -5  14  -1  318.72   18.15
  -5  14  -1  245.75   22.10
   5 -14   1  300.69   22.88
   5 -14   1  273.41   21.96
  -6  14  -1  209.20   26.45
  -6  14  -1  234.46   21.96
  -6  14  -1  197.27   16.25
   6 -14   1  210.04   20.82
   6 -14   1  207.25   19.77
  -7  14  -1   13.12   10.98
  -7  14  -1   26.73    9.36
  -7  14  -1   12.77   10.09
   7 -14   1    3.24    9.91
  -8  14  -1    0.29    8.34
  -8  14  -1    2.79   12.27
  -8  14  -1   12.73   10.37
  -8  14  -1   11.97    7.08
   8 -14   1  -19.42    9.21
   8 -14   1   -9.08   10.47
  -9  14  -1   81.36   16.62
  -9  14  -1   69.09   15.64
  -9  14  -1   70.52   11.05
   9 -14   1   98.18   17.59
 -10  14  -1  352.43   24.62
 -10  14  -1  343.12   28.44
 -10  14  -1  332.83   22.06
  10 -14   1  335.02   27.59
 -11  14  -1  113.78   20.80
   4  13  -1   62.56   12.56
  -4 -13   1   58.63   13.36
   3  13  -1   72.95   13.10
  -3 -13   1   78.39   13.41
   2  13  -1   35.37   10.30
  -2 -13   1   33.01    9.75
   1  13  -1   10.77    7.62
  -1 -13   1    3.16    7.60
   0  13  -1  235.02   19.19
   0  13  -1  200.46   25.42
   0 -13   1  222.41   20.57
   0 -13   1  281.60   20.49
  -1  13  -1  388.81   22.63
  -1  13  -1  300.95   22.99
  -1  13  -1  318.46   22.23
   1 -13   1  330.17   22.08
   1 -13   1  319.32   23.05
   1 -13   1  376.37   33.96
  -2  13  -1  181.73   18.74
  -2  13  -1  144.47   16.34
  -2  13  -1  147.31   16.26
   2 -13   1  163.81   15.72
   2 -13   1  153.81   16.29
   2 -13   1  183.41   17.02
  -3  13  -1    5.63    9.31
  -3  13  -1   -6.07    5.33
  -3  13  -1    5.80    6.63
  -3  13  -1   -0.04    7.14
   3 -13   1    9.66    7.43
   3 -13   1   13.30    8.27
   3 -13   1    1.02    6.87
   3 -13   1   17.47    7.27
  -4  13  -1   20.82   10.08
  -4  13  -1   32.39    7.94
  -4  13  -1   19.00   10.67
  -4  13  -1   47.70   13.56
   4 -13   1   47.37   11.03
   4 -13   1   39.07    9.94
  -5  13  -1  182.20   14.21
  -5  13  -1  138.81   16.67
  -5  13  -1  192.34   18.41
   5 -13   1  171.84   17.59
   5 -13   1  166.72   17.63
   5 -13   1  197.71   22.03
  -6  13  -1  236.81   20.95
  -6  13  -1  240.92   25.07
  -6  13  -1  245.80   20.99
  -6  13  -1  244.10   12.47
   6 -13   1  232.14   19.92
   6 -13   1  247.02   20.48
  -7  13  -1  233.97   17.31
  -7  13  -1  215.60   13.21
  -7  13  -1  252.77   21.38
  -7  13  -1  228.25   21.20
   7 -13   1  185.35   19.07
   7 -13   1  229.35   20.50
  -8  13  -1   24.26   10.83
  -8  13  -1   57.59   11.05
  -8  13  -1   21.23    7.24
  -8  13  -1   28.44   11.50
   8 -13   1   21.49    9.77
   8 -13   1   43.66   11.72
  -9  13  -1  221.58   15.43
  -9  13  -1  180.84   20.12
  -9  13  -1  224.10   22.06
  -9  13  -1  211.09   18.74
   9 -13   1  212.53   21.38
   9 -13   1  240.23   22.18
 -10  13  -1  410.67   28.11
 -10  13  -1  430.12   21.63
 -10  13  -1  429.64   28.20
  10 -13   1  392.03   28.25
 -11  13  -1   94.02   17.59
 -11  13  -1   60.60   14.90
 -11  13  -1  107.97   14.51
  11 -13   1   66.55   14.92
 -12  13  -1   -2.08   15.92
 -12  13  -1   -1.71   11.68
  12 -13   1   19.86   12.74
   5  12  -1   23.91    8.64
  -5 -12   1   16.75    8.58
   3  12  -1  283.35   19.59
  -3 -12   1  303.85   20.08
  -3 -12   1  299.67   18.92
   2  12  -1  126.54   14.46
   2  12  -1  149.91   15.34
  -2 -12   1  141.26   13.42
  -2 -12   1   97.64   12.68
  -2 -12   1  131.02   14.22
   1  12  -1   14.73    7.23
   1  12  -1   11.46    8.03
  -1 -12   1   15.60    7.27
  -1 -12   1   17.01    7.88
  -1 -12   1    0.90    6.32
   0  12  -1  225.06   17.45
   0  12  -1  238.66   17.91
   0 -12   1  215.28   16.35
   0 -12   1  233.87   17.86
  -1  12  -1  255.82   18.73
  -1  12  -1  253.73   17.96
   1 -12   1  273.35   18.39
   1 -12   1  251.05   18.65
  -2  12  -1  354.58   21.80
  -2  12  -1  362.93   15.28
  -2  12  -1  368.25   21.73
  -2  12  -1  373.14   21.51
   2 -12   1  389.78   26.71
   2 -12   1  347.49   20.84
   2 -12   1  398.85   14.43
  -3  12  -1   35.46    9.38
  -3  12  -1   45.18    7.74
  -3  12  -1   54.12   10.23
  -3  12  -1   54.05   11.61
   3 -12   1   42.01    9.68
   3 -12   1   49.97    7.08
   3 -12   1   42.36    9.20
  -4  12  -1    8.13    6.75
  -4  12  -1   11.76    5.77
  -4  12  -1  -10.05    6.15
   4 -12   1   -7.14    6.10
   4 -12   1    3.33    6.79
   4 -12   1    4.57    6.02
   4 -12   1   14.25    5.75
  -5  12  -1  243.24   19.29
  -5  12  -1  223.01   12.02
  -5  12  -1  217.87   14.81
  -5  12  -1  276.76   19.59
  -5  12  -1  242.37   19.02
   5 -12   1  234.42   18.50
   5 -12   1  240.84   17.85
  -6  12  -1  453.45   25.69
  -6  12  -1  479.60   22.14
  -6  12  -1  487.65   26.54
  -6  12  -1  432.98   18.17
  -6  12  -1  477.45   17.17
   6 -12   1  481.61   25.92
   6 -12   1  483.02   26.01
  -7  12  -1  299.42   21.45
  -7  12  -1  316.83   15.02
  -7  12  -1  248.71   20.39
  -7  12  -1  275.45   15.68
  -7  12  -1  278.32   18.40
   7 -12   1  296.12   20.78
   7 -12   1  257.05   20.23
  -8  12  -1   64.36   11.49
  -8  12  -1   83.78   10.33
  -8  12  -1   60.59   12.53
  -8  12  -1   74.80   13.20
   8 -12   1   74.36   13.81
   8 -12   1   63.24   12.34
  -9  12  -1   56.64   11.83
  -9  12  -1   53.85    9.30
  -9  12  -1   37.01   11.32
  -9  12  -1   24.58   11.10
   9 -12   1   50.95   19.52
   9 -12   1   48.52   12.14
 -10  12  -1  224.78   16.14
 -10  12  -1  171.25   17.86
 -10  12  -1  191.24   23.78
 -10  12  -1  227.16   20.66
  10 -12   1  210.03   20.06
 -11  12  -1  387.75   25.41
 -11  12  -1  376.07   26.75
 -11  12  -1  382.90   21.87
  11 -12   1  352.02   26.01
 -12  12  -1  134.98   16.83
 -12  12  -1  131.53   19.12
 -13  12  -1  -11.50    9.53
   7  11  -1  138.99   17.78
  -7 -11   1  125.82   13.76
  -7 -11   1  114.82   17.11
   6  11  -1    2.53    6.63
   6  11  -1   16.72    6.89
  -6 -11   1   23.57    6.77
  -6 -11   1   26.09    9.43
  -6 -11   1   17.36    7.70
   5  11  -1   26.36    8.77
   5  11  -1   25.26    7.48
  -5 -11   1   21.74    7.92
  -5 -11   1   14.92    7.81
   4  11  -1  330.91   19.60
   4  11  -1  343.50   20.01
  -4 -11   1  306.37   18.47
  -4 -11   1  351.84   20.12
   3  11  -1  335.68   19.23
   3  11  -1  322.72   19.38
  -3 -11   1  349.07   17.53
  -3 -11   1  312.12   18.42
  -3 -11   1  340.01   19.53
   2  11  -1   95.88   13.35
   2  11  -1   68.82   10.42
  -2 -11   1   82.83   11.54
  -2 -11   1   71.32   11.94
   1  11  -1   39.68    8.86
   1  11  -1   45.74    9.68
  -1 -11   1   33.78    8.92
  -1 -11   1   30.50    7.86
   0  11  -1   79.38   12.45
   0  11  -1   82.76   12.62
   0 -11   1   75.56   10.54
   0 -11   1   68.06   11.37
  -1  11  -1  806.48   33.21
  -1  11  -1  845.67   31.87
   1 -11   1  867.27   31.02
   1 -11   1  864.67   32.08
  -2  11  -1  738.03   29.99
  -2  11  -1  745.87   22.18
  -2  11  -1  672.90   28.26
   2 -11   1  748.74   20.82
   2 -11   1  721.51   28.41
   2 -11   1  770.10   30.32
  -3  11  -1  224.96   16.99
  -3  11  -1  211.73   12.63
  -3  11  -1  208.09   16.00
   3 -11   1  207.86   11.41
   3 -11   1  224.82   15.82
   3 -11   1  226.40   16.80
  -4  11  -1   52.40   10.64
  -4  11  -1   40.48    9.42
  -4  11  -1   48.29    9.49
  -4  11  -1   40.10    5.28
  -4  11  -1   48.27    8.09
   4 -11   1   45.06    9.68
   4 -11   1   58.00    7.75
   4 -11   1   41.83    8.90
  -5  11  -1  154.17   10.21
  -5  11  -1  153.38   17.37
  -5  11  -1  142.75   11.93
  -5  11  -1  127.81    8.75
  -5  11  -1  168.38   14.93
  -5  11  -1  134.67   14.31
   5 -11   1  147.41   14.72
   5 -11   1  133.88   13.92
  -6  11  -1  124.22   14.14
  -6  11  -1  140.70    9.96
  -6  11  -1  161.46   15.26
  -6  11  -1  177.72   16.00
  -6  11  -1  117.63   11.94
  -6  11  -1  117.66   10.18
   6 -11   1  124.61   13.83
   6 -11   1  160.75   15.37
   6 -11   1  160.54   14.97
  -7  11  -1  493.02   25.36
  -7  11  -1  469.21   24.96
  -7  11  -1  451.41   19.05
  -7  11  -1  464.56   24.35
  -7  11  -1  481.80   18.71
  -7  11  -1  446.25   22.34
   7 -11   1  477.33   25.00
   7 -11   1  417.76   30.45
   7 -11   1  465.13   25.01
  -8  11  -1  221.14   17.97
  -8  11  -1  216.37   18.30
  -8  11  -1  239.43   18.99
  -8  11  -1  225.59   16.90
  -8  11  -1  217.62   13.86
   8 -11   1  189.66   18.02
   8 -11   1  230.24   18.39
   8 -11   1  192.51   21.32
  -9  11  -1   -4.12    6.96
  -9  11  -1    0.11    6.04
  -9  11  -1    3.22    5.71
  -9  11  -1    2.07    8.16
   9 -11   1    1.00    7.45
   9 -11   1   -5.30    6.53
   9 -11   1   14.14    9.16
 -10  11  -1  247.65   20.58
 -10  11  -1  283.77   20.91
 -10  11  -1  303.34   22.22
 -10  11  -1  293.43   18.08
  10 -11   1  326.03   22.82
  10 -11   1  289.46   21.39
 -11  11  -1  375.25   21.41
 -11  11  -1  369.59   29.81
 -11  11  -1  369.79   24.97
  11 -11   1  396.87   25.48
 -12  11  -1  129.87   17.17
 -12  11  -1  145.73   19.00
 -12  11  -1  171.05   16.68
  12 -11   1  135.13   17.79
 -13  11  -1    2.52   11.17
 -13  11  -1   23.02   10.45
  13 -11   1   27.76   10.66
  -9 -10   1   58.96   11.28
   8  10  -1  225.03   16.40
  -8 -10   1  269.76   16.98
  -8 -10   1  269.79   17.75
  -8 -10   1  246.62   17.07
   7  10  -1  206.87   18.77
   7  10  -1  239.30   21.61
  -7 -10   1  253.11   15.84
  -7 -10   1  191.82   17.86
  -7 -10   1  223.17   15.95
   6  10  -1   10.99    6.24
   6  10  -1   -6.88    5.99
  -6 -10   1   12.17    6.36
  -6 -10   1   17.22    6.32
  -6 -10   1   12.04    6.54
  -6 -10   1    2.68    5.84
   5  10  -1  -12.15    4.59
   5  10  -1    0.50    4.46
  -5 -10   1   -3.75    4.32
  -5 -10   1    0.42    5.18
  -5 -10   1    2.61    5.33
  -5 -10   1   -7.03    4.40
   4  10  -1   75.53   10.14
   4  10  -1   84.03   10.56
  -4 -10   1   72.00   10.35
  -4 -10   1   76.70   10.94
  -4 -10   1   77.92    9.47
   3  10  -1  767.43   27.89
  -3 -10   1  687.62   26.60
  -3 -10   1  689.13   25.64
   1  10  -1   26.52    6.70
   1  10  -1   22.20    6.94
   1  10  -1   23.27    6.43
  -1 -10   1   27.71    7.49
  -1 -10   1   39.64    7.98
   0  10  -1   76.45   10.24
   0  10  -1   54.60    8.94
   0 -10   1   74.42   10.70
   0 -10   1   63.39    9.21
   0 -10   1   53.79    8.63
  -1  10  -1  376.65   19.37
  -1  10  -1  369.12   19.53
  -1  10  -1  402.98   14.00
   1 -10   1  369.82   18.70
   1 -10   1  369.38   18.66
   1 -10   1  407.65   20.25
  -2  10  -1  435.53   15.94
  -2  10  -1  455.85   21.59
  -2  10  -1  421.09   20.61
   2 -10   1  429.14   21.28
   2 -10   1  448.84   15.17
  -3  10  -1  680.69   27.10
  -3  10  -1  743.59   22.75
  -3  10  -1  704.95   27.69
  -3  10  -1  685.80   26.63
   3 -10   1  719.35   21.49
   3 -10   1  683.38   26.57
   3 -10   1  703.47   27.67
  -4  10  -1  246.86   13.68
  -4  10  -1  225.19   10.73
  -4  10  -1  268.70   16.83
  -4  10  -1  253.82   16.57
  -4  10  -1  238.77   16.38
  -4  10  -1  236.79   15.81
  -4  10  -1  216.00   10.05
   4 -10   1  223.42   15.23
   4 -10   1  231.67   16.16
   4 -10   1  231.59   15.35
  -5  10  -1   18.49    6.98
  -5  10  -1    7.09    6.29
  -5  10  -1   12.27    4.30
  -5  10  -1   19.19    5.11
  -5  10  -1   16.99    7.07
  -5  10  -1   15.22    6.64
  -5  10  -1   15.33    6.05
   5 -10   1   27.59    7.73
   5 -10   1   12.46    5.65
   5 -10   1    9.93    5.99
   5 -10   1    6.55    4.94
  -6  10  -1  399.78   33.30
  -6  10  -1  404.18   21.47
  -6  10  -1  407.24   16.14
  -6  10  -1  422.18   21.85
  -6  10  -1  434.66   19.92
  -6  10  -1  432.76   22.53
  -6  10  -1  427.63   16.71
   6 -10   1  408.72   21.78
   6 -10   1  383.13   20.52
   6 -10   1  395.29   21.29
   6 -10   1  417.26   22.61
  -7  10  -1  676.44   28.58
  -7  10  -1  602.58   21.74
  -7  10  -1  655.89   26.11
  -7  10  -1  646.79   27.63
  -7  10  -1  662.72   22.44
  -7  10  -1  706.61   29.33
   7 -10   1  681.45   28.96
   7 -10   1  613.75   31.39
   7 -10   1  643.45   28.04
  -8  10  -1  238.53   16.80
  -8  10  -1  215.41   17.18
  -8  10  -1  228.99   17.75
  -8  10  -1  250.45   14.66
  -8  10  -1  211.10   16.45
   8 -10   1  233.86   17.81
   8 -10   1  243.60   17.93
   8 -10   1  214.85   17.08
  -9  10  -1    4.48    7.78
  -9  10  -1   -0.30    5.79
  -9  10  -1   18.83    7.70
  -9  10  -1    7.03    5.88
  -9  10  -1   34.39    9.54
   9 -10   1    0.75    6.52
   9 -10   1   28.41    9.37
   9 -10   1    3.86    6.70
 -10  10  -1   55.41   11.57
 -10  10  -1   64.41   12.12
 -10  10  -1   73.75   11.39
 -10  10  -1   60.15   12.24
 -10  10  -1  101.15   14.76
  10 -10   1   74.52   13.04
  10 -10   1   72.02   14.68
  10 -10   1   64.29   11.80
 -11  10  -1  250.85   20.40
 -11  10  -1  228.34   19.78
 -11  10  -1  279.22   18.28
 -11  10  -1  230.43   19.44
  11 -10   1  265.20   21.05
 -12  10  -1  322.32   21.30
 -12  10  -1  310.42   23.59
 -12  10  -1  368.70   24.80
  12 -10   1  296.66   22.91
 -13  10  -1  146.04   19.14
 -13  10  -1  199.19   19.38
  13 -10   1  170.11   19.31
 -10  -9   1    2.92    7.74
   9   9  -1  -12.06    7.89
   9   9  -1   10.15    6.17
  -9  -9   1   12.22    7.15
   8   9  -1  144.30   15.03
  -8  -9   1  157.69   13.55
  -8  -9   1  155.60   13.50
   7   9  -1  272.37   16.00
   7   9  -1  239.84   16.23
  -7  -9   1  280.51   15.71
  -7  -9   1  254.31   15.56
  -7  -9   1  250.29   15.07
   6   9  -1  244.04   15.65
   6   9  -1  226.11   14.76
  -6  -9   1  221.55   14.15
  -6  -9   1  213.64   12.71
  -6  -9   1  236.61   14.69
  -6  -9   1  209.65   12.91
   5   9  -1   27.02    6.70
   5   9  -1   42.64    7.85
  -5  -9   1   34.01    6.20
  -5  -9   1   25.42    6.77
  -5  -9   1   27.23    7.11
  -5  -9   1   15.16    5.72
   4   9  -1  358.93   17.47
   4   9  -1  340.26   13.29
   4   9  -1  344.47   17.33
  -4  -9   1  310.76   15.98
  -4  -9   1  361.67   17.52
  -4  -9   1  328.85   14.09
   3   9  -1  596.92   21.01
   3   9  -1  579.98   22.40
   3   9  -1  574.99   22.73
  -3  -9   1  569.03   22.38
  -3  -9   1  561.95   21.44
   2   9  -1  366.09   17.72
   2   9  -1  365.46   16.64
  -2  -9   1  357.06   15.95
  -2  -9   1  353.78   17.56
  -2  -9   1  333.85   16.84
   1   9  -1  226.81   13.43
   1   9  -1  244.18   14.39
   1   9  -1  256.33   15.06
  -1  -9   1  235.40   13.82
  -1  -9   1  240.65   14.65
  -1  -9   1  259.24   13.99
   0   9  -1   -4.55    3.79
   0   9  -1    3.35    4.04
   0   9  -1   -5.87    3.34
   0  -9   1   -1.80    3.50
   0  -9   1   -0.45    3.88
   0  -9   1   -0.31    3.58
  -1   9  -1  240.54   13.99
  -1   9  -1  277.80   11.18
  -1   9  -1  276.52   15.30
  -1   9  -1  297.43   16.11
  -1   9  -1  257.64   14.86
   1  -9   1  267.23   10.12
   1  -9   1  250.25   14.46
   1  -9   1  305.99   16.37
   1  -9   1  258.13   14.47
   1  -9   1  295.91   15.51
  -2   9  -1  472.03   20.91
  -2   9  -1  459.94   15.95
  -2   9  -1  468.35   19.82
   2  -9   1  480.77   21.03
   2  -9   1  475.58   15.40
   2  -9   1  456.94   19.67
   2  -9   1  498.17   20.52
   2  -9   1  469.46   20.23
  -3   9  -1  681.04   25.37
  -3   9  -1  713.02   26.09
  -3   9  -1  693.00   36.56
   3  -9   1  687.84   25.37
   3  -9   1  705.24   17.58
   3  -9   1  685.02   25.82
   3  -9   1  658.20   24.55
   3  -9   1  645.17   20.16
   3  -9   1  635.97   24.31
  -4   9  -1  348.53   18.12
  -4   9  -1  354.99   13.12
  -4   9  -1  362.61   22.73
  -4   9  -1  361.73   18.14
  -4   9  -1  370.08   12.89
  -4   9  -1  375.81   16.07
   4  -9   1  391.91   19.41
   4  -9   1  377.15   18.49
   4  -9   1  356.40   17.97
   4  -9   1  342.27   14.99
  -5   9  -1  201.23   12.72
  -5   9  -1  201.95   14.25
  -5   9  -1  191.89   13.74
  -5   9  -1  200.43   14.31
  -5   9  -1  201.14   10.45
  -5   9  -1  189.31   14.27
  -5   9  -1  199.87   10.35
   5  -9   1  186.89   13.55
   5  -9   1  221.19   14.80
   5  -9   1  185.30   11.92
   5  -9   1  207.16   14.74
  -6   9  -1  452.24   16.85
  -6   9  -1  425.09   21.22
  -6   9  -1  454.51   19.94
  -6   9  -1  450.78   21.79
  -6   9  -1  424.52   20.56
  -6   9  -1  433.84   20.98
  -6   9  -1  426.66   16.52
   6  -9   1  432.51   21.54
   6  -9   1  436.36   21.23
   6  -9   1  440.18   21.14
   6  -9   1  448.87   21.73
  -7   9  -1  197.16   14.93
  -7   9  -1  194.34   15.21
  -7   9  -1  227.80   12.83
  -7   9  -1  211.46   12.61
  -7   9  -1  210.77   14.73
  -7   9  -1  239.80   16.37
   7  -9   1  224.10   17.53
   7  -9   1  236.81   16.05
   7  -9   1  217.68   15.85
   7  -9   1  206.52   15.59
  -8   9  -1  275.67   17.85
  -8   9  -1  265.26   17.78
  -8   9  -1  293.97   18.66
  -8   9  -1  308.50   18.58
  -8   9  -1  292.01   15.60
   8  -9   1  284.69   18.31
   8  -9   1  293.56   18.77
   8  -9   1  301.39   18.25
  -9   9  -1   68.68   11.72
  -9   9  -1   51.41    9.67
  -9   9  -1   62.28    9.53
  -9   9  -1   54.96    9.94
  -9   9  -1   51.13   10.43
   9  -9   1   45.03    9.45
   9  -9   1   57.92   10.80
   9  -9   1   56.70   10.62
 -10   9  -1   16.89    7.90
 -10   9  -1   18.30    8.41
 -10   9  -1   22.50    7.53
 -10   9  -1    7.63    7.32
 -10   9  -1   16.68    8.26
  10  -9   1   10.57    7.67
  10  -9   1   17.29    7.27
  10  -9   1   17.26    9.40
 -11   9  -1  312.35   19.23
 -11   9  -1  278.67   24.66
 -11   9  -1  309.56   20.98
 -11   9  -1  273.87   20.74
  11  -9   1  231.88   20.44
  11  -9   1  291.06   19.74
  11  -9   1  273.31   20.38
 -12   9  -1  528.40   31.86
 -12   9  -1  497.12   25.76
 -12   9  -1  515.69   27.95
  12  -9   1  514.66   27.61
 -13   9  -1  130.38   26.44
 -13   9  -1  109.06   16.52
 -13   9  -1  130.35   17.40
 -14   9  -1    4.78   10.52
 -12  -8   1   93.24   15.56
 -11  -8   1   92.37   13.47
 -10  -8   1   39.02    9.56
   9   8  -1   -7.83    5.92
  -9  -8   1    7.13    6.31
   8   8  -1  187.65   13.08
   8   8  -1  171.73   14.12
  -8  -8   1  151.35   12.87
  -8  -8   1  186.00   12.44
   7   8  -1  485.49   20.13
   7   8  -1  464.13   20.65
  -7  -8   1  511.90   19.75
  -7  -8   1  503.93   20.32
   6   8  -1  304.63   15.99
   6   8  -1  316.96   15.97
  -6  -8   1  307.87   14.75
  -6  -8   1  311.30   14.81
  -6  -8   1  329.12   15.91
  -6  -8   1  299.26   15.15
   5   8  -1    7.99    5.33
   5   8  -1    2.85    4.07
  -5  -8   1    2.65    3.79
  -5  -8   1    1.38    4.25
  -5  -8   1    3.03    3.37
  -5  -8   1    4.33    5.34
   4   8  -1   31.34    5.32
   4   8  -1   32.59    6.78
   4   8  -1   38.54    6.28
   4   8  -1   33.30    6.64
  -4  -8   1   39.97    6.95
  -4  -8   1   37.96    7.00
  -4  -8   1   26.25    5.40
   3   8  -1  246.50   13.35
   3   8  -1  245.38   10.04
   3   8  -1  278.59   12.96
   3   8  -1  240.69   13.55
  -3  -8   1  259.66   11.24
  -3  -8   1  244.02   13.49
  -3  -8   1  243.94   12.95
   2   8  -1  999.21   27.59
   2   8  -1 1023.72   29.58
   2   8  -1  997.42   21.80
  -2  -8   1  988.61   28.17
  -2  -8   1  958.06   22.85
  -2  -8   1  985.59   28.98
  -2  -8   1  976.95   26.99
   1   8  -1 1012.05   28.43
   1   8  -1 1032.24   29.95
   1   8  -1  943.57   27.37
   1   8  -1 1042.01   29.56
  -1  -8   1 1037.68   30.00
  -1  -8   1 1021.87   28.93
  -1  -8   1  983.46   27.90
  -1  -8   1 1055.63   28.62
   0   8  -1  123.81    9.17
   0   8  -1  118.23    9.85
   0   8  -1  126.71    9.89
   0  -8   1  119.65    9.41
   0  -8   1  142.73    9.94
   0  -8   1  135.50   10.53
   0  -8   1  121.36    9.46
  -1   8  -1  280.35   13.95
  -1   8  -1  276.61   14.13
  -1   8  -1  291.17   14.99
  -1   8  -1  289.42   14.53
  -1   8  -1  285.69   10.81
   1  -8   1  275.14   11.15
   1  -8   1  261.81   13.81
   1  -8   1  265.09   13.91
   1  -8   1  267.99   14.39
  -2   8  -1  502.99   19.87
  -2   8  -1  472.46   19.33
  -2   8  -1  491.49   19.18
  -2   8  -1  496.13   20.07
  -2   8  -1  499.71   16.08
   2  -8   1  474.01   19.04
   2  -8   1  486.77   15.34
   2  -8   1  490.55   19.55
   2  -8   1  479.27   19.74
   2  -8   1  498.14   19.46
  -3   8  -1  283.99   10.44
  -3   8  -1  271.03   14.31
  -3   8  -1  299.11   15.26
  -3   8  -1  274.98   14.99
  -3   8  -1  299.11   12.93
   3  -8   1  267.86   14.87
   3  -8   1  296.90   15.03
   3  -8   1  277.47   12.02
   3  -8   1  279.26   10.00
   3  -8   1  301.39   15.38
   3  -8   1  294.81   14.97
  -4   8  -1  153.51   10.15
  -4   8  -1  195.72   12.86
  -4   8  -1  161.63    8.34
  -4   8  -1  170.56    8.61
  -4   8  -1  174.91   11.96
  -4   8  -1  174.91   11.94
   4  -8   1  175.55   12.05
   4  -8   1  165.28   12.10
   4  -8   1  162.23   10.06
   4  -8   1  185.59   12.37
  -5   8  -1  282.97   12.18
  -5   8  -1  306.88   15.01
  -5   8  -1  294.28   16.15
  -5   8  -1  281.15   15.59
  -5   8  -1  278.53   15.70
  -5   8  -1  285.45   15.65
  -5   8  -1  281.77   12.13
   5  -8   1  299.61   15.89
   5  -8   1  286.92   15.48
   5  -8   1  286.90   16.14
   5  -8   1  290.51   18.24
  -6   8  -1   29.73    5.39
  -6   8  -1   15.44    4.79
  -6   8  -1   18.88    5.97
  -6   8  -1   15.78    6.15
  -6   8  -1   33.21    7.49
  -6   8  -1   13.05    5.48
   6  -8   1   12.66    4.77
   6  -8   1   22.60    6.52
   6  -8   1   18.98    5.61
   6  -8   1   16.53    5.49
   6  -8   1   12.38    5.45
  -7   8  -1  922.08   31.18
  -7   8  -1  936.67   27.60
  -7   8  -1  949.55   31.61
  -7   8  -1  914.01   30.67
  -7   8  -1  971.04   32.25
  -7   8  -1  917.45   30.82
  -7   8  -1  940.59   27.57
   7  -8   1  939.99   31.30
   7  -8   1  939.25   31.91
   7  -8   1  911.31   30.54
   7  -8   1  928.34   31.35
  -8   8  -1  908.98   28.20
  -8   8  -1  884.01   31.57
  -8   8  -1  926.12   31.61
  -8   8  -1  823.25   30.10
  -8   8  -1  907.20   31.12
   8  -8   1  837.97   30.36
   8  -8   1  877.52   31.59
   8  -8   1  831.95   30.69
  -9   8  -1  197.17   15.69
  -9   8  -1  210.96   14.30
  -9   8  -1  170.93   14.67
  -9   8  -1  211.70   15.91
  -9   8  -1  199.47   15.13
   9  -8   1  200.60   14.77
   9  -8   1  182.91   14.95
   9  -8   1  174.55   14.73
 -10   8  -1   14.67    6.57
 -10   8  -1    6.39    7.42
 -10   8  -1   13.90   11.03
 -10   8  -1    6.03    5.84
 -10   8  -1    7.16    8.32
  10  -8   1    7.74    5.86
 -11   8  -1   63.96   11.01
 -11   8  -1   68.42   10.96
 -11   8  -1  103.07   13.61
 -11   8  -1   94.00   14.81
 -11   8  -1   92.03   12.20
  11  -8   1   92.27   13.33
  11  -8   1   83.38   12.60
 -12   8  -1  410.74   25.15
 -12   8  -1  392.60   23.66
 -12   8  -1  406.91   23.27
  12  -8   1  348.28   25.78
  12  -8   1  382.93   23.33
 -13   8  -1  347.98   28.09
 -13   8  -1  294.56   21.47
 -13   8  -1  318.24   23.77
  13  -8   1  325.10   23.33
 -14   8  -1   72.48   14.20
 -14   8  -1   82.98   14.94
  14  -8   1   70.91   13.22
 -12  -7   1  161.97   17.01
 -11  -7   1  141.29   15.27
 -10  -7   1  120.47   13.41
   9   7  -1    1.60    5.43
   9   7  -1    5.24    4.80
  -9  -7   1    5.39    6.48
   8   7  -1  148.66   12.05
   8   7  -1  131.75   10.38
  -8  -7   1  130.32   11.70
   7   7  -1  244.72   13.20
   7   7  -1  272.36   14.75
  -7  -7   1  254.76   14.17
  -7  -7   1  256.01   13.21
  -7  -7   1  245.54   13.98
   6   7  -1  416.51   17.54
  -6  -7   1  423.05   16.97
  -6  -7   1  436.57   17.30
   5   7  -1  468.91   17.82
   5   7  -1  449.83   16.48
   5   7  -1  479.89   18.01
  -5  -7   1  494.27   17.88
  -5  -7   1  458.48   19.01
  -5  -7   1  467.59   17.25
   4   7  -1    4.44    3.03
   4   7  -1    6.13    3.77
   4   7  -1    3.90    3.61
   4   7  -1    3.46    2.87
  -4  -7   1    3.25    2.98
  -4  -7   1    4.65    3.67
  -4  -7   1    1.32    3.17
   3   7  -1 1002.23   23.21
   3   7  -1 1028.79   25.89
   3   7  -1  915.93   25.90
   3   7  -1  998.48   27.33
   3   7  -1 1066.35   28.20
  -3  -7   1  920.81   25.30
  -3  -7   1  972.90   26.52
  -3  -7   1 1016.94   27.39
  -3  -7   1  989.39   24.96
  -3  -7   1 1010.06   23.95
   2   7  -1 1045.71   22.08
   2   7  -1 1026.05   26.54
   2   7  -1 1007.66   26.28
   2   7  -1 1024.78   27.55
   2   7  -1 1006.14   27.85
  -2  -7   1  957.21   27.18
  -2  -7   1 1000.05   23.03
  -2  -7   1 1024.07   26.25
  -2  -7   1  994.30   26.27
   1   7  -1 1073.43   31.07
   1   7  -1 1062.81   28.15
   1   7  -1 1142.73   29.94
  -1  -7   1 1121.15   28.52
  -1  -7   1 1066.77   29.11
  -1  -7   1 1136.69   29.09
   0   7  -1   21.33    3.52
   0   7  -1    6.12    3.96
   0   7  -1   18.85    4.56
   0   7  -1   15.23    4.24
   0   7  -1   33.35    6.27
   0  -7   1   16.90    4.13
   0  -7   1   22.24    4.93
   0  -7   1   19.60    5.22
   0  -7   1   25.62    3.22
   0  -7   1   20.93    4.78
  -1   7  -1   44.50    6.10
  -1   7  -1   47.69    6.54
  -1   7  -1   62.30    5.17
  -1   7  -1   34.90    5.92
  -1   7  -1   43.26    6.49
   1  -7   1   46.66    4.33
   1  -7   1   41.83    5.78
   1  -7   1   43.00    5.89
   1  -7   1   43.85    6.04
   1  -7   1   57.10    7.02
  -2   7  -1  171.76    7.08
  -2   7  -1  181.82   10.80
  -2   7  -1  170.13   10.65
  -2   7  -1  180.52    8.92
  -2   7  -1  171.27   10.91
  -2   7  -1  176.38   10.81
   2  -7   1  174.53    6.77
   2  -7   1  167.94    8.28
   2  -7   1  174.43   11.01
   2  -7   1  171.16   10.58
   2  -7   1  168.70   10.46
   2  -7   1  168.27   10.55
  -3   7  -1 1140.98   31.50
  -3   7  -1 1139.94   24.53
  -3   7  -1 1101.65   30.60
  -3   7  -1 1127.66   27.83
  -3   7  -1 1101.48   30.32
   3  -7   1 1085.04   26.98
   3  -7   1 1030.65   41.37
   3  -7   1 1138.50   31.16
   3  -7   1 1123.12   31.10
   3  -7   1 1108.26   30.61
   3  -7   1 1141.93   24.42
  -4   7  -1 1101.76   25.24
  -4   7  -1 1079.42   30.88
  -4   7  -1 1075.56   24.96
  -4   7  -1 1080.53   30.58
  -4   7  -1 1044.71   30.07
   4  -7   1 1045.18   30.26
   4  -7   1 1026.86   27.36
   4  -7   1 1064.87   30.74
   4  -7   1 1054.90   30.06
  -5   7  -1   61.90    7.50
  -5   7  -1   66.83    8.19
  -5   7  -1   66.78    6.26
  -5   7  -1   60.04    8.47
  -5   7  -1   71.15    6.48
  -5   7  -1   62.23    7.66
  -5   7  -1   68.10    7.89
   5  -7   1   74.23    7.44
   5  -7   1   59.40    7.36
   5  -7   1   68.19    7.85
   5  -7   1   60.95    8.44
  -6   7  -1  141.20   10.78
  -6   7  -1  141.38    9.31
  -6   7  -1  142.17   17.95
  -6   7  -1  132.35   10.60
  -6   7  -1  146.81   11.49
  -6   7  -1  121.60    8.79
  -6   7  -1  136.99   11.00
   6  -7   1  133.36   11.08
   6  -7   1  134.50   10.70
   6  -7   1  129.89    9.92
   6  -7   1  133.14   10.86
   6  -7   1  124.50   10.31
  -7   7  -1 1050.39   32.50
  -7   7  -1 1079.76   32.41
  -7   7  -1 1089.67   33.01
  -7   7  -1 1075.24   33.16
  -7   7  -1 1124.43   30.36
  -7   7  -1 1079.87   32.83
   7  -7   1 1042.23   47.29
   7  -7   1 1106.34   33.65
   7  -7   1 1036.54   31.72
   7  -7   1 1112.52   33.09
  -8   7  -1 1071.11   33.89
  -8   7  -1 1088.54   33.87
  -8   7  -1 1115.21   34.69
  -8   7  -1 1079.72   32.04
  -8   7  -1 1093.28   34.60
  -8   7  -1 1107.84   32.04
   8  -7   1 1145.43   34.09
   8  -7   1 1122.21   34.75
   8  -7   1 1116.57   35.03
  -9   7  -1  224.97   15.70
  -9   7  -1  213.37   15.38
  -9   7  -1  229.96   15.64
  -9   7  -1  225.89   14.65
  -9   7  -1  215.04   14.63
   9  -7   1  226.86   15.71
   9  -7   1  215.83   15.43
   9  -7   1  197.63   18.36
 -10   7  -1   57.85    9.39
 -10   7  -1   59.86   10.20
 -10   7  -1   64.99   10.73
 -10   7  -1   69.43   11.83
 -10   7  -1   83.60   12.60
  10  -7   1   63.36   11.00
  10  -7   1   67.24   10.85
 -11   7  -1   66.41   11.00
 -11   7  -1   60.40   11.54
 -11   7  -1   94.01   12.94
 -11   7  -1   77.25   11.89
 -11   7  -1   67.79   10.73
  11  -7   1   60.09   10.67
  11  -7   1   65.60   10.39
  11  -7   1   78.06   11.75
 -12   7  -1  312.09   21.91
 -12   7  -1  325.04   20.91
 -12   7  -1  339.99   20.44
 -12   7  -1  315.98   20.34
 -12   7  -1  338.66   20.64
  12  -7   1  284.67   18.58
  12  -7   1  307.16   20.75
  12  -7   1  310.54   20.87
 -13   7  -1  651.71   30.47
 -13   7  -1  599.49   28.61
  13  -7   1  609.96   29.40
 -14   7  -1  184.79   18.25
 -14   7  -1  155.54   19.55
 -14   7  -1  159.21   17.01
  14  -7   1  120.56   16.19
 -11  -6   1  203.94   16.58
 -11  -6   1  229.68   12.85
 -10  -6   1   92.22   11.64
 -10  -6   1   86.89    8.51
   9   6  -1   45.65    7.38
  -9  -6   1   28.75    6.78
  -9  -6   1   39.53    7.70
  -9  -6   1   33.07    7.82
   8   6  -1    4.33    4.09
  -8  -6   1   10.06    5.15
  -8  -6   1    8.31    3.33
   7   6  -1  281.79   14.19
   7   6  -1  312.41   17.43
  -7  -6   1  265.96   14.12
  -7  -6   1  259.70   14.03
   6   6  -1  942.57   26.00
   6   6  -1  875.43   24.74
  -6  -6   1  878.30   25.64
  -6  -6   1  904.22   24.36
  -6  -6   1  850.28   24.40
  -6  -6   1  919.33   26.37
   5   6  -1  566.69   18.53
   5   6  -1  616.78   19.26
   5   6  -1  588.32   18.82
  -5  -6   1  607.47   18.77
  -5  -6   1  598.42   18.59
  -5  -6   1  560.61   20.69
   4   6  -1   11.82    3.91
   4   6  -1   16.36    3.83
   4   6  -1    2.60    3.19
   4   6  -1    9.98    3.13
  -4  -6   1   14.37    3.76
  -4  -6   1   14.44    4.14
  -4  -6   1   13.00    3.92
   3   6  -1  193.42    9.11
   3   6  -1  176.42    8.08
   3   6  -1  183.65    9.39
   3   6  -1  185.41    9.77
   3   6  -1  190.50   10.04
  -3  -6   1  182.58    8.56
  -3  -6   1  199.37    8.59
  -3  -6   1  189.49   10.44
  -3  -6   1  197.72    9.70
  -3  -6   1  192.05    9.97
   2   6  -1  395.69   11.24
   2   6  -1  426.09   14.10
   2   6  -1  391.81   13.74
   2   6  -1  381.16   14.42
  -2  -6   1  380.80   13.60
  -2  -6   1  387.05   14.29
  -2  -6   1  380.57   11.65
  -2  -6   1  388.09   14.30
  -2  -6   1  400.64   13.53
   1   6  -1  247.96   11.00
   1   6  -1  259.92   10.95
  -1  -6   1  260.74   11.07
  -1  -6   1  268.82   11.11
  -1  -6   1  267.06   11.40
   0   6  -1  877.70   23.97
   0   6  -1  883.97   19.37
   0   6  -1  880.82   24.17
   0   6  -1  858.16   23.04
   0  -6   1  885.68   23.74
   0  -6   1  881.71   18.73
   0  -6   1  890.29   23.36
   0  -6   1  894.47   23.63
   0  -6   1  910.11   24.37
  -1   6  -1  591.13   18.69
  -1   6  -1  612.05   15.59
  -1   6  -1  598.80   18.55
  -1   6  -1  573.32   18.71
  -1   6  -1  590.79   19.13
   1  -6   1  578.64   18.93
   1  -6   1  590.71   15.09
   1  -6   1  579.81   18.43
   1  -6   1  618.18   19.09
   1  -6   1  583.13   18.56
  -2   6  -1  199.78   10.69
  -2   6  -1  217.29    9.24
  -2   6  -1  213.71   10.70
  -2   6  -1  204.58   10.92
  -2   6  -1  215.24    7.39
  -2   6  -1  206.56   10.83
   2  -6   1  207.99    7.22
   2  -6   1  205.21    8.83
   2  -6   1  196.42   10.47
   2  -6   1  217.08   11.18
   2  -6   1  195.97   10.56
   2  -6   1  224.95   11.09
  -3   6  -1  720.82   17.57
  -3   6  -1  700.07   22.24
  -3   6  -1  733.76   22.09
  -3   6  -1  757.40   20.63
   3  -6   1  721.16   17.61
   3  -6   1  728.27   19.84
   3  -6   1  720.96   21.94
   3  -6   1  723.71   22.45
   3  -6   1  731.53   22.49
   3  -6   1  719.90   22.14
  -4   6  -1  719.29   22.26
  -4   6  -1  712.05   18.49
  -4   6  -1  612.53   24.05
  -4   6  -1  692.16   22.32
  -4   6  -1  698.89   20.97
  -4   6  -1  687.27   22.16
  -4   6  -1  697.31   18.39
   4  -6   1  705.53   24.07
   4  -6   1  720.20   22.59
   4  -6   1  693.67   21.88
   4  -6   1  670.93   20.25
  -5   6  -1  260.30   13.28
  -5   6  -1  282.75   13.39
  -5   6  -1  268.04   13.68
  -5   6  -1  243.16   12.86
  -5   6  -1  293.45   14.10
  -5   6  -1  287.00   11.71
  -5   6  -1  266.20   11.41
   5  -6   1  282.27   13.75
   5  -6   1  266.47   13.15
   5  -6   1  275.30   12.78
   5  -6   1  271.74   13.59
  -6   6  -1   34.46    6.37
  -6   6  -1   37.67    6.45
  -6   6  -1   34.32    5.79
  -6   6  -1   33.10    6.46
  -6   6  -1   34.45    5.67
  -6   6  -1   32.89    6.54
  -6   6  -1   37.13    6.41
   6  -6   1   32.29    6.50
   6  -6   1   31.39    6.24
   6  -6   1   30.64    5.89
   6  -6   1   28.95    6.07
   6  -6   1   31.74    6.48
  -7   6  -1  293.34   15.14
  -7   6  -1  299.68   14.29
  -7   6  -1  289.92   15.17
  -7   6  -1  298.25   14.82
  -7   6  -1  323.12   16.11
  -7   6  -1  305.64   15.81
   7  -6   1  310.87   15.06
   7  -6   1  269.93   14.87
   7  -6   1  280.27   14.74
   7  -6   1  307.50   15.26
   7  -6   1  299.73   15.52
  -8   6  -1 1159.41   35.18
  -8   6  -1 1144.05   39.77
  -8   6  -1 1180.12   33.26
  -8   6  -1 1187.64   34.57
  -8   6  -1 1127.24   33.82
  -8   6  -1 1141.99   32.96
   8  -6   1 1175.73   34.72
   8  -6   1 1170.28   40.15
   8  -6   1 1230.69   35.25
  -9   6  -1  658.60   26.27
  -9   6  -1  661.84   24.44
  -9   6  -1  616.59   24.32
  -9   6  -1  623.20   24.42
  -9   6  -1  651.14   24.98
   9  -6   1  639.14   25.05
   9  -6   1  625.60   24.98
 -10   6  -1  196.17   14.14
 -10   6  -1  192.19   14.79
 -10   6  -1  194.40   14.30
 -10   6  -1  205.80   15.75
 -10   6  -1  191.93   14.74
  10  -6   1  188.57   14.22
  10  -6   1  203.46   14.66
  10  -6   1  178.14   13.09
 -11   6  -1    3.75    6.45
 -11   6  -1    8.16    6.37
 -11   6  -1   10.12    6.44
 -11   6  -1   13.67    7.04
 -11   6  -1    9.61    6.14
  11  -6   1   18.30    7.38
  11  -6   1   25.87    7.68
  11  -6   1    6.58    5.85
 -12   6  -1  177.05   14.95
 -12   6  -1  199.09   16.14
 -12   6  -1  199.89   17.80
 -12   6  -1  218.82   17.36
  12  -6   1  210.40   16.15
  12  -6   1  230.93   17.12
  12  -6   1  164.02   18.26
 -13   6  -1  329.97   22.33
 -13   6  -1  292.10   20.22
 -13   6  -1  310.80   28.41
 -13   6  -1  292.74   21.91
  13  -6   1  327.60   21.08
 -14   6  -1  126.70   18.99
 -14   6  -1  175.04   18.43
 -14   6  -1  157.45   16.44
  14  -6   1  155.66   16.62
 -13  -5   1   -4.18    6.97
 -12  -5   1   41.44   10.24
 -12  -5   1   45.46    9.21
 -11  -5   1  222.98   13.73
 -11  -5   1  219.98   17.24
 -10  -5   1  437.80   19.36
 -10  -5   1  428.92   21.79
 -10  -5   1  437.76   17.57
   9   5  -1  185.86   12.13
   9   5  -1  205.61   11.74
  -9  -5   1  193.69   12.24
  -9  -5   1  208.12   11.23
  -9  -5   1  196.08   14.04
  -8  -5   1   91.64    8.28
  -8  -5   1   85.06    7.19
  -8  -5   1   98.75    9.94
   7   5  -1   84.93    8.17
   7   5  -1   93.25    7.69
  -7  -5   1   93.09    7.64
  -7  -5   1   69.66    8.31
  -7  -5   1   77.79    8.29
  -7  -5   1   79.15    6.53
   6   5  -1  372.03   15.40
   6   5  -1  382.94   14.56
   6   5  -1  386.38   14.16
  -6  -5   1  375.90   15.46
  -6  -5   1  372.71   13.32
  -6  -5   1  386.97   12.35
  -6  -5   1  388.67   15.83
  -6  -5   1  383.73   13.53
   5   5  -1 1370.19   30.49
   5   5  -1 1299.66   31.34
   5   5  -1 1311.06   30.28
  -5  -5   1 1339.55   30.07
  -5  -5   1 1340.27   29.75
  -5  -5   1 1313.11   31.35
  -5  -5   1 1298.50   26.73
   4   5  -1  378.44   13.27
   4   5  -1  383.95   13.23
   4   5  -1  398.07   13.36
  -4  -5   1  401.77   13.43
  -4  -5   1  382.76   13.10
  -4  -5   1  385.04   12.95
   3   5  -1   35.31    4.46
   3   5  -1   36.30    4.59
   3   5  -1   37.39    4.36
   3   5  -1   32.87    4.42
   3   5  -1   44.88    4.36
  -3  -5   1   31.10    4.15
  -3  -5   1   33.87    4.04
  -3  -5   1   38.86    3.88
  -3  -5   1   30.96    4.33
  -3  -5   1   42.81    4.20
   2   5  -1 1344.95   29.52
   2   5  -1 1296.49   26.06
   2   5  -1 1312.43   28.48
   2   5  -1 1309.78   28.43
   2   5  -1 1324.05   29.56
  -2  -5   1 1322.28   28.97
  -2  -5   1 1315.21   28.50
  -2  -5   1 1373.22   26.58
  -2  -5   1 1306.61   28.07
  -2  -5   1 1330.07   29.35
   1   5  -1 1800.64   37.59
   1   5  -1 1852.86   37.12
   1   5  -1 1786.83   36.53
  -1  -5   1 1836.27   37.64
  -1  -5   1 1725.43   38.01
  -1  -5   1 1820.51   36.67
  -1  -5   1 1865.54   36.98
   0   5  -1  773.13   20.69
   0   5  -1  806.98   21.03
   0   5  -1  803.28   17.19
   0   5  -1  787.94   20.26
   0  -5   1  786.11   20.88
   0  -5   1  786.92   20.50
   0  -5   1  784.15   20.43
   0  -5   1  797.05   16.69
   0  -5   1  782.41   20.26
  -1   5  -1  116.28    5.81
  -1   5  -1  138.92    7.78
  -1   5  -1  127.31    7.70
  -1   5  -1  121.46    7.27
  -1   5  -1  121.22    7.41
   1  -5   1  122.27    5.80
   1  -5   1  122.37    7.38
   1  -5   1  119.38    7.28
   1  -5   1  122.74    7.59
   1  -5   1  124.04    7.32
  -2   5  -1  181.24    9.30
  -2   5  -1  181.89    9.25
  -2   5  -1  198.27    6.68
  -2   5  -1  189.67    9.64
  -2   5  -1  189.90    8.27
  -2   5  -1  186.29    9.47
   2  -5   1  196.93    9.63
   2  -5   1  198.11    9.31
   2  -5   1  189.07    9.59
   2  -5   1  186.59    6.55
   2  -5   1  179.56    9.12
  -3   5  -1 1183.95   29.07
  -3   5  -1 1220.17   27.88
  -3   5  -1 1148.19   29.09
  -3   5  -1 1180.34   29.05
  -3   5  -1 1238.06   25.25
   3  -5   1 1178.52   29.18
   3  -5   1 1196.93   25.10
   3  -5   1 1216.61   27.47
   3  -5   1 1209.90   29.52
   3  -5   1 1195.38   29.30
   3  -5   1 1206.46   29.17
  -4   5  -1  675.91   17.62
  -4   5  -1  664.58   19.68
  -4   5  -1  661.65   20.24
  -4   5  -1  651.30   20.30
  -4   5  -1  649.44   20.14
  -4   5  -1  638.75   20.24
  -4   5  -1  654.49   17.63
   4  -5   1  647.00   19.81
   4  -5   1  658.81   19.29
   4  -5   1  663.56   20.37
   4  -5   1  658.83   20.38
  -5   5  -1 1284.94   30.14
  -5   5  -1 1300.69   32.36
  -5   5  -1 1312.15   32.90
  -5   5  -1 1267.21   30.08
  -5   5  -1 1292.39   32.45
  -5   5  -1 1338.88   32.86
  -5   5  -1 1310.60   36.21
   5  -5   1 1290.54   31.93
   5  -5   1 1340.61   32.71
   5  -5   1 1321.96   33.07
   5  -5   1 1321.21   32.29
   5  -5   1 1320.27   33.00
  -6   5  -1   44.32    6.43
  -6   5  -1   41.99    7.27
  -6   5  -1   38.51    6.34
  -6   5  -1   53.99    9.74
  -6   5  -1   38.97    6.56
  -6   5  -1   40.86    6.21
  -6   5  -1   43.47    5.97
   6  -5   1   45.68    6.16
   6  -5   1   31.09    6.79
   6  -5   1   33.56    6.05
   6  -5   1   47.38    5.91
   6  -5   1   42.53    6.69
  -7   5  -1  341.75   15.16
  -7   5  -1  344.30   15.89
  -7   5  -1  337.00   16.10
  -7   5  -1  331.72   15.67
  -7   5  -1  321.34   14.65
  -7   5  -1  343.12   15.71
   7  -5   1  356.31   16.06
   7  -5   1  312.31   15.25
   7  -5   1  354.43   15.33
   7  -5   1  340.34   15.72
   7  -5   1  347.42   16.75
  -8   5  -1 1135.74   32.37
  -8   5  -1 1157.52   31.95
  -8   5  -1 1184.06   34.31
  -8   5  -1 1080.00   31.81
  -8   5  -1 1160.14   32.77
  -8   5  -1 1151.69   32.55
   8  -5   1 1115.67   32.63
   8  -5   1 1062.94   31.53
   8  -5   1 1150.67   32.75
  -9   5  -1 1137.76   33.60
  -9   5  -1 1187.31   34.00
  -9   5  -1 1118.98   34.07
  -9   5  -1 1140.54   35.70
  -9   5  -1 1176.74   33.00
   9  -5   1 1117.59   32.18
   9  -5   1 1088.78   33.32
   9  -5   1 1171.31   34.33
 -10   5  -1  181.83   13.67
 -10   5  -1  187.43   12.79
 -10   5  -1  191.32   14.28
 -10   5  -1  188.09   13.39
  10  -5   1  173.89   15.48
  10  -5   1  165.72   12.24
  10  -5   1  186.90   13.69
 -11   5  -1    7.89    6.00
 -11   5  -1    8.77    5.90
 -11   5  -1    8.81    5.88
 -11   5  -1   23.30    7.42
 -11   5  -1   10.99    7.81
  11  -5   1    9.59    5.82
  11  -5   1   15.83    6.36
 -12   5  -1   67.64   10.36
 -12   5  -1   89.11   13.17
 -12   5  -1   83.99   11.84
 -12   5  -1   83.17   11.28
 -12   5  -1   78.85   12.89
  12  -5   1   97.63   11.51
  12  -5   1  113.46   11.94
  12  -5   1   97.51   13.11
 -13   5  -1  183.31   15.90
 -13   5  -1  170.77   15.51
 -13   5  -1  170.87   17.59
 -13   5  -1  177.63   17.09
  13  -5   1  181.89   15.92
 -14   5  -1  339.89   21.22
 -14   5  -1  316.41   23.15
 -14   5  -1  318.21   23.48
  14  -5   1  314.86   21.26
 -13  -4   1   10.01    7.33
 -13  -4   1   17.17    8.57
 -12  -4   1   14.77    8.08
 -12  -4   1   23.46    7.52
 -11  -4   1  257.05   17.88
 -11  -4   1  277.09   15.52
 -10  -4   1  402.04   18.81
 -10  -4   1  452.21   18.27
 -10  -4   1  397.88   20.70
  -9  -4   1  121.51    9.27
  -9  -4   1  107.76   11.90
  -9  -4   1  112.56   11.18
   8   4  -1    6.47    3.82
   8   4  -1   11.67    4.22
  -8  -4   1    0.02    4.32
  -8  -4   1    2.97    3.34
  -8  -4   1    4.33    3.65
   7   4  -1    6.04    3.91
   7   4  -1    1.72    2.89
  -7  -4   1    6.10    3.64
  -7  -4   1    9.92    4.54
  -7  -4   1    7.61    3.56
  -7  -4   1   15.42    4.84
   6   4  -1  235.43   10.33
   6   4  -1  250.04   10.96
  -6  -4   1  237.57   12.07
  -6  -4   1  263.17   10.27
  -6  -4   1  248.91   10.72
  -6  -4   1  253.06   12.36
   5   4  -1 1462.30   33.74
   5   4  -1 1499.61   31.65
   5   4  -1 1523.27   31.81
  -5  -4   1 1479.19   33.73
  -5  -4   1 1459.73   31.16
  -5  -4   1 1482.57   30.32
  -5  -4   1 1496.89   31.43
   4   4  -1  495.58   14.10
   4   4  -1  492.45   13.91
   4   4  -1  465.82   14.69
  -4  -4   1  469.95   13.17
  -4  -4   1  470.11   13.48
  -4  -4   1  459.19   13.34
  -4  -4   1  496.28   12.51
  -4  -4   1  493.17   14.93
   3   4  -1   -2.26    1.29
   3   4  -1   -1.25    1.59
   3   4  -1    1.48    1.82
  -3  -4   1    4.09    1.66
  -3  -4   1    0.62    1.93
  -3  -4   1    1.67    1.75
  -3  -4   1   -0.23    1.72
  -3  -4   1    2.09    1.77
   2   4  -1 1429.16   28.68
   2   4  -1 1462.37   29.58
   2   4  -1 1448.11   27.66
   2   4  -1 1455.37   29.54
   2   4  -1 1451.89   28.86
  -2  -4   1 1422.79   29.32
  -2  -4   1 1446.39   28.91
  -2  -4   1 1437.99   28.43
  -2  -4   1 1475.78   27.75
  -2  -4   1 1464.57   29.31
   1   4  -1  847.84   19.77
   1   4  -1  815.74   18.92
   1   4  -1  828.24   19.17
   1   4  -1  827.38   16.10
  -1  -4   1  874.36   21.83
  -1  -4   1  817.26   19.00
  -1  -4   1  802.10   19.32
  -1  -4   1  837.53   19.03
   0   4  -1  346.79   11.26
   0   4  -1  327.11   10.93
   0   4  -1  352.37    9.04
   0  -4   1  336.68   10.89
   0  -4   1  324.81    8.60
   0  -4   1  336.83   10.96
   0  -4   1  330.88   11.08
  -1   4  -1  427.27   11.28
  -1   4  -1  422.01   13.16
  -1   4  -1  418.76   12.98
  -1   4  -1  423.99   12.91
  -1   4  -1  415.24   12.88
   1  -4   1  410.42   12.88
   1  -4   1  417.18   12.84
   1  -4   1  404.24   12.66
   1  -4   1  420.25   11.09
   1  -4   1  408.57   12.92
  -2   4  -1   16.61    3.09
  -2   4  -1    9.94    2.81
  -2   4  -1   12.16    2.04
  -2   4  -1   12.44    3.13
  -2   4  -1   10.07    2.77
   2  -4   1   12.44    2.96
   2  -4   1   12.41    2.14
   2  -4   1   12.91    2.94
   2  -4   1   10.09    2.40
   2  -4   1   12.10    2.90
   2  -4   1   16.79    3.40
  -3   4  -1 1136.83   26.01
  -3   4  -1 1156.19   24.01
  -3   4  -1 1150.73   26.92
  -3   4  -1 1159.58   27.09
  -3   4  -1 1132.12   23.96
  -3   4  -1 1117.79   26.60
  -3   4  -1 1133.73   26.75
   3  -4   1 1152.47   25.88
   3  -4   1 1139.50   26.99
   3  -4   1 1149.24   26.99
   3  -4   1 1141.28   26.69
  -4   4  -1 2123.79   43.80
  -4   4  -1 2134.01   41.42
  -4   4  -1 2105.75   43.30
  -4   4  -1 2160.96   43.56
  -4   4  -1 2148.15   43.92
  -4   4  -1 2096.93   43.49
  -4   4  -1 2101.24   41.35
   4  -4   1 2132.13   43.52
   4  -4   1 2061.15   42.84
   4  -4   1 2087.28   43.66
   4  -4   1 2058.67   43.04
   4  -4   1 2098.52   43.69
  -5   4  -1  260.38   11.63
  -5   4  -1  257.59   11.89
  -5   4  -1  256.13   11.72
  -5   4  -1  253.75   10.92
  -5   4  -1  253.81   10.88
  -5   4  -1  237.10   11.04
   5  -4   1  244.49   11.15
   5  -4   1  260.19   11.77
   5  -4   1  242.57   11.42
   5  -4   1  260.42   11.78
   5  -4   1  247.95   12.77
  -6   4  -1  360.34   15.29
  -6   4  -1  361.48   14.46
  -6   4  -1  352.39   14.06
  -6   4  -1  347.05   14.29
  -6   4  -1  354.81   14.27
   6  -4   1  333.09   14.44
   6  -4   1  342.71   13.88
   6  -4   1  359.01   14.66
  -7   4  -1    2.91    3.22
  -7   4  -1    3.83    3.51
  -7   4  -1    6.41    3.37
  -7   4  -1    3.08    3.52
  -7   4  -1    3.35    3.60
  -7   4  -1    0.64    3.39
  -7   4  -1    1.22    2.82
   7  -4   1    4.96    3.48
   7  -4   1    4.45    3.21
   7  -4   1   -1.35    2.80
  -8   4  -1  635.80   23.48
  -8   4  -1  631.23   21.18
  -8   4  -1  627.97   21.71
  -8   4  -1  620.44   21.64
  -8   4  -1  616.35   22.42
  -8   4  -1  598.86   20.40
  -8   4  -1  650.46   22.99
   8  -4   1  628.39   20.95
   8  -4   1  595.01   20.32
   8  -4   1  606.44   21.67
   8  -4   1  592.77   23.22
  -9   4  -1 1733.33   45.31
  -9   4  -1 1747.70   42.71
  -9   4  -1 1685.11   41.06
  -9   4  -1 1653.12   46.77
  -9   4  -1 1708.19   44.47
   9  -4   1 1708.69   40.90
   9  -4   1 1693.95   42.60
 -10   4  -1  550.99   24.32
 -10   4  -1  526.62   21.57
 -10   4  -1  586.85   22.45
 -10   4  -1  533.83   23.45
 -10   4  -1  551.89   21.97
  10  -4   1  567.07   21.02
  10  -4   1  547.95   22.43
  10  -4   1  573.93   22.43
 -11   4  -1   38.88    8.92
 -11   4  -1   37.29    8.12
 -11   4  -1   33.39    8.89
 -11   4  -1   36.83    8.06
 -11   4  -1   28.01    6.99
  11  -4   1   33.06    6.97
  11  -4   1   37.86    8.06
  11  -4   1   29.79    7.09
 -12   4  -1   30.22    9.13
 -12   4  -1   19.60    7.22
 -12   4  -1   22.65    8.17
 -12   4  -1   28.51    8.10
 -12   4  -1   31.08    7.71
  12  -4   1   26.78    7.70
  12  -4   1   20.43    7.13
  12  -4   1   23.00    7.50
 -13   4  -1  201.24   15.93
 -13   4  -1  212.54   18.62
 -13   4  -1  201.34   17.70
 -13   4  -1  182.48   15.15
  13  -4   1  197.87   15.56
  13  -4   1  177.81   15.60
 -14   4  -1  106.02   13.11
 -14   4  -1  129.73   17.87
 -14   4  -1  133.55   16.79
  14  -4   1  117.52   13.81
 -14  -3   1  100.52   14.34
 -13  -3   1   63.68   11.25
 -13  -3   1   67.28   12.88
 -12  -3   1   18.07    8.08
 -11  -3   1   43.71   10.01
 -11  -3   1   48.76    8.43
 -10  -3   1  510.18   20.39
 -10  -3   1  509.25   23.54
  -9  -3   1  681.57   25.73
  -9  -3   1  698.68   23.41
  -9  -3   1  667.92   22.70
  -8  -3   1   91.68    7.89
  -8  -3   1  106.85    8.69
  -8  -3   1   90.75    9.55
   7   3  -1    4.31    2.92
  -7  -3   1    9.72    4.55
  -7  -3   1    6.69    3.41
  -7  -3   1    4.52    3.43
  -7  -3   1    8.14    3.63
   6   3  -1  656.35   18.31
  -6  -3   1  677.14   18.62
  -6  -3   1  653.71   20.81
  -6  -3   1  653.95   20.69
  -6  -3   1  638.35   18.72
   5   3  -1 1058.63   26.65
  -5  -3   1 1065.14   26.77
  -5  -3   1 1110.62   27.05
  -5  -3   1 1096.81   24.48
  -5  -3   1 1113.36   27.35
   4   3  -1 1092.35   22.41
   4   3  -1 1069.46   24.85
   4   3  -1 1051.22   22.61
  -4  -3   1 1077.92   24.84
  -4  -3   1 1045.97   23.03
  -4  -3   1 1052.18   22.51
   3   3  -1  591.72   13.81
   3   3  -1  611.70   14.17
   3   3  -1  567.39   14.92
  -3  -3   1  600.52   13.46
  -3  -3   1  587.73   13.64
  -3  -3   1  567.91   13.61
  -3  -3   1  589.19   13.98
  -3  -3   1  603.20   15.24
   2   3  -1  270.71    7.92
   2   3  -1  254.15    7.52
   2   3  -1  262.62    7.08
   2   3  -1  247.56    7.69
   2   3  -1  270.21    8.08
   2   3  -1  274.51    8.19
  -2  -3   1  280.70    7.81
  -2  -3   1  258.61    7.32
  -2  -3   1  258.26    7.94
  -2  -3   1  263.16    7.93
  -2  -3   1  266.13    7.82
  -2  -3   1  264.36    7.86
   1   3  -1 3581.05   60.56
   1   3  -1 3469.56   57.79
   1   3  -1 3516.01   59.98
   1   3  -1 3465.42   60.01
   1   3  -1 3622.07   60.67
   1   3  -1 3604.69   58.72
  -1  -3   1 3517.79   58.23
  -1  -3   1 3536.78   59.96
  -1  -3   1 3579.46   60.47
  -1  -3   1 3498.60   60.28
  -1  -3   1 3526.93   59.97
  -1  -3   1 3499.82   57.81
   0   3  -1 1900.41   35.32
   0   3  -1 1915.23   33.12
   0   3  -1 1882.55   34.91
   0  -3   1 1875.05   32.81
   0  -3   1 1874.74   34.98
   0  -3   1 1915.50   35.13
   0  -3   1 1847.41   34.94
   0  -3   1 1924.47   35.34
  -1   3  -1  980.04   19.80
  -1   3  -1 1017.17   21.53
  -1   3  -1  995.09   17.61
  -1   3  -1  942.16   21.00
  -1   3  -1  962.46   21.10
   1  -3   1  988.48   21.35
   1  -3   1  954.86   21.04
   1  -3   1  985.71   19.77
   1  -3   1  978.60   17.59
  -2   3  -1   52.62    4.32
  -2   3  -1   63.63    4.56
  -2   3  -1   58.83    3.42
  -2   3  -1   57.87    4.37
  -2   3  -1   55.02    4.07
  -2   3  -1   62.32    4.45
  -2   3  -1   59.55    3.40
   2  -3   1   58.51    4.29
   2  -3   1   57.93    4.40
   2  -3   1   65.89    4.63
   2  -3   1   65.23    4.23
  -3   3  -1 1303.75   27.85
  -3   3  -1 1298.68   28.01
  -3   3  -1 1321.20   28.26
  -3   3  -1 1274.33   27.92
  -3   3  -1 1284.44   26.32
  -3   3  -1 1292.95   26.31
  -3   3  -1 1277.36   27.81
   3  -3   1 1259.33   27.56
   3  -3   1 1325.56   28.04
   3  -3   1 1302.53   28.16
   3  -3   1 1311.33   28.17
  -4   3  -1  907.55   22.46
  -4   3  -1  930.89   22.80
  -4   3  -1  948.87   23.00
  -4   3  -1  961.11   22.98
  -4   3  -1  923.39   23.30
  -4   3  -1  942.55   22.36
  -4   3  -1  925.08   22.07
   4  -3   1  969.79   23.28
   4  -3   1  930.00   22.56
   4  -3   1  918.74   22.54
   4  -3   1  898.05   22.70
   4  -3   1  948.71   23.19
  -5   3  -1 2008.93   41.96
  -5   3  -1 2043.09   42.02
  -5   3  -1 2063.46   41.83
  -5   3  -1 1979.93   41.70
  -5   3  -1 2033.52   41.38
  -5   3  -1 2073.35   42.45
  -5   3  -1 2007.58   43.05
   5  -3   1 2045.35   41.53
   5  -3   1 2030.25   42.11
   5  -3   1 2041.25   42.87
   5  -3   1 2046.33   42.22
  -6   3  -1 1063.89   26.57
  -6   3  -1 1054.49   26.91
  -6   3  -1 1053.55   26.01
  -6   3  -1 1058.43   28.39
  -6   3  -1 1042.17   27.68
   6  -3   1 1042.31   27.85
   6  -3   1 1037.42   25.98
   6  -3   1 1112.58   26.68
  -7   3  -1    4.25    3.60
  -7   3  -1    5.60    3.76
  -7   3  -1    8.32    3.48
  -7   3  -1   11.59    4.02
  -7   3  -1    3.20    3.74
  -7   3  -1    9.52    3.93
   7  -3   1    9.81    3.79
   7  -3   1    9.71    3.37
   7  -3   1   11.80    4.08
   7  -3   1   13.78    4.84
  -8   3  -1  144.60    9.49
  -8   3  -1  144.12   11.01
  -8   3  -1  123.48    9.57
  -8   3  -1  115.64   10.23
  -8   3  -1  140.88   10.60
  -8   3  -1  154.39    9.17
   8  -3   1  142.69   10.62
   8  -3   1  157.54   10.03
   8  -3   1  136.41    9.11
   8  -3   1  137.67    8.99
   8  -3   1  143.87    9.97
  -9   3  -1 1162.52   31.62
  -9   3  -1 1134.74   34.31
  -9   3  -1 1160.94   30.78
  -9   3  -1 1125.84   31.49
  -9   3  -1 1131.14   34.10
   9  -3   1 1164.48   32.14
   9  -3   1 1156.84   32.53
   9  -3   1 1140.70   30.19
 -10   3  -1  692.25   24.32
 -10   3  -1  727.77   27.57
 -10   3  -1  721.86   23.53
 -10   3  -1  696.05   27.05
 -10   3  -1  716.02   24.62
  10  -3   1  725.20   25.23
  10  -3   1  756.81   25.60
  10  -3   1  743.53   27.77
 -11   3  -1   89.55    9.87
 -11   3  -1   79.26   11.77
 -11   3  -1   83.83    9.34
 -11   3  -1   86.59   11.15
 -11   3  -1   73.06    9.46
  11  -3   1   82.06    9.72
  11  -3   1   82.23    9.73
  11  -3   1   85.75   10.07
 -12   3  -1   -1.34    5.20
 -12   3  -1   -3.56    4.31
 -12   3  -1    4.85    5.69
 -12   3  -1    8.53    6.81
  12  -3   1   -1.77    5.07
  12  -3   1    0.89    5.39
  12  -3   1   13.02    5.96
 -13   3  -1   68.83   10.27
 -13   3  -1   67.02   10.67
 -13   3  -1   63.34   12.54
 -13   3  -1   84.08   13.86
  13  -3   1   59.34    9.94
  13  -3   1   67.46   10.65
 -14   3  -1  113.29   13.63
 -14   3  -1  123.17   16.29
  14  -3   1  103.91   13.44
 -15   3  -1  195.65   23.02
 -15  -2   1  110.45   15.80
 -14  -2   1  130.43   16.52
 -13  -2   1  112.74   13.30
 -12  -2   1   29.76    8.00
 -12  -2   1   19.88    8.40
 -11  -2   1   78.62   10.38
  10   2  -1  603.71   19.65
  10   2  -1  606.26   19.96
 -10  -2   1  582.32   22.70
  -9  -2   1  381.70   16.82
  -9  -2   1  396.03   17.43
  -9  -2   1  380.15   18.70
  -8  -2   1  300.74   15.49
  -8  -2   1  298.91   15.64
  -8  -2   1  305.25   14.22
  -8  -2   1  313.77   14.14
   7   2  -1   -1.14    2.31
  -7  -2   1    0.27    2.87
  -7  -2   1    1.04    2.61
  -7  -2   1    1.13    2.72
  -6  -2   1  260.30   12.32
  -6  -2   1  267.77   12.43
  -6  -2   1  267.84   11.26
  -6  -2   1  253.41   11.06
  -5  -2   1 1478.28   33.30
  -5  -2   1 1436.31   31.40
  -5  -2   1 1471.25   33.30
  -5  -2   1 1543.55   31.76
   4   2  -1 2395.70   46.57
  -4  -2   1 2486.22   45.07
  -4  -2   1 2450.76   46.74
  -4  -2   1 2437.67   45.30
  -4  -2   1 2425.00   46.77
   3   2  -1  133.09    6.16
  -3  -2   1  132.11    5.64
  -3  -2   1  134.04    6.19
  -3  -2   1  143.76    5.69
   2   2  -1   90.28    4.28
   2   2  -1   97.42    3.97
  -2  -2   1   89.42    4.05
  -2  -2   1   94.21    4.28
   1   2  -1 4056.09   81.25
   1   2  -1 5064.61   77.65
   1   2  -1 4820.15   77.34
   1   2  -1 4890.02   77.66
   1   2  -1 4792.87   76.78
   1   2  -1 4792.42   77.36
  -1  -2   1 4857.83   76.81
  -1  -2   1 4836.95   77.64
  -1  -2   1 4893.61   77.27
  -1  -2   1 4923.16   77.35
  -1  -2   1 4557.71   78.69
  -1  -2   1 4849.56   77.78
   0   2  -1  708.22   14.61
   0   2  -1  729.06   13.99
   0   2  -1  718.80   14.79
   0  -2   1  708.95   14.66
   0  -2   1  704.77   14.70
   0  -2   1  743.91   13.90
   0  -2   1  722.05   14.70
  -1   2  -1 1341.41   24.67
  -1   2  -1 1402.18   26.44
  -1   2  -1 1413.27   25.82
  -1   2  -1 1393.63   24.10
  -1   2  -1 1430.24   26.63
   1  -2   1 1379.64   25.72
   1  -2   1 1406.16   26.50
   1  -2   1 1403.59   26.40
   1  -2   1 1392.46   26.45
   1  -2   1 1496.06   28.43
  -2   2  -1 2225.92   39.32
  -2   2  -1 2259.00   39.47
  -2   2  -1 2245.41   40.71
  -2   2  -1 2231.38   40.75
  -2   2  -1 2242.53   40.68
  -2   2  -1 2199.32   40.62
   2  -2   1 2310.56   41.00
   2  -2   1 2254.93   40.64
   2  -2   1 2275.28   40.85
  -3   2  -1  430.57   12.49
  -3   2  -1  426.10   11.93
  -3   2  -1  422.04   12.04
  -3   2  -1  406.48   11.57
  -3   2  -1  431.44   12.13
  -3   2  -1  411.60   11.78
   3  -2   1  423.56   11.78
   3  -2   1  420.10   12.07
   3  -2   1  414.41   12.24
   3  -2   1  416.89   12.05
  -4   2  -1 1135.85   24.87
  -4   2  -1 1131.41   25.54
  -4   2  -1 1130.58   24.97
  -4   2  -1 1147.86   24.70
  -4   2  -1 1090.83   24.65
  -4   2  -1 1118.16   25.34
  -4   2  -1 1116.10   25.88
   4  -2   1 1127.17   25.41
   4  -2   1 1156.73   25.96
   4  -2   1 1116.75   25.07
  -5   2  -1 1515.74   33.81
  -5   2  -1 1513.70   31.78
  -5   2  -1 1486.56   32.21
  -5   2  -1 1532.54   34.04
  -5   2  -1 1527.43   32.24
  -5   2  -1 1507.06   33.71
  -5   2  -1 1485.54   32.27
   5  -2   1 1502.20   31.70
   5  -2   1 1549.56   32.72
   5  -2   1 1541.75   33.88
  -6   2  -1  789.68   21.31
  -6   2  -1  829.44   23.46
  -6   2  -1  760.64   25.51
  -6   2  -1  795.77   21.08
  -6   2  -1  784.58   20.36
  -6   2  -1  785.34   25.96
   6  -2   1  822.25   20.95
   6  -2   1  812.45   21.98
   6  -2   1  798.51   22.82
  -7   2  -1  332.46   15.68
  -7   2  -1  326.86   13.28
  -7   2  -1  335.72   13.41
  -7   2  -1  335.28   13.16
  -7   2  -1  338.25   14.98
  -7   2  -1  343.98   13.94
  -7   2  -1  342.19   15.14
   7  -2   1  344.07   13.76
   7  -2   1  345.51   13.94
   7  -2   1  340.28   12.89
   7  -2   1  336.60   14.66
  -8   2  -1  107.27    8.39
  -8   2  -1   97.12    7.97
  -8   2  -1  120.86    9.98
  -8   2  -1  118.18   10.13
  -8   2  -1  122.47    9.99
  -8   2  -1  119.57    8.65
  -8   2  -1  111.68    7.56
   8  -2   1  133.01    9.14
   8  -2   1  120.43    8.39
   8  -2   1  114.38    9.46
   8  -2   1  116.90    8.74
   8  -2   1  113.11    7.72
  -9   2  -1  159.38   10.43
  -9   2  -1  171.41   10.47
  -9   2  -1  168.76   10.96
  -9   2  -1  167.68   12.33
  -9   2  -1  164.02   12.26
   9  -2   1  177.52   11.26
   9  -2   1  163.46   10.94
 -10   2  -1  582.28   23.92
 -10   2  -1  610.65   25.07
 -10   2  -1  565.67   21.14
 -10   2  -1  584.96   21.32
  10  -2   1  579.65   21.75
  10  -2   1  608.98   21.96
  10  -2   1  603.32   20.53
 -11   2  -1  426.22   21.85
 -11   2  -1  432.43   18.63
 -11   2  -1  386.97   18.04
 -11   2  -1  428.29   33.85
  11  -2   1  419.90   18.89
  11  -2   1  428.24   19.20
 -12   2  -1   30.26    7.29
 -12   2  -1   18.06    7.92
 -12   2  -1   28.65    7.25
 -12   2  -1   24.73    8.68
  12  -2   1   30.54    7.47
  12  -2   1   37.41    7.68
 -13   2  -1   54.66   12.55
 -13   2  -1   41.61   10.63
 -13   2  -1   54.87    9.69
 -13   2  -1   68.27   10.28
  13  -2   1   45.53    8.98
  13  -2   1   44.69    9.50
 -14   2  -1  208.08   19.03
 -14   2  -1  181.85   18.47
 -14   2  -1  190.39   15.79
 -14   2  -1  192.21   15.19
  14  -2   1  197.08   15.81
 -15   2  -1   92.66   15.36
 -15  -1   1   29.31   10.47
 -14  -1   1  309.13   22.61
 -14  -1   1  326.62   21.31
 -13  -1   1  136.26   15.86
 -13  -1   1  127.72   14.03
  12   1  -1   66.01    9.23
 -12  -1   1   71.27   11.31
 -12  -1   1   53.14   10.85
  11   1  -1   53.25    7.51
 -11  -1   1   42.80    8.69
 -11  -1   1   66.52   11.01
  10   1  -1  164.64    9.88
  10   1  -1  138.09   15.35
 -10  -1   1  143.02   12.91
 -10  -1   1  154.87   12.10
   9   1  -1  498.16   16.38
  -9  -1   1  516.88   21.49
  -9  -1   1  477.65   19.56
  -9  -1   1  498.20   19.86
   8   1  -1 1016.75   24.27
   8   1  -1 1027.34   24.27
  -8  -1   1  982.89   28.27
  -8  -1   1  947.68   29.50
  -8  -1   1 1005.87   30.08
  -8  -1   1 1015.26   28.59
   7   1  -1  188.69    8.39
   7   1  -1  187.05   10.20
  -7  -1   1  184.78   10.44
  -7  -1   1  212.68   11.84
  -7  -1   1  198.71   14.67
  -7  -1   1  199.13   11.80
   6   1  -1  498.62   16.03
  -6  -1   1  495.08   17.36
  -6  -1   1  514.77   16.59
  -6  -1   1  515.63   17.98
  -6  -1   1  480.41   16.21
   5   1  -1 1299.29   28.80
  -5  -1   1 1316.61   30.44
  -5  -1   1 1311.56   30.40
  -5  -1   1 1320.59   29.33
  -5  -1   1 1310.15   29.14
   4   1  -1 1263.68   26.15
  -4  -1   1 1219.28   26.33
  -4  -1   1 1236.98   27.19
  -4  -1   1 1223.32   26.17
  -4  -1   1 1225.26   27.29
  -3  -1   1  651.86   15.00
  -3  -1   1  634.74   15.00
  -3  -1   1  641.86   15.60
  -3  -1   1  623.05   15.55
  -2  -1   1  646.24   13.46
  -2  -1   1  611.91   13.48
  -2  -1   1  633.50   13.89
  -2  -1   1  645.48   13.93
   1   1  -1   15.88    1.54
   1   1  -1   14.16    1.33
  -1  -1   1   13.57    1.26
  -1  -1   1   16.07    1.48
  -1   1  -1 4864.51   77.39
  -1   1  -1 4830.06   78.69
  -1   1  -1 4673.89   76.32
   1  -1   1 4635.73   77.13
  -2   1  -1   26.98    2.52
  -2   1  -1   22.48    2.33
  -2   1  -1   20.01    2.32
  -2   1  -1   23.18    2.32
  -2   1  -1   21.21    2.34
  -2   1  -1   24.57    2.37
   2  -1   1   19.80    2.25
   2  -1   1   25.58    2.52
   2  -1   1   24.38    2.36
   2  -1   1   21.73    2.33
  -3   1  -1  154.14    6.17
  -3   1  -1  172.15    6.33
  -3   1  -1  151.68    6.17
  -3   1  -1  148.38    6.55
  -3   1  -1  154.01    6.24
  -3   1  -1  159.57    6.73
   3  -1   1  155.65    6.63
   3  -1   1  153.79    6.11
   3  -1   1  146.87    6.45
   3  -1   1  157.25    6.24
  -4   1  -1  176.71    7.46
  -4   1  -1  181.06    7.44
  -4   1  -1  171.99    7.24
  -4   1  -1  174.92    7.02
  -4   1  -1  173.69    7.99
  -4   1  -1  171.75    8.10
   4  -1   1  169.75    8.02
   4  -1   1  183.96    7.49
   4  -1   1  178.60    7.18
   4  -1   1  183.35    8.14
   4  -1   1  185.17    7.35
   4  -1   1  168.47    8.51
  -5   1  -1  582.77   15.89
  -5   1  -1  580.17   17.56
  -5   1  -1  579.32   17.34
  -5   1  -1  603.46   16.31
   5  -1   1  572.46   17.08
   5  -1   1  579.62   15.99
   5  -1   1  604.12   15.81
   5  -1   1  571.76   17.60
   5  -1   1  595.72   15.71
  -6   1  -1 1570.48   33.32
  -6   1  -1 1528.77   35.22
  -6   1  -1 1516.21   31.54
  -6   1  -1 1569.99   36.23
  -6   1  -1 1533.55   33.03
  -6   1  -1 1541.84   33.30
  -6   1  -1 1541.64   36.13
   6  -1   1 1477.50   34.70
   6  -1   1 1535.53   33.52
   6  -1   1 1587.21   32.87
   6  -1   1 1471.24   35.53
   6  -1   1 1583.20   33.79
   6  -1   1 1513.61   32.13
  -7   1  -1  495.88   16.06
  -7   1  -1  498.28   18.60
  -7   1  -1  492.07   15.96
  -7   1  -1  502.48   18.16
  -7   1  -1  478.59   17.19
  -7   1  -1  492.85   16.10
   7  -1   1  501.03   16.36
   7  -1   1  498.04   16.54
   7  -1   1  497.19   17.81
   7  -1   1  488.01   15.64
  -8   1  -1    4.91    3.66
  -8   1  -1   -3.88    2.94
  -8   1  -1   -0.81    2.73
  -8   1  -1   -1.29    2.28
  -8   1  -1   -0.80    2.78
  -8   1  -1    0.89    2.81
  -8   1  -1    1.84    3.62
   8  -1   1    1.26    2.88
   8  -1   1    4.26    3.34
   8  -1   1    0.70    3.32
   8  -1   1   -0.60    2.94
  -9   1  -1  272.51   14.89
  -9   1  -1  269.01   15.55
  -9   1  -1  263.60   11.69
  -9   1  -1  249.07   12.65
  -9   1  -1  261.12   12.85
   9  -1   1  266.55   13.17
   9  -1   1  261.21   13.09
   9  -1   1  271.97   12.49
   9  -1   1  246.14   15.97
 -10   1  -1  801.11   24.87
 -10   1  -1  806.86   25.49
 -10   1  -1  731.73   28.65
 -10   1  -1  854.38   28.81
  10  -1   1  814.12   25.71
  10  -1   1  817.76   25.97
 -11   1  -1  507.10   24.08
 -11   1  -1  463.93   19.56
 -11   1  -1  477.55   19.24
 -11   1  -1  488.22   22.55
  11  -1   1  441.56   19.34
  11  -1   1  476.06   19.84
 -12   1  -1   41.03    9.41
 -12   1  -1   31.06    7.45
 -12   1  -1   33.22    7.68
 -12   1  -1   39.27    9.77
  12  -1   1   36.23    7.91
  12  -1   1   34.33    7.67
 -13   1  -1   18.82    6.67
 -13   1  -1   29.16    9.49
 -13   1  -1   19.27    9.03
 -13   1  -1   21.18    6.32
  13  -1   1   30.14    7.87
  13  -1   1   14.53    6.97
 -14   1  -1   97.87   15.15
 -14   1  -1   84.51   14.63
 -14   1  -1   88.36   12.16
  14  -1   1   87.28   12.42
 -15   1  -1  157.50   17.72
 -15   0   1   73.66   13.74
  14   0  -1  239.88   16.06
 -14   0   1  251.05   19.43
 -14   0   1  265.08   21.63
  13   0  -1  166.41   12.86
  13   0  -1  183.98   13.59
 -13   0   1  219.71   18.65
 -13   0   1  207.98   17.05
  12   0  -1  142.82   11.31
  12   0  -1  158.97   11.07
 -12   0   1  162.19   15.31
 -12   0   1  151.91   14.30
  11   0  -1   23.88    5.51
  11   0  -1   38.14    6.79
 -11   0   1   14.85    6.92
 -11   0   1   27.59    8.03
  10   0  -1  378.42   15.36
  10   0  -1  387.62   15.50
 -10   0   1  389.52   14.96
 -10   0   1  397.22   19.20
 -10   0   1  377.88   19.51
   9   0  -1  938.56   28.99
   9   0  -1 1002.74   25.70
   9   0  -1  986.93   25.41
  -9   0   1  979.91   29.98
  -9   0   1 1015.11   31.50
  -9   0   1  941.16   29.66
  -9   0   1  998.38   25.07
  -9   0   1  981.54   25.05
   8   0  -1  424.67   19.96
   8   0  -1  473.82   15.16
   8   0  -1  472.88   15.09
  -8   0   1  488.41   18.79
  -8   0   1  446.68   18.80
  -8   0   1  503.26   19.88
   7   0  -1  262.39   12.33
   7   0  -1  273.46   10.41
   7   0  -1  297.72   10.72
  -7   0   1  251.08   13.22
  -7   0   1  285.59   10.36
  -7   0   1  278.39   13.59
  -7   0   1  286.35   10.39
  -7   0   1  290.21   13.31
   6   0  -1  173.19    9.26
   6   0  -1  166.27    8.11
   6   0  -1  178.87    7.60
  -6   0   1  147.45   14.51
  -6   0   1  171.71    9.77
  -6   0   1  186.00    7.61
  -6   0   1  179.57    7.82
  -6   0   1  181.56    9.76
   5   0  -1 1180.66   27.07
   5   0  -1 1199.53   23.92
   5   0  -1 1168.93   23.84
  -5   0   1 1187.33   23.80
  -5   0   1 1168.42   27.97
  -5   0   1 1184.20   27.45
  -5   0   1 1158.22   28.00
   4   0  -1  604.50   13.29
   4   0  -1  585.23   13.14
  -4   0   1  596.08   16.43
  -4   0   1  587.81   16.32
  -4   0   1  599.39   13.22
  -4   0   1  603.45   16.05
   3   0  -1 2301.27   41.66
  -3   0   1 2299.37   42.24
  -3   0   1 2244.74   42.04
  -3   0   1 2319.63   41.92
   2   0  -1  650.17   13.71
   2   0  -1  618.62   13.84
  -2   0   1  605.84   13.52
  -2   0   1  625.99   13.77
   1   0  -1   32.19    1.92
   1   0  -1   34.20    1.93
   1   0  -1   36.44    1.37
  -1   0  -1 1934.95   33.07
  -1   0  -1 1943.39   32.94
  -1   0  -1 1939.73   32.90
  -1   0  -1 1959.23   32.57
  -1   0  -1 1911.45   33.59
   1   0   1 1951.06   32.97
   1   0   1 1960.27   32.52
   1   0   1 1881.64   32.96
  -2   0  -1  708.62   15.50
  -2   0  -1  723.34   15.48
  -2   0  -1  716.93   14.97
  -2   0  -1  694.22   14.59
  -2   0  -1  706.28   14.75
  -2   0  -1  730.64   14.60
   2   0   1  702.70   14.64
   2   0   1  713.91   14.77
   2   0   1  697.13   15.95
   2   0   1  704.40   15.44
   2   0   1  706.70   14.47
  -3   0  -1  506.44   13.03
  -3   0  -1  515.35   12.04
  -3   0  -1  521.90   13.75
  -3   0  -1  493.18   12.17
  -3   0  -1  493.04   12.36
  -3   0  -1  495.21   12.74
   3   0   1  516.99   12.68
   3   0   1  495.65   12.24
   3   0   1  515.23   12.13
   3   0   1  508.25   13.65
   3   0   1  505.10   12.80
   3   0   1  513.09   12.96
  -4   0  -1   27.96    2.99
  -4   0  -1   33.97    4.24
  -4   0  -1   34.28    4.71
  -4   0  -1   28.05    3.60
  -4   0  -1   28.22    3.60
  -4   0  -1   29.00    3.25
   4   0   1   24.91    3.02
   4   0   1   23.54    3.25
   4   0   1   26.17    3.80
   4   0   1   27.06    2.99
   4   0   1   28.53    3.41
   4   0   1   27.91    3.69
  -5   0  -1  797.93   20.94
  -5   0  -1  836.36   18.70
  -5   0  -1  828.33   20.12
  -5   0  -1  831.46   19.76
  -5   0  -1  815.13   19.57
  -5   0  -1  820.19   22.10
   5   0   1  813.11   20.86
   5   0   1  825.44   22.28
   5   0   1  817.26   18.98
   5   0   1  837.96   20.39
   5   0   1  818.61   19.69
   5   0   1  833.51   19.86
  -6   0  -1 1527.71   35.78
  -6   0  -1 1520.04   34.20
  -6   0  -1 1467.22   31.73
  -6   0  -1 1466.61   31.87
  -6   0  -1 1520.24   32.17
   6   0   1 1497.92   32.18
   6   0   1 1517.56   32.89
   6   0   1 1518.12   35.88
   6   0   1 1496.96   33.96
   6   0   1 1505.88   32.11
   6   0   1 1527.99   31.02
  -7   0  -1  719.14   21.89
  -7   0  -1  689.68   19.55
  -7   0  -1  675.56   25.48
  -7   0  -1  690.24   22.84
  -7   0  -1  729.24   19.96
   7   0   1  708.00   19.89
   7   0   1  687.50   21.29
   7   0   1  708.89   20.35
   7   0   1  712.97   19.53
   7   0   1  721.67   18.74
   7   0   1  730.94   25.21
  -8   0  -1    4.15    3.59
  -8   0  -1   -0.49    3.35
  -8   0  -1   -0.17    2.96
  -8   0  -1    6.10    3.57
  -8   0  -1   11.03    5.24
   8   0   1   -0.98    2.66
   8   0   1    0.30    3.07
   8   0   1    2.64    3.46
   8   0   1    1.43    3.01
  -9   0  -1  256.21   12.45
  -9   0  -1  281.34   14.81
  -9   0  -1  268.20   13.21
  -9   0  -1  245.30   15.19
   9   0   1  297.16   13.60
   9   0   1  241.39   13.71
   9   0   1  278.81   13.40
 -10   0  -1  379.67   18.44
 -10   0  -1  374.15   15.83
  10   0   1  365.58   16.38
  10   0   1  351.24   20.71
 -11   0  -1  271.90   16.63
 -11   0  -1  265.80   14.89
 -11   0  -1  280.53   14.44
 -11   0  -1  240.96   17.17
  11   0   1  294.92   15.45
  11   0   1  282.44   14.96
 -12   0  -1  204.71   14.09
 -12   0  -1  200.14   15.77
 -12   0  -1  184.79   16.43
 -12   0  -1  197.56   13.73
  12   0   1  157.08   13.16
  12   0   1  170.39   13.24
 -13   0  -1   14.14    8.22
 -13   0  -1   11.43    6.58
 -13   0  -1   15.90    6.35
  13   0   1   11.17    6.54
 -14   0  -1  119.31   14.80
 -14   0  -1   94.00   16.54
 -14   0  -1   92.69   14.50
 -14   0  -1  109.97   12.49
 -15   0  -1  187.36   18.46
 -15   1   1   18.69    9.43
  14  -1  -1  270.69   16.49
  14  -1  -1  224.07   15.95
 -14   1   1  244.37   19.84
 -14   1   1  246.79   20.84
  13  -1  -1  441.80   19.86
  13  -1  -1  439.98   19.87
 -13   1   1  423.29   19.22
 -13   1   1  423.20   23.37
 -13   1   1  419.27   24.47
 -13   1   1  428.89   18.67
  12  -1  -1  215.88   13.65
  12  -1  -1  240.06   13.86
 -12   1   1  214.39   17.17
 -12   1   1  234.51   13.13
 -12   1   1  208.66   16.12
 -12   1   1  240.19   13.85
  11  -1  -1   12.11    4.68
  11  -1  -1    3.65    4.12
 -11   1   1    9.70    6.02
 -11   1   1   15.89    4.81
 -11   1   1    6.72    6.42
 -11   1   1   18.72    5.35
  10  -1  -1  147.53   10.21
  10  -1  -1  158.05   10.30
 -10   1   1  173.50   13.33
 -10   1   1  150.39    9.91
 -10   1   1  156.71   12.99
 -10   1   1  164.92   10.54
   9  -1  -1  212.19   11.14
   9  -1  -1  223.19   11.22
  -9   1   1  232.94   14.55
  -9   1   1  222.55   11.05
  -9   1   1  242.08   11.49
  -9   1   1  226.09   13.90
   8  -1  -1  839.55   25.76
   8  -1  -1  862.23   22.82
   8  -1  -1  815.06   22.37
  -8   1   1  841.50   26.97
  -8   1   1  843.60   22.36
  -8   1   1  806.67   25.90
  -8   1   1  838.78   26.86
  -8   1   1  847.61   22.23
   7  -1  -1  797.67   20.66
   7  -1  -1  805.02   20.73
   7  -1  -1  741.68   23.01
  -7   1   1  795.63   24.07
  -7   1   1  772.07   20.31
  -7   1   1  784.03   24.26
  -7   1   1  769.08   24.19
  -7   1   1  828.58   20.65
   6  -1  -1   40.30    5.23
   6  -1  -1   36.14    3.90
   6  -1  -1   38.10    4.31
   6  -1  -1   39.44    3.70
  -6   1   1   39.81    5.83
  -6   1   1   43.02    3.99
  -6   1   1   33.52    5.70
  -6   1   1   32.10    4.08
   5  -1  -1 1106.64   23.60
   5  -1  -1 1087.00   22.59
   5  -1  -1 1102.28   26.14
   5  -1  -1 1113.65   23.65
   5  -1  -1 1082.43   22.55
  -5   1   1 1086.26   26.61
  -5   1   1 1067.44   26.34
  -5   1   1 1068.99   23.35
  -5   1   1 1098.08   26.65
  -5   1   1 1122.78   22.33
  -5   1   1 1112.76   23.56
  -5   1   1 1042.80   22.39
   4  -1  -1 3309.46   56.79
   4  -1  -1 3210.55   55.88
   4  -1  -1 3173.90   59.61
   4  -1  -1 3298.25   56.21
   4  -1  -1 3202.45   56.63
   4  -1  -1 3274.73   59.36
  -4   1   1 3277.79   56.74
  -4   1   1 3194.44   59.52
  -4   1   1 3385.03   56.03
  -4   1   1 3266.22   56.76
  -4   1   1 3294.07   59.78
  -4   1   1 3248.27   59.59
  -4   1   1 3302.51   56.08
   3  -1  -1 2710.52   46.83
   3  -1  -1 2667.51   49.21
   3  -1  -1 2740.20   49.06
   3  -1  -1 2755.11   47.30
   3  -1  -1 2772.70   47.31
   3  -1  -1 2704.75   46.90
  -3   1   1 2725.26   47.23
  -3   1   1 2696.35   49.06
  -3   1   1 2721.69   49.23
  -3   1   1 2741.20   46.89
  -3   1   1 2730.42   46.77
  -3   1   1 2740.60   47.24
   2  -1  -1   18.84    1.98
   2  -1  -1   20.78    2.34
   2  -1  -1   21.75    2.17
   2  -1  -1   17.18    2.21
  -2   1   1   21.79    2.32
  -2   1   1   23.76    2.13
  -2   1   1   23.07    2.18
  -2   1   1   18.97    2.04
  -2   1   1   21.65    2.45
  -2   1   1   21.85    2.05
   1  -1  -1   64.00    3.42
   1  -1  -1   68.17    3.06
   1  -1  -1   71.25    3.19
   1  -1  -1   70.91    3.13
   1  -1  -1   65.83    2.86
   1  -1  -1   71.45    3.09
  -1   1   1   69.56    3.11
  -1   1   1   68.43    3.11
  -1   1   1   72.89    3.10
  -1   1   1   69.51    3.07
  -1   1   1   64.69    2.91
  -1   1   1   70.40    3.17
   0  -1  -1  121.58    4.23
   0  -1  -1   98.99    3.80
   0  -1  -1  126.14    4.29
   0  -1  -1  123.01    3.09
   0  -1  -1  124.22    4.33
   0  -1  -1  122.48    4.13
   0   1   1  121.60    4.16
   0   1   1  122.02    4.08
   0   1   1  125.53    3.14
   0   1   1  120.33    4.19
  -1  -1  -1 3365.47   55.20
  -1  -1  -1 3221.29   55.48
  -1  -1  -1 3336.69   55.19
  -1  -1  -1 3225.51   55.39
  -1  -1  -1 3385.25   55.00
   1   1   1 3244.01   55.60
   1   1   1 3310.36   54.89
   1   1   1 3191.97   55.38
  -2  -1  -1 1772.22   33.44
  -2  -1  -1 1811.25   31.39
  -2  -1  -1 1760.49   33.32
  -2  -1  -1 1875.40   33.00
  -2  -1  -1 1843.72   32.68
  -2  -1  -1 1778.13   33.61
   2   1   1 1826.50   32.92
   2   1   1 1799.10   31.40
   2   1   1 1821.18   33.55
   2   1   1 1840.47   35.45
   2   1   1 1812.10   33.30
   2   1   1 1800.45   32.81
  -3  -1  -1  934.84   20.97
  -3  -1  -1  889.33   18.78
  -3  -1  -1  914.33   19.31
  -3  -1  -1  854.74   20.04
  -3  -1  -1  921.94   19.82
   3   1   1  918.01   19.66
   3   1   1  961.11   23.18
   3   1   1  884.34   19.34
   3   1   1  919.40   20.88
   3   1   1  893.78   18.80
  -4  -1  -1    8.19    2.53
  -4  -1  -1    8.64    2.86
  -4  -1  -1    4.84    2.00
  -4  -1  -1    5.49    2.01
  -4  -1  -1    8.64    2.15
  -4  -1  -1    8.31    2.48
   4   1   1    4.40    1.92
   4   1   1    3.36    1.93
   4   1   1   10.90    2.93
   4   1   1    3.24    1.89
   4   1   1    2.21    2.06
   4   1   1    6.95    2.32
  -5  -1  -1  589.65   18.44
  -5  -1  -1  601.42   15.32
  -5  -1  -1  629.61   16.68
  -5  -1  -1  613.29   16.50
  -5  -1  -1  615.03   16.84
  -5  -1  -1  609.69   14.77
   5   1   1  599.26   15.90
   5   1   1  602.48   18.53
   5   1   1  641.73   17.67
   5   1   1  611.74   16.66
   5   1   1  625.25   16.47
   5   1   1  606.25   15.23
  -6  -1  -1 1527.95   32.91
  -6  -1  -1 1530.62   34.07
  -6  -1  -1 1503.25   36.41
  -6  -1  -1 1550.72   33.30
   6   1   1 1580.73   34.16
   6   1   1 1588.53   33.32
   6   1   1 1511.86   36.42
   6   1   1 1602.30   34.41
   6   1   1 1548.72   32.03
   6   1   1 1532.77   31.11
  -7  -1  -1  899.81   26.24
  -7  -1  -1  909.63   23.51
  -7  -1  -1  878.00   22.77
  -7  -1  -1  829.19   26.10
   7   1   1  857.35   23.91
   7   1   1  886.12   23.81
   7   1   1  881.60   23.12
   7   1   1  875.43   26.58
  -8  -1  -1  184.13   11.03
  -8  -1  -1  192.53   10.14
  -8  -1  -1  187.10   10.76
  -8  -1  -1  201.78   12.84
   8   1   1  175.58   10.69
   8   1   1  182.50   10.31
   8   1   1  186.75   10.65
  -9  -1  -1   14.28    4.23
  -9  -1  -1   15.61    6.10
  -9  -1  -1   20.81    5.55
  -9  -1  -1   12.18    4.64
   9   1   1   14.65    5.13
   9   1   1   14.54    4.92
   9   1   1   12.71    4.50
 -10  -1  -1  150.75   14.14
 -10  -1  -1  156.49   11.53
 -10  -1  -1  140.84    9.83
 -10  -1  -1  147.39   11.80
  10   1   1  163.31   11.29
  10   1   1  157.01   11.23
 -11  -1  -1  459.05   23.38
 -11  -1  -1  465.93   20.02
 -11  -1  -1  492.57   21.81
  11   1   1  434.30   19.03
  11   1   1  483.22   20.05
 -12  -1  -1  332.33   16.38
 -12  -1  -1  350.19   18.25
 -12  -1  -1  352.11   19.58
 -12  -1  -1  358.17   22.00
  12   1   1  384.89   19.72
  12   1   1  360.11   18.53
 -13  -1  -1   18.76    8.12
  13   1   1   20.44    7.32
  13   1   1   23.83    7.09
 -14  -1  -1   19.99    8.46
 -15  -1  -1  104.46   15.42
 -15   2   1   36.27   11.50
  14  -2  -1  263.38   17.23
  14  -2  -1  320.42   18.34
 -14   2   1  269.60   16.83
 -14   2   1  236.92   20.12
 -14   2   1  291.19   16.72
 -14   2   1  291.09   21.97
  13  -2  -1  287.41   16.92
  13  -2  -1  308.17   17.07
 -13   2   1  289.50   16.49
 -13   2   1  310.45   16.45
 -13   2   1  299.58   21.30
 -13   2   1  324.98   21.04
  12  -2  -1  280.23   15.57
  12  -2  -1  220.80   14.41
 -12   2   1  221.39   13.86
 -12   2   1  234.99   13.99
 -12   2   1  233.71   17.81
 -12   2   1  253.32   17.94
  11  -2  -1  168.30   11.90
  11  -2  -1  186.37   12.39
 -11   2   1  187.33   12.18
 -11   2   1  196.44   15.25
 -11   2   1  178.39   14.78
 -11   2   1  181.09   11.74
  10  -2  -1    4.67    4.14
  10  -2  -1    6.78    4.14
 -10   2   1    0.75    3.82
 -10   2   1   13.69    5.86
 -10   2   1    6.93    4.00
 -10   2   1   10.94    5.76
   9  -2  -1  168.68   10.65
   9  -2  -1  196.66   11.03
   9  -2  -1  162.81    9.31
  -9   2   1  189.32   13.04
  -9   2   1  187.31   10.88
  -9   2   1  181.41   13.01
  -9   2   1  182.39   10.48
   8  -2  -1  835.28   23.38
   8  -2  -1  842.26   21.84
   8  -2  -1  778.44   25.44
   8  -2  -1  841.24   23.57
   8  -2  -1  804.83   21.14
  -8   2   1  850.45   23.27
  -8   2   1  810.89   20.41
  -8   2   1  863.47   26.99
  -8   2   1  795.40   26.26
  -8   2   1  837.58   23.09
  -8   2   1  836.17   21.57
  -8   2   1  817.11   26.44
   7  -2  -1 2047.66   42.56
   7  -2  -1 2010.09   45.32
   7  -2  -1 2025.75   40.50
   7  -2  -1 2059.16   40.82
   7  -2  -1 2037.98   42.45
  -7   2   1 1995.35   45.78
  -7   2   1 2006.14   45.91
  -7   2   1 2065.56   40.80
  -7   2   1 2063.66   42.31
  -7   2   1 2009.31   39.86
  -7   2   1 2079.13   46.38
  -7   2   1 1962.98   41.79
   6  -2  -1   12.97    3.02
   6  -2  -1   16.18    3.45
   6  -2  -1   13.48    3.28
   6  -2  -1   13.09    3.78
  -6   2   1   11.32    3.08
  -6   2   1   12.47    3.15
  -6   2   1   11.72    3.66
  -6   2   1   12.78    2.90
   5  -2  -1  698.62   17.76
   5  -2  -1  734.61   18.67
   5  -2  -1  706.19   19.93
   5  -2  -1  750.28   18.02
   5  -2  -1  733.33   18.67
   5  -2  -1  704.83   20.19
  -5   2   1  654.53   20.41
  -5   2   1  705.79   18.40
  -5   2   1  711.35   17.86
  -5   2   1  707.15   19.90
  -5   2   1  695.55   20.14
  -5   2   1  735.88   20.32
  -5   2   1  727.72   17.76
   4  -2  -1  887.49   21.69
   4  -2  -1  899.93   21.86
   4  -2  -1  878.82   20.03
   4  -2  -1  894.87   20.30
   4  -2  -1  872.01   20.53
  -4   2   1  896.16   20.26
  -4   2   1  887.88   21.49
  -4   2   1  850.61   22.70
  -4   2   1  891.91   20.11
  -4   2   1  898.41   22.10
   3  -2  -1 1048.61   22.95
   3  -2  -1 1035.39   22.91
   3  -2  -1 1061.59   22.71
   3  -2  -1 1047.67   22.19
  -3   2   1 1031.17   22.56
  -3   2   1 1088.00   22.58
  -3   2   1 1060.76   22.30
  -3   2   1 1053.25   22.55
  -3   2   1 1053.60   22.42
  -3   2   1 1030.82   23.06
   2  -2  -1 2308.91   41.62
   2  -2  -1 2377.46   42.57
   2  -2  -1 2302.52   41.99
   2  -2  -1 2360.98   42.41
   2  -2  -1 2336.33   41.77
   2  -2  -1 2338.39   42.30
  -2   2   1 2302.87   42.25
  -2   2   1 2347.64   41.97
  -2   2   1 2335.71   42.25
  -2   2   1 2348.96   42.30
  -2   2   1 2329.70   41.59
  -2   2   1 2380.19   42.41
   1  -2  -1  863.64   17.02
   1  -2  -1  837.68   18.19
   1  -2  -1  841.99   18.09
   1  -2  -1  834.72   16.46
   1  -2  -1  827.45   17.90
   1  -2  -1  836.84   18.09
  -1   2   1  871.97   18.28
  -1   2   1  843.88   18.00
  -1   2   1  853.97   16.61
  -1   2   1  846.81   18.11
  -1   2   1  841.17   16.94
  -1   2   1  854.71   18.28
   0  -2  -1  304.31    8.82
   0  -2  -1  303.50    8.16
   0  -2  -1  297.93    8.70
   0  -2  -1  293.92    8.68
   0  -2  -1  292.29    8.51
   0   2   1  299.24    8.59
   0   2   1  293.79    7.92
   0   2   1  295.77    8.58
   0   2   1  300.51    8.82
   0   2   1  299.12    8.74
  -1  -2  -1  771.23   16.09
  -1  -2  -1  741.42   16.72
  -1  -2  -1  743.44   16.90
  -1  -2  -1  723.57   16.34
  -1  -2  -1  750.43   16.40
   1   2   1  769.24   17.08
   1   2   1  746.62   16.68
   1   2   1  763.05   15.88
  -2  -2  -1 1673.27   32.08
  -2  -2  -1 1625.54   31.91
  -2  -2  -1 1675.93   32.42
  -2  -2  -1 1694.64   31.96
  -2  -2  -1 1678.30   31.42
   2   2   1 1639.35   31.81
   2   2   1 1661.49   31.37
   2   2   1 1657.47   32.33
   2   2   1 1667.16   32.78
   2   2   1 1728.36   32.42
  -3  -2  -1  383.37    9.62
  -3  -2  -1  375.52   10.62
  -3  -2  -1  381.06   11.92
  -3  -2  -1  380.22   11.97
  -3  -2  -1  385.17   11.66
  -3  -2  -1  381.96   10.77
   3   2   1  382.22   10.83
   3   2   1  382.62    9.54
   3   2   1  375.73   11.08
   3   2   1  404.96   12.03
   3   2   1  395.17   12.13
  -4  -2  -1   54.55    4.09
  -4  -2  -1   61.82    4.14
  -4  -2  -1   61.23    5.39
  -4  -2  -1   53.91    5.01
  -4  -2  -1   63.69    4.28
  -4  -2  -1   57.77    5.13
   4   2   1   55.60    4.06
   4   2   1   59.38    5.16
   4   2   1   60.38    4.48
   4   2   1   60.76    4.36
   4   2   1   54.38    5.16
   4   2   1   56.05    5.20
  -5  -2  -1  488.81   14.10
  -5  -2  -1  487.73   16.48
  -5  -2  -1  479.54   15.12
  -5  -2  -1  496.66   15.51
  -5  -2  -1  489.79   12.97
   5   2   1  490.31   16.53
   5   2   1  508.57   15.49
   5   2   1  486.22   13.26
   5   2   1  523.75   13.86
   5   2   1  483.41   16.03
  -6  -2  -1 1375.20   30.28
  -6  -2  -1 1319.10   31.20
  -6  -2  -1 1356.07   33.49
  -6  -2  -1 1333.75   30.49
   6   2   1 1357.31   32.05
   6   2   1 1321.63   29.74
   6   2   1 1313.44   33.25
   6   2   1 1351.08   31.11
  -7  -2  -1  941.38   24.24
  -7  -2  -1  939.06   25.38
  -7  -2  -1  901.74   27.31
  -7  -2  -1  918.64   24.37
   7   2   1  932.09   24.30
   7   2   1  924.08   24.91
   7   2   1  882.43   27.38
   7   2   1  902.05   25.28
  -8  -2  -1  369.58   15.25
  -8  -2  -1  370.60   14.49
  -8  -2  -1  377.55   17.77
  -8  -2  -1  413.40   16.43
   8   2   1  404.76   16.09
   8   2   1  393.11   15.61
   8   2   1  390.46   15.84
  -9  -2  -1   22.31    5.49
  -9  -2  -1   28.72    6.81
  -9  -2  -1   22.23    5.14
  -9  -2  -1   30.79    7.73
  -9  -2  -1   31.15    6.53
   9   2   1   31.14    6.58
   9   2   1   16.48    4.99
 -10  -2  -1   94.50   11.31
 -10  -2  -1  105.12    9.88
 -10  -2  -1   97.00   10.18
  10   2   1   82.52    9.53
  10   2   1   90.52    9.16
 -11  -2  -1  323.83   19.83
 -11  -2  -1  307.75   14.74
 -11  -2  -1  317.32   17.19
  11   2   1  314.72   16.96
  11   2   1  316.49   19.46
 -12  -2  -1  138.61   14.99
 -12  -2  -1  138.10   15.07
  12   2   1  121.06   12.07
  12   2   1  116.17   12.12
 -13  -2  -1   33.37    8.89
 -13  -2  -1   28.94    9.36
  13   2   1   32.93    8.77
  13   2   1   48.46    9.28
 -14  -2  -1    4.25    7.54
 -15  -2  -1  142.23   17.71
 -15   3   1    9.39   10.55
  14  -3  -1   12.14    6.93
  14  -3  -1    0.91    6.81
 -14   3   1   15.93    7.05
 -14   3   1   21.28    9.95
 -14   3   1   16.94    7.39
  13  -3  -1  256.22   16.37
  13  -3  -1  204.31   15.69
 -13   3   1  246.44   19.46
 -13   3   1  209.52   18.10
 -13   3   1  254.85   15.65
 -13   3   1  264.81   16.14
  12  -3  -1  653.15   24.98
  12  -3  -1  626.95   24.71
 -12   3   1  695.83   29.54
 -12   3   1  669.18   29.18
 -12   3   1  624.71   23.81
 -12   3   1  675.03   24.65
  11  -3  -1  294.19   15.48
  11  -3  -1  257.03   15.01
 -11   3   1  267.83   14.97
 -11   3   1  297.27   18.33
 -11   3   1  290.98   15.02
 -11   3   1  258.34   17.50
  10  -3  -1   10.66    4.86
  10  -3  -1    7.10    4.76
  10  -3  -1    4.41    3.98
 -10   3   1    3.22    4.83
 -10   3   1   -0.29    3.49
 -10   3   1    4.90    5.30
 -10   3   1    4.80    4.56
 -10   3   1   10.69    4.45
   9  -3  -1   84.51    7.98
   9  -3  -1  102.39    9.00
   9  -3  -1   96.98    8.66
  -9   3   1   90.93    9.83
  -9   3   1  101.30   10.19
  -9   3   1   99.62    7.83
  -9   3   1   94.96    8.82
  -9   3   1   86.00    8.31
   8  -3  -1  572.00   18.35
   8  -3  -1  607.49   20.34
   8  -3  -1  594.24   18.78
   8  -3  -1  626.62   20.36
   8  -3  -1  612.28   22.15
  -8   3   1  631.21   19.21
  -8   3   1  639.48   22.86
  -8   3   1  593.98   18.22
  -8   3   1  643.13   23.18
  -8   3   1  627.38   20.36
  -8   3   1  632.61   22.39
  -8   3   1  618.76   20.20
   7  -3  -1  629.60   19.82
   7  -3  -1  624.66   19.79
   7  -3  -1  639.42   18.81
  -7   3   1  616.72   21.04
  -7   3   1  612.10   18.53
  -7   3   1  624.31   19.56
  -7   3   1  655.06   22.05
  -7   3   1  593.77   21.92
  -7   3   1  624.90   21.35
   6  -3  -1  268.83   11.17
   6  -3  -1  264.47   12.38
   6  -3  -1  263.88   10.89
  -6   3   1  264.76   12.91
  -6   3   1  270.23   11.19
  -6   3   1  280.54   13.94
  -6   3   1  275.98   10.94
  -6   3   1  256.22   12.06
  -6   3   1  260.34   12.61
   5  -3  -1  114.66    7.55
   5  -3  -1  102.74    6.96
   5  -3  -1  112.77    7.49
   5  -3  -1  109.87    6.73
   5  -3  -1   93.66   10.36
  -5   3   1  123.64    8.02
  -5   3   1  103.42    6.69
  -5   3   1  116.71    7.18
  -5   3   1  108.09    6.64
  -5   3   1  106.58    7.20
   4  -3  -1  984.54   24.03
   4  -3  -1  998.09   24.06
   4  -3  -1 1006.02   24.08
   4  -3  -1 1007.15   23.58
   4  -3  -1 1014.52   24.23
  -4   3   1  969.42   23.81
  -4   3   1 1012.73   24.63
  -4   3   1 1032.20   23.78
  -4   3   1 1039.02   24.19
  -4   3   1 1026.10   23.88
  -4   3   1 1010.71   23.95
   3  -3  -1 2362.82   44.19
   3  -3  -1 2400.63   45.56
   3  -3  -1 2336.62   45.09
   3  -3  -1 2401.32   47.12
   3  -3  -1 2324.88   44.76
  -3   3   1 2347.58   45.00
  -3   3   1 2271.18   44.51
  -3   3   1 2364.06   43.95
  -3   3   1 2405.07   45.08
  -3   3   1 2348.18   45.27
   2  -3  -1 1430.11   29.43
   2  -3  -1 1414.47   27.50
   2  -3  -1 1398.24   29.39
   2  -3  -1 1379.17   27.47
   2  -3  -1 1375.47   29.19
   2  -3  -1 1391.67   28.99
  -2   3   1 1431.06   29.53
  -2   3   1 1373.62   29.13
  -2   3   1 1435.73   29.39
  -2   3   1 1380.94   27.68
  -2   3   1 1387.97   27.30
  -2   3   1 1390.08   29.06
   1  -3  -1   51.57    3.40
   1  -3  -1   51.29    4.23
   1  -3  -1   49.92    3.09
   1  -3  -1   54.27    4.21
   1  -3  -1   45.55    4.09
   1  -3  -1   54.28    4.18
  -1   3   1   48.96    3.47
  -1   3   1   47.55    4.10
  -1   3   1   52.73    3.20
  -1   3   1   55.75    4.31
  -1   3   1   48.15    4.01
  -1   3   1   53.95    4.24
   0  -3  -1  113.08    5.81
   0  -3  -1  119.31    6.01
   0  -3  -1  119.64    5.29
   0  -3  -1  124.78    6.25
   0  -3  -1  109.44    5.72
   0   3   1  117.77    6.08
   0   3   1  114.66    5.96
   0   3   1  116.37    6.02
   0   3   1  113.88    5.06
   0   3   1  110.88    5.70
  -1  -3  -1  831.81   19.54
  -1  -3  -1  847.12   18.70
  -1  -3  -1  896.08   20.46
  -1  -3  -1  855.00   19.96
  -1  -3  -1  866.73   19.85
   1   3   1  852.01   18.32
   1   3   1  871.40   19.90
   1   3   1  875.30   20.36
  -2  -3  -1 1011.14   24.70
  -2  -3  -1 1023.99   22.99
  -2  -3  -1 1011.90   22.22
  -2  -3  -1 1015.72   22.07
  -2  -3  -1 1015.10   22.95
   2   3   1 1014.18   22.24
   2   3   1 1005.64   23.21
   2   3   1  986.23   21.80
   2   3   1 1007.09   22.93
  -3  -3  -1  981.56   22.96
  -3  -3  -1  989.53   21.87
  -3  -3  -1  999.76   23.35
  -3  -3  -1  999.55   22.93
  -3  -3  -1  988.91   22.36
   3   3   1  989.33   22.97
   3   3   1  978.65   21.90
   3   3   1  947.29   22.70
   3   3   1 1003.39   23.80
   3   3   1 1006.38   23.29
  -4  -3  -1  264.62    8.32
  -4  -3  -1  296.89   11.53
  -4  -3  -1  268.39   12.88
  -4  -3  -1  276.24    9.39
  -4  -3  -1  261.66    9.25
  -4  -3  -1  263.43   10.74
  -4  -3  -1  267.51    8.24
   4   3   1  263.91   10.99
   4   3   1  261.46    9.47
   4   3   1  276.77   11.10
   4   3   1  276.75   10.05
   4   3   1  259.02   13.87
  -5  -3  -1   85.74    6.98
  -5  -3  -1   80.88    5.08
  -5  -3  -1   86.58    5.36
  -5  -3  -1   85.14    8.19
  -5  -3  -1   70.39    6.03
  -5  -3  -1   81.45    6.78
  -5  -3  -1   78.64    5.05
   5   3   1   90.77    7.20
   5   3   1   72.75    6.52
   5   3   1   72.92    5.29
   5   3   1   77.49    5.57
   5   3   1   69.19    6.55
  -6  -3  -1  545.17   16.14
  -6  -3  -1  576.27   18.42
  -6  -3  -1  526.83   17.60
  -6  -3  -1  578.36   19.77
  -6  -3  -1  554.57   15.90
   6   3   1  547.27   19.30
   6   3   1  584.27   19.33
   6   3   1  564.93   18.68
  -7  -3  -1 1306.01   31.63
  -7  -3  -1 1255.83   30.14
  -7  -3  -1 1300.61   32.20
  -7  -3  -1 1320.67   34.93
  -7  -3  -1 1302.29   30.08
   7   3   1 1273.41   34.58
   7   3   1 1254.14   32.86
   7   3   1 1256.83   32.45
  -8  -3  -1  154.56   10.87
  -8  -3  -1  143.06   10.41
  -8  -3  -1  137.62    9.23
  -8  -3  -1  146.81    9.54
  -8  -3  -1  143.82   11.59
   8   3   1  134.31   10.21
   8   3   1  139.59   10.41
  -9  -3  -1   73.00    8.64
  -9  -3  -1   79.76   10.02
  -9  -3  -1   61.97    7.20
  -9  -3  -1   70.94    8.21
  -9  -3  -1   62.92    8.32
   9   3   1   56.80    8.67
   9   3   1   74.12    8.74
 -10  -3  -1    5.45    4.70
 -10  -3  -1   -5.85    5.03
 -10  -3  -1    8.06    4.33
 -10  -3  -1    3.64    4.94
  10   3   1   -0.55    4.36
  10   3   1    3.43    4.22
 -11  -3  -1  207.97   16.42
 -11  -3  -1  186.21   11.79
 -11  -3  -1  196.48   13.31
 -11  -3  -1  188.90   13.47
  11   3   1  183.33   13.06
  11   3   1  181.58   13.73
 -12  -3  -1  241.47   15.75
 -12  -3  -1  233.74   18.64
  12   3   1  216.12   14.86
 -13  -3  -1   43.35   11.10
 -13  -3  -1   64.59   10.84
  13   3   1   59.20   10.96
  13   3   1   66.18   16.77
 -14  -3  -1    3.87    7.86
  14  -4  -1   11.61    7.56
 -14   4   1    9.92   11.84
 -14   4   1   13.55    7.59
 -14   4   1   21.24   10.04
 -14   4   1    4.17    8.08
  13  -4  -1  196.23   15.34
  13  -4  -1  196.97   15.50
 -13   4   1  200.56   15.57
 -13   4   1  181.51   17.22
 -13   4   1  217.41   15.20
 -13   4   1  199.15   17.69
  12  -4  -1  357.91   17.51
  12  -4  -1  390.57   19.82
  12  -4  -1  410.28   20.21
 -12   4   1  364.82   22.31
 -12   4   1  357.26   21.59
 -12   4   1  371.91   18.85
 -12   4   1  426.98   20.08
  11  -4  -1  228.96   14.77
  11  -4  -1  234.14   14.70
  11  -4  -1  214.15   12.93
 -11   4   1  213.15   16.30
 -11   4   1  202.75   12.49
 -11   4   1  204.20   13.76
 -11   4   1  198.06   15.80
 -11   4   1  205.37   13.88
  10  -4  -1   95.61    9.70
  10  -4  -1   85.16    9.48
 -10   4   1   91.12   11.12
 -10   4   1   69.80    8.96
 -10   4   1   79.74   10.36
 -10   4   1   76.13    8.31
 -10   4   1   86.10    9.65
   9  -4  -1   29.98    6.06
   9  -4  -1   30.50    5.93
   9  -4  -1   35.13    6.98
  -9   4   1   34.74    6.32
  -9   4   1   33.17    7.84
  -9   4   1   30.12    6.31
  -9   4   1   29.01    7.07
  -9   4   1   34.56    6.67
   8  -4  -1  365.94   21.64
   8  -4  -1  402.21   15.90
   8  -4  -1  349.50   14.92
   8  -4  -1  412.95   17.05
  -8   4   1  389.04   16.62
  -8   4   1  412.41   18.58
  -8   4   1  396.59   15.67
  -8   4   1  377.84   16.49
  -8   4   1  379.11   17.04
  -8   4   1  346.39   16.54
  -8   4   1  384.08   17.55
   7  -4  -1 1191.30   30.94
   7  -4  -1 1201.57   32.52
   7  -4  -1 1178.58   30.34
  -7   4   1 1248.71   32.95
  -7   4   1 1255.05   32.00
  -7   4   1 1208.71   31.22
  -7   4   1 1192.55   33.12
  -7   4   1 1257.35   31.02
  -7   4   1 1218.51   30.13
   6  -4  -1 1039.08   28.18
   6  -4  -1 1038.30   27.66
   6  -4  -1 1029.23   26.70
   6  -4  -1 1065.28   28.28
   6  -4  -1 1058.46   28.05
  -6   4   1 1073.17   28.19
  -6   4   1 1058.10   27.60
  -6   4   1 1085.06   27.53
  -6   4   1 1053.70   28.93
  -6   4   1 1041.98   27.73
  -6   4   1 1044.57   27.55
  -6   4   1 1043.13   26.82
   5  -4  -1   36.87    5.41
   5  -4  -1   40.37    5.05
   5  -4  -1   32.91    5.15
   5  -4  -1   34.45    5.54
   5  -4  -1   36.03    5.56
   5  -4  -1   29.06    5.00
  -5   4   1   26.62    5.98
  -5   4   1   37.57    5.75
  -5   4   1   33.15    5.01
  -5   4   1   27.62    4.89
  -5   4   1   31.44    4.87
  -5   4   1   35.06    5.29
   4  -4  -1  569.17   17.44
   4  -4  -1  550.67   17.20
   4  -4  -1  523.74   16.60
   4  -4  -1  559.70   17.56
   4  -4  -1  531.66   16.14
   4  -4  -1  551.45   16.62
  -4   4   1  536.00   17.12
  -4   4   1  549.69   16.03
  -4   4   1  555.52   17.04
  -4   4   1  554.21   16.99
  -4   4   1  551.69   17.28
  -4   4   1  543.34   17.02
   3  -4  -1 2482.22   48.04
   3  -4  -1 2545.62   50.59
   3  -4  -1 2599.50   48.87
   3  -4  -1 2618.39   50.91
   3  -4  -1 2667.46   51.47
   3  -4  -1 2590.08   50.60
  -3   4   1 2609.01   51.01
  -3   4   1 2637.94   51.12
  -3   4   1 2610.36   48.47
  -3   4   1 2583.68   49.13
  -3   4   1 2564.75   50.43
   2  -4  -1 1557.39   33.88
   2  -4  -1 1586.56   34.20
   2  -4  -1 1660.33   34.65
   2  -4  -1 1563.67   30.98
   2  -4  -1 1597.15   31.05
   2  -4  -1 1538.99   33.46
  -2   4   1 1588.93   34.06
  -2   4   1 1577.01   34.17
  -2   4   1 1539.87   33.74
  -2   4   1 1583.45   31.29
  -2   4   1 1607.77   31.09
  -2   4   1 1566.33   33.72
   1  -4  -1 1825.91   37.21
   1  -4  -1 1834.56   37.56
   1  -4  -1 1761.90   32.62
   1  -4  -1 1810.46   37.27
   1  -4  -1 1793.27   33.75
   1  -4  -1 1782.49   36.73
  -1   4   1 1758.94   37.08
  -1   4   1 1817.19   37.55
  -1   4   1 1825.84   36.92
  -1   4   1 1782.62   37.12
  -1   4   1 1813.55   34.22
  -1   4   1 1823.57   33.07
   0  -4  -1   25.83    4.06
   0  -4  -1   23.68    3.10
   0  -4  -1   26.52    4.04
   0  -4  -1   26.74    3.98
   0   4   1   25.53    4.44
   0   4   1   24.46    4.15
   0   4   1   27.51    4.19
   0   4   1   25.38    3.00
  -1  -4  -1 2229.31   43.54
  -1  -4  -1 2218.92   43.47
  -1  -4  -1 2308.74   41.95
  -1  -4  -1 2217.91   43.39
  -1  -4  -1 2248.62   43.90
   1   4   1 2211.59   43.27
   1   4   1 2225.33   43.93
   1   4   1 2185.42   43.97
   1   4   1 2171.20   40.66
  -2  -4  -1 1542.97   31.59
  -2  -4  -1 1531.76   33.03
  -2  -4  -1 1519.52   33.04
  -2  -4  -1 1546.06   32.45
   2   4   1 1550.80   33.59
   2   4   1 1579.96   32.60
   2   4   1 1508.03   31.02
   2   4   1 1582.22   33.17
  -3  -4  -1 1362.90   30.12
  -3  -4  -1 1363.31   31.14
  -3  -4  -1 1360.04   30.22
  -3  -4  -1 1347.32   29.19
  -3  -4  -1 1345.14   29.73
   3   4   1 1438.00   34.19
   3   4   1 1382.00   29.48
   3   4   1 1336.82   29.56
   3   4   1 1341.28   30.38
   3   4   1 1311.23   31.92
  -4  -4  -1  767.71   19.09
  -4  -4  -1  776.88   21.09
  -4  -4  -1  777.21   21.18
  -4  -4  -1  738.16   20.73
  -4  -4  -1  722.68   19.03
   4   4   1  733.00   21.37
   4   4   1  774.07   21.32
   4   4   1  713.90   19.79
   4   4   1  752.73   19.26
   4   4   1  792.07   21.27
  -5  -4  -1    4.11    2.01
  -5  -4  -1    5.01    2.17
  -5  -4  -1    6.13    3.54
  -5  -4  -1    2.02    2.72
  -5  -4  -1    5.15    2.38
  -5  -4  -1    4.53    3.09
  -5  -4  -1    3.10    2.33
   5   4   1    3.56    3.12
   5   4   1   -0.56    2.34
   5   4   1    1.14    2.62
   5   4   1    1.64    2.81
   5   4   1    3.55    2.18
  -6  -4  -1  514.57   18.84
  -6  -4  -1  524.89   17.90
  -6  -4  -1  494.23   17.87
  -6  -4  -1  511.48   14.44
   6   4   1  491.65   18.11
   6   4   1  522.11   19.04
  -7  -4  -1  642.49   18.07
  -7  -4  -1  638.10   22.81
  -7  -4  -1  676.12   21.48
  -7  -4  -1  626.09   18.52
  -7  -4  -1  594.97   20.51
   7   4   1  631.21   21.60
   7   4   1  649.84   22.60
   7   4   1  644.56   22.88
  -8  -4  -1  369.83   14.02
  -8  -4  -1  393.34   16.18
  -8  -4  -1  362.32   14.59
  -8  -4  -1  361.81   16.17
  -8  -4  -1  354.80   17.91
   8   4   1  374.21   17.17
   8   4   1  366.69   17.23
  -9  -4  -1  253.01   12.33
  -9  -4  -1  215.63   15.20
  -9  -4  -1  213.92   12.15
  -9  -4  -1  220.19   12.35
  -9  -4  -1  223.10   13.29
   9   4   1  220.49   13.82
   9   4   1  213.40   13.68
 -10  -4  -1    0.43    5.27
 -10  -4  -1    9.36    4.48
 -10  -4  -1    5.05    5.98
  10   4   1    3.37    5.13
 -11  -4  -1  129.31   11.16
 -11  -4  -1  140.96   14.65
  11   4   1  148.65   12.69
  11   4   1  151.09   12.91
 -12  -4  -1  178.14   16.54
 -12  -4  -1  159.87   13.24
  12   4   1  212.17   14.72
 -13  -4  -1   96.38   12.84
 -13  -4  -1   80.94   14.13
  14  -5  -1    6.66    6.87
 -14   5   1    6.01    8.55
 -14   5   1    8.23    8.47
 -14   5   1    0.27    6.92
  13  -5  -1   40.11    9.69
 -13   5   1   40.55   11.23
 -13   5   1   53.23    9.89
 -13   5   1   47.84   11.27
 -13   5   1   58.75   10.17
  12  -5  -1  329.99   17.33
  12  -5  -1  344.51   19.36
  12  -5  -1  318.33   18.76
 -12   5   1  306.90   20.67
 -12   5   1  305.47   20.35
 -12   5   1  345.68   19.26
 -12   5   1  341.08   18.91
 -12   5   1  293.14   16.07
  11  -5  -1  480.17   22.23
  11  -5  -1  448.35   22.77
 -11   5   1  478.23   24.22
 -11   5   1  488.79   19.98
 -11   5   1  499.60   22.14
 -11   5   1  474.24   23.71
 -11   5   1  437.60   20.85
  10  -5  -1  163.24   12.93
  10  -5  -1  168.69   12.00
 -10   5   1  162.45   12.80
 -10   5   1  166.97   15.26
 -10   5   1  189.45   14.36
 -10   5   1  174.74   12.09
   9  -5  -1   11.74    5.05
   9  -5  -1   14.95    5.55
  -9   5   1   14.45    6.24
  -9   5   1   17.56    5.65
  -9   5   1   18.06    5.68
  -9   5   1   13.09    5.76
  -9   5   1   24.09    6.55
   8  -5  -1  518.58   19.37
   8  -5  -1  521.72   20.26
   8  -5  -1  509.26   20.39
  -8   5   1  546.38   20.85
  -8   5   1  500.45   19.72
  -8   5   1  513.30   21.44
  -8   5   1  506.68   19.34
  -8   5   1  456.66   19.45
  -8   5   1  519.26   20.72
   7  -5  -1  797.42   24.35
   7  -5  -1  810.84   25.52
   7  -5  -1  807.98   25.79
  -7   5   1  797.92   28.28
  -7   5   1  824.70   24.68
  -7   5   1  820.75   26.63
  -7   5   1  836.72   25.28
  -7   5   1  831.25   25.72
  -7   5   1  834.98   26.06
  -7   5   1  843.90   25.73
   6  -5  -1  620.45   20.80
   6  -5  -1  582.65   19.68
   6  -5  -1  628.97   21.20
   6  -5  -1  620.91   20.33
   6  -5  -1  588.29   20.21
  -6   5   1  591.53   19.94
  -6   5   1  627.40   20.76
  -6   5   1  599.31   20.98
  -6   5   1  597.11   19.68
  -6   5   1  602.84   20.41
   5  -5  -1  262.53   12.68
   5  -5  -1  268.29   12.72
   5  -5  -1  294.69   13.53
   5  -5  -1  261.68   12.22
   5  -5  -1  271.88   12.07
   5  -5  -1  266.76   12.10
  -5   5   1  269.12   11.63
  -5   5   1  285.80   12.98
  -5   5   1  277.79   15.40
  -5   5   1  277.23   13.14
  -5   5   1  254.64   12.29
  -5   5   1  274.99   12.97
   4  -5  -1   53.34    6.14
   4  -5  -1   64.27    6.51
   4  -5  -1   68.02    5.95
   4  -5  -1   51.96    5.31
   4  -5  -1   58.98    6.17
   4  -5  -1   53.86    5.76
  -4   5   1   57.58    6.24
  -4   5   1   47.35    6.01
  -4   5   1   61.05    6.15
  -4   5   1   55.94    5.85
  -4   5   1   60.88    5.35
  -4   5   1   58.50    6.16
   3  -5  -1 1206.24   30.20
   3  -5  -1 1235.36   30.08
   3  -5  -1 1187.10   26.64
   3  -5  -1 1193.54   30.46
   3  -5  -1 1199.48   29.99
   3  -5  -1 1231.72   27.30
  -3   5   1 1194.69   30.07
  -3   5   1 1241.61   26.98
  -3   5   1 1195.24   30.02
  -3   5   1 1205.24   29.61
  -3   5   1 1212.58   29.77
  -3   5   1 1166.66   27.34
   2  -5  -1 2226.28   47.12
   2  -5  -1 2216.71   42.35
   2  -5  -1 2292.54   47.41
   2  -5  -1 2281.12   42.60
   2  -5  -1 2235.49   46.47
  -2   5   1 2253.78   46.98
  -2   5   1 2287.71   42.98
  -2   5   1 2314.66   47.54
  -2   5   1 2243.92   46.84
  -2   5   1 2338.86   42.99
  -2   5   1 2277.54   46.68
   1  -5  -1  638.14   19.14
   1  -5  -1  611.91   18.43
   1  -5  -1  613.12   18.41
   1  -5  -1  624.36   18.93
   1  -5  -1  604.92   15.21
   1  -5  -1  600.14   14.20
  -1   5   1  614.38   14.54
  -1   5   1  618.63   15.87
  -1   5   1  624.88   18.42
  -1   5   1  621.73   19.02
  -1   5   1  612.11   18.70
  -1   5   1  618.95   18.76
   0  -5  -1  153.57    8.85
   0  -5  -1  156.61    7.17
   0  -5  -1  144.92    8.24
   0  -5  -1  160.53    8.63
   0   5   1  159.08    8.50
   0   5   1  159.53    6.92
   0   5   1  166.06   10.44
   0   5   1  162.03    8.90
   0   5   1  162.70    9.06
  -1  -5  -1   60.35    6.11
  -1  -5  -1   62.77    5.68
  -1  -5  -1   61.68    5.72
  -1  -5  -1   63.32    5.24
  -1  -5  -1   58.57    5.64
   1   5   1   60.56    4.52
   1   5   1   60.47    5.79
   1   5   1   62.83    5.63
   1   5   1   53.36    5.67
  -2  -5  -1  574.16   17.48
  -2  -5  -1  582.53   16.46
  -2  -5  -1  578.61   17.29
  -2  -5  -1  556.49   17.50
   2   5   1  552.41   15.46
   2   5   1  570.73   17.43
   2   5   1  551.64   17.09
  -3  -5  -1  786.16   21.92
  -3  -5  -1  772.08   22.23
  -3  -5  -1  798.98   21.14
  -3  -5  -1  786.98   22.32
  -3  -5  -1  826.10   21.32
   3   5   1  789.48   22.12
   3   5   1  793.02   25.24
   3   5   1  793.93   21.26
   3   5   1  777.56   20.62
   3   5   1  826.22   23.18
  -4  -5  -1  853.81   21.74
  -4  -5  -1  844.57   23.12
  -4  -5  -1  833.35   23.35
  -4  -5  -1  809.08   21.86
  -4  -5  -1  848.77   23.77
   4   5   1  819.00   22.74
   4   5   1  857.60   24.01
   4   5   1  855.18   22.13
   4   5   1  858.81   24.31
   4   5   1  830.99   23.01
  -5  -5  -1  178.29    8.63
  -5  -5  -1  174.26   10.46
  -5  -5  -1  186.92   10.68
  -5  -5  -1  174.82   10.42
  -5  -5  -1  157.34    8.37
   5   5   1  185.71   10.49
   5   5   1  181.49   10.85
   5   5   1  163.62   10.45
   5   5   1  160.39    9.60
  -6  -5  -1  144.23   10.32
  -6  -5  -1  144.36   10.27
  -6  -5  -1  153.63   10.45
   6   5   1  148.06   10.30
   6   5   1  142.65   10.62
   6   5   1  173.67   10.97
  -7  -5  -1  468.15   18.72
  -7  -5  -1  485.49   19.92
  -7  -5  -1  514.11   18.96
   7   5   1  471.13   19.06
   7   5   1  483.94   20.05
  -8  -5  -1  306.62   15.17
  -8  -5  -1  309.21   15.29
  -8  -5  -1  303.34   16.68
   8   5   1  307.16   15.81
   8   5   1  297.05   16.46
  -9  -5  -1   63.31    8.97
  -9  -5  -1   59.93    7.85
  -9  -5  -1   56.16   11.47
  -9  -5  -1   58.25   10.78
  -9  -5  -1   53.65    7.49
   9   5   1   56.62    9.68
   9   5   1   53.59    8.52
 -10  -5  -1   18.61    5.10
 -10  -5  -1   21.82    5.86
 -10  -5  -1    8.90    7.09
  10   5   1    6.72    5.76
  10   5   1    4.93    5.67
 -11  -5  -1    6.56    7.55
 -11  -5  -1    7.99    5.44
  11   5   1   -7.57    6.16
  11   5   1   21.21    8.04
 -12  -5  -1  115.61   15.40
 -12  -5  -1  128.28   15.66
  12   5   1  119.70   14.14
  14  -6  -1   38.52   10.48
 -14   6   1   47.15   12.37
 -14   6   1   63.58   13.34
 -14   6   1   49.75   11.22
  13  -6  -1   15.35    7.69
  13  -6  -1   -6.36    6.71
 -13   6   1   12.90    7.11
 -13   6   1   18.45    9.42
 -13   6   1   19.28    8.71
 -13   6   1    2.88    7.01
  12  -6  -1  377.19   19.74
  12  -6  -1  431.61   22.40
 -12   6   1  433.29   22.30
 -12   6   1  399.29   21.10
 -12   6   1  410.25   23.50
 -12   6   1  375.72   23.10
 -12   6   1  412.02   20.13
  11  -6  -1  494.48   23.63
  11  -6  -1  508.26   21.92
 -11   6   1  536.26   25.26
 -11   6   1  547.91   26.31
 -11   6   1  579.93   24.85
  10  -6  -1  240.83   15.50
  10  -6  -1  243.53   14.91
  10  -6  -1  248.55   17.81
 -10   6   1  236.18   15.34
 -10   6   1  266.96   15.91
 -10   6   1  282.46   17.96
 -10   6   1  271.31   17.35
 -10   6   1  252.36   20.88
   9  -6  -1   51.66    8.17
   9  -6  -1   55.14    9.09
   9  -6  -1   47.16    8.63
  -9   6   1   47.20    8.66
  -9   6   1   43.33    7.84
  -9   6   1   54.54    8.79
  -9   6   1   40.40    8.69
  -9   6   1   48.68    8.76
   8  -6  -1  137.26   11.22
  -8   6   1  140.57   11.43
  -8   6   1  148.27   12.07
  -8   6   1  147.14   11.95
  -8   6   1  139.89   11.19
  -8   6   1  136.67   10.89
   7  -6  -1  276.70   14.75
   7  -6  -1  278.06   14.63
   7  -6  -1  280.60   14.34
   7  -6  -1  269.80   13.89
   7  -6  -1  244.51   13.76
  -7   6   1  246.60   13.22
  -7   6   1  278.82   14.13
  -7   6   1  255.47   14.57
  -7   6   1  245.15   14.51
  -7   6   1  264.19   13.90
  -7   6   1  278.70   14.58
   6  -6  -1 2398.11   50.35
   6  -6  -1 2302.08   51.85
   6  -6  -1 2216.75   54.18
   6  -6  -1 2249.78   50.53
   6  -6  -1 2384.66   52.96
   6  -6  -1 2278.78   51.81
  -6   6   1 2237.44   50.86
  -6   6   1 2311.16   51.79
  -6   6   1 2251.64   48.86
  -6   6   1 2331.18   51.76
  -6   6   1 2275.62   51.51
   5  -6  -1  939.21   27.17
   5  -6  -1  943.80   26.00
   5  -6  -1  957.90   25.64
   5  -6  -1  974.94   28.28
   5  -6  -1  920.00   27.53
   5  -6  -1  963.38   28.43
  -5   6   1  923.00   27.28
  -5   6   1  935.91   24.97
  -5   6   1  932.07   27.81
  -5   6   1  967.46   27.78
  -5   6   1  950.09   28.16
  -5   6   1  996.74   27.31
   4  -6  -1   56.91    7.00
   4  -6  -1   63.15    6.03
   4  -6  -1   60.61    7.14
   4  -6  -1   63.69    6.88
   4  -6  -1   68.39    6.12
  -4   6   1   68.35    5.83
  -4   6   1   70.93    7.48
  -4   6   1   64.72    7.14
  -4   6   1   68.95    6.59
  -4   6   1   63.47    6.86
  -4   6   1   68.92    7.00
   3  -6  -1  700.19   19.05
   3  -6  -1  713.30   22.43
   3  -6  -1  690.55   21.82
   3  -6  -1  734.31   22.95
   3  -6  -1  696.99   18.70
   3  -6  -1  751.62   23.14
  -3   6   1  729.33   22.75
  -3   6   1  718.91   22.76
  -3   6   1  712.35   19.72
  -3   6   1  690.99   22.06
  -3   6   1  676.67   21.75
  -3   6   1  717.18   18.94
   2  -6  -1  764.89   22.78
   2  -6  -1  783.60   23.46
   2  -6  -1  737.88   18.54
   2  -6  -1  706.68   22.01
   2  -6  -1  764.17   23.27
  -2   6   1  732.88   22.73
  -2   6   1  753.38   23.24
  -2   6   1  736.12   22.38
  -2   6   1  755.08   19.42
  -2   6   1  752.93   18.96
  -2   6   1  768.19   23.03
   1  -6  -1 1504.47   36.00
   1  -6  -1 1535.46   36.12
   1  -6  -1 1509.29   35.44
   1  -6  -1 1513.96   30.53
   1  -6  -1 1468.34   35.13
   1  -6  -1 1494.95   28.86
  -1   6   1 1423.62   35.73
  -1   6   1 1437.94   34.77
  -1   6   1 1481.21   29.29
  -1   6   1 1507.47   35.75
  -1   6   1 1534.23   35.91
  -1   6   1 1476.60   30.87
   0  -6  -1 1308.64   32.72
   0  -6  -1 1290.70   31.85
   0  -6  -1 1262.34   38.75
   0  -6  -1 1353.00   28.36
   0  -6  -1 1297.57   31.95
   0   6   1 1317.07   32.38
   0   6   1 1383.05   33.56
   0   6   1 1285.47   32.40
   0   6   1 1290.35   31.59
   0   6   1 1343.98   27.79
  -1  -6  -1    4.10    3.06
  -1  -6  -1    4.37    3.30
  -1  -6  -1    6.60    3.47
  -1  -6  -1    4.11    2.49
  -1  -6  -1    1.53    2.72
   1   6   1    3.82    3.68
   1   6   1    5.14    3.19
   1   6   1    5.99    3.09
   1   6   1    1.49    3.16
  -2  -6  -1  333.91   14.42
  -2  -6  -1  332.90   12.62
  -2  -6  -1  335.96   13.87
  -2  -6  -1  326.66   13.43
  -2  -6  -1  350.63   15.74
   2   6   1  324.44   14.34
   2   6   1  356.19   14.03
   2   6   1  333.35   11.75
   2   6   1  342.52   13.94
  -3  -6  -1  873.42   25.21
  -3  -6  -1  864.59   23.44
  -3  -6  -1  834.35   24.03
  -3  -6  -1  850.27   22.92
   3   6   1  857.22   22.25
   3   6   1  824.82   24.16
   3   6   1  863.14   24.98
   3   6   1  852.19   25.28
   3   6   1  854.99   23.75
  -4  -6  -1  663.82   21.21
  -4  -6  -1  682.67   19.77
  -4  -6  -1  653.21   20.57
  -4  -6  -1  666.06   21.70
   4   6   1  665.36   20.12
   4   6   1  638.48   21.57
   4   6   1  629.88   21.72
   4   6   1  661.24   20.08
  -5  -6  -1  294.00   14.16
  -5  -6  -1  262.62   13.11
  -5  -6  -1  272.98   11.34
  -5  -6  -1  267.83   13.69
   5   6   1  269.54   13.03
   5   6   1  286.37   14.31
   5   6   1  251.92   13.74
   5   6   1  257.13   11.88
  -6  -6  -1   54.31    7.86
  -6  -6  -1   60.56    8.57
  -6  -6  -1   43.77    7.66
   6   6   1   65.28    9.45
   6   6   1   49.97    7.89
   6   6   1   53.57    8.19
  -7  -6  -1   73.94    8.84
  -7  -6  -1   83.15   10.65
  -7  -6  -1   70.95   10.02
   7   6   1   63.75    8.72
   7   6   1   79.83    9.59
  -8  -6  -1  250.60   15.59
  -8  -6  -1  236.11   14.49
  -8  -6  -1  278.96   15.04
   8   6   1  263.90   16.43
   8   6   1  273.28   15.30
  -9  -6  -1  211.27   13.89
  -9  -6  -1  186.82   13.57
  -9  -6  -1  215.14   15.49
   9   6   1  204.33   14.14
   9   6   1  208.37   18.23
 -10  -6  -1   61.17   11.12
  10   6   1   32.10    7.93
  10   6   1   30.26    8.63
 -11  -6  -1   -5.34    6.77
  11   6   1    6.45    5.92
  11   6   1  -14.47    7.08
 -12  -6  -1  107.60   16.08
  14  -7  -1   17.90    8.83
 -14   7   1    9.23    9.15
 -14   7   1   27.13   13.14
 -14   7   1   10.68    8.38
  13  -7  -1    9.80    7.48
 -13   7   1   -1.75    7.36
 -13   7   1  -10.01    9.01
 -13   7   1   -2.40    7.36
  12  -7  -1  205.44   17.10
  12  -7  -1  196.01   16.87
  12  -7  -1  194.16   16.09
 -12   7   1  217.94   16.51
 -12   7   1  202.47   17.26
 -12   7   1  214.88   17.78
 -12   7   1  189.64   17.80
 -12   7   1  210.45   16.09
  11  -7  -1  408.95   20.53
  11  -7  -1  444.35   23.24
  11  -7  -1  390.17   21.39
 -11   7   1  408.95   22.29
 -11   7   1  408.74   20.88
 -11   7   1  432.18   22.59
 -11   7   1  419.88   23.41
 -11   7   1  445.10   22.20
  10  -7  -1  467.91   30.04
  10  -7  -1  478.62   21.79
  10  -7  -1  460.70   22.67
 -10   7   1  535.13   25.62
 -10   7   1  515.85   22.92
 -10   7   1  519.23   23.48
 -10   7   1  500.03   24.36
   9  -7  -1   71.63   11.27
   9  -7  -1   86.96   10.57
  -9   7   1   44.06    9.14
  -9   7   1   79.49   11.72
  -9   7   1   70.02   10.17
  -9   7   1   66.13   10.16
  -9   7   1   76.90   10.68
   8  -7  -1  219.66   14.76
   8  -7  -1  230.86   14.64
  -8   7   1  221.69   15.01
  -8   7   1  207.19   16.47
  -8   7   1  247.09   14.52
  -8   7   1  244.99   15.75
  -8   7   1  217.05   14.34
   7  -7  -1  852.92   26.65
   7  -7  -1  840.77   28.89
   7  -7  -1  772.57   26.60
   7  -7  -1  840.89   28.36
   7  -7  -1  836.12   28.02
  -7   7   1  819.03   28.04
  -7   7   1  874.84   29.07
  -7   7   1  801.86   27.47
  -7   7   1  826.23   27.97
  -7   7   1  783.37   26.91
  -7   7   1  877.92   26.73
  -7   7   1  827.80   25.67
   6  -7  -1  512.14   21.46
   6  -7  -1  535.61   19.26
   6  -7  -1  533.71   22.16
   6  -7  -1  531.28   22.94
   6  -7  -1  527.76   19.71
   6  -7  -1  557.02   21.92
  -6   7   1  524.63   21.01
  -6   7   1  524.72   18.85
  -6   7   1  525.54   21.36
  -6   7   1  517.68   20.32
  -6   7   1  512.15   23.87
   5  -7  -1  218.81   12.94
   5  -7  -1  220.28   11.71
   5  -7  -1  232.00   13.43
   5  -7  -1  208.03   13.26
   5  -7  -1  227.25   13.61
   5  -7  -1  213.42   12.70
  -5   7   1  236.85   13.78
  -5   7   1  240.09   13.52
  -5   7   1  215.01   10.86
  -5   7   1  202.11   13.05
  -5   7   1  232.41   13.46
  -5   7   1  218.74   12.28
   4  -7  -1   44.99    6.12
   4  -7  -1   60.15    6.08
   4  -7  -1   52.13    7.76
   4  -7  -1   58.62    7.64
   4  -7  -1   52.88    8.08
   4  -7  -1   56.24    7.26
  -4   7   1   50.77    7.81
  -4   7   1   60.55    7.60
  -4   7   1   52.35    5.81
  -4   7   1   49.23    7.42
  -4   7   1   39.14    6.61
  -4   7   1   55.31    7.95
   3  -7  -1   28.32    5.72
   3  -7  -1   26.22    5.75
   3  -7  -1   28.07    5.93
   3  -7  -1   20.27    5.20
   3  -7  -1   18.78    4.02
   3  -7  -1   28.99    4.69
  -3   7   1   26.51    4.82
  -3   7   1   19.17    5.14
  -3   7   1   30.08    6.10
  -3   7   1   10.99    4.53
  -3   7   1   20.56    5.51
  -3   7   1   23.01    4.32
   2  -7  -1 1457.90   30.81
   2  -7  -1 1467.83   36.83
   2  -7  -1 1463.90   36.94
   2  -7  -1 1507.14   38.19
   2  -7  -1 1449.24   31.12
   2  -7  -1 1531.11   38.01
  -2   7   1 1475.52   32.03
  -2   7   1 1493.11   37.60
  -2   7   1 1433.41   36.57
  -2   7   1 1463.68   37.92
  -2   7   1 1492.97   31.71
   1  -7  -1 1980.03   46.79
   1  -7  -1 2013.30   46.15
   1  -7  -1 2030.53   39.34
   1  -7  -1 1946.67   45.15
   1  -7  -1 1988.64   37.19
   1  -7  -1 1940.71   45.16
  -1   7   1 2002.59   46.04
  -1   7   1 2010.47   37.84
  -1   7   1 1974.59   44.93
  -1   7   1 2007.77   47.14
  -1   7   1 2000.71   45.83
   0  -7  -1  418.80   17.49
   0  -7  -1  403.57   21.60
   0  -7  -1  430.74   16.89
   0  -7  -1  415.52   13.32
   0  -7  -1  420.33   16.87
   0   7   1  440.13   17.52
   0   7   1  410.11   16.87
   0   7   1  396.32   16.15
   0   7   1  434.27   17.80
  -1  -7  -1   32.78    5.07
  -1  -7  -1   35.60    6.58
  -1  -7  -1   37.04    6.42
  -1  -7  -1   41.04    6.59
  -1  -7  -1   31.87    6.02
   1   7   1   41.09    7.16
   1   7   1   37.79    4.46
   1   7   1   39.66    6.18
   1   7   1   32.78    6.35
  -2  -7  -1  322.31   13.07
  -2  -7  -1  332.98   14.51
  -2  -7  -1  326.31   14.83
  -2  -7  -1  334.02   14.95
  -2  -7  -1  316.33   15.21
   2   7   1  303.05   18.08
   2   7   1  349.78   16.09
   2   7   1  322.92   14.51
   2   7   1  322.75   14.52
   2   7   1  329.35   12.03
  -3  -7  -1  496.06   22.37
  -3  -7  -1  582.15   21.04
  -3  -7  -1  598.58   18.96
  -3  -7  -1  542.68   18.84
   3   7   1  581.14   21.38
   3   7   1  567.77   17.60
   3   7   1  567.89   19.62
  -4  -7  -1   88.98    8.28
  -4  -7  -1   98.52    8.95
  -4  -7  -1   89.40    9.14
   4   7   1   81.80    8.78
   4   7   1   82.51    8.86
   4   7   1   92.36    8.26
   4   7   1   95.53    8.01
  -5  -7  -1  226.14   12.67
  -5  -7  -1  218.60   10.99
  -5  -7  -1  267.97   14.42
  -5  -7  -1  242.51   13.74
   5   7   1  219.55   13.57
   5   7   1  223.54   14.14
   5   7   1  224.61   13.72
   5   7   1  227.09   11.94
  -6  -7  -1   86.70    9.63
  -6  -7  -1   85.73    9.76
  -6  -7  -1   97.13    9.61
   6   7   1   84.76    9.40
   6   7   1   75.38    9.74
   6   7   1   81.22    9.42
  -7  -7  -1  103.53   10.94
  -7  -7  -1  112.87   11.22
  -7  -7  -1  129.95   11.24
   7   7   1  101.31   11.46
   7   7   1  113.00   11.16
  -8  -7  -1  328.25   17.07
  -8  -7  -1  307.61   17.58
  -8  -7  -1  295.97   17.83
   8   7   1  323.11   19.10
   8   7   1  311.53   17.40
  -9  -7  -1  345.48   17.90
  -9  -7  -1  343.51   18.51
  -9  -7  -1  343.92   19.67
   9   7   1  347.27   20.73
   9   7   1  363.27   19.01
 -10  -7  -1   44.66   10.07
 -10  -7  -1   47.02    8.33
  10   7   1   39.40    8.52
 -11  -7  -1   32.98   10.53
 -12  -7  -1   21.35   12.76
  14  -8  -1  210.47   24.27
 -14   8   1  187.67   19.43
 -13   8   1   44.58   11.93
 -13   8   1   19.61   10.24
  12  -8  -1   42.48   17.67
  12  -8  -1   94.31   14.01
 -12   8   1  101.50   14.97
 -12   8   1  129.70   15.00
 -12   8   1  112.09   16.41
  11  -8  -1  428.04   23.53
  11  -8  -1  417.53   22.35
  11  -8  -1  422.04   23.50
 -11   8   1  399.01   21.96
 -11   8   1  451.60   24.91
 -11   8   1  428.72   22.94
 -11   8   1  426.17   23.12
 -11   8   1  437.50   23.89
  10  -8  -1  391.53   24.42
  10  -8  -1  360.75   21.07
  10  -8  -1  398.62   21.96
 -10   8   1  380.82   21.22
 -10   8   1  360.59   21.31
 -10   8   1  354.62   21.22
 -10   8   1  390.05   20.70
 -10   8   1  350.89   20.32
   9  -8  -1  104.35   11.79
   9  -8  -1  127.85   12.87
  -9   8   1   98.36   11.86
  -9   8   1   98.67   12.43
  -9   8   1   96.23   11.95
  -9   8   1   96.47   12.15
  -9   8   1  104.00   11.41
   8  -8  -1   -6.26    4.14
   8  -8  -1    2.12    5.21
  -8   8   1   17.30    7.16
  -8   8   1    5.62    5.01
  -8   8   1   -2.95    4.45
  -8   8   1    3.97    5.24
   7  -8  -1  235.72   15.68
   7  -8  -1  244.50   15.87
   7  -8  -1  215.39   15.13
   7  -8  -1  249.35   13.99
  -7   8   1  270.15   14.18
  -7   8   1  265.05   16.53
  -7   8   1  262.62   14.26
  -7   8   1  254.69   15.32
  -7   8   1  246.00   15.86
  -7   8   1  252.81   15.76
   6  -8  -1  341.69   18.01
   6  -8  -1  374.69   18.82
   6  -8  -1  328.09   15.12
   6  -8  -1  340.03   15.94
   6  -8  -1  340.81   18.16
   6  -8  -1  342.75   17.38
  -6   8   1  352.38   16.94
  -6   8   1  340.53   17.48
  -6   8   1  329.70   14.83
  -6   8   1  354.12   17.91
  -6   8   1  346.30   18.20
   5  -8  -1 1508.91   41.26
   5  -8  -1 1520.07   36.67
   5  -8  -1 1549.69   41.87
   5  -8  -1 1506.94   47.16
   5  -8  -1 1487.81   40.29
  -5   8   1 1554.37   36.11
  -5   8   1 1510.91   38.12
  -5   8   1 1512.46   40.78
  -5   8   1 1562.16   42.21
  -5   8   1 1507.37   40.86
   4  -8  -1  418.69   15.08
   4  -8  -1  411.45   19.15
   4  -8  -1  408.32   15.50
   4  -8  -1  406.12   18.32
   4  -8  -1  412.36   18.79
   4  -8  -1  446.69   19.74
  -4   8   1  404.52   18.61
  -4   8   1  417.63   15.24
  -4   8   1  384.62   18.66
  -4   8   1  383.58   18.07
  -4   8   1  421.90   19.13
  -4   8   1  417.85   16.34
   3  -8  -1   49.74    7.95
   3  -8  -1   46.17    7.42
   3  -8  -1   43.40    7.27
   3  -8  -1   60.72    8.35
   3  -8  -1   53.55    5.52
   3  -8  -1   54.17    5.82
  -3   8   1   60.61    8.87
  -3   8   1   45.62    7.28
  -3   8   1   52.71    8.12
  -3   8   1   46.20    6.11
  -3   8   1   49.25    7.68
  -3   8   1   48.45    5.76
   2  -8  -1  287.22   15.53
   2  -8  -1  319.11   11.59
   2  -8  -1  314.32   15.66
   2  -8  -1  341.38   16.89
   2  -8  -1  304.61   11.23
   2  -8  -1  291.89   18.04
  -2   8   1  302.75   11.63
  -2   8   1  312.17   15.94
  -2   8   1  314.31   16.06
  -2   8   1  317.13   12.16
  -2   8   1  295.58   16.03
  -2   8   1  300.16   15.10
   1  -8  -1  795.45   26.64
   1  -8  -1  755.93   19.49
   1  -8  -1  743.37   24.94
   1  -8  -1  742.43   25.40
   1  -8  -1  752.88   25.06
  -1   8   1  751.26   25.60
  -1   8   1  752.34   19.73
  -1   8   1  775.13   26.47
  -1   8   1  774.05   25.78
   0  -8  -1  725.35   25.07
   0  -8  -1  699.01   23.75
   0  -8  -1  672.73   23.38
   0  -8  -1  708.22   18.92
   0   8   1  675.70   23.21
   0   8   1  685.15   23.86
   0   8   1  689.78   24.85
   0   8   1  709.64   24.51
   0   8   1  685.67   18.22
  -1  -8  -1  119.22    9.72
  -1  -8  -1  116.56    7.91
  -1  -8  -1  105.58    9.45
  -1  -8  -1  111.63   10.20
   1   8   1  129.59    7.49
   1   8   1  101.26   11.75
   1   8   1  129.11   10.74
   1   8   1  103.91    9.63
  -2  -8  -1    2.15    3.53
  -2  -8  -1    4.24    3.66
  -2  -8  -1    4.32    3.78
  -2  -8  -1    1.48    4.18
   2   8   1   -0.23    3.39
   2   8   1   -2.40    3.29
   2   8   1    0.60    3.50
   2   8   1    1.46    3.00
  -3  -8  -1  197.28   11.69
  -3  -8  -1  197.98   12.72
  -3  -8  -1  188.23   11.32
  -3  -8  -1  186.21   13.10
   3   8   1  195.83   10.28
   3   8   1  198.01   12.39
   3   8   1  189.49   13.27
  -4  -8  -1  598.49   20.98
  -4  -8  -1  614.71   23.51
  -4  -8  -1  633.81   20.97
  -4  -8  -1  616.43   22.84
   4   8   1  629.52   24.06
   4   8   1  604.75   20.04
   4   8   1  609.45   21.71
   4   8   1  592.56   23.26
  -5  -8  -1  191.26   11.03
  -5  -8  -1  160.89   12.56
  -5  -8  -1  199.35   13.57
  -5  -8  -1  187.10   12.19
   5   8   1  187.96   13.44
   5   8   1  160.22   11.37
   5   8   1  169.16   11.50
   5   8   1  184.74   13.47
  -6  -8  -1   24.71    7.00
  -6  -8  -1   18.61    6.03
  -6  -8  -1   27.53    7.69
   6   8   1   22.67    6.93
   6   8   1   24.71    6.99
   6   8   1   21.41    5.57
  -7  -8  -1   61.30    9.58
  -7  -8  -1   49.12    8.70
  -7  -8  -1   44.49    9.21
   7   8   1   61.41    9.62
   7   8   1   61.78   11.11
  -8  -8  -1   99.56   11.75
  -8  -8  -1  100.27   13.12
  -8  -8  -1  109.09   15.48
   8   8   1   68.59   12.24
   8   8   1   84.68   11.14
  -9  -8  -1  171.16   14.80
  -9  -8  -1  187.60   15.61
   9   8   1  175.18   17.48
   9   8   1  150.74   13.89
 -10  -8  -1  126.20   15.16
 -11  -8  -1    7.20    8.93
  13  -9  -1   15.51    9.73
 -13   9   1   17.69   11.33
 -13   9   1   21.54   10.01
 -13   9   1    9.28    8.97
  12  -9  -1   51.46   12.23
 -12   9   1   91.08   22.17
 -12   9   1   81.68   13.43
 -12   9   1   68.83   12.67
  11  -9  -1  221.80   20.26
  11  -9  -1  270.13   20.12
  11  -9  -1  279.89   22.35
 -11   9   1  223.79   18.79
 -11   9   1  269.31   20.38
 -11   9   1  264.18   19.16
 -11   9   1  257.76   19.62
 -11   9   1  283.88   18.74
  10  -9  -1  311.30   19.62
  10  -9  -1  320.25   21.05
  10  -9  -1  308.30   20.92
 -10   9   1  329.04   21.57
 -10   9   1  312.88   20.48
 -10   9   1  339.91   19.20
 -10   9   1  308.48   20.82
 -10   9   1  349.52   21.75
   9  -9  -1  232.89   17.34
   9  -9  -1  219.69   17.26
   9  -9  -1  245.83   17.32
  -9   9   1  233.78   15.60
  -9   9   1  187.86   16.15
  -9   9   1  193.55   16.29
  -9   9   1  210.07   16.38
  -9   9   1  225.54   17.39
   8  -9  -1  111.49   12.65
   8  -9  -1   98.72   12.59
  -8   9   1   98.35   12.22
  -8   9   1   94.94   11.42
  -8   9   1  110.08   10.87
  -8   9   1  112.42   12.85
  -8   9   1   91.61   12.48
   7  -9  -1  231.74   16.57
   7  -9  -1  221.54   16.04
   7  -9  -1  243.10   13.96
  -7   9   1  241.47   16.52
  -7   9   1  210.29   15.90
  -7   9   1  227.17   13.58
  -7   9   1  244.47   16.44
  -7   9   1  248.99   14.20
  -7   9   1  236.80   15.31
   6  -9  -1 1472.26   42.72
   6  -9  -1 1520.87   37.27
   6  -9  -1 1388.83   40.72
   6  -9  -1 1467.87   43.18
   6  -9  -1 1452.92   42.78
  -6   9   1 1438.02   41.71
  -6   9   1 1421.96   42.42
  -6   9   1 1404.74   41.55
  -6   9   1 1484.38   39.69
   5  -9  -1  915.99   30.37
   5  -9  -1  910.85   31.51
   5  -9  -1  824.42   29.81
   5  -9  -1  828.05   35.36
   5  -9  -1  865.99   26.17
   5  -9  -1  878.54   25.27
  -5   9   1  921.65   31.60
  -5   9   1  854.42   30.91
  -5   9   1  808.59   24.74
  -5   9   1  930.79   27.91
  -5   9   1  868.12   29.97
   4  -9  -1  257.29   19.61
   4  -9  -1  221.57   14.70
   4  -9  -1  241.95   11.59
   4  -9  -1  212.02   11.70
   4  -9  -1  237.08   15.48
   4  -9  -1  245.77   15.08
  -4   9   1  235.50   15.22
  -4   9   1  217.33   14.79
  -4   9   1  235.06   12.66
  -4   9   1  239.97   12.02
  -4   9   1  231.04   15.41
   3  -9  -1   35.38    7.53
   3  -9  -1   24.68    6.43
   3  -9  -1   34.59    6.97
   3  -9  -1   37.54    5.57
   3  -9  -1   35.42    7.78
   3  -9  -1   30.70    5.27
  -3   9   1   33.85    5.89
  -3   9   1   45.51    6.48
  -3   9   1   32.46    7.62
  -3   9   1   23.45    6.19
  -3   9   1   32.48    7.60
   2  -9  -1    7.46    5.28
   2  -9  -1    0.77    4.18
   2  -9  -1    5.12    4.67
   2  -9  -1    5.54    4.59
   2  -9  -1   12.66    3.62
   2  -9  -1    8.26    3.31
  -2   9   1    7.31    4.69
  -2   9   1    8.28    3.74
  -2   9   1   14.18    4.61
  -2   9   1   10.25    5.02
  -2   9   1    5.90    4.91
  -2   9   1   11.07    3.79
   1  -9  -1  288.39   16.73
   1  -9  -1  274.01   10.98
   1  -9  -1  293.21   16.05
   1  -9  -1  299.94   16.24
  -1   9   1  323.35   17.58
  -1   9   1  301.77   11.53
  -1   9   1  288.95   16.61
  -1   9   1  270.00   15.43
  -1   9   1  292.29   16.40
   0  -9  -1  772.14   20.59
   0  -9  -1  792.12   27.14
   0  -9  -1  814.84   39.00
   0  -9  -1  801.56   28.37
   0   9   1  796.54   27.94
   0   9   1  800.25   28.53
   0   9   1  769.44   27.09
   0   9   1  777.13   20.20
  -1  -9  -1  487.41   21.75
  -1  -9  -1  518.25   21.32
  -1  -9  -1  501.04   16.40
  -1  -9  -1  487.70   20.57
   1   9   1  460.78   15.17
   1   9   1  544.83   22.94
   1   9   1  490.79   21.47
  -2  -9  -1    3.10    4.19
  -2  -9  -1   17.07    4.72
  -2  -9  -1    9.53    4.79
   2   9   1    9.37    5.21
   2   9   1   10.14    3.93
   2   9   1   11.38    5.73
   2   9   1   -0.01    4.17
  -3  -9  -1  230.29   23.54
  -3  -9  -1  223.94   13.35
  -3  -9  -1  197.19   14.47
   3   9   1  204.44   18.53
   3   9   1  231.59   14.05
   3   9   1  200.04   11.01
  -4  -9  -1  414.45   17.72
  -4  -9  -1  420.60   17.92
  -4  -9  -1  410.31   19.47
  -4  -9  -1  400.99   20.01
   4   9   1  382.77   23.04
   4   9   1  402.86   16.21
   4   9   1  401.88   20.38
   4   9   1  439.08   22.70
  -5  -9  -1  304.17   17.72
  -5  -9  -1  340.89   16.71
  -5  -9  -1  298.70   14.56
  -5  -9  -1  319.51   17.72
   5   9   1  316.76   18.57
   5   9   1  277.53   17.61
   5   9   1  303.66   14.95
   5   9   1  311.45   15.82
  -6  -9  -1   32.69    7.72
  -6  -9  -1   25.41    7.65
  -6  -9  -1   48.07    9.13
   6   9   1   35.56    8.30
   6   9   1   26.37    7.48
  -7  -9  -1   -4.23    5.68
  -7  -9  -1    2.87    7.00
  -7  -9  -1    7.52    6.55
   7   9   1   12.63    6.64
   7   9   1    6.46    7.74
  -8  -9  -1   46.14    9.79
  -8  -9  -1   25.40    8.22
  -8  -9  -1   46.81    9.55
   8   9   1   36.04    8.92
  -9  -9  -1  161.11   15.76
 -10  -9  -1   87.94   13.43
 -11  -9  -1   23.53   10.76
  13 -10  -1   53.12   12.80
 -13  10   1   63.22   13.11
 -13  10   1   80.94   15.55
  12 -10  -1   24.44    9.92
 -12  10   1    6.99    8.83
 -12  10   1   12.84    8.49
 -12  10   1   17.68    9.44
  11 -10  -1  116.57   15.96
 -11  10   1   67.92   13.26
 -11  10   1   79.77   13.05
 -11  10   1   87.13   14.12
  10 -10  -1  402.37   25.04
  10 -10  -1  410.36   24.32
  10 -10  -1  463.19   26.10
 -10  10   1  438.16   24.49
 -10  10   1  449.64   25.72
 -10  10   1  449.18   22.69
 -10  10   1  467.42   25.72
 -10  10   1  436.38   24.55
   9 -10  -1  441.12   24.22
   9 -10  -1  448.79   26.20
   9 -10  -1  431.38   24.37
  -9  10   1  449.06   23.71
  -9  10   1  437.57   24.44
  -9  10   1  455.03   21.52
  -9  10   1  429.80   23.98
   8 -10  -1   11.13    7.32
   8 -10  -1   15.67    8.14
  -8  10   1   14.44    7.66
  -8  10   1   16.42    8.07
  -8  10   1   18.52    7.42
  -8  10   1   23.72    8.71
  -8  10   1   24.84    7.43
   7 -10  -1    3.70    6.18
   7 -10  -1    1.68    6.26
  -7  10   1    7.21    4.79
  -7  10   1    0.60    4.86
  -7  10   1   -4.89    5.22
  -7  10   1    4.45    5.94
  -7  10   1    1.64    5.11
  -7  10   1    1.66    6.33
   6 -10  -1  139.14   13.68
   6 -10  -1  144.79   10.61
   6 -10  -1   97.49   11.88
   6 -10  -1  137.92   13.79
  -6  10   1  150.25   14.08
  -6  10   1  153.00   12.35
  -6  10   1  109.12   10.73
  -6  10   1  149.99   13.97
   5 -10  -1  601.74   26.21
   5 -10  -1  630.25   22.04
   5 -10  -1  638.02   27.46
   5 -10  -1  647.11   21.12
   5 -10  -1  661.83   29.21
   5 -10  -1  647.66   27.35
  -5  10   1  667.76   27.70
  -5  10   1  639.00   27.54
  -5  10   1  645.20   27.02
  -5  10   1  632.24   21.68
  -5  10   1  628.39   26.54
  -5  10   1  630.54   23.11
   4 -10  -1  780.96   23.26
   4 -10  -1  722.91   24.95
   4 -10  -1  762.24   28.57
   4 -10  -1  748.04   29.34
   4 -10  -1  701.41   27.91
   4 -10  -1  809.29   30.73
  -4  10   1  723.19   29.45
  -4  10   1  717.13   28.78
  -4  10   1  768.62   24.15
  -4  10   1  725.12   28.11
  -4  10   1  727.34   22.69
  -4  10   1  793.74   29.94
   3 -10  -1  263.19   11.64
   3 -10  -1  259.97   16.69
   3 -10  -1  242.96   16.09
   3 -10  -1  275.84   17.84
   3 -10  -1  271.34   12.03
  -3  10   1  244.66   16.95
  -3  10   1  264.44   12.46
  -3  10   1  324.20   27.11
  -3  10   1  254.53   16.62
  -3  10   1  266.33   17.07
  -3  10   1  251.91   16.72
   2 -10  -1    2.36    4.81
   2 -10  -1   10.10    3.69
   2 -10  -1    6.02    4.89
   2 -10  -1    9.87    5.81
  -2  10   1    3.17    5.34
  -2  10   1    4.02    5.05
  -2  10   1    4.20    5.20
  -2  10   1    6.39    3.63
  -2  10   1    9.32    4.11
   1 -10  -1  199.48   15.21
   1 -10  -1  197.71   14.49
   1 -10  -1  160.81   13.72
   1 -10  -1  182.85    9.22
  -1  10   1  212.81   15.65
  -1  10   1  189.39   14.25
  -1  10   1  188.49    9.42
  -1  10   1  203.98   15.09
   0 -10  -1  504.02   15.79
   0 -10  -1  531.71   24.01
   0 -10  -1  474.64   21.88
   0 -10  -1  465.20   21.72
   0  10   1  498.46   23.53
   0  10   1  524.47   23.29
   0  10   1  502.79   22.44
  -1 -10  -1  192.55   14.27
  -1 -10  -1  194.62   13.98
  -1 -10  -1  197.88   15.19
  -1 -10  -1  176.95    9.81
   1  10   1  192.35   14.95
   1  10   1  180.31    9.54
   1  10   1  203.61   15.11
  -2 -10  -1   17.86    7.14
  -2 -10  -1   12.03    4.55
  -2 -10  -1   12.02    6.19
  -2 -10  -1   15.36    6.96
   2  10   1   11.91    6.53
   2  10   1    9.84    6.52
   2  10   1   10.53    5.88
   2  10   1   11.01    4.18
  -3 -10  -1   40.70    9.03
  -3 -10  -1   51.37    8.10
   3  10   1   53.38    9.16
   3  10   1   48.49    6.85
   3  10   1   60.51   10.90
  -4 -10  -1  295.67   18.27
  -4 -10  -1  269.29   15.20
  -4 -10  -1  265.16   14.87
  -4 -10  -1  268.54   17.09
   4  10   1  269.32   18.01
   4  10   1  277.02   27.35
   4  10   1  282.52   16.19
   4  10   1  260.55   13.95
  -5 -10  -1  269.06   17.53
  -5 -10  -1  286.66   18.56
  -5 -10  -1  287.10   16.10
   5  10   1  263.88   18.53
   5  10   1  285.62   18.96
   5  10   1  290.33   16.90
   5  10   1  247.64   14.97
  -6 -10  -1  143.39   14.12
  -6 -10  -1  158.63   13.93
  -6 -10  -1  153.83   14.67
   6  10   1  150.17   14.49
  -7 -10  -1   -1.73    6.80
  -7 -10  -1   11.88    7.46
   7  10   1   12.24    7.13
  -8 -10  -1   45.37   10.66
  -9 -10  -1   92.39   13.68
  13 -11  -1  160.51   20.39
 -13  11   1  135.34   17.90
  12 -11  -1   -3.71   10.65
 -12  11   1   -5.45    7.78
 -12  11   1    8.21    9.46
  11 -11  -1   84.24   15.28
 -11  11   1   83.79   14.81
 -11  11   1   94.53   13.55
  10 -11  -1  233.47   20.37
 -10  11   1  252.04   20.10
 -10  11   1  252.85   20.88
 -10  11   1  267.50   20.97
 -10  11   1  277.68   18.22
   9 -11  -1  251.53   21.72
   9 -11  -1  302.40   21.74
   9 -11  -1  302.48   21.06
  -9  11   1  254.45   23.37
  -9  11   1  272.21   20.90
  -9  11   1  254.76   20.67
  -9  11   1  230.63   18.51
   8 -11  -1  253.56   19.84
   8 -11  -1  242.22   19.52
   8 -11  -1  244.31   19.52
  -8  11   1  261.76   20.08
  -8  11   1  261.07   17.95
  -8  11   1  254.84   15.81
  -8  11   1  227.35   19.11
  -8  11   1  263.81   19.96
   7 -11  -1   90.10   18.29
   7 -11  -1  101.62   13.93
  -7  11   1   96.82   11.62
  -7  11   1   98.92   13.38
  -7  11   1  108.89   13.64
  -7  11   1   82.58   13.06
  -7  11   1   79.83    9.97
   6 -11  -1  240.56   13.54
   6 -11  -1  196.78   17.49
  -6  11   1  216.11   17.55
  -6  11   1  231.92   14.50
  -6  11   1  235.28   18.19
  -6  11   1  225.66   15.11
  -6  11   1  236.53   13.49
   5 -11  -1  320.43   20.63
   5 -11  -1  345.12   20.22
   5 -11  -1  334.64   21.25
   5 -11  -1  353.31   15.18
  -5  11   1  344.98   16.11
  -5  11   1  324.96   20.87
  -5  11   1  345.38   21.33
  -5  11   1  364.61   17.49
   4 -11  -1  423.83   23.27
   4 -11  -1  390.66   17.87
   4 -11  -1  365.19   20.88
   4 -11  -1  413.43   23.00
   4 -11  -1  350.13   20.78
  -4  11   1  397.13   17.24
  -4  11   1  452.53   28.55
  -4  11   1  356.53   15.74
  -4  11   1  360.89   21.73
  -4  11   1  395.94   21.96
   3 -11  -1  229.36   16.45
   3 -11  -1  244.33   11.22
   3 -11  -1  233.62   16.69
   3 -11  -1  217.73   17.34
  -3  11   1  207.75   11.52
  -3  11   1  213.64   16.93
  -3  11   1  246.74   17.42
  -3  11   1  236.87   14.02
  -3  11   1  214.46   11.40
  -3  11   1  205.90   16.97
   2 -11  -1    3.17    5.52
   2 -11  -1    6.22    5.38
   2 -11  -1    4.48    5.71
  -2  11   1   -0.40    5.45
  -2  11   1    3.37    5.69
  -2  11   1    5.00    5.92
   1 -11  -1  113.99   12.07
   1 -11  -1  113.87   12.61
   1 -11  -1   94.26   12.82
  -1  11   1   89.01   11.70
  -1  11   1   98.37   12.69
  -1  11   1   96.41   12.58
   0 -11  -1  411.28   21.63
   0 -11  -1  409.78   29.31
   0  11   1  409.94   23.82
   0  11   1  417.10   24.55
  -1 -11  -1  233.58   16.90
  -1 -11  -1  221.86   15.71
  -1 -11  -1  252.21   18.02
   1  11   1  217.43   16.75
   1  11   1  218.53   17.20
  -2 -11  -1   71.59   10.14
  -2 -11  -1   99.58   12.38
  -2 -11  -1   66.25   12.00
   2  11   1   78.32   12.41
   2  11   1   71.83   11.60
   2  11   1   83.05   11.53
  -3 -11  -1   31.94    7.98
  -3 -11  -1    2.09   12.13
  -3 -11  -1   15.34    7.55
  -3 -11  -1   33.13    7.24
   3  11   1   21.44    7.94
   3  11   1   15.16    7.36
   3  11   1   14.92    7.84
  -4 -11  -1  255.67   14.51
  -4 -11  -1  278.71   18.37
  -4 -11  -1  241.98   18.47
   4  11   1  271.79   19.28
  -5 -11  -1  157.80   13.24
  -6 -11  -1   57.75   11.47
  -6 -11  -1   55.27   10.21
   6  11   1   51.12   10.95
  12 -12  -1   23.45   11.52
 -12  12   1   38.92   12.36
  11 -12  -1    4.03    9.22
 -11  12   1   12.77    9.84
 -11  12   1    3.88    7.55
 -11  12   1   -1.81    8.60
  10 -12  -1  150.93   18.21
 -10  12   1  153.81   17.02
 -10  12   1  168.87   15.29
 -10  12   1  145.93   18.46
   9 -12  -1  417.45   26.39
   9 -12  -1  396.14   26.13
  -9  12   1  399.72   23.64
  -9  12   1  417.35   20.88
  -9  12   1  411.61   26.54
  -9  12   1  385.25   27.28
   8 -12  -1  452.18   26.96
   8 -12  -1  423.48   26.36
  -8  12   1  463.20   20.77
  -8  12   1  451.22   23.56
  -8  12   1  447.70   27.26
  -8  12   1  423.35   26.54
   7 -12  -1   16.30    9.21
  -7  12   1   33.44    7.42
  -7  12   1   18.34    9.42
  -7  12   1   13.20    6.96
  -7  12   1   23.43    9.10
   6 -12  -1   75.31   13.56
  -6  12   1   61.44   10.12
  -6  12   1   62.96   11.96
  -6  12   1   61.23    9.71
  -6  12   1   69.98   13.31
  -6  12   1   72.39    8.95
   5 -12  -1  140.07    9.99
   5 -12  -1  107.40   14.66
  -5  12   1   90.47   10.85
  -5  12   1   99.68   10.93
  -5  12   1  115.32   14.79
   4 -12  -1  214.46   17.59
   4 -12  -1  205.11   17.57
   4 -12  -1  242.43   18.92
   4 -12  -1  239.67   14.65
  -4  12   1  230.27   19.41
  -4  12   1  217.66   13.50
  -4  12   1  227.76   13.00
  -4  12   1  213.74   18.04
  -4  12   1  263.81   13.89
   3 -12  -1  285.10   19.42
   3 -12  -1  260.80   19.13
   3 -12  -1  258.03   20.00
  -3  12   1  257.68   12.96
  -3  12   1  268.22   20.10
  -3  12   1  269.50   19.60
  -3  12   1  269.16   14.08
  -3  12   1  257.82   19.27
   2 -12  -1  100.47   13.08
   2 -12  -1   60.32   11.38
  -2  12   1   88.13   16.19
  -2  12   1   70.44   12.57
  -2  12   1   89.35   13.07
   1 -12  -1  122.75   14.09
   1 -12  -1  103.39   13.54
   1 -12  -1  121.92   14.50
  -1  12   1  108.83   13.55
  -1  12   1  132.36   15.13
  -1  12   1  139.32   15.84
   0 -12  -1  291.61   20.02
   0 -12  -1  300.99   19.75
   0 -12  -1  334.36   21.85
   0  12   1  342.68   22.29
   0  12   1  329.56   21.64
  -1 -12  -1  325.20   19.77
  -1 -12  -1  325.06   20.76
  -1 -12  -1  296.25   20.95
   1  12   1  364.26   21.38
   1  12   1  305.52   21.16
   1  12   1  298.08   21.35
  -2 -12  -1   79.65   18.31
  -2 -12  -1   64.94   12.13
   2  12   1   30.91   11.41
   2  12   1   62.11   12.19
  -3 -12  -1    9.67    7.72
   3  12   1    1.28    7.16
  -4 -12  -1    7.78    8.70
   4  12   1    7.90    7.13
  -5 -12  -1  159.64   20.82
   5  12   1  180.18   18.63
  12 -13  -1   65.09   16.18
 -12  13   1   57.56   13.67
  11 -13  -1  -17.91    8.82
 -11  13   1   -2.72    8.94
 -11  13   1  -10.34   19.46
 -11  13   1  -12.05    9.40
  10 -13  -1   74.01   15.63
 -10  13   1  106.68   16.07
 -10  13   1  105.33   17.43
 -10  13   1   72.77   12.63
   9 -13  -1  169.96   19.48
   9 -13  -1  146.61   19.69
  -9  13   1  185.72   17.76
  -9  13   1  135.29   18.57
  -9  13   1  158.95   14.93
   8 -13  -1  278.52   23.93
  -8  13   1  286.24   16.85
  -8  13   1  293.02   23.68
  -8  13   1  290.66   20.21
  -8  13   1  249.21   23.23
   7 -13  -1   81.99   15.15
   7 -13  -1  108.62   16.13
  -7  13   1  104.00   16.10
  -7  13   1  105.30   13.55
  -7  13   1   82.94   11.04
  -7  13   1  134.89   17.24
   6 -13  -1    0.00    7.56
  -6  13   1    8.01    6.59
  -6  13   1    0.19    7.86
  -6  13   1   -2.60    7.88
  -6  13   1   -7.05    5.22
   5 -13  -1  180.37   19.04
  -5  13   1  198.24   19.38
  -5  13   1  172.78   11.47
  -5  13   1  196.49   13.91
   4 -13  -1  445.93   28.22
  -4  13   1  435.42   18.93
  -4  13   1  367.43   25.45
  -4  13   1  393.42   40.48
   3 -13  -1  188.81   19.04
  -3  13   1  232.85   20.05
  -3  13   1  179.23   23.10
   2 -13  -1   44.48   11.07
   2 -13  -1   28.42    9.10
  -2  13   1   40.43   10.92
   1 -13  -1   19.10    9.00
   1 -13  -1    4.60    7.37
  -1  13   1   22.95   10.07
   0 -13  -1  160.14   17.29
   0  13   1  139.35   16.58
  -1 -13  -1  186.52   18.57
   1  13   1  178.44   18.67
  -2 -13  -1  164.27   18.97
  -3 -13  -1   97.66   15.02
   3  13   1   83.21   14.76
  11 -14  -1   13.45   12.54
 -11  14   1   13.63   13.99
 -11  14   1   12.31   18.39
  10 -14  -1    5.45   12.63
 -10  14   1  -24.64   12.32
 -10  14   1  -12.73   10.71
 -10  14   1   12.91   10.04
   9 -14  -1   93.58   17.89
  -9  14   1   79.16   18.65
  -9  14   1   93.89   17.51
  -9  14   1   92.56   12.67
   8 -14  -1  331.43   26.25
   8 -14  -1  307.29   27.82
  -8  14   1  334.10   18.80
  -8  14   1  302.25   26.40
  -8  14   1  321.84   21.99
   7 -14  -1  164.66   20.28
  -7  14   1  164.87   15.96
  -7  14   1  138.26   13.21
  -7  14   1  143.63   20.23
  -7  14   1  163.82   20.92
   6 -14  -1   18.51    9.92
   6 -14  -1    5.34    9.78
  -6  14   1    0.08    8.46
  -6  14   1    5.34    9.56
  -6  14   1    0.78   10.54
   5 -14  -1   61.84   13.76
  -5  14   1   54.94    9.99
  -5  14   1   30.24   11.55
  -5  14   1   44.00   12.82
   4 -14  -1   96.25   15.44
  -4  14   1   48.55   13.07
  -4  14   1   97.61   15.87
  -4  14   1   88.05   10.95
   3 -14  -1  226.05   21.70
  -3  14   1  259.60   22.51
   2 -14  -1  123.43   17.13
  -2  14   1  117.05   17.11
   1 -14  -1   10.91    9.34
  -1  14   1   10.51    9.85
   0 -14  -1   47.74   14.13
  -1 -14  -1  141.51   18.24
   1  14   1  139.90   18.28
  -9  15   1  108.40   17.67
  -8  15   1   77.71   14.72
   7 -15  -1  107.65   20.02
  -7  15   1  110.92   15.36
   6 -15  -1   21.81   13.11
  -6  15   1   53.80   15.38
  -6  15   1   18.45   13.84
   5 -15  -1   -3.59   10.82
  -5  15   1   12.98   10.87
   4 -15  -1   63.60   15.51
  -4  15   1   75.99   15.57
   3 -15  -1  224.01   27.64
  -3  15   1  217.55   21.99
   2 -15  -1  320.14   25.69
  -2  15   1  329.88   30.56
   1 -15  -1   12.29   11.38
   5 -16  -1    6.04   14.59
  -5  16   1   56.07   19.73
   4 -16  -1   49.48   15.76
  -4  16   1   47.16   15.98
  -3  16   1   62.25   16.49
  -2  16  -2   19.06   18.38
  -3  16  -2    5.70   10.32
   3 -16   2   -6.54   10.51
  -4  16  -2   40.68   11.88
   4 -16   2   39.03   13.61
  -5  16  -2   88.08   19.77
   5 -16   2   77.12   22.23
  -6  16  -2  134.95   20.38
   6 -16   2   93.60   18.20
  -7  16  -2   65.96   17.16
   7 -16   2   61.48   18.01
  -8  16  -2   -9.66   12.72
   0  15  -2   72.05   14.60
   0 -15   2   56.43   13.17
  -1  15  -2  167.41   19.22
   1 -15   2  101.45   16.01
  -2  15  -2  113.05   18.33
   2 -15   2  134.88   28.35
  -3  15  -2   83.11   16.39
   3 -15   2   48.41   13.34
  -4  15  -2   -2.45    8.60
  -4  15  -2    3.06    8.78
   4 -15   2   -0.84    9.77
  -5  15  -2  295.55   24.88
   5 -15   2  268.67   24.18
  -6  15  -2  310.19   26.33
  -6  15  -2  304.55   20.44
   6 -15   2  372.27   27.04
  -7  15  -2  114.69   19.08
  -7  15  -2  100.70   15.40
   7 -15   2   72.67   15.72
  -8  15  -2    2.22    9.68
   8 -15   2    7.01   12.53
  -9  15  -2   12.79   11.54
   2  14  -2   46.63   11.96
  -2 -14   2   30.59   10.17
   1  14  -2   -4.64    8.13
  -1 -14   2    8.13    8.42
   0  14  -2   35.07   10.79
   0 -14   2   41.07   11.44
  -1  14  -2  249.71   21.16
   1 -14   2  286.99   21.71
  -2  14  -2  407.26   26.21
   2 -14   2  462.35   27.29
  -3  14  -2   80.25   10.58
  -3  14  -2   55.56   12.10
   3 -14   2   56.16   16.64
   3 -14   2   59.20   12.37
  -4  14  -2   42.83    8.56
  -4  14  -2   22.27    9.45
  -4  14  -2   44.69   12.45
   4 -14   2   33.61   10.81
   4 -14   2   31.53   10.89
  -5  14  -2  131.36   17.80
  -5  14  -2  159.43   14.62
  -5  14  -2  167.97   18.87
   5 -14   2  158.58   18.34
   5 -14   2  202.77   32.11
  -6  14  -2  295.98   19.50
  -6  14  -2  315.43   27.84
  -6  14  -2  311.39   24.23
   6 -14   2  271.66   22.34
   6 -14   2  307.50   22.99
  -7  14  -2  161.30   16.26
  -7  14  -2  164.74   20.25
  -7  14  -2  186.60   21.13
   7 -14   2  207.00   21.10
  -8  14  -2   31.66    8.22
  -8  14  -2   59.46   15.75
  -8  14  -2   21.68    9.99
  -8  14  -2   21.93   11.82
   8 -14   2   15.69   10.57
   8 -14   2   31.75   11.92
  -9  14  -2    0.99    8.12
  -9  14  -2   -6.60   10.82
   9 -14   2    4.39   12.62
   9 -14   2  -15.45   10.42
 -10  14  -2  134.95   17.23
 -10  14  -2  128.76   18.02
 -10  14  -2  154.15   21.61
  10 -14   2  138.71   20.17
  11 -14   2  127.75   21.73
  12 -14   2  144.63   21.26
   4  13  -2   78.34   12.99
  -4 -13   2   65.28   11.54
   3  13  -2  206.74   18.42
  -3 -13   2  224.20   18.20
   2  13  -2  252.27   19.59
  -2 -13   2  260.13   19.68
   1  13  -2   72.51   12.63
  -1 -13   2   89.32   13.94
   0  13  -2   71.08   12.47
   0  13  -2  104.77   14.78
   0  13  -2   65.12   12.78
   0 -13   2  103.24   14.14
   0 -13   2   75.65   12.25
   0 -13   2   98.37   12.80
  -1  13  -2  152.96   16.04
  -1  13  -2  194.58   17.65
  -1  13  -2  149.66   16.77
   1 -13   2  160.40   15.15
   1 -13   2  217.40   17.88
   1 -13   2  179.55   16.51
  -2  13  -2  265.84   20.69
  -2  13  -2  253.79   20.13
  -2  13  -2  226.16   18.69
   2 -13   2  263.41   19.80
   2 -13   2  256.50   18.77
   2 -13   2  253.89   12.42
   2 -13   2  254.51   19.05
  -3  13  -2  195.61   18.28
  -3  13  -2  206.90   17.96
  -3  13  -2  199.64   19.18
  -3  13  -2  207.42   13.75
   3 -13   2  198.03   12.84
   3 -13   2  234.58   18.58
   3 -13   2  251.59   19.64
   3 -13   2  221.80   17.85
  -4  13  -2    3.94    8.41
  -4  13  -2   18.94    8.55
  -4  13  -2    5.96    9.22
  -4  13  -2   -5.00    5.47
   4 -13   2    6.34    9.33
   4 -13   2    2.73    7.11
   4 -13   2   12.68    7.35
  -5  13  -2   25.03    9.88
  -5  13  -2   17.15    8.50
  -5  13  -2    5.69    6.29
   5 -13   2   -7.05    6.21
   5 -13   2   24.32    8.78
   5 -13   2   12.74    7.15
  -6  13  -2  285.03   21.37
  -6  13  -2  281.13   21.73
  -6  13  -2  324.46   23.52
   6 -13   2  301.86   22.42
   6 -13   2  355.31   23.28
  -7  13  -2  536.93   29.99
  -7  13  -2  537.39   30.15
  -7  13  -2  531.05   25.46
   7 -13   2  541.74   29.43
   7 -13   2  523.32   28.78
  -8  13  -2  296.11   20.47
  -8  13  -2  304.57   23.94
  -8  13  -2  285.62   22.69
  -8  13  -2  308.25   15.63
   8 -13   2  280.63   22.62
   8 -13   2  282.21   22.50
  -9  13  -2   18.87    9.96
  -9  13  -2   19.65    9.88
  -9  13  -2    7.76    9.36
  -9  13  -2   19.10    7.46
   9 -13   2    4.93    9.43
   9 -13   2   37.98   11.13
 -10  13  -2  115.02   13.62
 -10  13  -2  130.26   19.38
 -10  13  -2  122.14   18.03
  10 -13   2   99.92   17.07
 -11  13  -2   59.69   11.27
 -11  13  -2   70.06   15.52
 -11  13  -2   40.68   14.83
  11 -13   2   46.47   13.80
 -12  13  -2   90.93   14.59
 -12  13  -2   59.14   16.74
  12 -13   2   79.77   16.74
 -13  13  -2   74.87   16.27
   5  12  -2   -5.12    5.49
  -5 -12   2  -11.42    5.45
   4  12  -2  188.56   16.13
  -4 -12   2  147.88   14.45
  -4 -12   2  157.92   15.56
   3  12  -2  277.37   19.29
   3  12  -2  331.83   21.06
   3  12  -2  352.10   20.77
  -3 -12   2  352.84   19.68
  -3 -12   2  292.46   23.59
  -3 -12   2  357.09   20.99
   2  12  -2  220.54   17.08
  -2 -12   2  192.47   15.66
  -2 -12   2  215.42   15.37
  -2 -12   2  219.47   17.06
   1  12  -2   64.84   11.41
   1  12  -2   25.75    8.33
   1  12  -2   14.86    8.10
  -1 -12   2   42.44    8.91
  -1 -12   2   69.15   10.67
  -1 -12   2   49.97   10.27
   0  12  -2    5.14    6.01
   0  12  -2    0.46    5.58
   0  12  -2    3.87    6.36
   0 -12   2    5.83    6.27
   0 -12   2    0.86    5.96
   0 -12   2   -6.12    5.41
  -1  12  -2   83.24   19.78
  -1  12  -2   76.92   12.53
   1 -12   2   67.02   11.75
   1 -12   2   87.60   11.82
   1 -12   2   76.69   16.24
  -2  12  -2  518.82   26.16
  -2  12  -2  598.93   27.86
  -2  12  -2  602.67   26.81
  -2  12  -2  585.26   22.35
   2 -12   2  617.67   26.78
   2 -12   2  641.49   30.03
   2 -12   2  587.06   18.87
   2 -12   2  592.64   26.63
  -3  12  -2  444.68   23.58
  -3  12  -2  477.74   19.36
  -3  12  -2  478.06   24.68
  -3  12  -2  477.15   25.08
   3 -12   2  474.88   22.81
   3 -12   2  443.36   23.49
   3 -12   2  441.07   23.22
   3 -12   2  455.28   24.40
  -4  12  -2   33.83    9.18
  -4  12  -2   35.25    9.64
  -4  12  -2   40.52    7.76
  -4  12  -2   45.11   10.48
   4 -12   2   54.92   10.61
   4 -12   2   26.30    8.66
   4 -12   2   46.93   10.36
   4 -12   2   28.31    7.12
  -5  12  -2   86.96   13.95
  -5  12  -2   86.73   11.04
  -5  12  -2  111.83   14.43
   5 -12   2   74.53   12.39
   5 -12   2   94.29   12.78
   5 -12   2   78.31   12.40
  -6  12  -2  189.92   15.00
  -6  12  -2  185.17   16.88
  -6  12  -2  159.29   16.93
  -6  12  -2  202.61   11.88
   6 -12   2  160.99   16.22
   6 -12   2  187.30   17.17
  -7  12  -2  347.53   17.41
  -7  12  -2  325.76   15.03
  -7  12  -2  326.82   22.96
  -7  12  -2  358.70   23.10
  -7  12  -2  374.64   20.68
   7 -12   2  378.03   23.08
   7 -12   2  367.42   23.27
  -8  12  -2  370.66   17.33
  -8  12  -2  399.42   22.49
  -8  12  -2  386.43   24.59
  -8  12  -2  372.59   24.47
   8 -12   2  357.14   23.85
   8 -12   2  388.53   24.37
  -9  12  -2  107.66   14.30
  -9  12  -2  106.25   20.66
  -9  12  -2  115.18   11.80
  -9  12  -2  123.72   17.01
   9 -12   2   83.54   14.55
   9 -12   2  117.57   18.55
 -10  12  -2    4.83    9.55
 -10  12  -2    4.18    7.07
 -10  12  -2   -5.99    8.45
 -10  12  -2   12.23    9.08
  10 -12   2    4.27    9.16
  10 -12   2   14.45    9.03
 -11  12  -2  187.77   19.42
 -11  12  -2  181.36   16.36
 -11  12  -2  180.05   20.70
  11 -12   2  198.12   20.64
 -12  12  -2  132.38   16.06
  12 -12   2  110.85   19.04
 -13  12  -2   52.17   13.32
  13 -12   2   57.42   15.83
   7  11  -2  279.52   17.79
  -7 -11   2  305.17   17.20
  -7 -11   2  268.87   17.84
  -7 -11   2  302.52   17.95
   6  11  -2  120.45   13.15
  -6 -11   2  117.56   12.93
  -6 -11   2  102.99   12.63
   5  11  -2   14.25    6.50
   5  11  -2   13.38    7.33
  -5 -11   2   15.77    7.01
  -5 -11   2    7.22    6.60
   4  11  -2   51.15    9.52
   4  11  -2   58.23    9.83
   4  11  -2   40.83    9.02
  -4 -11   2   49.41    8.82
  -4 -11   2   56.96   10.01
   3  11  -2  115.03   12.50
   3  11  -2  127.70   12.77
   3  11  -2  101.09   11.59
  -3 -11   2  103.56   11.43
  -3 -11   2  134.47   11.89
  -3 -11   2  112.03   12.20
   2  11  -2  258.26   16.05
   2  11  -2  300.81   18.18
  -2 -11   2  291.41   16.03
  -2 -11   2  284.28   17.65
  -2 -11   2  273.72   19.92
   1  11  -2  225.44   15.68
   1  11  -2  242.55   16.39
   1  11  -2  204.93   14.71
  -1 -11   2  219.12   14.49
  -1 -11   2  208.56   15.77
  -1 -11   2  224.63   15.49
   0  11  -2   37.01    8.66
   0  11  -2   26.19    7.01
   0 -11   2   32.20    7.59
   0 -11   2   18.57    6.98
   0 -11   2   20.83    6.67
  -1  11  -2   30.86    8.35
  -1  11  -2   37.69    8.49
  -1  11  -2   37.45    6.44
  -1  11  -2   34.45    8.16
   1 -11   2   27.79    7.37
   1 -11   2   46.56    9.15
   1 -11   2   42.72    5.59
   1 -11   2   30.86    7.91
  -2  11  -2  561.64   24.92
  -2  11  -2  561.17   25.42
  -2  11  -2  557.39   24.54
   2 -11   2  515.04   24.47
   2 -11   2  530.66   23.82
   2 -11   2  547.89   17.90
  -3  11  -2  821.30   31.53
  -3  11  -2  790.75   25.20
  -3  11  -2  798.30   30.37
  -3  11  -2  809.21   30.78
   3 -11   2  809.57   31.20
   3 -11   2  787.50   29.87
   3 -11   2  801.25   24.02
   3 -11   2  767.01   29.81
  -4  11  -2  177.41   15.29
  -4  11  -2  166.63   14.98
  -4  11  -2  188.87   12.87
  -4  11  -2  185.25   15.61
   4 -11   2  178.04   14.71
   4 -11   2  160.66   11.54
   4 -11   2  182.84   14.97
   4 -11   2  184.41   15.55
  -5  11  -2   12.00    3.89
  -5  11  -2    4.87    6.29
  -5  11  -2    3.49    5.03
  -5  11  -2    8.04    4.31
  -5  11  -2   16.45    7.04
  -5  11  -2    6.65    7.12
   5 -11   2   -1.01    5.66
   5 -11   2    5.92    5.99
   5 -11   2    2.44    5.62
  -6  11  -2   82.19   12.86
  -6  11  -2  111.34   13.55
  -6  11  -2  115.79   18.02
  -6  11  -2  103.51    8.63
  -6  11  -2   87.65   12.83
  -6  11  -2   99.38    9.14
  -6  11  -2  108.37   11.59
   6 -11   2  100.67   12.86
   6 -11   2  116.90   13.35
   6 -11   2  128.67   13.32
  -7  11  -2  224.42   17.80
  -7  11  -2  286.63   19.69
  -7  11  -2  246.63   21.78
  -7  11  -2  228.42   13.56
  -7  11  -2  274.32   13.98
  -7  11  -2  246.70   18.91
   7 -11   2  271.20   19.09
   7 -11   2  261.26   19.09
  -8  11  -2  498.32   24.44
  -8  11  -2  524.67   26.56
  -8  11  -2  527.65   27.05
  -8  11  -2  508.13   20.40
  -8  11  -2  544.76   31.27
   8 -11   2  448.05   25.33
   8 -11   2  503.08   26.61
   8 -11   2  511.30   26.24
  -9  11  -2  120.57   16.08
  -9  11  -2  121.96   15.18
  -9  11  -2  132.07   14.55
  -9  11  -2  137.89   12.14
  -9  11  -2  137.06   15.97
   9 -11   2   96.71   15.81
   9 -11   2  142.87   15.21
   9 -11   2  136.65   15.82
 -10  11  -2   -8.29    5.77
 -10  11  -2    0.60    7.09
 -10  11  -2    3.49    7.56
 -10  11  -2   -4.84    7.68
  10 -11   2   13.47    7.90
  10 -11   2    2.63    6.62
 -11  11  -2  146.45   14.66
 -11  11  -2  204.54   19.67
  11 -11   2  155.74   17.21
 -12  11  -2  213.78   20.84
 -12  11  -2  160.79   16.76
 -12  11  -2  167.74   18.63
  12 -11   2  187.94   19.49
 -13  11  -2  103.61   16.14
 -13  11  -2   82.89   14.28
  13 -11   2   86.76   15.93
  -9 -10   2    2.44    7.13
   8  10  -2   65.03   11.75
   8  10  -2   72.63   10.53
  -8 -10   2   55.30   10.05
   7  10  -2  320.68   19.05
  -7 -10   2  365.75   22.92
  -7 -10   2  302.98   16.57
  -7 -10   2  308.97   17.23
   6  10  -2  195.28   14.28
   6  10  -2  221.43   15.22
  -6 -10   2  214.47   12.39
  -6 -10   2  200.87   12.69
  -6 -10   2  196.59   14.23
   5  10  -2  127.83   11.91
   5  10  -2  108.87   11.74
  -5 -10   2  120.56   11.67
  -5 -10   2  121.18   11.76
   4  10  -2   12.33    5.27
   4  10  -2    1.06    4.60
   4  10  -2    6.61    5.09
  -4 -10   2    5.91    5.34
  -4 -10   2   -3.50    4.22
   3  10  -2  494.77   21.91
   3  10  -2  486.82   21.28
   3  10  -2  505.27   20.12
  -3 -10   2  506.08   18.93
  -3 -10   2  483.65   20.67
  -3 -10   2  544.86   22.51
   2  10  -2  726.84   30.61
  -2 -10   2  690.81   23.84
  -2 -10   2  676.90   31.84
   1  10  -2  199.77   13.75
   1  10  -2  205.78   14.43
  -1 -10   2  194.44   13.16
  -1 -10   2  192.34   12.67
  -1 -10   2  192.32   13.97
   0  10  -2   71.96    9.45
   0  10  -2   44.66    8.58
   0 -10   2   51.42    8.88
   0 -10   2   49.52    9.06
  -1  10  -2   -0.23    4.41
  -1  10  -2    1.52    3.46
  -1  10  -2    2.91    4.88
  -1  10  -2    5.12    4.74
   1 -10   2    6.92    5.53
   1 -10   2    4.33    3.17
   1 -10   2   10.19    4.96
  -2  10  -2  221.90   11.61
  -2  10  -2  203.23   14.10
  -2  10  -2  217.86   14.94
  -2  10  -2  169.06   21.94
   2 -10   2  209.69   14.09
   2 -10   2  212.39   14.27
   2 -10   2  217.98   15.13
   2 -10   2  209.23   10.58
  -3  10  -2  901.48   31.95
  -3  10  -2  980.26   33.03
  -3  10  -2 1062.92   34.41
  -3  10  -2  984.44   32.82
  -3  10  -2 1010.82   28.28
   3 -10   2 1029.49   33.37
   3 -10   2 1075.31   34.39
   3 -10   2 1007.04   27.26
   3 -10   2  956.02   32.12
  -4  10  -2 1106.67   31.54
  -4  10  -2 1152.46   35.74
  -4  10  -2 1114.83   35.93
  -4  10  -2 1147.15   36.37
  -4  10  -2 1117.98   36.48
   4 -10   2 1075.68   35.10
   4 -10   2 1146.30   31.05
   4 -10   2 1139.31   36.62
   4 -10   2 1141.35   36.22
   4 -10   2 1063.92   34.74
  -5  10  -2  181.74   12.72
  -5  10  -2  195.78   10.22
  -5  10  -2  189.38    9.64
  -5  10  -2  187.78   15.09
  -5  10  -2  224.73   15.95
  -5  10  -2  188.91   14.14
  -5  10  -2  193.02   15.02
   5 -10   2  199.33   14.94
   5 -10   2  185.28   14.84
   5 -10   2  200.07   15.03
   5 -10   2  206.83   14.72
   5 -10   2  190.00   12.37
  -6  10  -2  304.81   18.65
  -6  10  -2  285.42   26.11
  -6  10  -2  268.19   22.31
  -6  10  -2  280.05   18.15
  -6  10  -2  274.29   16.35
  -6  10  -2  267.66   12.89
  -6  10  -2  269.21   12.73
   6 -10   2  277.23   17.96
   6 -10   2  264.41   17.55
   6 -10   2  268.97   17.62
   6 -10   2  274.70   17.13
  -7  10  -2  352.76   20.50
  -7  10  -2  319.95   15.58
  -7  10  -2  336.78   15.67
  -7  10  -2  336.96   20.34
  -7  10  -2  414.14   20.38
  -7  10  -2  355.38   20.76
   7 -10   2  348.47   20.45
   7 -10   2  365.56   20.96
  -8  10  -2  211.88   16.96
  -8  10  -2  185.51   15.92
  -8  10  -2  201.16   16.92
  -8  10  -2  197.69   13.19
  -8  10  -2  200.52   15.59
   8 -10   2  184.74   16.31
   8 -10   2  194.62   16.54
   8 -10   2  206.17   16.66
  -9  10  -2  231.38   18.22
  -9  10  -2  247.85   18.94
  -9  10  -2  238.54   15.12
  -9  10  -2  261.53   18.95
  -9  10  -2  245.42   17.83
   9 -10   2  206.95   16.93
   9 -10   2  221.10   18.27
   9 -10   2  195.88   17.78
 -10  10  -2   45.99   10.90
 -10  10  -2   52.29    9.37
 -10  10  -2   41.38   10.82
 -10  10  -2   43.45   10.41
 -10  10  -2   50.35   10.74
  10 -10   2   33.78    9.95
  10 -10   2   45.17   10.26
  10 -10   2   38.56   11.17
 -11  10  -2   31.98    8.70
 -11  10  -2   29.69    9.79
 -11  10  -2   24.85    9.82
 -11  10  -2   36.95   10.25
  11 -10   2    3.26    7.30
  11 -10   2   23.32    9.51
 -12  10  -2  281.78   22.70
 -12  10  -2  312.92   23.23
 -12  10  -2  281.77   20.07
  12 -10   2  306.84   22.68
 -13  10  -2  353.61   25.58
 -13  10  -2  332.51   28.42
  13 -10   2  360.91   25.15
 -11  -9   2   95.46   14.06
 -10  -9   2   29.17    9.73
   9   9  -2    7.03    5.73
  -9  -9   2   16.42    7.88
   8   9  -2   12.31    7.05
   8   9  -2    7.93    5.19
  -8  -9   2   11.73    6.27
   7   9  -2  267.22   15.25
   7   9  -2  282.59   17.14
  -7  -9   2  262.52   14.62
  -7  -9   2  229.10   14.56
  -7  -9   2  264.30   14.98
   6   9  -2  480.41   20.19
   6   9  -2  486.30   20.55
  -6  -9   2  500.99   20.17
  -6  -9   2  479.84   18.08
  -6  -9   2  497.32   19.95
  -6  -9   2  469.09   18.17
   5   9  -2  136.88   11.10
   5   9  -2  147.20   11.58
  -5  -9   2  122.27    9.50
  -5  -9   2  131.27   10.99
  -5  -9   2  126.27    8.75
  -5  -9   2  124.06   10.53
   4   9  -2   43.56    7.62
   4   9  -2   50.20    8.43
  -4  -9   2   52.64    8.21
  -4  -9   2   57.27    6.59
  -4  -9   2   49.23    8.04
  -4  -9   2   44.54    5.82
   3   9  -2   62.86    9.12
   3   9  -2   63.56    8.34
  -3  -9   2   63.34    7.27
  -3  -9   2   81.62    8.65
  -3  -9   2   56.63    8.62
   2   9  -2  418.75   18.39
   2   9  -2  420.24   18.72
  -2  -9   2  396.84   19.49
  -2  -9   2  427.22   18.67
   1   9  -2  715.03   25.47
   1   9  -2  771.97   26.26
  -1  -9   2  748.25   24.92
  -1  -9   2  755.67   25.85
   0   9  -2  544.86   21.66
   0   9  -2  520.83   20.92
   0   9  -2  515.24   15.89
   0  -9   2  552.72   21.85
   0  -9   2  502.84   20.18
  -1   9  -2    5.57    4.25
  -1   9  -2    2.27    3.87
  -1   9  -2   14.01    4.66
  -1   9  -2    5.57    3.57
   1  -9   2    4.27    3.07
   1  -9   2    4.65    3.75
   1  -9   2    3.41    4.51
   1  -9   2    5.11    3.89
  -2   9  -2  173.35   12.40
  -2   9  -2  193.39   13.25
  -2   9  -2  171.65   12.41
  -2   9  -2  201.90   10.71
  -2   9  -2  181.47   12.66
   2  -9   2  176.95   12.32
   2  -9   2  191.94   12.62
   2  -9   2  199.71   13.48
   2  -9   2  184.19    9.82
  -3   9  -2  743.68   22.80
  -3   9  -2  733.10   26.32
  -3   9  -2  753.53   26.65
  -3   9  -2  730.18   26.72
   3  -9   2  764.38   26.53
   3  -9   2  692.62   25.35
   3  -9   2  733.99   26.13
   3  -9   2  709.93   21.81
   3  -9   2  777.26   27.15
  -4   9  -2  871.61   30.24
  -4   9  -2  909.94   30.21
  -4   9  -2  934.90   22.25
  -4   9  -2  846.03   28.92
  -4   9  -2  940.69   27.43
  -4   9  -2  899.78   21.46
  -4   9  -2  868.61   29.84
   4  -9   2  882.77   30.02
   4  -9   2  880.46   29.96
   4  -9   2  901.97   30.40
   4  -9   2  903.51   29.79
   4  -9   2  868.29   25.91
  -5   9  -2  232.17   14.93
  -5   9  -2  220.95   13.41
  -5   9  -2  232.28   15.44
  -5   9  -2  234.60   10.70
  -5   9  -2  250.86   15.66
  -5   9  -2  210.92   10.43
  -5   9  -2  219.90   14.90
   5  -9   2  222.21   12.83
   5  -9   2  228.61   14.88
   5  -9   2  233.38   15.30
   5  -9   2  232.28   14.81
   5  -9   2  227.14   15.21
  -6   9  -2    2.71    4.98
  -6   9  -2    4.54    4.81
  -6   9  -2    2.14    4.57
  -6   9  -2    0.53    3.34
  -6   9  -2    3.54    5.49
  -6   9  -2    4.33    4.46
  -6   9  -2    0.38    3.77
   6  -9   2   -2.82    4.65
   6  -9   2    0.54    5.51
   6  -9   2    7.65    5.23
   6  -9   2    1.75    4.66
  -7   9  -2  510.05   22.50
  -7   9  -2  517.36   23.78
  -7   9  -2  509.47   23.64
  -7   9  -2  499.70   23.22
  -7   9  -2  533.23   19.57
  -7   9  -2  496.67   21.54
   7  -9   2  455.98   22.33
   7  -9   2  532.68   24.12
   7  -9   2  480.71   22.39
   7  -9   2  510.78   23.29
  -8   9  -2  426.11   18.78
  -8   9  -2  456.52   22.41
  -8   9  -2  417.97   21.76
  -8   9  -2  494.05   23.40
  -8   9  -2  454.33   23.05
   8  -9   2  427.72   22.50
   8  -9   2  417.28   22.10
   8  -9   2  446.75   22.13
  -9   9  -2  518.76   25.11
  -9   9  -2  492.85   24.47
  -9   9  -2  439.60   23.33
  -9   9  -2  547.18   25.47
  -9   9  -2  494.71   21.49
   9  -9   2  463.89   24.29
   9  -9   2  529.53   24.66
   9  -9   2  519.03   25.64
 -10   9  -2   72.63   11.65
 -10   9  -2   48.31   10.56
 -10   9  -2   68.08   11.73
 -10   9  -2   42.00    9.58
  10  -9   2   46.18    9.44
  10  -9   2   67.82   12.40
  10  -9   2   72.24   14.13
 -11   9  -2   59.83   12.37
 -11   9  -2   57.21   12.05
 -11   9  -2   51.13    9.70
 -11   9  -2   72.35   12.20
 -11   9  -2   53.81   10.78
  11  -9   2   63.14   13.26
  11  -9   2   44.48   10.36
  11  -9   2   52.93   11.82
 -12   9  -2  199.37   24.14
 -12   9  -2  210.21   17.81
 -12   9  -2  214.77   19.26
  12  -9   2  189.09   18.37
 -13   9  -2  170.94   28.41
 -13   9  -2  189.23   19.44
 -13   9  -2  162.40   21.22
 -14   9  -2  133.00   18.92
 -12  -8   2    7.63    9.59
 -11  -8   2  134.37   15.51
 -10  -8   2  221.09   16.90
   9   8  -2  130.09   12.77
   8   8  -2   26.25    6.13
   8   8  -2   21.80    6.30
  -8  -8   2   19.07    6.44
   7   8  -2  266.90   13.96
  -7  -8   2  250.29   13.91
  -7  -8   2  251.15   13.95
   6   8  -2  130.26   10.42
   6   8  -2  128.85   10.17
  -6  -8   2  110.73    9.10
  -6  -8   2  119.71    9.80
  -6  -8   2  124.69    9.60
  -6  -8   2  131.25   10.15
   5   8  -2  159.55   17.09
   5   8  -2  148.38   10.76
  -5  -8   2  155.10   17.14
  -5  -8   2  150.71    9.31
  -5  -8   2  165.83   10.81
  -5  -8   2  160.81    9.63
   4   8  -2  386.36   16.28
   4   8  -2  375.46   16.20
  -4  -8   2  341.67   15.06
  -4  -8   2  365.66   13.36
  -4  -8   2  356.23   12.80
  -4  -8   2  368.37   15.93
   3   8  -2    3.04    3.70
   3   8  -2    0.38    3.52
  -3  -8   2    0.47    3.05
  -3  -8   2    4.05    3.64
  -3  -8   2    4.29    3.65
  -3  -8   2    2.68    3.31
   2   8  -2  693.84   22.93
   2   8  -2  634.30   25.46
  -2  -8   2  704.81   23.00
  -2  -8   2  698.98   22.21
   1   8  -2 1283.23   34.20
   1   8  -2 1297.47   32.51
  -1  -8   2 1290.68   32.38
  -1  -8   2 1325.81   33.63
  -1  -8   2 1276.32   33.97
   0   8  -2  814.15   25.44
   0   8  -2  805.33   25.06
   0   8  -2  769.97   23.59
   0   8  -2  740.35   19.63
   0  -8   2  749.50   18.46
   0  -8   2  777.18   24.87
   0  -8   2  774.51   23.64
   0  -8   2  732.83   23.81
  -1   8  -2   13.16    3.82
  -1   8  -2    9.70    4.13
  -1   8  -2    4.67    3.82
  -1   8  -2   10.48    4.10
   1  -8   2    4.01    3.85
   1  -8   2   10.41    4.23
   1  -8   2    4.31    2.78
  -2   8  -2   52.90    7.14
  -2   8  -2   58.93    6.26
  -2   8  -2   63.49    7.90
  -2   8  -2   56.85    7.29
  -2   8  -2   52.90    7.00
   2  -8   2   57.31    7.33
   2  -8   2   57.94    7.66
   2  -8   2   61.43    6.02
   2  -8   2   53.36    7.16
  -3   8  -2   78.22    8.53
  -3   8  -2   84.52    5.10
  -3   8  -2   76.62    8.55
  -3   8  -2   79.09    8.43
  -3   8  -2   74.44    5.07
  -3   8  -2   79.97    8.38
  -3   8  -2   75.46    7.28
   3  -8   2   77.65    8.61
   3  -8   2   83.58    8.47
   3  -8   2   78.49    7.01
   3  -8   2   98.05   10.43
  -4   8  -2  752.06   23.53
  -4   8  -2  748.71   19.24
  -4   8  -2  768.68   19.20
  -4   8  -2  722.07   25.20
  -4   8  -2  711.93   25.02
  -4   8  -2  751.12   26.08
  -4   8  -2  744.50   25.78
   4  -8   2  740.97   22.77
   4  -8   2  771.99   26.36
   4  -8   2  774.54   26.13
   4  -8   2  736.85   25.18
   4  -8   2  737.08   25.46
  -5   8  -2  540.01   16.92
  -5   8  -2  550.36   22.28
  -5   8  -2  535.96   21.74
  -5   8  -2  536.38   21.80
  -5   8  -2  554.22   20.73
  -5   8  -2  554.84   17.07
  -5   8  -2  561.14   22.49
   5  -8   2  564.27   22.24
   5  -8   2  575.90   22.73
   5  -8   2  540.91   21.72
   5  -8   2  551.33   22.24
   5  -8   2  554.47   20.18
  -6   8  -2   35.30    7.13
  -6   8  -2   44.97    8.00
  -6   8  -2   32.55    7.51
  -6   8  -2   40.23    6.08
  -6   8  -2   36.41    5.72
  -6   8  -2   33.51    7.54
  -6   8  -2   49.59    8.32
   6  -8   2   42.38    7.79
   6  -8   2   38.94    8.03
   6  -8   2   45.72    8.08
   6  -8   2   36.30    7.98
   6  -8   2   28.82    6.48
  -7   8  -2  280.00   16.61
  -7   8  -2  254.49   15.74
  -7   8  -2  304.17   14.50
  -7   8  -2  277.37   16.76
  -7   8  -2  283.96   16.70
  -7   8  -2  266.59   16.24
   7  -8   2  275.05   16.62
   7  -8   2  306.09   16.99
   7  -8   2  254.95   15.85
   7  -8   2  276.31   16.04
  -8   8  -2 1189.29   37.25
  -8   8  -2 1180.72   37.07
  -8   8  -2 1193.69   33.43
  -8   8  -2 1239.79   37.92
  -8   8  -2 1107.36   36.30
  -8   8  -2 1126.66   33.23
   8  -8   2 1206.23   37.89
   8  -8   2 1132.38   36.71
   8  -8   2 1184.46   36.55
  -9   8  -2  339.41   24.05
  -9   8  -2  343.75   19.72
  -9   8  -2  319.87   19.04
  -9   8  -2  364.09   20.48
  -9   8  -2  337.10   17.76
   9  -8   2  359.17   20.27
   9  -8   2  310.72   18.98
   9  -8   2  340.88   18.94
 -10   8  -2   64.92   11.74
 -10   8  -2   66.53   11.81
 -10   8  -2   57.30   10.52
  10  -8   2   61.05   14.02
  10  -8   2   49.19    9.51
  10  -8   2   62.79   10.70
 -11   8  -2    7.68    6.97
 -11   8  -2    4.28    6.89
 -11   8  -2   12.41    6.43
 -11   8  -2   14.79    7.25
 -11   8  -2    5.81    6.77
  11  -8   2   15.84   14.03
  11  -8   2    6.63    6.81
 -12   8  -2   51.59   12.30
 -12   8  -2   60.89   11.40
 -12   8  -2   58.98   12.05
  12  -8   2   62.37   12.07
  12  -8   2   36.53   17.10
 -13   8  -2  220.64   23.14
 -13   8  -2  190.82   19.05
 -13   8  -2  198.66   17.90
  13  -8   2  170.02   17.63
 -14   8  -2  331.01   23.60
  14  -8   2  312.26   23.40
 -12  -7   2   28.01   10.86
 -11  -7   2  145.85   14.72
 -10  -7   2  179.63   15.02
  -9  -7   2   55.22    9.42
  -8  -7   2   19.66    6.31
   7   7  -2   50.33    7.70
   7   7  -2   55.08    7.40
  -7  -7   2   55.29    8.34
  -7  -7   2   57.39    8.42
   6   7  -2  892.97   25.28
   6   7  -2  925.85   25.92
  -6  -7   2  909.97   26.03
  -6  -7   2  867.48   24.45
  -6  -7   2  859.97   25.25
   5   7  -2  566.93   18.93
   5   7  -2  562.70   18.87
  -5  -7   2  557.98   18.25
  -5  -7   2  572.31   18.63
  -5  -7   2  526.57   17.54
  -5  -7   2  551.29   17.92
   4   7  -2  236.46   11.74
   4   7  -2  264.69   12.38
  -4  -7   2  258.56   11.86
  -4  -7   2  227.47   10.09
  -4  -7   2  242.14   11.87
  -4  -7   2  250.03   10.50
   3   7  -2   43.09    6.24
   3   7  -2   40.84    5.48
   3   7  -2   44.62    6.52
  -3  -7   2   41.54    6.19
  -3  -7   2   41.66    4.44
  -3  -7   2   33.61    5.19
  -3  -7   2   41.12    6.07
  -3  -7   2   42.22    5.03
   2   7  -2  515.27   18.05
   2   7  -2  517.12   18.00
   2   7  -2  539.52   17.03
  -2  -7   2  514.56   18.01
  -2  -7   2  561.99   18.11
  -2  -7   2  505.97   16.61
   1   7  -2  936.41   25.29
   1   7  -2  942.88   21.68
   1   7  -2 1033.42   27.22
  -1  -7   2  970.34   28.44
  -1  -7   2  926.32   27.53
  -1  -7   2  966.07   26.52
   0   7  -2  992.13   26.21
   0   7  -2 1027.89   27.75
   0   7  -2  954.94   22.66
   0   7  -2  988.03   27.08
   0  -7   2  964.50   21.60
   0  -7   2  933.08   25.71
   0  -7   2 1001.58   27.25
   0  -7   2  985.58   26.60
  -1   7  -2  732.25   23.13
  -1   7  -2  707.98   21.74
  -1   7  -2  696.92   18.69
  -1   7  -2  714.17   22.32
   1  -7   2  719.71   21.93
   1  -7   2  682.06   21.73
   1  -7   2  712.68   18.28
   1  -7   2  686.03   22.57
  -2   7  -2    1.10    2.76
  -2   7  -2    2.71    2.79
  -2   7  -2    3.19    2.71
  -2   7  -2    1.40    2.79
  -2   7  -2   -0.92    2.41
   2  -7   2    5.75    3.11
   2  -7   2    4.84    3.13
   2  -7   2   -3.71    2.44
   2  -7   2    1.19    2.36
  -3   7  -2  810.31   18.54
  -3   7  -2  844.21   23.24
  -3   7  -2  836.76   18.89
  -3   7  -2  813.76   25.29
  -3   7  -2  847.31   25.30
  -3   7  -2  807.76   25.47
   3  -7   2  830.46   25.63
   3  -7   2  789.99   24.94
   3  -7   2  797.46   22.29
   3  -7   2  825.29   25.23
   3  -7   2  857.34   25.64
  -4   7  -2 1613.69   37.86
  -4   7  -2 1567.95   39.81
  -4   7  -2 1626.82   40.29
  -4   7  -2 1600.23   33.11
  -4   7  -2 1562.47   39.56
  -4   7  -2 1636.65   39.92
  -4   7  -2 1583.94   33.16
   4  -7   2 1634.78   37.41
   4  -7   2 1602.49   40.10
   4  -7   2 1572.74   39.19
   4  -7   2 1623.55   40.02
   4  -7   2 1581.89   39.96
  -5   7  -2  632.09   22.85
  -5   7  -2  610.09   22.31
  -5   7  -2  622.46   18.34
  -5   7  -2  652.80   23.10
  -5   7  -2  619.00   22.34
  -5   7  -2  625.59   21.59
  -5   7  -2  622.30   18.33
   5  -7   2  642.95   22.78
   5  -7   2  608.35   22.33
   5  -7   2  637.72   22.90
   5  -7   2  590.38   21.85
   5  -7   2  629.42   21.09
  -6   7  -2   17.58    5.53
  -6   7  -2   12.52    5.05
  -6   7  -2    5.01    4.39
  -6   7  -2   13.07    4.64
  -6   7  -2   14.92    5.10
  -6   7  -2    9.40    3.96
  -6   7  -2   18.48    4.21
   6  -7   2   12.65    4.90
   6  -7   2   15.33    5.03
   6  -7   2    2.17    3.76
   6  -7   2    8.31    4.59
   6  -7   2   20.72    5.69
  -7   7  -2   93.17    9.76
  -7   7  -2   99.01    9.76
  -7   7  -2   96.80   10.08
  -7   7  -2   97.17   10.32
  -7   7  -2  115.67   10.85
  -7   7  -2  112.63    9.29
   7  -7   2  105.35   10.17
   7  -7   2   83.23    9.37
   7  -7   2   98.82   10.08
   7  -7   2   81.75    9.68
  -8   7  -2  449.55   20.77
  -8   7  -2  459.98   20.77
  -8   7  -2  456.17   21.01
  -8   7  -2  459.13   19.27
  -8   7  -2  405.04   18.36
  -8   7  -2  459.45   21.31
   8  -7   2  472.68   21.51
   8  -7   2  435.50   20.81
   8  -7   2  447.60   20.14
  -9   7  -2  559.37   22.56
  -9   7  -2  536.34   23.68
  -9   7  -2  516.13   24.23
  -9   7  -2  577.83   24.56
   9  -7   2  548.49   23.06
   9  -7   2  552.01   24.49
   9  -7   2  571.66   24.70
 -10   7  -2  511.52   23.02
 -10   7  -2  506.20   23.28
 -10   7  -2  523.55   24.09
 -10   7  -2  492.95   23.95
 -10   7  -2  520.89   25.08
  10  -7   2  490.10   23.92
  10  -7   2  503.67   23.93
 -11   7  -2   55.73   11.91
 -11   7  -2   49.78    9.90
 -11   7  -2   63.15   10.79
 -11   7  -2   68.28   11.17
 -11   7  -2   70.76   11.25
  11  -7   2   66.44   11.47
  11  -7   2   68.13   10.68
  11  -7   2   71.28   11.42
 -12   7  -2   60.53   11.60
 -12   7  -2   67.99   13.60
 -12   7  -2   75.05   11.50
 -12   7  -2   61.29   11.36
 -12   7  -2   79.77   12.57
  12  -7   2   78.51   12.41
  12  -7   2   63.89   12.45
  12  -7   2   61.67   11.00
 -13   7  -2  227.66   35.92
 -13   7  -2  285.28   20.97
 -13   7  -2  268.87   20.22
  13  -7   2  321.68   21.88
 -14   7  -2  152.67   17.16
 -14   7  -2  143.45   21.22
 -14   7  -2  194.65   18.76
  14  -7   2  164.24   17.60
 -13  -6   2    9.05    9.86
 -12  -6   2   -3.11    6.50
 -11  -6   2   38.36    9.37
 -11  -6   2   35.60    7.21
 -10  -6   2  139.85   13.50
 -10  -6   2  151.83   10.58
 -10  -6   2  109.66   12.01
  -9  -6   2  371.59   16.62
  -9  -6   2  325.66   17.97
  -9  -6   2  366.12   14.65
   8   6  -2  105.73    8.21
  -8  -6   2  101.00   10.26
  -8  -6   2  115.35    7.94
  -8  -6   2   92.11    8.98
   7   6  -2  220.01   10.87
  -7  -6   2  216.46   11.32
  -7  -6   2  216.74   12.50
  -7  -6   2  236.88   10.18
  -7  -6   2  220.04   12.68
   6   6  -2  963.55   24.68
   6   6  -2  981.42   25.43
  -6  -6   2  956.68   26.85
  -6  -6   2  918.16   24.07
  -6  -6   2  933.62   26.20
   5   6  -2  444.86   15.12
   5   6  -2  421.32   14.74
  -5  -6   2  418.31   14.45
  -5  -6   2  414.05   15.14
  -5  -6   2  425.97   12.27
  -5  -6   2  419.41   15.01
   4   6  -2  497.45   15.99
   4   6  -2  513.87   16.35
  -4  -6   2  499.82   15.89
  -4  -6   2  485.17   14.99
  -4  -6   2  497.15   15.32
  -4  -6   2  515.56   15.77
   3   6  -2   45.41    5.25
   3   6  -2   52.23    5.74
  -3  -6   2   48.50    4.42
  -3  -6   2   49.78    4.39
  -3  -6   2   41.78    4.94
  -3  -6   2   42.09    5.03
  -3  -6   2   43.51    5.27
   2   6  -2   38.31    4.53
   2   6  -2   40.96    5.06
   2   6  -2   44.12    5.18
  -2  -6   2   40.16    4.62
  -2  -6   2   45.76    5.15
  -2  -6   2   38.32    5.03
   1   6  -2  456.68   12.89
   1   6  -2  447.09   14.58
  -1  -6   2  461.16   17.57
  -1  -6   2  452.30   14.65
  -1  -6   2  462.26   11.78
   0   6  -2 2088.06   43.51
   0   6  -2 2046.20   42.56
   0   6  -2 2127.55   39.87
   0   6  -2 2121.92   44.02
   0  -6   2 2041.46   43.39
   0  -6   2 2008.85   38.48
   0  -6   2 2059.53   42.65
   0  -6   2 2039.18   43.08
  -1   6  -2  352.99   13.60
  -1   6  -2  350.73   11.84
  -1   6  -2  367.97   14.14
  -1   6  -2  388.02   14.63
   1  -6   2  377.48   14.45
   1  -6   2  356.87   13.81
   1  -6   2  350.55   13.61
   1  -6   2  371.27   11.74
  -2   6  -2    0.64    2.67
  -2   6  -2    0.50    2.32
  -2   6  -2   -1.75    1.93
  -2   6  -2    0.41    2.54
  -2   6  -2    5.19    2.97
   2  -6   2    0.32    2.22
   2  -6   2    1.73    2.62
   2  -6   2    5.60    2.57
   2  -6   2    1.06    2.30
  -3   6  -2  905.39   25.81
  -3   6  -2  907.23   19.98
  -3   6  -2  888.01   23.60
  -3   6  -2  904.38   20.07
  -3   6  -2  897.32   25.43
  -3   6  -2  898.51   25.30
  -3   6  -2  934.68   25.83
   3  -6   2  923.26   25.65
   3  -6   2  939.44   25.98
   3  -6   2  907.01   23.36
   3  -6   2  899.91   25.22
   3  -6   2  890.50   25.49
  -4   6  -2  885.20   21.16
  -4   6  -2  852.84   29.09
  -4   6  -2  846.93   25.13
  -4   6  -2  881.14   24.44
  -4   6  -2  861.74   20.93
  -4   6  -2  879.16   25.66
  -4   6  -2  851.85   25.55
   4  -6   2  858.72   25.43
   4  -6   2  863.47   25.61
   4  -6   2  846.25   24.97
   4  -6   2  885.44   24.15
   4  -6   2  893.04   25.81
  -5   6  -2 1234.77   32.79
  -5   6  -2 1210.89   32.29
  -5   6  -2 1209.30   28.58
  -5   6  -2 1240.42   32.19
  -5   6  -2 1231.03   32.63
  -5   6  -2 1183.75   28.61
  -5   6  -2 1229.00   32.73
   5  -6   2 1223.33   31.45
   5  -6   2 1227.80   32.78
   5  -6   2 1207.14   32.38
   5  -6   2 1215.01   33.18
   5  -6   2 1252.81   32.52
  -6   6  -2  628.59   22.29
  -6   6  -2  620.43   21.77
  -6   6  -2  610.79   28.23
  -6   6  -2  597.50   19.39
  -6   6  -2  625.98   22.18
  -6   6  -2  626.68   22.00
  -6   6  -2  630.96   22.73
   6  -6   2  638.49   22.04
   6  -6   2  622.05   21.64
   6  -6   2  575.73   20.99
   6  -6   2  618.90   22.10
  -7   6  -2   11.69    4.82
  -7   6  -2    6.43    4.55
  -7   6  -2    5.89    4.55
  -7   6  -2    7.51    4.49
  -7   6  -2   12.51    4.61
  -7   6  -2    8.79    4.57
  -7   6  -2    7.36    4.25
   7  -6   2   11.32    5.03
   7  -6   2    9.51    4.66
   7  -6   2    9.76    4.49
   7  -6   2    3.18    3.71
   7  -6   2    9.79    4.91
  -8   6  -2  306.50   15.52
  -8   6  -2  321.03   16.68
  -8   6  -2  311.84   15.87
  -8   6  -2  331.20   17.61
  -8   6  -2  352.88   17.65
  -8   6  -2  335.32   24.27
   8  -6   2  350.77   16.82
   8  -6   2  337.49   17.49
   8  -6   2  319.72   16.92
  -9   6  -2  701.60   25.79
  -9   6  -2  745.93   27.03
  -9   6  -2  681.63   27.27
  -9   6  -2  750.59   26.50
  -9   6  -2  689.88   26.30
   9  -6   2  728.64   27.08
   9  -6   2  761.04   27.52
 -10   6  -2  496.56   23.98
 -10   6  -2  481.45   22.24
 -10   6  -2  517.75   22.89
 -10   6  -2  448.72   21.06
 -10   6  -2  485.66   22.43
  10  -6   2  491.11   22.61
  10  -6   2  457.77   20.74
  10  -6   2  501.96   22.94
 -11   6  -2  169.31   14.58
 -11   6  -2  131.78   13.58
 -11   6  -2  161.20   15.32
 -11   6  -2  154.32   14.16
 -11   6  -2  170.99   13.97
  11  -6   2  147.41   13.91
  11  -6   2  171.85   14.61
  11  -6   2  144.98   12.88
 -12   6  -2    7.74    6.93
 -12   6  -2   12.23    7.41
 -12   6  -2    9.68    6.80
 -12   6  -2   12.31    7.20
 -12   6  -2    0.69    6.34
  12  -6   2   -5.35    5.35
  12  -6   2    9.55    6.89
  12  -6   2   21.21    7.10
 -13   6  -2  108.21   13.89
 -13   6  -2   85.69   13.81
 -13   6  -2   96.02   15.59
  13  -6   2  102.58   13.89
 -14   6  -2  252.03   19.76
 -14   6  -2  247.88   20.84
 -14   6  -2  261.55   21.74
  14  -6   2  232.95   19.56
 -13  -5   2  124.79   15.69
 -13  -5   2  111.77   13.52
 -12  -5   2   75.33   12.39
 -12  -5   2   29.91    8.05
 -11  -5   2  108.85   10.53
 -11  -5   2   88.20   13.31
 -10  -5   2  505.89   23.26
 -10  -5   2  513.63   19.56
 -10  -5   2  496.36   21.27
  -9  -5   2  307.59   17.08
  -9  -5   2  290.92   16.13
  -9  -5   2  341.96   14.73
  -8  -5   2   19.75    5.22
  -8  -5   2   17.97    5.85
  -8  -5   2   27.06    6.26
  -7  -5   2   55.99    7.10
  -7  -5   2   62.84    8.58
  -7  -5   2   55.37    7.38
  -7  -5   2   55.31    6.08
  -6  -5   2   48.48    6.31
  -6  -5   2   53.86    5.31
  -6  -5   2   44.90    6.62
  -6  -5   2   41.63    5.53
   5   5  -2 1347.36   29.34
   5   5  -2 1392.65   29.79
  -5  -5   2 1365.64   31.84
  -5  -5   2 1343.31   28.54
  -5  -5   2 1383.20   31.79
   4   5  -2 2063.63   40.02
   4   5  -2 2028.19   39.89
  -4  -5   2 2056.30   40.87
  -4  -5   2 2067.45   39.85
  -4  -5   2 2011.14   37.89
  -4  -5   2 2027.40   40.50
  -4  -5   2 2048.19   39.52
  -4  -5   2 1951.49   39.66
   3   5  -2  689.66   17.92
   3   5  -2  700.82   15.91
   3   5  -2  701.86   18.14
  -3  -5   2  683.41   16.67
  -3  -5   2  696.50   16.85
  -3  -5   2  684.39   17.80
  -3  -5   2  683.05   16.84
  -3  -5   2  683.57   17.55
   2   5  -2  303.86   10.16
   2   5  -2  292.54   10.73
   2   5  -2  290.46   10.78
   2   5  -2  310.80    9.17
  -2  -5   2  295.72   10.66
  -2  -5   2  281.89    9.85
  -2  -5   2  294.26    8.89
  -2  -5   2  304.29    8.58
  -2  -5   2  309.55   10.96
   1   5  -2  750.13   19.71
   1   5  -2  797.77   19.26
   1   5  -2  781.24   18.01
   1   5  -2  777.52   20.02
  -1  -5   2  780.39   19.12
  -1  -5   2  738.78   19.41
  -1  -5   2  770.66   16.81
  -1  -5   2  812.57   20.17
   0   5  -2  450.67   15.80
   0   5  -2  469.27   14.81
   0   5  -2  466.00   12.78
   0   5  -2  469.47   14.28
   0  -5   2  471.57   14.34
   0  -5   2  474.94   14.76
   0  -5   2  472.50   12.24
   0  -5   2  445.03   14.24
  -1   5  -2 1861.54   36.46
  -1   5  -2 1894.50   39.41
  -1   5  -2 1898.51   42.30
  -1   5  -2 1838.44   38.59
  -1   5  -2 1827.45   38.94
   1  -5   2 1919.00   39.07
   1  -5   2 1873.47   38.86
   1  -5   2 1874.32   36.23
   1  -5   2 1921.70   39.44
  -2   5  -2   11.77    1.99
  -2   5  -2    9.18    3.03
  -2   5  -2   18.22    3.56
  -2   5  -2   12.63    3.69
  -2   5  -2   14.23    3.60
  -2   5  -2   13.45    2.11
   2  -5   2   12.07    3.37
   2  -5   2   14.20    3.52
   2  -5   2   10.77    3.42
   2  -5   2   11.38    3.31
   2  -5   2   16.15    3.21
  -3   5  -2  138.96    8.40
  -3   5  -2  149.77    8.16
  -3   5  -2  136.40    8.36
  -3   5  -2  141.93    6.36
  -3   5  -2  144.27    6.34
  -3   5  -2  150.24    8.82
  -3   5  -2  141.39    8.58
   3  -5   2  151.05    8.79
   3  -5   2  129.49    7.54
   3  -5   2  142.01    8.56
   3  -5   2  157.91    8.92
   3  -5   2  143.00    8.51
  -4   5  -2 1049.51   24.16
  -4   5  -2 1036.50   23.89
  -4   5  -2 1071.93   27.65
  -4   5  -2 1043.82   27.37
  -4   5  -2 1051.48   26.93
  -4   5  -2 1086.10   27.93
  -4   5  -2 1048.26   27.32
   4  -5   2 1028.49   27.35
   4  -5   2 1028.25   26.28
   4  -5   2 1045.74   27.16
   4  -5   2 1035.82   27.43
   4  -5   2 1021.17   27.16
  -5   5  -2 2298.48   49.42
  -5   5  -2 2282.71   49.56
  -5   5  -2 2379.85   49.92
  -5   5  -2 2313.31   46.56
  -5   5  -2 2341.15   49.76
  -5   5  -2 2294.17   49.20
  -5   5  -2 2262.55   46.45
   5  -5   2 2318.53   49.77
   5  -5   2 2276.24   48.99
   5  -5   2 2335.72   49.98
   5  -5   2 2365.88   49.74
   5  -5   2 2314.86   49.04
  -6   5  -2  436.47   17.71
  -6   5  -2  423.74   17.05
  -6   5  -2  445.26   17.33
  -6   5  -2  448.33   19.39
  -6   5  -2  434.25   16.12
  -6   5  -2  432.40   16.78
   6  -5   2  423.15   17.04
   6  -5   2  437.64   17.41
   6  -5   2  419.78   16.75
   6  -5   2  447.06   17.02
  -7   5  -2   68.83    7.89
  -7   5  -2   76.56    9.63
  -7   5  -2   72.32    8.12
  -7   5  -2   70.15    7.78
  -7   5  -2   56.53    7.43
  -7   5  -2   71.22    7.67
  -7   5  -2   75.12    8.38
   7  -5   2   67.79    7.95
   7  -5   2   65.27    7.78
   7  -5   2   71.48    9.79
   7  -5   2   78.40    8.12
  -8   5  -2   86.49    9.10
  -8   5  -2  117.16    9.94
  -8   5  -2  106.95    9.65
  -8   5  -2  120.20   10.09
  -8   5  -2  117.19   10.41
  -8   5  -2  127.52   11.18
   8  -5   2   97.78    9.68
   8  -5   2  100.28    9.70
   8  -5   2  106.05   10.01
  -9   5  -2  344.47   17.67
  -9   5  -2  346.35   18.75
  -9   5  -2  370.42   17.86
  -9   5  -2  380.78   17.64
  -9   5  -2  356.73   17.92
   9  -5   2  369.20   18.11
   9  -5   2  338.74   16.47
   9  -5   2  343.77   17.52
 -10   5  -2  371.83   18.34
 -10   5  -2  366.98   19.34
 -10   5  -2  382.85   19.19
 -10   5  -2  395.78   19.24
  10  -5   2  383.52   19.37
  10  -5   2  413.30   20.01
  10  -5   2  381.90   18.03
 -11   5  -2  192.11   14.93
 -11   5  -2  201.22   14.30
 -11   5  -2  202.24   15.79
 -11   5  -2  202.22   16.03
  11  -5   2  182.52   13.49
  11  -5   2  192.19   14.49
 -12   5  -2   16.91    8.15
 -12   5  -2   13.13    6.83
 -12   5  -2   20.52    7.35
 -12   5  -2    8.15    7.14
 -12   5  -2    2.41    6.48
  12  -5   2    8.54    6.57
  12  -5   2   -5.25    4.96
  12  -5   2   12.55    7.05
 -13   5  -2   63.55   12.98
 -13   5  -2   76.93   14.19
 -13   5  -2   73.43   11.92
 -13   5  -2   84.46   12.31
  13  -5   2   68.96   11.84
 -14   5  -2  308.84   22.68
 -14   5  -2  313.56   23.19
 -14   5  -2  314.15   20.55
  14  -5   2  289.69   20.67
 -14  -4   2  108.56   14.03
 -13  -4   2  177.56   17.75
 -13  -4   2  163.48   14.76
 -12  -4   2   22.33    8.77
 -11  -4   2   79.90    9.91
 -11  -4   2   65.96   11.09
 -10  -4   2  143.56   11.24
 -10  -4   2  156.11   13.57
  -9  -4   2  611.11   22.23
  -9  -4   2  579.44   23.68
  -9  -4   2  617.11   21.28
  -8  -4   2  379.13   15.45
  -8  -4   2  397.41   17.96
  -8  -4   2  403.96   16.54
  -7  -4   2   11.76    4.66
  -7  -4   2   19.44    4.78
  -7  -4   2    6.10    3.44
  -7  -4   2    9.46    4.03
  -6  -4   2  100.96    6.97
  -6  -4   2  108.41    7.56
  -6  -4   2   87.25    7.61
  -6  -4   2  118.63    8.69
  -5  -4   2 1231.76   29.00
  -5  -4   2 1200.70   27.69
  -5  -4   2 1188.20   28.86
  -5  -4   2 1214.42   26.69
   4   4  -2  763.44   17.57
   4   4  -2  821.67   18.61
  -4  -4   2  750.87   19.49
  -4  -4   2  747.67   19.56
  -4  -4   2  741.70   19.06
  -4  -4   2  781.29   18.14
   3   4  -2  820.26   18.46
   3   4  -2  838.70   18.38
   3   4  -2  839.61   18.57
  -3  -4   2  817.81   19.01
  -3  -4   2  805.71   18.33
  -3  -4   2  825.01   18.24
  -3  -4   2  833.86   19.04
  -3  -4   2  850.09   19.65
   2   4  -2  257.12    8.66
   2   4  -2  242.23    7.87
   2   4  -2  246.59    8.51
   2   4  -2  252.95    8.07
  -2  -4   2  237.42    7.25
  -2  -4   2  233.72    8.33
  -2  -4   2  237.67    8.18
  -2  -4   2  231.04    7.26
  -2  -4   2  255.98    8.53
  -2  -4   2  243.96    7.58
  -2  -4   2  239.56    7.71
   1   4  -2  939.09   20.85
   1   4  -2  915.39   20.83
   1   4  -2  910.49   20.07
   1   4  -2  924.47   20.00
  -1  -4   2  939.93   19.21
  -1  -4   2  941.15   22.60
  -1  -4   2  911.94   20.04
  -1  -4   2  929.09   20.08
  -1  -4   2  942.61   20.81
   0   4  -2 1036.64   23.11
   0   4  -2 1050.98   21.65
   0  -4   2  998.66   20.85
   0  -4   2  996.13   22.44
   0  -4   2 1086.66   24.99
   0  -4   2  998.95   22.60
   0  -4   2 1022.82   22.92
  -1   4  -2 1318.30   26.72
  -1   4  -2 1289.78   28.11
  -1   4  -2 1299.83   28.02
  -1   4  -2 1341.94   28.56
   1  -4   2 1281.02   27.93
   1  -4   2 1344.28   26.65
   1  -4   2 1312.55   28.33
   1  -4   2 1306.49   28.11
  -2   4  -2  551.81   15.98
  -2   4  -2  560.28   12.47
  -2   4  -2  551.83   12.51
  -2   4  -2  546.78   15.90
  -2   4  -2  551.48   15.11
  -2   4  -2  565.81   16.23
  -2   4  -2  576.37   16.23
   2  -4   2  544.72   15.85
   2  -4   2  539.10   14.81
   2  -4   2  564.22   16.13
   2  -4   2  554.93   16.09
  -3   4  -2   30.36    4.56
  -3   4  -2   33.42    4.39
  -3   4  -2   31.69    3.38
  -3   4  -2   26.57    3.15
  -3   4  -2   34.25    4.37
  -3   4  -2   28.28    4.26
  -3   4  -2   27.14    4.33
   3  -4   2   30.55    4.44
   3  -4   2   29.88    4.11
   3  -4   2   30.20    4.16
   3  -4   2   33.76    4.69
   3  -4   2   32.18    4.12
  -4   4  -2  427.22   13.37
  -4   4  -2  442.77   13.46
  -4   4  -2  428.11   14.91
  -4   4  -2  416.99   14.76
  -4   4  -2  439.12   15.04
  -4   4  -2  409.76   14.59
  -4   4  -2  405.70   14.45
   4  -4   2  423.04   14.66
   4  -4   2  428.88   14.62
   4  -4   2  429.08   14.78
   4  -4   2  427.22   14.94
   4  -4   2  407.35   14.64
  -5   4  -2  352.61   13.95
  -5   4  -2  347.30   14.24
  -5   4  -2  366.79   13.94
  -5   4  -2  326.83   12.85
  -5   4  -2  375.17   14.32
  -5   4  -2  356.18   14.06
  -5   4  -2  345.93   13.00
   5  -4   2  357.34   13.85
   5  -4   2  340.73   13.96
   5  -4   2  341.92   13.54
   5  -4   2  373.13   14.46
   5  -4   2  346.05   13.93
  -6   4  -2 1242.93   34.43
  -6   4  -2 1239.11   30.94
  -6   4  -2 1226.17   31.05
  -6   4  -2 1244.97   31.63
  -6   4  -2 1249.30   32.43
  -6   4  -2 1229.55   31.88
   6  -4   2 1285.95   31.33
   6  -4   2 1251.34   31.86
   6  -4   2 1251.43   32.17
   6  -4   2 1245.25   31.09
  -7   4  -2  360.61   15.61
  -7   4  -2  372.68   16.67
  -7   4  -2  375.22   15.88
  -7   4  -2  371.57   17.91
  -7   4  -2  374.41   15.64
  -7   4  -2  365.29   15.76
  -7   4  -2  378.86   18.02
   7  -4   2  379.15   16.03
   7  -4   2  365.39   16.20
   7  -4   2  375.39   15.99
  -8   4  -2  161.89   10.87
  -8   4  -2  153.05   11.03
  -8   4  -2  159.66   11.70
  -8   4  -2  141.31   10.47
  -8   4  -2  153.62   10.84
  -8   4  -2  157.46   11.18
  -8   4  -2  142.60   10.94
   8  -4   2  146.85   10.83
   8  -4   2  148.73   10.37
   8  -4   2  164.46   17.75
   8  -4   2  159.55   11.13
   8  -4   2  152.93   10.32
  -9   4  -2  383.45   17.74
  -9   4  -2  407.00   18.09
  -9   4  -2  386.56   17.21
  -9   4  -2  382.08   18.52
  -9   4  -2  400.26   19.37
   9  -4   2  407.99   18.43
   9  -4   2  377.79   16.84
 -10   4  -2  936.23   32.70
 -10   4  -2  963.29   30.48
 -10   4  -2  924.21   29.87
 -10   4  -2  913.43   31.63
 -10   4  -2  945.86   29.38
  10  -4   2  942.02   28.90
  10  -4   2  923.38   30.44
 -11   4  -2  232.68   16.86
 -11   4  -2  213.82   14.70
 -11   4  -2  234.60   14.78
 -11   4  -2  243.20   16.65
 -11   4  -2  203.56   14.72
  11  -4   2  195.91   14.49
  11  -4   2  198.59   14.27
 -12   4  -2   39.47    9.80
 -12   4  -2   29.35    8.18
 -12   4  -2   39.49   10.38
 -12   4  -2   28.01    8.29
 -12   4  -2   22.92    7.28
  12  -4   2   38.75    8.35
  12  -4   2   29.43    8.48
  12  -4   2   26.28    7.98
 -13   4  -2   24.14    8.74
 -13   4  -2   18.77    8.86
 -13   4  -2   30.29    7.88
 -13   4  -2   26.69    8.53
  13  -4   2   25.62    8.29
 -14   4  -2  133.26   14.76
 -14   4  -2  138.66   16.95
 -14   4  -2  130.08   16.41
  14  -4   2  123.46   14.40
 -15  -3   2   85.12   14.73
 -14  -3   2   34.81    9.64
 -13  -3   2  108.71   21.00
 -13  -3   2  122.30   13.69
 -12  -3   2  150.46   15.34
 -12  -3   2  125.11   12.55
 -11  -3   2    9.18    5.60
 -11  -3   2    1.86    5.40
 -10  -3   2  359.36   17.37
  -9  -3   2 1068.82   30.40
  -9  -3   2 1103.67   33.53
  -9  -3   2 1032.69   30.69
  -8  -3   2  467.02   17.44
  -8  -3   2  439.25   21.13
  -8  -3   2  450.03   19.02
  -8  -3   2  418.46   17.18
  -7  -3   2   30.17    6.22
  -7  -3   2   27.98    5.35
  -7  -3   2   22.37    4.87
  -7  -3   2   27.95    9.54
  -6  -3   2  136.55    8.20
  -6  -3   2  130.03    8.87
  -6  -3   2  139.20    9.10
  -6  -3   2  124.74    7.96
  -5  -3   2  342.73   12.47
  -5  -3   2  368.31   13.46
  -5  -3   2  356.79   12.29
  -5  -3   2  374.98   13.63
  -4  -3   2 2457.02   46.86
  -4  -3   2 2547.74   46.12
  -4  -3   2 2508.22   47.50
  -4  -3   2 2434.35   47.41
   3   3  -2  605.35   14.71
  -3  -3   2  575.29   14.90
  -3  -3   2  612.44   15.38
  -3  -3   2  620.78   15.21
   2   3  -2  190.19    6.12
   2   3  -2  185.91    6.06
   2   3  -2  194.09    6.81
  -2  -3   2  178.70    7.07
  -2  -3   2  178.61    6.13
  -2  -3   2  181.03    6.01
  -2  -3   2  190.53    6.25
   1   3  -2   74.25    4.00
   1   3  -2   76.17    3.88
   1   3  -2   74.21    4.26
   1   3  -2   78.25    3.88
  -1  -3   2   73.50    3.71
  -1  -3   2   77.04    4.72
  -1  -3   2   75.00    4.02
  -1  -3   2   79.97    4.15
  -1  -3   2   65.80    3.56
   0   3  -2 4349.11   73.70
   0   3  -2 4355.82   74.00
   0   3  -2 4476.60   73.58
   0  -3   2 4291.03   73.77
   0  -3   2 4437.84   73.80
   0  -3   2 4387.69   73.79
   0  -3   2 4365.22   73.97
   0  -3   2 4349.85   72.98
  -1   3  -2 1229.51   25.39
  -1   3  -2 1237.37   24.68
   1  -3   2 1227.71   25.46
   1  -3   2 1234.96   25.49
   1  -3   2 1246.83   24.64
  -2   3  -2 1777.48   34.82
  -2   3  -2 1786.44   35.39
  -2   3  -2 1795.61   32.33
  -2   3  -2 1806.49   35.39
  -2   3  -2 1834.75   35.67
   2  -3   2 1823.05   32.48
   2  -3   2 1815.74   35.44
   2  -3   2 1783.59   35.37
   2  -3   2 1814.97   35.47
   2  -3   2 1808.29   34.80
   2  -3   2 1744.43   35.35
  -3   3  -2  226.54    9.35
  -3   3  -2  236.54    8.38
  -3   3  -2  236.47    9.52
  -3   3  -2  230.66    9.43
  -3   3  -2  238.57    9.46
   3  -3   2  251.26    9.74
   3  -3   2  233.40    9.36
   3  -3   2  246.05    9.74
   3  -3   2  243.95    9.50
   3  -3   2  244.63    8.48
   3  -3   2  230.71    9.35
  -4   3  -2  777.90   20.34
  -4   3  -2  754.84   19.57
  -4   3  -2  804.34   21.17
  -4   3  -2  798.80   20.71
  -4   3  -2  801.72   20.70
  -4   3  -2  769.36   19.58
  -4   3  -2  785.39   23.86
   4  -3   2  780.62   20.68
   4  -3   2  768.08   20.29
   4  -3   2  787.33   20.71
   4  -3   2  789.17   20.78
   4  -3   2  758.04   19.48
   4  -3   2  750.18   20.43
  -5   3  -2 1535.09   34.14
  -5   3  -2 1530.72   34.00
  -5   3  -2 1558.81   33.88
  -5   3  -2 1539.35   34.13
  -5   3  -2 1544.92   35.02
  -5   3  -2 1534.76   33.73
   5  -3   2 1368.53   43.86
   5  -3   2 1518.40   34.65
   5  -3   2 1492.20   33.66
   5  -3   2 1538.67   34.24
   5  -3   2 1526.44   34.34
  -6   3  -2 1673.74   38.80
  -6   3  -2 1640.64   36.56
  -6   3  -2 1642.30   37.06
  -6   3  -2 1686.44   37.53
  -6   3  -2 1618.61   37.83
  -6   3  -2 1661.75   38.08
   6  -3   2 1641.84   38.32
   6  -3   2 1608.12   37.48
  -7   3  -2  305.56   14.83
  -7   3  -2  308.79   14.44
  -7   3  -2  334.91   18.98
  -7   3  -2  320.39   14.07
  -7   3  -2  330.61   14.15
  -7   3  -2  340.59   14.13
   7  -3   2  335.97   13.68
   7  -3   2  305.63   13.91
  -8   3  -2    5.52    4.06
  -8   3  -2    6.39    4.23
  -8   3  -2    0.01    3.12
  -8   3  -2   -2.78    3.14
  -8   3  -2    1.51    3.43
  -8   3  -2    0.24    2.63
   8  -3   2   -4.05    2.93
   8  -3   2   -3.05    2.66
   8  -3   2   -0.82    2.78
   8  -3   2   -1.89    2.85
  -9   3  -2  321.37   17.28
  -9   3  -2  330.81   15.75
  -9   3  -2  344.40   17.67
  -9   3  -2  344.13   16.14
  -9   3  -2  365.73   23.86
   9  -3   2  360.59   16.75
   9  -3   2  364.97   16.75
   9  -3   2  349.23   15.58
 -10   3  -2  632.30   23.55
 -10   3  -2  615.62   22.52
 -10   3  -2  662.60   23.74
 -10   3  -2  628.87   25.51
 -10   3  -2  664.02   26.24
  10  -3   2  621.59   23.58
  10  -3   2  640.10   24.46
  10  -3   2  636.93   22.58
 -11   3  -2  401.04   21.46
 -11   3  -2  383.45   17.87
 -11   3  -2  400.02   19.04
 -11   3  -2  432.71   22.01
 -11   3  -2  399.05   19.10
  11  -3   2  368.95   18.90
  11  -3   2  422.18   19.84
  11  -3   2  420.18   18.80
 -12   3  -2  207.01   14.64
 -12   3  -2  248.47   17.98
 -12   3  -2  210.08   16.88
 -12   3  -2  231.65   15.51
  12  -3   2  212.03   15.43
  12  -3   2  196.58   15.19
  12  -3   2  202.88   14.83
 -13   3  -2    1.09    6.35
 -13   3  -2    4.66    7.21
 -13   3  -2    3.31    6.94
 -13   3  -2   -8.38    5.51
  13  -3   2    0.45    5.44
  13  -3   2    7.03    7.38
 -14   3  -2  216.31   19.15
 -14   3  -2  226.70   17.13
  14  -3   2  208.06   17.00
 -15  -2   2   37.97   11.36
 -14  -2   2  134.03   15.02
 -14  -2   2   99.71   16.10
 -13  -2   2  208.23   16.18
 -13  -2   2  190.19   19.04
 -12  -2   2  179.74   14.50
 -12  -2   2  177.68   16.44
 -11  -2   2    0.54    5.91
 -11  -2   2   -4.16    3.92
 -10  -2   2  147.18   12.00
 -10  -2   2  165.00   14.89
  -9  -2   2  420.57   19.40
  -9  -2   2  382.22   17.41
  -9  -2   2  398.78   17.57
  -8  -2   2  586.95   20.26
  -8  -2   2  537.76   21.07
  -8  -2   2  525.20   20.90
  -8  -2   2  559.55   19.87
  -7  -2   2  593.86   29.79
  -7  -2   2  607.14   22.39
  -7  -2   2  594.83   19.51
  -7  -2   2  612.78   21.13
  -6  -2   2   -2.51    2.23
  -6  -2   2   -0.43    2.21
  -6  -2   2    2.77    2.58
  -6  -2   2   -0.81    2.71
  -5  -2   2 1049.62   25.86
  -5  -2   2 1028.92   24.97
  -5  -2   2 1041.33   25.88
  -5  -2   2 1072.24   24.99
  -4  -2   2 1415.66   30.21
  -4  -2   2 1438.54   29.40
  -4  -2   2 1375.84   29.96
  -4  -2   2 1431.11   29.77
   3   2  -2  761.08   17.44
  -3  -2   2  742.96   17.60
  -3  -2   2  758.76   17.60
  -3  -2   2  768.92   17.25
  -3  -2   2  747.49   17.53
   2   2  -2   23.12    2.59
  -2  -2   2   23.37    2.64
  -2  -2   2   26.14    2.44
  -2  -2   2   23.07    2.43
   1   2  -2 1043.71   20.72
   1   2  -2 1023.27   18.75
   1   2  -2 1016.14   18.34
   1   2  -2 1016.82   18.76
   1   2  -2 1023.66   18.53
  -1  -2   2 1045.71   18.33
  -1  -2   2 1030.33   20.77
  -1  -2   2 1024.78   18.81
  -1  -2   2 1023.78   18.35
  -1  -2   2 1005.59   18.74
   0   2  -2  911.05   17.83
   0   2  -2  906.99   18.36
   0   2  -2  893.91   17.88
   0  -2   2  875.62   17.74
   0  -2   2  902.14   17.87
   0  -2   2  905.59   17.88
   0  -2   2  942.24   17.92
   0  -2   2  922.12   18.28
  -1   2  -2 2886.13   50.26
  -1   2  -2 2997.86   50.75
  -1   2  -2 2865.35   47.98
  -1   2  -2 2909.40   50.58
  -1   2  -2 2928.09   50.48
   1  -2   2 2931.38   50.61
   1  -2   2 2913.70   50.53
   1  -2   2 2856.06   50.18
   1  -2   2 2880.59   48.01
   1  -2   2 2936.49   50.49
  -2   2  -2 5529.92   92.18
  -2   2  -2 5454.29   91.97
  -2   2  -2 5522.68   92.15
  -2   2  -2 5483.93   90.46
  -2   2  -2 5523.22   92.37
  -2   2  -2 5525.31   92.23
   2  -2   2 5464.51   92.12
   2  -2   2 5539.84   92.05
   2  -2   2 5450.59   90.53
   2  -2   2 5493.12   92.33
   2  -2   2 5569.00   92.28
   2  -2   2 5442.91   92.01
  -3   2  -2  157.45    6.78
  -3   2  -2  162.00    7.17
  -3   2  -2  161.63    7.14
  -3   2  -2  167.03    7.41
  -3   2  -2  170.96    7.55
  -3   2  -2  151.92    7.01
   3  -2   2  176.05    7.47
   3  -2   2  166.74    7.25
   3  -2   2  151.70    7.07
   3  -2   2  161.68    7.25
   3  -2   2  156.74    7.15
   3  -2   2  149.09    6.66
  -4   2  -2  667.05   17.62
  -4   2  -2  673.34   17.66
  -4   2  -2  659.05   17.29
  -4   2  -2  639.10   17.84
  -4   2  -2  629.82   17.19
  -4   2  -2  634.43   17.19
   4  -2   2  636.75   17.54
   4  -2   2  646.12   17.47
   4  -2   2  645.01   17.46
   4  -2   2  641.89   17.75
   4  -2   2  647.33   17.23
  -5   2  -2  307.53   12.34
  -5   2  -2  292.36   11.91
  -5   2  -2  302.07   11.55
  -5   2  -2  299.83   11.63
  -5   2  -2  295.09   11.50
   5  -2   2  290.04   11.54
   5  -2   2  310.76   12.29
   5  -2   2  307.57   11.49
   5  -2   2  305.20   12.19
  -6   2  -2  559.46   17.72
  -6   2  -2  571.75   20.73
  -6   2  -2  566.73   17.79
  -6   2  -2  565.63   18.80
   6  -2   2  562.98   18.84
   6  -2   2  571.48   17.40
   6  -2   2  604.56   19.21
   6  -2   2  590.49   20.84
   6  -2   2  568.17   17.41
  -7   2  -2  541.06   21.45
  -7   2  -2  634.71   21.28
  -7   2  -2  578.70   18.91
  -7   2  -2  602.95   19.39
  -7   2  -2  631.84   21.16
  -7   2  -2  601.42   19.41
   7  -2   2  639.42   23.15
   7  -2   2  612.22   18.94
   7  -2   2  639.76   20.02
   7  -2   2  605.76   20.54
  -8   2  -2  140.17    9.82
  -8   2  -2  140.98   10.76
  -8   2  -2  122.21   10.36
  -8   2  -2  132.24    9.51
  -8   2  -2  148.03    9.92
  -8   2  -2  120.50    8.14
  -8   2  -2  157.53   11.15
   8  -2   2  129.17   10.07
   8  -2   2  130.35    9.54
   8  -2   2  131.38    9.23
  -9   2  -2   11.60    5.07
  -9   2  -2    8.11    4.88
  -9   2  -2   16.36    5.76
  -9   2  -2    7.86    4.09
   9  -2   2    9.59    4.80
   9  -2   2    5.19    3.87
   9  -2   2   14.29    4.31
 -10   2  -2  435.53   20.53
 -10   2  -2  426.46   18.44
 -10   2  -2  374.65   16.67
 -10   2  -2  441.07   18.57
 -10   2  -2  409.95   21.09
  10  -2   2  425.22   18.87
  10  -2   2  424.22   17.79
  10  -2   2  429.86   18.80
 -11   2  -2  570.82   22.28
 -11   2  -2  559.99   25.33
 -11   2  -2  583.78   33.36
 -11   2  -2  533.21   21.94
  11  -2   2  549.70   22.71
  11  -2   2  573.59   22.79
  11  -2   2  538.42   21.05
 -12   2  -2  330.33   17.98
 -12   2  -2  317.90   19.77
 -12   2  -2  324.37   18.05
 -12   2  -2  324.52   20.75
  12  -2   2  322.90   18.00
  12  -2   2  274.04   17.33
 -13   2  -2   11.89    6.71
 -13   2  -2    9.44    6.49
 -13   2  -2    8.85    7.59
 -13   2  -2    4.02    7.35
  13  -2   2   17.38    6.94
  13  -2   2   10.03    6.59
 -14   2  -2   58.56   10.74
 -14   2  -2   75.13   13.24
 -14   2  -2   89.92   14.68
  14  -2   2   74.21   12.11
 -15   2  -2  104.94   16.94
 -15  -1   2   16.80    9.82
 -14  -1   2  213.76   18.13
 -14  -1   2  242.19   21.14
 -13  -1   2  262.87   20.65
 -13  -1   2  310.83   19.90
 -12  -1   2  157.13   14.36
 -12  -1   2  201.72   16.73
 -11  -1   2  119.09   12.72
 -11  -1   2  127.00   12.27
  10   1  -2    2.51    4.33
 -10  -1   2    7.00    4.98
 -10  -1   2    6.48    5.78
  -9  -1   2  679.06   24.29
  -9  -1   2  730.69   26.05
  -9  -1   2  721.70   24.81
  -8  -1   2 1578.84   38.48
  -8  -1   2 1455.76   38.82
  -8  -1   2 1559.50   39.81
  -7  -1   2  421.32   17.74
  -7  -1   2  445.61   17.44
  -7  -1   2  429.64   16.44
  -7  -1   2  409.24   16.07
  -6  -1   2   93.84    8.78
  -6  -1   2   78.48    6.87
  -6  -1   2   85.52    6.99
  -6  -1   2   69.47    6.33
  -5  -1   2    9.43    3.09
  -5  -1   2    2.81    2.39
  -5  -1   2   12.82    3.39
  -5  -1   2    5.29    2.70
  -4  -1   2 2700.05   50.80
  -4  -1   2 2687.47   49.98
  -4  -1   2 2689.12   50.65
   3   1  -2 3687.53   65.28
  -3  -1   2 3872.64   65.20
  -3  -1   2 3750.95   65.34
  -3  -1   2 3713.99   65.24
   2   1  -2 4682.19   78.24
   2   1  -2 4749.93   78.72
  -2  -1   2 4638.30   78.09
  -2  -1   2 4778.43   78.90
   1   1  -2  452.61    9.70
   1   1  -2  445.87   10.86
  -1  -1   2  442.68    9.57
  -1  -1   2  444.11   10.81
   0   1  -2  376.20    8.76
   0   1  -2  403.08    8.78
   0   1  -2  388.51    8.61
   0   1  -2  390.74    9.59
   0  -1   2  411.55    8.85
   0  -1   2  401.25    8.57
   0  -1   2  398.04    8.78
   0  -1   2  400.21    9.58
   0  -1   2  394.28    8.75
   0  -1   2  389.66    8.78
  -1   1  -2 1538.47   27.57
  -1   1  -2 1546.56   28.46
  -1   1  -2 1557.84   28.31
  -1   1  -2 1572.19   28.48
  -1   1  -2 1557.56   28.38
   1  -1   2 1567.59   28.40
   1  -1   2 1542.87   27.62
   1  -1   2 1621.81   28.71
   1  -1   2 1563.39   28.44
   1  -1   2 1545.17   28.37
   1  -1   2 1563.59   28.72
  -2   1  -2 3279.13   57.10
  -2   1  -2 3313.98   57.30
  -2   1  -2 3376.84   57.43
  -2   1  -2 3270.34   57.28
  -2   1  -2 3343.19   57.06
  -2   1  -2 3346.00   57.79
   2  -1   2 3292.14   57.04
   2  -1   2 3370.96   57.40
   2  -1   2 3393.03   57.47
   2  -1   2 3324.84   57.21
   2  -1   2 3281.11   57.70
   2  -1   2 3339.09   57.39
  -3   1  -2  250.51    8.57
  -3   1  -2  242.27    8.80
  -3   1  -2  242.40    8.76
  -3   1  -2  248.67    8.51
  -3   1  -2  242.39    8.59
  -3   1  -2  247.64    8.91
   3  -1   2  244.00    8.58
   3  -1   2  208.79    9.92
   3  -1   2  249.42    8.78
   3  -1   2  240.59    8.43
   3  -1   2  258.65    8.99
  -4   1  -2   29.10    4.22
  -4   1  -2   30.16    3.98
  -4   1  -2   34.36    3.87
  -4   1  -2   30.06    3.75
  -4   1  -2   30.37    3.86
  -4   1  -2   24.65    3.41
   4  -1   2   30.57    3.68
   4  -1   2   31.93    4.42
   4  -1   2   29.17    3.61
   4  -1   2   28.60    3.81
   4  -1   2   33.66    4.50
  -5   1  -2 1094.54   25.57
  -5   1  -2 1108.15   26.76
  -5   1  -2 1114.56   27.32
  -5   1  -2 1122.92   25.24
  -5   1  -2 1016.73   28.24
  -5   1  -2 1083.86   26.24
   5  -1   2 1142.40   27.64
   5  -1   2 1175.05   26.15
   5  -1   2 1131.21   25.47
   5  -1   2 1130.62   26.77
   5  -1   2 1138.23   26.04
  -6   1  -2 1028.54   27.29
  -6   1  -2  983.86   26.25
  -6   1  -2 1001.88   24.90
  -6   1  -2 1020.33   24.21
  -6   1  -2 1005.26   25.66
   6  -1   2 1024.71   24.68
   6  -1   2  983.82   27.02
   6  -1   2  992.15   25.09
   6  -1   2 1043.02   25.22
   6  -1   2 1009.63   25.95
   6  -1   2 1002.20   26.24
  -7   1  -2 1472.67   36.92
  -7   1  -2 1433.67   33.91
  -7   1  -2 1455.37   33.81
  -7   1  -2 1453.26   34.44
  -7   1  -2 1497.97   36.12
   7  -1   2 1459.58   33.12
   7  -1   2 1476.98   34.28
   7  -1   2 1473.00   34.74
   7  -1   2 1511.05   34.08
   7  -1   2 1499.40   37.40
   7  -1   2 1458.74   35.58
  -8   1  -2  633.70   22.04
  -8   1  -2  620.92   20.24
  -8   1  -2  608.88   20.67
  -8   1  -2  598.19   22.59
  -8   1  -2  621.56   20.27
  -8   1  -2  686.82   27.81
   8  -1   2  626.23   20.52
   8  -1   2  602.36   21.32
   8  -1   2  619.43   20.86
   8  -1   2  571.38   32.34
   8  -1   2  660.70   20.40
  -9   1  -2   81.49    8.99
  -9   1  -2   70.35    7.63
  -9   1  -2   72.74    9.36
  -9   1  -2   59.31    7.24
  -9   1  -2   82.50    8.38
   9  -1   2   70.70    7.82
   9  -1   2   62.17    7.76
   9  -1   2   60.35   13.63
   9  -1   2   56.81    7.58
 -10   1  -2  387.51   17.12
 -10   1  -2  346.16   18.27
  10  -1   2  348.46   15.81
  10  -1   2  375.10   17.33
 -11   1  -2  326.58   18.86
 -11   1  -2  357.84   17.67
 -11   1  -2  322.97   19.62
 -11   1  -2  341.38   16.85
  11  -1   2  332.71   17.42
  11  -1   2  324.80   17.14
 -12   1  -2  162.74   13.54
 -12   1  -2  123.49   11.84
 -12   1  -2  141.48   14.82
 -12   1  -2  151.07   14.33
  12  -1   2  148.71   13.01
  12  -1   2  144.96   12.99
 -13   1  -2  139.75   15.74
 -13   1  -2  125.39   14.43
 -13   1  -2  146.81   16.56
  13  -1   2  164.36   17.22
  13  -1   2  129.75   13.50
 -14   1  -2    5.07    6.90
 -14   1  -2   -5.16    6.84
 -14   1  -2    3.28    8.18
  14  -1   2    2.65    6.92
 -15   1  -2   96.88   15.06
 -15   0   2   -5.99    8.08
 -14   0   2   27.44    8.99
 -14   0   2   24.69   10.48
  13   0  -2  375.17   17.38
 -13   0   2  347.67   21.49
 -13   0   2  307.43   21.45
  12   0  -2  427.93   17.29
  12   0  -2  418.86   17.59
 -12   0   2  395.79   21.63
 -12   0   2  435.00   23.48
  11   0  -2  182.17   17.22
  11   0  -2  180.01   11.16
 -11   0   2  183.41   14.39
 -11   0   2  200.29   15.55
  10   0  -2   62.97    6.73
  10   0  -2   56.93    6.81
 -10   0   2   65.08   10.43
 -10   0   2   84.46   10.14
   9   0  -2  243.00   10.88
  -9   0   2  241.77   14.20
  -9   0   2  223.42   17.39
  -9   0   2  231.78   14.66
   8   0  -2  461.90   14.35
   8   0  -2  442.54   14.05
  -8   0   2  438.11   18.61
  -8   0   2  431.61   18.44
  -8   0   2  452.68   18.40
  -8   0   2  452.03   18.16
   7   0  -2  685.68   17.26
   7   0  -2  667.49   17.08
   7   0  -2  673.16   21.11
  -7   0   2  687.52   21.86
  -7   0   2  633.85   21.72
  -7   0   2  672.30   22.09
  -7   0   2  661.37   21.33
   6   0  -2  765.27   21.66
   6   0  -2  820.12   20.09
  -6   0   2  779.90   22.24
  -6   0   2  787.83   22.28
  -6   0   2  742.24   22.21
  -6   0   2  734.44   28.29
   5   0  -2   17.80    2.67
   5   0  -2   10.84    3.10
  -5   0   2   20.59    4.25
  -5   0   2   14.13    3.68
  -5   0   2   18.58    3.82
  -5   0   2   19.02    4.08
   4   0  -2  926.08   22.49
  -4   0   2  934.24   22.12
  -4   0   2  926.31   22.17
  -4   0   2  939.82   22.30
   3   0  -2 2223.46   42.10
  -3   0   2 2323.91   42.16
  -3   0   2 2280.94   42.22
  -3   0   2 2229.49   41.99
   2   0  -2  454.27   11.56
   2   0  -2  453.03    9.36
   2   0  -2  460.02   11.50
   2   0  -2  475.86    9.35
  -2   0   2  444.53   11.46
  -2   0   2  447.59    9.27
  -2   0   2  442.90   11.26
   1   0  -2   16.15    1.68
   1   0  -2   15.82    1.72
   1   0  -2   16.56    1.49
   1   0  -2   15.14    1.60
   1   0  -2   15.61    1.81
   1   0  -2   14.90    1.91
  -1   0   2   15.99    2.59
  -1   0   2   14.64    1.48
  -1   0   2   14.84    1.67
  -1   0   2   14.95    1.87
  -1   0   2   14.39    1.60
  -1   0   2   14.17    1.70
   0   0  -2   32.51    2.40
   0   0  -2   31.45    2.78
   0   0  -2   33.69    2.40
   0   0  -2   31.27    2.50
   0   0  -2   31.36    2.36
   0   0  -2   27.57    2.23
   0   0   2   30.42    2.40
   0   0   2   34.19    2.35
   0   0   2   30.49    2.29
   0   0   2   33.24    2.54
   0   0   2   32.62    2.85
   0   0   2   33.95    2.38
  -1   0  -2   95.62    3.82
  -1   0  -2   98.23    4.59
  -1   0  -2   98.21    4.22
  -1   0  -2   98.28    4.44
  -1   0  -2  100.60    4.91
  -1   0  -2  104.15    4.51
   1   0   2   93.49    4.37
   1   0   2  111.35    4.81
   1   0   2  103.36    4.89
   1   0   2   98.98    4.43
   1   0   2  100.76    3.87
   1   0   2  101.60    4.25
  -2   0  -2  281.98    7.94
  -2   0  -2  273.85    8.34
  -2   0  -2  268.48    9.22
  -2   0  -2  286.58    8.59
  -2   0  -2  268.40    8.53
  -2   0  -2  268.08    8.69
   2   0   2  278.96    8.52
   2   0   2  266.16    8.51
   2   0   2  274.89    7.92
   2   0   2  265.04    8.25
  -3   0  -2  608.16   15.44
  -3   0  -2  624.04   15.22
  -3   0  -2  602.59   14.74
  -3   0  -2  602.24   14.70
  -3   0  -2  585.64   15.96
  -3   0  -2  590.79   15.68
   3   0   2  588.98   14.92
   3   0   2  592.46   15.77
   3   0   2  599.12   14.71
   3   0   2  604.16   14.74
  -4   0  -2   61.24    4.51
  -4   0  -2   63.89    5.00
  -4   0  -2   49.07    4.50
  -4   0  -2   70.64    5.39
  -4   0  -2   60.89    5.24
  -4   0  -2   60.57    4.74
   4   0   2   52.77    4.72
   4   0   2   65.04    4.87
   4   0   2   54.97    4.53
   4   0   2   59.69    5.84
   4   0   2   65.04    5.30
   4   0   2   52.52    4.29
  -5   0  -2  614.38   17.98
  -5   0  -2  633.46   19.10
  -5   0  -2  620.86   19.90
  -5   0  -2  656.14   17.60
  -5   0  -2  644.42   17.88
  -5   0  -2  630.82   16.53
   5   0   2  657.23   17.98
   5   0   2  612.30   16.63
   5   0   2  609.86   17.29
   5   0   2  642.58   17.88
   5   0   2  614.44   18.81
  -6   0  -2 1533.47   36.30
  -6   0  -2 1485.12   33.73
  -6   0  -2 1518.26   31.86
  -6   0  -2 1506.74   33.45
  -6   0  -2 1531.45   34.45
  -6   0  -2 1530.60   33.62
   6   0   2 1521.89   34.46
   6   0   2 1463.04   33.43
   6   0   2 1543.91   33.79
   6   0   2 1537.69   34.31
   6   0   2 1496.39   32.27
   6   0   2 1519.65   36.26
  -7   0  -2 1042.51   26.92
  -7   0  -2 1091.83   25.14
  -7   0  -2 1081.57   28.41
  -7   0  -2 1101.00   30.43
  -7   0  -2 1086.22   27.34
  -7   0  -2 1059.01   26.57
   7   0   2 1033.90   26.68
   7   0   2 1063.92   28.12
   7   0   2 1066.55   25.76
   7   0   2 1045.42   29.95
   7   0   2 1058.55   27.17
   7   0   2 1075.35   28.06
  -8   0  -2  245.40   14.21
  -8   0  -2  228.09   12.63
  -8   0  -2  216.58   10.63
  -8   0  -2  236.69   12.08
  -8   0  -2  237.96   11.97
   8   0   2  237.09   12.47
   8   0   2  238.17   14.57
   8   0   2  222.16   11.94
  -9   0  -2   36.28    6.73
  -9   0  -2   30.95    6.92
  -9   0  -2   47.71    8.68
  -9   0  -2   31.77    6.10
   9   0   2   47.64    7.04
   9   0   2   31.28    6.27
   9   0   2   35.32    6.77
   9   0   2   30.62    6.67
 -10   0  -2  101.34   10.46
 -10   0  -2  115.50   10.58
 -10   0  -2   85.81   10.91
 -10   0  -2  100.58    9.00
  10   0   2  126.97   10.65
  10   0   2   99.71    9.81
 -11   0  -2  180.74   13.97
 -11   0  -2  169.23   12.02
 -11   0  -2  196.08   13.64
 -11   0  -2  204.02   15.95
  11   0   2  209.16   13.80
  11   0   2  188.22   13.43
 -12   0  -2  279.91   15.96
 -12   0  -2  290.53   18.40
 -12   0  -2  267.86   17.09
 -12   0  -2  267.95   19.30
  12   0   2  302.58   17.46
  12   0   2  276.87   16.84
 -13   0  -2  202.16   16.62
 -13   0  -2  213.69   14.89
 -13   0  -2  196.85   16.36
  13   0   2  201.34   25.78
  13   0   2  178.03   15.51
 -14   0  -2   16.52    8.39
 -15   0  -2   44.30   11.61
 -15   1   2   42.44   11.61
  14  -1  -2   61.86    9.34
  14  -1  -2   40.79    8.89
 -14   1   2   23.56    9.92
 -14   1   2   44.53   11.61
  13  -1  -2  313.44   16.27
  13  -1  -2  300.01   16.02
 -13   1   2  317.57   21.48
 -13   1   2  296.32   20.47
  12  -1  -2  235.28   13.72
 -12   1   2  263.58   13.46
 -12   1   2  249.26   18.38
 -12   1   2  257.59   18.06
  11  -1  -2  229.47   12.67
  11  -1  -2  234.32   12.75
 -11   1   2  205.07   15.93
 -11   1   2  214.75   12.08
  10  -1  -2  234.13   12.10
  10  -1  -2  268.23   12.78
 -10   1   2  250.06   12.03
 -10   1   2  259.16   15.94
 -10   1   2  250.38   16.33
 -10   1   2  235.84   11.71
   9  -1  -2   95.00    7.62
   9  -1  -2   86.26    7.28
  -9   1   2   80.28    7.20
  -9   1   2   91.48    7.27
  -9   1   2   90.65    9.94
  -9   1   2   86.22    9.64
   8  -1  -2  799.68   25.18
   8  -1  -2  801.09   21.36
   8  -1  -2  808.91   21.56
  -8   1   2  809.95   21.19
  -8   1   2  794.45   21.07
  -8   1   2  800.59   26.15
  -8   1   2  756.55   25.12
  -8   1   2  753.41   25.32
  -8   1   2  799.97   25.79
   7  -1  -2 1794.88   36.82
   7  -1  -2 1802.89   36.86
   7  -1  -2 1738.35   40.93
  -7   1   2 1816.39   36.71
  -7   1   2 1799.06   42.26
  -7   1   2 1792.88   36.62
  -7   1   2 1751.09   41.91
  -7   1   2 1853.73   42.33
   6  -1  -2 2281.63   43.10
   6  -1  -2 2225.88   47.03
  -6   1   2 2218.57   52.18
  -6   1   2 2192.50   47.33
  -6   1   2 2344.26   46.40
  -6   1   2 2257.50   48.37
  -6   1   2 2280.10   42.96
   5  -1  -2    8.07    2.15
   5  -1  -2    4.02    2.58
   5  -1  -2   11.59    2.33
   5  -1  -2   10.13    2.35
   5  -1  -2    5.67    2.07
   5  -1  -2   11.62    3.42
  -5   1   2    6.40    1.80
  -5   1   2    4.65    1.83
  -5   1   2    7.66    2.17
  -5   1   2    3.91    2.67
  -5   1   2    6.92    2.95
   4  -1  -2  238.24    8.00
   4  -1  -2  241.15    9.96
   4  -1  -2  257.37    8.33
   4  -1  -2  247.43    7.66
   4  -1  -2  255.74    9.85
   4  -1  -2  253.23    7.86
  -4   1   2  254.04    7.60
  -4   1   2  254.50    7.68
  -4   1   2  242.60    9.70
  -4   1   2  255.12    8.26
  -4   1   2  255.60   10.08
  -4   1   2  245.04    8.08
   3  -1  -2 1268.66   26.60
   3  -1  -2 1319.19   24.93
   3  -1  -2 1314.32   25.13
   3  -1  -2 1336.99   27.58
   3  -1  -2 1349.31   25.55
   3  -1  -2 1315.70   27.15
  -3   1   2 1299.82   27.45
  -3   1   2 1345.06   25.08
  -3   1   2 1301.97   27.15
  -3   1   2 1315.05   27.27
  -3   1   2 1303.10   27.33
  -3   1   2 1342.87   25.49
  -3   1   2 1343.96   24.97
   2  -1  -2  704.06   16.08
   2  -1  -2  711.07   14.86
   2  -1  -2  712.01   15.24
  -2   1   2  711.30   15.93
  -2   1   2  705.63   15.90
  -2   1   2  710.04   15.10
  -2   1   2  688.74   15.00
  -2   1   2  709.36   15.04
  -2   1   2  727.12   15.14
  -2   1   2  688.56   15.92
   1  -1  -2 3755.20   63.16
   1  -1  -2 3879.08   63.38
   1  -1  -2 3728.48   62.68
   1  -1  -2 3750.71   62.96
  -1   1   2 3697.92   62.83
  -1   1   2 3660.51   62.43
  -1   1   2 3792.77   63.19
  -1   1   2 3767.51   63.06
  -1   1   2 3742.96   62.77
   0  -1  -2   27.82    2.73
   0  -1  -2   30.81    2.82
   0  -1  -2   35.06    2.92
   0  -1  -2   39.12    2.90
   0  -1  -2   33.78    2.84
   0  -1  -2   39.72    2.45
   0   1   2   31.43    2.79
   0   1   2   34.96    2.85
   0   1   2   34.73    2.34
   0   1   2   31.92    2.78
   0   1   2   34.74    2.99
   0   1   2   37.35    2.96
  -1  -1  -2 2999.22   54.70
  -1  -1  -2 2963.52   51.44
  -1  -1  -2 3027.86   49.24
  -1  -1  -2 2908.84   51.94
  -1  -1  -2 2903.67   52.41
  -1  -1  -2 2981.20   52.46
   1   1   2 2902.06   52.34
   1   1   2 2942.71   48.93
   1   1   2 3092.58   54.56
   1   1   2 2989.70   52.49
   1   1   2 2993.36   51.49
   1   1   2 2903.11   52.47
  -2  -1  -2 2208.27   40.33
  -2  -1  -2 2121.15   40.37
  -2  -1  -2 2146.05   37.01
  -2  -1  -2 2092.10   39.48
  -2  -1  -2 2150.73   39.60
  -2  -1  -2 2093.89   40.21
   2   1   2 2124.85   39.56
   2   1   2 2117.62   39.72
   2   1   2 2122.77   36.97
   2   1   2 2150.89   40.35
  -3  -1  -2 2927.53   54.48
  -3  -1  -2 2990.19   54.79
  -3  -1  -2 3038.75   54.57
  -3  -1  -2 3091.11   52.10
  -3  -1  -2 2953.95   53.26
   3   1   2 2992.40   54.36
   3   1   2 3012.19   53.62
   3   1   2 2874.31   62.39
   3   1   2 2961.03   54.27
   3   1   2 2981.00   51.90
   3   1   2 2993.91   54.93
  -4  -1  -2   21.39    3.31
  -4  -1  -2   23.96    4.37
  -4  -1  -2   12.01    2.75
  -4  -1  -2   22.53    3.87
  -4  -1  -2   22.35    3.94
   4   1   2   16.34    3.07
   4   1   2   16.58    3.00
   4   1   2   21.00    3.89
   4   1   2   19.13    4.56
   4   1   2   21.06    3.88
   4   1   2   23.46    4.09
  -5  -1  -2    5.01    2.41
  -5  -1  -2    4.06    3.14
  -5  -1  -2    4.28    2.93
  -5  -1  -2    6.09    2.55
  -5  -1  -2    6.90    3.04
  -5  -1  -2    4.38    2.49
   5   1   2    6.82    2.41
   5   1   2    8.36    3.40
   5   1   2    4.07    2.25
   5   1   2    6.16    3.13
   5   1   2    5.49    2.84
   5   1   2    5.96    2.77
  -6  -1  -2  603.45   18.52
  -6  -1  -2  580.67   16.13
  -6  -1  -2  628.43   17.54
  -6  -1  -2  610.94   18.09
  -6  -1  -2  618.08   20.40
  -6  -1  -2  616.26   18.48
   6   1   2  621.30   20.38
   6   1   2  603.08   16.95
   6   1   2  616.38   18.10
   6   1   2  596.73   18.42
   6   1   2  589.48   19.18
   6   1   2  603.64   17.86
  -7  -1  -2 1006.25   29.10
  -7  -1  -2  962.37   22.98
  -7  -1  -2 1004.32   26.58
  -7  -1  -2  996.55   28.05
  -7  -1  -2  985.20   25.94
  -7  -1  -2 1018.66   24.30
   7   1   2  965.85   26.98
   7   1   2  992.58   25.12
   7   1   2  973.45   25.97
   7   1   2  983.82   26.42
   7   1   2  962.65   23.99
   7   1   2  981.83   28.98
  -8  -1  -2  919.28   25.72
  -8  -1  -2  922.05   29.47
  -8  -1  -2  963.76   27.08
  -8  -1  -2  939.93   26.89
   8   1   2  912.98   26.31
   8   1   2  946.43   27.20
   8   1   2  934.11   26.77
  -9  -1  -2  127.98    9.60
  -9  -1  -2  135.65   10.43
  -9  -1  -2  124.41   10.66
  -9  -1  -2  136.39   12.05
   9   1   2  116.05    9.88
   9   1   2  134.34   10.45
   9   1   2  127.96   10.32
 -10  -1  -2   20.33    6.74
 -10  -1  -2   32.85    8.04
 -10  -1  -2   42.24    7.90
 -10  -1  -2   23.35    5.49
  10   1   2   31.75    7.05
  10   1   2   20.21    6.12
 -11  -1  -2  150.65   11.34
 -11  -1  -2  159.64   12.84
 -11  -1  -2  155.06   14.46
 -11  -1  -2  155.24   13.03
  11   1   2  134.90   12.09
  11   1   2  159.38   12.79
 -12  -1  -2  290.91   16.16
 -12  -1  -2  315.36   18.37
 -12  -1  -2  334.71   21.38
 -12  -1  -2  340.55   18.85
  12   1   2  344.25   18.19
  12   1   2  273.43   17.69
 -13  -1  -2  167.85   16.86
 -13  -1  -2  140.19   14.50
 -13  -1  -2  121.80   12.30
 -13  -1  -2  129.92   13.58
  13   1   2  132.03   13.90
  13   1   2  116.13   13.40
 -14  -1  -2   24.92    9.46
 -15  -1  -2   -0.67    9.40
 -15   2   2   73.71   14.97
  14  -2  -2    2.95    7.42
  14  -2  -2    6.57    6.11
 -14   2   2   13.87    9.54
 -14   2   2   13.59    6.79
 -14   2   2   12.24    8.94
  13  -2  -2  113.80   18.45
  13  -2  -2  123.47   11.66
 -13   2   2  125.60   11.38
 -13   2   2  118.05   14.36
 -13   2   2  106.25   15.14
  12  -2  -2  275.48   15.07
  12  -2  -2  242.23   14.55
 -12   2   2  281.15   18.97
 -12   2   2  253.88   18.36
 -12   2   2  239.90   17.51
 -12   2   2  263.52   14.62
  11  -2  -2  662.97   22.87
  11  -2  -2  670.86   23.07
 -11   2   2  615.07   27.10
 -11   2   2  686.45   22.41
 -11   2   2  677.39   27.75
 -11   2   2  658.71   22.38
  10  -2  -2  115.74    9.41
  10  -2  -2  117.35    9.17
 -10   2   2  118.79   11.67
 -10   2   2   92.30    8.34
 -10   2   2   86.89   10.65
 -10   2   2  113.78    9.18
   9  -2  -2   64.62    6.92
   9  -2  -2   75.55    7.50
  -9   2   2   75.86   10.31
  -9   2   2   58.43    6.92
  -9   2   2   59.89    6.63
  -9   2   2   70.93    9.19
   8  -2  -2  709.26   19.03
   8  -2  -2  740.26   21.46
   8  -2  -2  745.21   21.41
   8  -2  -2  724.23   24.17
   8  -2  -2  769.27   21.41
  -8   2   2  715.61   24.69
  -8   2   2  706.13   24.55
  -8   2   2  743.81   21.29
  -8   2   2  741.09   19.17
  -8   2   2  752.67   25.23
  -8   2   2  764.46   21.32
   7  -2  -2 1393.31   30.07
   7  -2  -2 1347.49   31.16
   7  -2  -2 1395.17   31.71
   7  -2  -2 1373.69   34.69
  -7   2   2 1406.96   35.85
  -7   2   2 1398.09   29.86
  -7   2   2 1362.20   29.02
  -7   2   2 1471.59   39.23
  -7   2   2 1387.33   35.57
  -7   2   2 1420.81   31.83
  -7   2   2 1383.72   31.35
   6  -2  -2  599.36   16.14
   6  -2  -2  596.84   16.36
   6  -2  -2  639.53   17.81
   6  -2  -2  609.53   20.01
   6  -2  -2  598.27   19.20
   6  -2  -2  604.27   17.20
  -6   2   2  600.96   20.07
  -6   2   2  599.08   16.21
  -6   2   2  609.21   15.97
  -6   2   2  601.29   17.09
  -6   2   2  591.81   19.64
  -6   2   2  586.83   19.26
  -6   2   2  614.94   17.38
   5  -2  -2  404.33   12.95
   5  -2  -2  438.07   15.09
   5  -2  -2  401.14   12.40
   5  -2  -2  412.99   14.32
   5  -2  -2  405.78   12.27
  -5   2   2  387.12   13.95
  -5   2   2  414.86   14.79
  -5   2   2  394.56   12.90
  -5   2   2  397.62   12.85
  -5   2   2  424.04   12.51
  -5   2   2  399.96   12.07
   4  -2  -2   59.65    4.38
   4  -2  -2   66.49    5.42
   4  -2  -2   61.34    4.79
   4  -2  -2   64.77    4.71
   4  -2  -2   66.10    5.20
  -4   2   2   63.37    4.58
  -4   2   2   66.97    4.93
  -4   2   2   62.52    5.09
  -4   2   2   58.74    5.19
  -4   2   2   62.61    4.44
   3  -2  -2  888.37   21.08
   3  -2  -2  892.09   20.70
   3  -2  -2  912.36   20.09
   3  -2  -2  907.36   20.68
  -3   2   2  930.66   20.37
  -3   2   2  917.03   20.42
  -3   2   2  905.87   21.11
  -3   2   2  908.00   20.56
  -3   2   2  899.05   20.84
  -3   2   2  919.30   20.44
   2  -2  -2 3113.58   54.75
   2  -2  -2 3146.13   54.56
   2  -2  -2 3018.10   54.18
   2  -2  -2 3082.00   53.80
   2  -2  -2 3078.84   54.57
   2  -2  -2 3145.39   54.97
  -2   2   2 3024.76   54.05
  -2   2   2 3024.51   53.91
  -2   2   2 3074.86   54.49
  -2   2   2 3073.19   54.70
  -2   2   2 3100.06   54.48
  -2   2   2 3075.90   54.64
  -2   2   2 3101.03   54.28
   1  -2  -2   95.65    5.10
   1  -2  -2   94.49    5.10
   1  -2  -2   98.60    4.90
   1  -2  -2   93.21    5.02
   1  -2  -2   96.31    4.94
  -1   2   2   90.07    5.01
  -1   2   2   86.77    4.79
  -1   2   2   90.03    4.93
  -1   2   2   88.65    4.70
  -1   2   2   90.55    4.96
  -1   2   2   96.12    4.19
  -1   2   2   95.52    4.14
   0  -2  -2  125.27    5.93
   0  -2  -2  117.91    5.81
   0  -2  -2  131.14    4.15
   0  -2  -2  122.10    5.90
   0  -2  -2  136.27    5.94
   0  -2  -2  120.33    5.66
   0   2   2  116.69    5.47
   0   2   2  131.14    6.13
   0   2   2  128.85    5.84
   0   2   2  121.55    5.73
   0   2   2  127.04    4.20
   0   2   2  125.69    5.90
  -1  -2  -2 1008.37   21.57
  -1  -2  -2  978.26   21.71
  -1  -2  -2 1012.55   22.42
  -1  -2  -2 1029.06   22.54
   1   2   2  986.62   21.23
   1   2   2  986.08   22.12
   1   2   2 1019.77   22.37
   1   2   2 1020.18   22.71
  -2  -2  -2 1945.27   40.15
  -2  -2  -2 1865.27   37.03
  -2  -2  -2 1895.01   36.70
  -2  -2  -2 1863.94   36.51
  -2  -2  -2 1909.38   37.83
   2   2   2 1863.75   37.97
   2   2   2 1892.87   36.53
  -3  -2  -2 1688.33   33.46
  -3  -2  -2 1619.91   34.70
  -3  -2  -2 1590.67   34.69
  -3  -2  -2 1701.99   33.62
  -3  -2  -2 1661.80   30.04
  -3  -2  -2 1669.46   34.15
   3   2   2 1632.77   30.00
   3   2   2 1657.99   34.23
   3   2   2 1629.78   33.70
   3   2   2 1666.34   33.41
   3   2   2 1589.43   34.76
  -4  -2  -2 1019.32   21.54
  -4  -2  -2 1003.60   22.93
  -4  -2  -2  988.15   24.83
  -4  -2  -2  990.57   24.94
  -4  -2  -2 1023.92   23.43
  -4  -2  -2  983.15   24.91
   4   2   2  976.38   24.93
   4   2   2 1019.26   23.53
   4   2   2 1051.93   29.43
   4   2   2 1007.91   23.45
   4   2   2  997.15   24.99
   4   2   2 1000.96   21.35
  -5  -2  -2    6.03    3.10
  -5  -2  -2    7.01    2.49
  -5  -2  -2    7.70    2.56
  -5  -2  -2    6.16    3.32
  -5  -2  -2    4.13    2.47
   5   2   2    4.99    2.62
   5   2   2    6.89    3.23
   5   2   2    6.93    3.19
   5   2   2    3.38    2.51
   5   2   2    1.34    2.84
  -6  -2  -2   75.25    6.99
  -6  -2  -2   60.09    5.12
  -6  -2  -2   56.62    5.45
  -6  -2  -2   56.92    7.61
  -6  -2  -2   52.93    5.37
  -6  -2  -2   58.49    6.74
   6   2   2   53.96    6.53
   6   2   2   59.90    5.65
   6   2   2   55.48    5.26
   6   2   2   51.43    6.63
   6   2   2   57.74    6.73
   6   2   2   62.75    5.54
  -7  -2  -2  718.60   24.47
  -7  -2  -2  751.53   22.55
  -7  -2  -2  720.58   21.20
  -7  -2  -2  791.09   23.73
   7   2   2  763.81   20.53
   7   2   2  771.60   24.57
   7   2   2  705.71   24.27
   7   2   2  778.62   21.56
   7   2   2  743.64   23.20
   7   2   2  786.91   24.38
  -8  -2  -2 1097.76   32.98
  -8  -2  -2 1120.90   29.14
  -8  -2  -2 1058.72   30.22
  -8  -2  -2 1099.54   29.24
   8   2   2 1098.91   30.70
   8   2   2 1054.41   28.33
   8   2   2 1103.45   31.01
  -9  -2  -2   69.68   10.37
  -9  -2  -2   75.08    8.13
  -9  -2  -2   77.91    8.55
   9   2   2   84.60    9.06
   9   2   2   70.68    8.30
 -10  -2  -2    8.25    4.50
 -10  -2  -2   -0.07    4.80
 -10  -2  -2   -2.26    4.77
 -10  -2  -2    7.84    4.53
  10   2   2    1.73    4.28
  10   2   2    5.53    4.26
 -11  -2  -2   15.02    6.27
 -11  -2  -2   12.61    6.62
 -11  -2  -2   29.88    8.18
  11   2   2   16.79    6.36
  11   2   2   13.95    6.36
 -12  -2  -2  229.77   14.10
 -12  -2  -2  203.71   17.73
  12   2   2  206.85   15.80
  12   2   2  186.45   14.73
 -13  -2  -2  193.93   14.24
 -13  -2  -2  166.34   17.50
 -13  -2  -2  195.33   15.34
  13   2   2  151.14   15.40
  13   2   2  189.58   15.76
 -14  -2  -2   90.84   13.28
  14  -3  -2   95.84   12.31
 -14   3   2   86.02   19.68
 -14   3   2   66.24   10.49
 -14   3   2   84.28   11.15
 -14   3   2  101.23   15.30
  13  -3  -2   88.15   11.82
  13  -3  -2  101.47   11.68
 -13   3   2  106.60   11.46
 -13   3   2  100.51   15.01
 -13   3   2   89.29   13.83
  12  -3  -2  459.12   20.56
  12  -3  -2  483.99   20.83
 -12   3   2  527.21   21.13
 -12   3   2  443.14   19.65
 -12   3   2  463.64   24.38
 -12   3   2  457.99   24.51
  11  -3  -2  508.83   20.74
  11  -3  -2  533.47   21.03
 -11   3   2  513.11   20.17
 -11   3   2  508.12   20.38
 -11   3   2  547.96   25.13
 -11   3   2  503.69   24.22
  10  -3  -2  264.75   12.69
  10  -3  -2  282.66   14.78
  10  -3  -2  269.48   14.32
 -10   3   2  277.80   14.10
 -10   3   2  266.06   16.75
 -10   3   2  288.40   17.26
 -10   3   2  294.73   14.74
   9  -3  -2   43.56    6.87
   9  -3  -2   47.17    7.25
   9  -3  -2   35.83    6.40
  -9   3   2   45.63    6.40
  -9   3   2   33.46    5.83
  -9   3   2   44.66    6.78
  -9   3   2   38.27    7.77
  -9   3   2   39.01    7.64
   8  -3  -2   35.90    6.13
   8  -3  -2   36.36    5.61
   8  -3  -2   22.19    4.39
   8  -3  -2   23.62    5.54
   8  -3  -2   29.29    5.55
  -8   3   2   24.79    6.48
  -8   3   2   25.36    4.71
  -8   3   2   34.14    5.61
  -8   3   2   24.05    5.85
  -8   3   2   23.91    5.23
  -8   3   2   20.81    4.12
  -8   3   2   26.80    6.55
   7  -3  -2  944.34   30.58
   7  -3  -2  953.20   28.34
   7  -3  -2 1035.90   30.46
   7  -3  -2  986.76   36.89
   7  -3  -2 1001.64   25.10
  -7   3   2  962.82   26.89
  -7   3   2  959.26   25.97
  -7   3   2  974.35   28.66
  -7   3   2  961.06   28.21
  -7   3   2  993.47   25.92
  -7   3   2 1000.23   25.03
   6  -3  -2 1906.61   39.82
   6  -3  -2 1889.38   43.21
   6  -3  -2 1953.12   40.44
   6  -3  -2 1899.75   41.20
   6  -3  -2 1957.43   43.11
  -6   3   2 1921.03   42.70
  -6   3   2 1980.88   43.88
  -6   3   2 1964.90   40.33
  -6   3   2 1974.59   41.21
  -6   3   2 1934.31   39.82
   5  -3  -2  671.09   19.28
   5  -3  -2  676.44   19.96
   5  -3  -2  694.16   18.65
   5  -3  -2  673.80   18.87
   5  -3  -2  685.07   20.22
  -5   3   2  670.36   18.99
  -5   3   2  684.72   18.81
  -5   3   2  678.12   19.73
  -5   3   2  699.12   20.68
  -5   3   2  688.91   19.33
  -5   3   2  689.33   18.63
   4  -3  -2    1.81    2.06
   4  -3  -2    1.55    2.03
   4  -3  -2    0.47    1.93
   4  -3  -2    0.68    1.74
   4  -3  -2    3.15    2.14
   4  -3  -2    0.29    0.89
  -4   3   2   -0.02    1.85
  -4   3   2   -0.14    1.99
  -4   3   2    5.31    2.37
  -4   3   2   -0.24    1.85
  -4   3   2    3.59    2.31
  -4   3   2    1.07    2.23
   3  -3  -2  767.30   19.70
   3  -3  -2  747.69   18.79
   3  -3  -2  752.95   19.36
   3  -3  -2  714.55   20.02
  -3   3   2  728.49   19.25
  -3   3   2  768.18   19.33
  -3   3   2  748.77   18.88
  -3   3   2  740.44   23.06
   2  -3  -2 1356.45   27.18
   2  -3  -2 1372.07   29.32
   2  -3  -2 1371.96   29.57
   2  -3  -2 1357.64   29.24
   2  -3  -2 1395.92   29.15
   2  -3  -2 1361.07   27.94
  -2   3   2 1345.91   29.00
  -2   3   2 1341.22   27.36
  -2   3   2 1381.99   27.97
  -2   3   2 1334.45   29.03
  -2   3   2 1375.71   29.50
   1  -3  -2 1065.56   23.80
   1  -3  -2 1099.46   22.97
   1  -3  -2 1036.05   24.15
   1  -3  -2 1039.18   23.98
   1  -3  -2 1045.89   24.06
  -1   3   2 1073.43   21.00
  -1   3   2 1077.02   22.90
  -1   3   2 1037.80   24.21
  -1   3   2 1044.35   20.92
  -1   3   2 1055.39   24.06
  -1   3   2 1082.38   23.91
  -1   3   2 1058.58   24.03
   0  -3  -2  218.38    8.37
   0  -3  -2  222.22    9.04
   0  -3  -2  241.35    9.24
   0  -3  -2  210.33    8.64
   0  -3  -2  238.51    9.33
   0   3   2  221.98    9.15
   0   3   2  217.18    8.85
   0   3   2  228.53    9.12
   0   3   2  226.47    8.85
   0   3   2  224.83    8.31
  -1  -3  -2  282.89   11.54
  -1  -3  -2  279.64    9.75
  -1  -3  -2  261.18   10.23
  -1  -3  -2  269.67    9.99
   1   3   2  272.97   10.59
   1   3   2  273.75    9.35
   1   3   2  270.05   11.54
   1   3   2  267.65   10.18
  -2  -3  -2  969.98   23.50
  -2  -3  -2  981.97   22.49
  -2  -3  -2  965.18   23.62
  -2  -3  -2  940.27   22.72
  -2  -3  -2  957.44   22.69
   2   3   2  958.75   23.39
   2   3   2  934.81   23.76
  -3  -3  -2  883.74   22.21
  -3  -3  -2  856.44   21.33
  -3  -3  -2  892.49   22.17
  -3  -3  -2  880.46   22.96
  -3  -3  -2  940.86   23.46
   3   3   2  882.58   23.45
   3   3   2  882.17   22.08
   3   3   2  874.80   21.59
   3   3   2  861.85   22.40
  -4  -3  -2 1125.98   28.30
  -4  -3  -2 1120.74   26.31
  -4  -3  -2 1174.86   28.46
  -4  -3  -2 1165.94   26.29
  -4  -3  -2 1186.94   28.34
   4   3   2 1123.17   28.81
   4   3   2 1177.33   26.68
   4   3   2 1168.79   28.16
   4   3   2 1185.01   29.32
   4   3   2 1112.57   26.91
  -5  -3  -2  453.41   14.27
  -5  -3  -2  450.19   14.06
  -5  -3  -2  430.52   16.24
  -5  -3  -2  427.98   12.49
  -5  -3  -2  439.65   16.21
  -5  -3  -2  477.81   16.89
   5   3   2  431.43   16.37
   5   3   2  430.47   12.45
   5   3   2  465.86   16.79
   5   3   2  474.09   14.78
   5   3   2  461.51   16.77
   5   3   2  452.92   17.00
  -6  -3  -2    7.36    2.79
  -6  -3  -2   12.95    4.14
  -6  -3  -2   10.50    4.38
  -6  -3  -2    1.41    3.25
  -6  -3  -2   11.92    3.30
  -6  -3  -2    5.35    2.88
   6   3   2    2.06    2.57
   6   3   2    7.10    3.11
   6   3   2    0.88    2.64
   6   3   2    7.72    4.20
   6   3   2    8.97    4.09
  -7  -3  -2  434.52   18.65
  -7  -3  -2  446.78   17.86
  -7  -3  -2  459.71   15.23
  -7  -3  -2  436.84   17.32
   7   3   2  435.07   18.34
   7   3   2  438.39   18.65
   7   3   2  422.50   17.87
   7   3   2  444.49   14.98
  -8  -3  -2  561.29   20.21
  -8  -3  -2  571.59   18.77
  -8  -3  -2  556.14   21.02
  -8  -3  -2  548.27   22.53
   8   3   2  569.29   21.67
   8   3   2  581.97   22.11
  -9  -3  -2  322.79   15.26
  -9  -3  -2  329.39   15.17
  -9  -3  -2  344.10   14.78
  -9  -3  -2  306.27   16.42
  -9  -3  -2  313.40   18.05
   9   3   2  340.54   17.09
   9   3   2  338.33   17.38
 -10  -3  -2   99.15    9.37
 -10  -3  -2   93.07    9.90
 -10  -3  -2   87.56    9.36
 -10  -3  -2   91.88   10.87
 -10  -3  -2  101.00   12.09
  10   3   2   77.07   10.14
  10   3   2   71.73    9.91
 -11  -3  -2   33.45    7.51
 -11  -3  -2   42.64   10.11
 -11  -3  -2   38.22    7.75
 -11  -3  -2   46.15    9.09
  11   3   2   52.95   10.03
  11   3   2   46.59   13.62
 -12  -3  -2  257.59   15.96
 -12  -3  -2  227.23   18.34
  12   3   2  214.98   16.24
  12   3   2  232.34   16.23
 -13  -3  -2  110.60   13.06
 -13  -3  -2  131.56   15.99
  14  -4  -2   57.64   10.49
 -14   4   2   53.18   12.33
 -14   4   2   37.98   11.46
 -14   4   2   45.37   10.04
 -14   4   2   39.54    9.26
  13  -4  -2   17.43    7.93
  13  -4  -2   20.47    7.57
 -13   4   2   23.54    9.09
 -13   4   2   28.20    7.27
 -13   4   2   23.30    9.51
 -13   4   2   28.01    7.90
  12  -4  -2  251.67   15.79
  12  -4  -2  214.52   14.88
 -12   4   2  221.81   17.64
 -12   4   2  225.60   15.16
 -12   4   2  199.38   14.22
 -12   4   2  200.57   17.03
  11  -4  -2  438.36   17.86
  11  -4  -2  446.85   20.31
  11  -4  -2  469.81   20.58
 -11   4   2  454.90   20.13
 -11   4   2  467.87   23.65
 -11   4   2  443.63   19.68
 -11   4   2  475.42   23.33
  10  -4  -2  835.10   27.40
  10  -4  -2  823.77   25.18
  10  -4  -2  839.32   27.59
 -10   4   2  832.10   27.08
 -10   4   2  834.33   26.88
 -10   4   2  813.31   30.44
 -10   4   2  804.25   24.36
 -10   4   2  831.31   30.12
   9  -4  -2    4.36    4.15
   9  -4  -2    2.72    4.35
   9  -4  -2    7.17    4.28
  -9   4   2    2.06    4.38
  -9   4   2   -0.63    4.08
  -9   4   2   10.75    4.50
  -9   4   2    1.65    3.92
  -9   4   2    9.33    5.64
   8  -4  -2   71.33    7.42
  -8   4   2   74.19    8.79
  -8   4   2   69.73    7.89
  -8   4   2   82.51    9.25
  -8   4   2   62.59    7.99
  -8   4   2   58.77    6.86
  -8   4   2   78.26    8.52
   7  -4  -2  652.74   21.47
   7  -4  -2  641.26   22.11
   7  -4  -2  636.35   19.91
   7  -4  -2  635.79   22.31
   7  -4  -2  645.11   20.47
  -7   4   2  668.18   23.12
  -7   4   2  676.12   20.76
  -7   4   2  639.59   22.17
  -7   4   2  678.31   21.28
  -7   4   2  669.50   20.24
  -7   4   2  636.90   22.14
   6  -4  -2  814.68   24.26
   6  -4  -2  808.00   23.76
   6  -4  -2  785.99   23.70
   6  -4  -2  792.61   22.41
   6  -4  -2  833.86   23.62
  -6   4   2  815.80   22.63
  -6   4   2  818.98   23.25
  -6   4   2  833.67   23.85
  -6   4   2  814.79   24.68
  -6   4   2  828.80   23.18
  -6   4   2  730.64   22.88
   5  -4  -2  520.51   17.37
   5  -4  -2  523.41   17.62
   5  -4  -2  498.27   16.47
   5  -4  -2  517.07   17.28
   5  -4  -2  531.37   17.29
  -5   4   2  525.56   17.88
  -5   4   2  495.29   16.62
  -5   4   2  523.00   17.13
  -5   4   2  504.29   16.65
  -5   4   2  505.55   17.30
  -5   4   2  491.70   20.40
   4  -4  -2  234.06   10.35
   4  -4  -2  231.20   10.15
   4  -4  -2  239.59   10.88
   4  -4  -2  231.21   10.85
   4  -4  -2  233.79   10.46
   4  -4  -2  235.79   11.06
  -4   4   2  212.88   10.22
  -4   4   2  232.47   10.84
  -4   4   2  216.51   10.38
  -4   4   2  236.08   10.14
  -4   4   2  231.07   10.64
  -4   4   2  226.59   10.82
   3  -4  -2  687.08   20.09
   3  -4  -2  744.47   18.58
   3  -4  -2  709.73   20.07
   3  -4  -2  698.35   19.45
   3  -4  -2  695.30   18.57
   3  -4  -2  697.31   20.01
  -3   4   2  711.65   18.45
  -3   4   2  697.71   20.01
  -3   4   2  699.55   19.78
  -3   4   2  713.56   18.76
  -3   4   2  697.84   19.72
  -3   4   2  696.76   20.02
   2  -4  -2 1112.93   26.69
   2  -4  -2 1084.33   26.63
   2  -4  -2 1082.89   24.20
   2  -4  -2 1072.47   26.18
   2  -4  -2 1089.07   26.08
   2  -4  -2 1072.74   23.12
  -2   4   2 1108.35   26.78
  -2   4   2 1083.76   23.58
  -2   4   2 1058.14   25.84
  -2   4   2 1075.27   26.39
  -2   4   2 1131.44   24.49
  -2   4   2 1074.23   26.18
   1  -4  -2 1690.23   35.61
   1  -4  -2 1632.35   35.05
   1  -4  -2 1622.72   35.55
   1  -4  -2 1638.48   35.63
   1  -4  -2 1670.79   33.19
  -1   4   2 1650.62   35.05
  -1   4   2 1619.33   35.31
  -1   4   2 1686.96   33.51
  -1   4   2 1628.41   30.70
  -1   4   2 1641.76   30.69
  -1   4   2 1649.70   35.42
   0  -4  -2  301.85   11.94
   0  -4  -2  300.17   11.76
   0  -4  -2  312.69   10.93
   0  -4  -2  311.52   11.65
   0  -4  -2  301.36   11.65
   0   4   2  328.91   12.19
   0   4   2  302.64   10.42
   0   4   2  310.80   11.65
   0   4   2  305.44   12.06
   0   4   2  296.85   11.61
  -1  -4  -2   17.07    3.68
  -1  -4  -2   21.72    3.93
  -1  -4  -2   23.18    4.47
  -1  -4  -2   14.20    3.76
   1   4   2   16.18    3.23
   1   4   2   16.10    3.50
   1   4   2   16.12    3.41
   1   4   2   14.91    3.33
   1   4   2   12.47    3.47
  -2  -4  -2  314.21   12.53
  -2  -4  -2  308.36   11.94
  -2  -4  -2  322.39   11.74
  -2  -4  -2  311.74   12.45
  -2  -4  -2  295.96   11.67
   2   4   2  330.16   13.07
   2   4   2  314.08   12.37
   2   4   2  310.52   11.17
  -3  -4  -2  530.61   19.32
  -3  -4  -2  483.88   15.53
  -3  -4  -2  506.66   18.83
  -3  -4  -2  506.98   16.52
  -3  -4  -2  520.26   16.22
   3   4   2  514.21   16.00
   3   4   2  503.61   17.53
   3   4   2  500.91   15.75
   3   4   2  460.59   16.24
  -4  -4  -2 1292.04   31.41
  -4  -4  -2 1237.29   29.68
  -4  -4  -2 1317.70   32.02
  -4  -4  -2 1274.18   29.35
  -4  -4  -2 1283.28   31.01
   4   4   2 1277.68   30.62
   4   4   2 1285.28   30.90
   4   4   2 1300.36   32.39
   4   4   2 1284.43   32.40
   4   4   2 1327.89   29.92
  -5  -4  -2  365.66   15.00
  -5  -4  -2  344.37   12.58
  -5  -4  -2  329.15   12.51
  -5  -4  -2  365.11   15.02
  -5  -4  -2  338.30   14.68
   5   4   2  325.22   14.78
   5   4   2  320.66   14.70
   5   4   2  332.48   13.31
   5   4   2  343.02   12.86
   5   4   2  332.56   14.38
  -6  -4  -2   71.00    8.08
  -6  -4  -2   62.70    5.32
  -6  -4  -2   74.97    8.03
  -6  -4  -2   72.95    6.13
  -6  -4  -2   72.58    5.30
  -6  -4  -2   73.01    8.06
   6   4   2   77.92    6.84
   6   4   2   80.42    8.40
   6   4   2   77.97    8.54
   6   4   2   76.13    7.99
  -7  -4  -2  198.98   12.38
  -7  -4  -2  198.02    9.43
  -7  -4  -2  172.05   11.51
  -7  -4  -2  173.00    8.59
  -7  -4  -2  161.76   11.77
   7   4   2  157.96   11.95
   7   4   2  181.43   12.33
  -8  -4  -2  684.55   23.74
  -8  -4  -2  725.62   26.21
  -8  -4  -2  682.99   19.99
  -8  -4  -2  735.20   28.00
  -8  -4  -2  739.81   21.13
   8   4   2  700.12   25.64
   8   4   2  688.88   28.41
  -9  -4  -2  220.37   17.03
  -9  -4  -2  179.26   10.49
  -9  -4  -2  208.08   13.05
  -9  -4  -2  198.30   13.73
  -9  -4  -2  221.48   11.96
   9   4   2  199.66   13.95
   9   4   2  181.39   13.62
 -10  -4  -2   37.75    9.38
 -10  -4  -2   35.70    7.61
 -10  -4  -2   44.14    9.49
 -10  -4  -2   47.65    7.40
 -10  -4  -2   41.30    8.17
  10   4   2   52.80    9.76
  10   4   2   36.84    8.22
 -11  -4  -2    7.83    5.84
 -11  -4  -2   14.39    6.36
 -11  -4  -2    9.80    7.47
 -11  -4  -2   19.00    6.21
  11   4   2   22.51    7.52
  11   4   2   16.23    6.90
 -12  -4  -2   54.79    9.66
 -12  -4  -2   55.06    9.30
  12   4   2   67.57   11.30
  12   4   2   57.01   10.54
  14  -5  -2  124.49   14.08
 -14   5   2  155.51   17.57
 -14   5   2  129.17   14.43
 -14   5   2  159.87   17.59
  13  -5  -2   14.71    7.18
  13  -5  -2    6.56    6.15
 -13   5   2   11.99    8.37
 -13   5   2   19.92    8.75
 -13   5   2   11.79    6.66
 -13   5   2   12.02    6.90
  12  -5  -2   87.08   11.21
  12  -5  -2   92.39   11.10
  12  -5  -2  111.97   12.22
 -12   5   2  111.92   12.26
 -12   5   2   77.48    9.97
 -12   5   2   88.94   10.82
 -12   5   2  105.50   13.81
 -12   5   2  108.78   13.74
  11  -5  -2  512.71   22.85
  11  -5  -2  502.44   20.64
  11  -5  -2  526.32   22.74
 -11   5   2  529.43   22.37
 -11   5   2  515.02   24.68
 -11   5   2  514.52   20.42
 -11   5   2  521.80   25.53
 -11   5   2  554.12   23.13
  10  -5  -2  533.21   22.49
  10  -5  -2  535.02   24.84
  10  -5  -2  488.11   19.81
 -10   5   2  423.90   24.26
 -10   5   2  481.20   23.16
 -10   5   2  472.26   25.56
 -10   5   2  506.86   21.70
 -10   5   2  502.68   23.95
   9  -5  -2  186.23   12.33
   9  -5  -2  219.31   13.97
  -9   5   2  202.14   14.36
  -9   5   2  217.66   15.00
  -9   5   2  218.25   13.00
  -9   5   2  203.58   13.68
   8  -5  -2  131.96   10.32
   8  -5  -2  170.12   11.40
  -8   5   2  167.81   12.48
  -8   5   2  149.64   11.61
  -8   5   2  173.55   11.18
  -8   5   2  143.97   11.28
  -8   5   2  159.51   11.00
   7  -5  -2  131.62    9.26
   7  -5  -2  135.03    9.98
   7  -5  -2  137.32   10.31
   7  -5  -2  125.79    9.84
   7  -5  -2  136.01   10.30
  -7   5   2  122.17    9.72
  -7   5   2  128.16    9.73
  -7   5   2  143.28   10.91
  -7   5   2  124.69    9.51
  -7   5   2  121.74    9.13
   6  -5  -2  885.47   25.97
   6  -5  -2  892.92   26.48
   6  -5  -2  853.19   25.47
   6  -5  -2  856.94   25.48
   6  -5  -2  826.20   24.45
   6  -5  -2  827.74   25.01
  -6   5   2  862.79   25.40
  -6   5   2  896.20   26.61
  -6   5   2  858.82   24.96
  -6   5   2  848.71   25.88
  -6   5   2  844.35   24.66
  -6   5   2  845.75   26.03
   5  -5  -2 1268.60   32.24
   5  -5  -2 1332.98   33.47
   5  -5  -2 1367.53   34.13
   5  -5  -2 1266.58   31.74
   5  -5  -2 1339.44   32.37
   5  -5  -2 1301.27   33.21
  -5   5   2 1366.92   33.36
  -5   5   2 1347.52   33.20
  -5   5   2 1307.08   33.53
  -5   5   2 1341.87   31.77
  -5   5   2 1330.97   32.93
  -5   5   2 1331.93   33.47
   4  -5  -2  325.44   12.86
   4  -5  -2  342.86   13.92
   4  -5  -2  352.45   14.47
   4  -5  -2  348.98   13.06
   4  -5  -2  369.73   14.88
   4  -5  -2  352.34   14.79
  -4   5   2  338.82   14.47
  -4   5   2  340.39   14.06
  -4   5   2  343.15   14.40
  -4   5   2  358.93   13.72
  -4   5   2  340.60   14.19
  -4   5   2  327.90   12.56
   3  -5  -2   44.22    5.45
   3  -5  -2   53.69    6.14
   3  -5  -2   52.87    5.12
   3  -5  -2   70.87    6.48
   3  -5  -2   52.01    5.05
   3  -5  -2   56.52    6.19
  -3   5   2   58.97    6.03
  -3   5   2   59.10    5.30
  -3   5   2   54.31    6.19
  -3   5   2   50.21    5.14
  -3   5   2   53.30    5.89
  -3   5   2   48.23    5.95
   2  -5  -2 1875.80   41.16
   2  -5  -2 1951.61   42.22
   2  -5  -2 1913.37   38.30
   2  -5  -2 1928.99   42.24
   2  -5  -2 1860.98   36.67
  -2   5   2 1899.21   43.69
  -2   5   2 1955.26   42.15
  -2   5   2 1874.68   42.03
  -2   5   2 1947.29   38.79
  -2   5   2 1942.98   41.82
  -2   5   2 1852.96   37.12
   1  -5  -2  866.59   23.90
   1  -5  -2  902.24   24.73
   1  -5  -2  892.71   24.65
   1  -5  -2  927.51   21.89
   1  -5  -2  916.43   24.45
  -1   5   2  916.62   24.64
  -1   5   2  890.75   24.83
  -1   5   2  888.46   19.18
  -1   5   2  925.06   24.57
  -1   5   2  888.29   23.97
  -1   5   2  931.96   24.81
  -1   5   2  901.57   19.36
   0  -5  -2 1022.80   26.74
   0  -5  -2  998.97   26.01
   0  -5  -2 1055.71   26.74
   0  -5  -2  979.79   23.89
   0  -5  -2 1013.14   26.01
   0   5   2  966.64   25.84
   0   5   2 1021.30   25.95
   0   5   2 1006.56   26.85
   0   5   2 1020.76   26.51
  -1  -5  -2  275.19   12.14
  -1  -5  -2  284.29   11.40
  -1  -5  -2  280.55   12.07
  -1  -5  -2  273.15   12.56
   1   5   2  288.44   12.55
   1   5   2  277.76   12.74
   1   5   2  284.22   12.24
   1   5   2  286.58   12.14
   1   5   2  275.59   10.43
  -2  -5  -2  114.07    8.12
  -2  -5  -2  133.67    8.45
  -2  -5  -2  136.64    8.49
  -2  -5  -2  123.42    8.74
  -2  -5  -2  138.28    8.20
   2   5   2  134.34    9.15
   2   5   2  136.54    8.67
   2   5   2  117.72    8.28
   2   5   2  129.59    7.43
  -3  -5  -2  699.38   21.90
  -3  -5  -2  743.77   20.95
  -3  -5  -2  708.15   20.67
  -3  -5  -2  751.27   24.76
   3   5   2  689.98   19.96
   3   5   2  671.63   21.40
   3   5   2  705.04   20.72
   3   5   2  693.45   22.15
  -4  -5  -2 1042.08   31.86
  -4  -5  -2 1106.53   29.38
  -4  -5  -2 1088.13   28.01
  -4  -5  -2 1102.36   29.62
  -4  -5  -2 1071.66   27.33
   4   5   2 1141.67   28.07
   4   5   2 1114.94   28.45
   4   5   2 1084.49   28.86
   4   5   2 1169.59   31.02
  -5  -5  -2  859.28   25.45
  -5  -5  -2  820.38   25.49
  -5  -5  -2  874.12   25.99
   5   5   2  862.40   23.44
   5   5   2  845.20   26.30
   5   5   2  786.32   24.53
   5   5   2  865.40   26.60
  -6  -5  -2   58.37    8.61
  -6  -5  -2   32.91    6.66
  -6  -5  -2   43.81    5.55
  -6  -5  -2   45.19    7.47
   6   5   2   54.12    6.59
   6   5   2   48.74    8.04
   6   5   2   38.91    6.74
   6   5   2   63.09    9.25
  -7  -5  -2   63.52    9.24
  -7  -5  -2   65.09    9.70
  -7  -5  -2   50.77    8.56
   7   5   2   46.28    8.52
   7   5   2   42.64    8.33
   7   5   2   48.27    6.65
  -8  -5  -2  154.53   11.93
  -8  -5  -2  184.19   13.58
  -8  -5  -2  168.49   12.53
   8   5   2  148.21   12.07
   8   5   2  143.38   12.62
  -9  -5  -2  365.84   17.76
  -9  -5  -2  371.64   20.12
  -9  -5  -2  377.23   18.42
   9   5   2  325.58   19.27
   9   5   2  343.14   18.39
 -10  -5  -2  161.48   13.05
 -10  -5  -2  151.55   12.99
 -10  -5  -2  153.04   14.57
  10   5   2  159.05   13.91
  10   5   2  158.15   17.43
 -11  -5  -2   48.17    7.27
 -11  -5  -2   27.45    9.39
  11   5   2   28.21    7.76
  11   5   2   15.15    8.54
 -12  -5  -2   52.95   12.48
  14  -6  -2  108.90   14.61
 -14   6   2  136.92   15.20
 -14   6   2  132.20   16.90
 -14   6   2  115.81   17.00
  13  -6  -2    4.12    6.93
  13  -6  -2    8.94    6.34
 -13   6   2   -1.80    7.34
 -13   6   2    2.47    6.60
 -13   6   2    3.37    7.32
 -13   6   2    0.68    6.29
  12  -6  -2   12.29    6.75
  12  -6  -2   12.72    6.89
  12  -6  -2    9.72    6.18
 -12   6   2   18.58    6.89
 -12   6   2   13.80    7.94
 -12   6   2    8.83    7.38
 -12   6   2   14.65    6.95
 -12   6   2   18.28    7.77
  11  -6  -2  349.08   19.58
  11  -6  -2  300.64   17.08
 -11   6   2  371.04   21.71
 -11   6   2  324.30   18.40
 -11   6   2  330.95   19.17
 -11   6   2  329.94   20.13
 -11   6   2  388.54   19.09
  10  -6  -2  360.25   18.14
  10  -6  -2  401.95   19.78
 -10   6   2  375.43   19.00
 -10   6   2  421.29   19.30
 -10   6   2  417.53   21.91
 -10   6   2  370.49   25.34
   9  -6  -2  548.74   22.93
   9  -6  -2  579.41   22.65
  -9   6   2  592.34   22.76
  -9   6   2  537.36   22.44
  -9   6   2  584.63   24.92
  -9   6   2  582.50   24.11
  -9   6   2  617.34   24.53
   8  -6  -2    8.65    4.60
   8  -6  -2   10.15    5.22
   8  -6  -2   11.24    5.57
  -8   6   2    9.73    5.52
  -8   6   2    7.62    4.66
  -8   6   2    9.32    4.86
  -8   6   2   12.79    5.54
  -8   6   2    8.29    5.17
   7  -6  -2  386.69   17.14
   7  -6  -2  307.71   15.59
   7  -6  -2  324.18   15.59
   7  -6  -2  365.65   17.05
   7  -6  -2  384.87   17.79
  -7   6   2  365.76   17.37
  -7   6   2  366.33   17.08
  -7   6   2  335.90   15.53
  -7   6   2  339.87   16.39
  -7   6   2  359.38   16.28
   6  -6  -2  991.18   29.10
   6  -6  -2  993.03   30.18
   6  -6  -2 1008.96   29.70
   6  -6  -2 1019.12   28.58
   6  -6  -2  965.36   27.97
   6  -6  -2  978.56   29.35
  -6   6   2  996.74   29.67
  -6   6   2 1000.55   27.80
  -6   6   2 1021.51   30.31
  -6   6   2  965.61   29.01
  -6   6   2 1029.74   29.53
   5  -6  -2 1092.27   31.70
   5  -6  -2 1098.04   31.16
   5  -6  -2 1147.48   30.58
   5  -6  -2 1067.21   28.49
   5  -6  -2 1084.76   30.78
  -5   6   2 1128.83   30.76
  -5   6   2 1095.45   29.56
  -5   6   2 1104.77   31.73
  -5   6   2 1055.41   30.33
  -5   6   2 1082.87   28.17
  -5   6   2 1169.71   31.72
   4  -6  -2  117.93    8.03
   4  -6  -2  123.70    9.76
   4  -6  -2   99.59    8.73
   4  -6  -2  112.04    8.65
   4  -6  -2  116.50    7.84
  -4   6   2  110.62    8.81
  -4   6   2  123.97    9.20
  -4   6   2  120.41    7.82
  -4   6   2  108.50    9.14
  -4   6   2  111.42    8.08
  -4   6   2  104.90    8.89
   3  -6  -2  153.75    9.95
   3  -6  -2  160.49    8.59
   3  -6  -2  176.44   11.02
   3  -6  -2  143.83   10.13
   3  -6  -2  155.55   10.09
   3  -6  -2  153.20    8.14
  -3   6   2  174.70   10.75
  -3   6   2  156.03   10.03
  -3   6   2  165.56   10.68
  -3   6   2  133.61    9.54
  -3   6   2  142.46    8.29
  -3   6   2  173.03    8.88
   2  -6  -2   87.06    7.98
   2  -6  -2   85.34    6.22
   2  -6  -2   75.00    7.07
   2  -6  -2   86.46    7.87
   2  -6  -2   80.81    7.51
  -2   6   2   82.88    7.49
  -2   6   2   77.92    5.61
  -2   6   2   82.40    7.75
  -2   6   2   82.78    7.84
  -2   6   2   87.86    6.52
  -2   6   2   91.82   14.68
   1  -6  -2 2653.34   54.72
   1  -6  -2 2654.80   55.53
   1  -6  -2 2569.68   54.36
   1  -6  -2 2603.45   55.35
   1  -6  -2 2631.54   50.34
  -1   6   2 2582.61   54.20
  -1   6   2 2570.46   55.56
  -1   6   2 2665.75   55.29
  -1   6   2 2650.25   55.28
  -1   6   2 2646.22   47.22
  -1   6   2 2634.63   47.02
  -1   6   2 2656.56   50.76
   0  -6  -2  820.98   23.99
   0  -6  -2  817.17   24.67
   0  -6  -2  815.29   23.86
   0  -6  -2  781.24   23.93
   0  -6  -2  815.01   21.33
   0   6   2  837.08   25.16
   0   6   2  801.80   24.05
   0   6   2  796.20   20.59
   0   6   2  781.03   23.96
   0   6   2  790.65   23.43
  -1  -6  -2   77.40    7.29
  -1  -6  -2   70.83    6.39
  -1  -6  -2   67.75    6.82
  -1  -6  -2   86.26    8.17
   1   6   2   67.81    7.45
   1   6   2   64.14    5.67
   1   6   2   71.60    6.98
   1   6   2   92.77    7.90
   1   6   2   80.48    7.29
  -2  -6  -2   23.79    5.14
  -2  -6  -2   21.51    5.01
  -2  -6  -2   26.63    5.23
  -2  -6  -2   23.90    5.05
  -2  -6  -2   20.38    5.40
   2   6   2   23.40    5.20
   2   6   2   13.80    4.83
   2   6   2   17.76    7.26
   2   6   2   26.28    4.59
  -3  -6  -2  671.30   21.96
  -3  -6  -2  711.24   21.51
  -3  -6  -2  597.32   24.59
  -3  -6  -2  678.14   22.62
  -3  -6  -2  677.83   20.88
   3   6   2  639.86   21.54
   3   6   2  642.03   20.84
   3   6   2  685.86   23.07
   3   6   2  666.40   19.94
  -4  -6  -2  606.37   19.54
  -4  -6  -2  573.17   20.57
  -4  -6  -2  623.30   20.48
  -4  -6  -2  600.74   21.59
   4   6   2  591.43   19.75
   4   6   2  545.08   24.04
   4   6   2  626.71   22.43
   4   6   2  593.03   19.62
  -5  -6  -2  441.01   18.68
  -5  -6  -2  469.73   18.39
  -5  -6  -2  468.71   16.46
  -5  -6  -2  445.48   18.56
   5   6   2  463.27   17.29
   5   6   2  436.85   20.37
   5   6   2  448.23   19.17
   5   6   2  447.83   19.16
  -6  -6  -2  161.61   12.13
  -6  -6  -2  171.64   12.52
  -6  -6  -2  173.20   12.08
   6   6   2  175.48   10.69
   6   6   2  154.72   12.44
   6   6   2  165.60   12.35
   6   6   2  147.74   11.18
  -7  -6  -2   -2.19    4.44
  -7  -6  -2   -1.36    4.38
  -7  -6  -2    2.52    4.23
   7   6   2   -3.88    3.84
   7   6   2    4.43    4.90
  -8  -6  -2  163.86   13.06
  -8  -6  -2  145.62   12.79
  -8  -6  -2  142.67   12.87
   8   6   2  135.16   13.50
   8   6   2  146.78   12.88
  -9  -6  -2  328.09   18.04
  -9  -6  -2  324.38   19.43
   9   6   2  292.58   17.77
   9   6   2  310.78   19.50
 -10  -6  -2  178.51   14.45
 -10  -6  -2  209.54   16.77
  10   6   2  200.43   16.69
 -11  -6  -2    0.61    7.23
  11   6   2    8.21    6.69
 -12  -6  -2   44.57   11.41
  14  -7  -2  133.16   15.95
 -14   7   2  121.63   17.22
 -14   7   2  133.44   16.31
  13  -7  -2  179.60   19.01
 -13   7   2  192.30   19.92
 -13   7   2  167.13   27.09
 -13   7   2  138.35   15.96
  12  -7  -2   10.19    7.24
  12  -7  -2    0.66    8.53
  12  -7  -2   23.04    8.72
 -12   7   2   12.96    7.72
 -12   7   2    8.60    8.63
 -12   7   2   12.75    8.17
 -12   7   2   -0.72    6.19
 -12   7   2   13.97    7.77
  11  -7  -2  240.56   17.23
  11  -7  -2  239.93   16.30
  11  -7  -2  271.20   18.19
 -11   7   2  241.08   18.28
 -11   7   2  248.41   17.17
 -11   7   2  262.22   18.10
 -11   7   2  219.87   16.00
 -11   7   2  251.31   18.09
  10  -7  -2  585.94   24.47
  10  -7  -2  614.85   26.67
  10  -7  -2  613.07   26.14
 -10   7   2  663.12   26.01
 -10   7   2  596.83   26.18
 -10   7   2  661.92   28.32
 -10   7   2  637.16   26.72
 -10   7   2  646.99   26.32
   9  -7  -2  464.81   21.45
  -9   7   2  406.79   20.27
  -9   7   2  448.34   20.73
  -9   7   2  405.91   21.01
  -9   7   2  413.91   20.44
  -9   7   2  434.97   23.77
   8  -7  -2  163.51   13.39
   8  -7  -2  158.51   12.81
   8  -7  -2  170.98   12.91
   8  -7  -2  142.44   11.98
  -8   7   2  172.74   12.67
  -8   7   2  162.64   12.48
  -8   7   2  149.21   12.92
  -8   7   2  168.43   16.20
  -8   7   2  159.03   13.10
   7  -7  -2   81.21    9.77
   7  -7  -2   46.92    8.01
   7  -7  -2   67.85    9.47
   7  -7  -2   75.26    8.71
   7  -7  -2   69.88    8.95
  -7   7   2   80.22    9.15
  -7   7   2   79.16    9.39
  -7   7   2   67.45    9.79
  -7   7   2   87.63    8.82
   6  -7  -2  295.88   14.40
   6  -7  -2  283.91   14.29
   6  -7  -2  284.92   18.13
   6  -7  -2  284.41   14.92
   6  -7  -2  310.47   16.64
   6  -7  -2  270.52   15.50
  -6   7   2  284.17   13.94
  -6   7   2  285.03   15.17
  -6   7   2  280.02   15.67
  -6   7   2  273.58   15.29
  -6   7   2  295.17   16.31
  -6   7   2  278.09   14.93
   5  -7  -2  800.24   23.96
   5  -7  -2  800.06   26.99
   5  -7  -2  804.98   26.71
   5  -7  -2  778.21   25.62
   5  -7  -2  829.42   24.22
  -5   7   2  824.50   31.95
  -5   7   2  782.49   23.34
  -5   7   2  772.98   25.98
  -5   7   2  811.19   27.11
  -5   7   2  828.95   25.16
  -5   7   2  787.27   26.27
   4  -7  -2 1133.17   31.92
   4  -7  -2 1128.04   32.87
   4  -7  -2 1142.47   33.16
   4  -7  -2 1165.29   32.83
   4  -7  -2 1137.20   28.79
   4  -7  -2 1139.78   28.58
  -4   7   2 1159.22   33.39
  -4   7   2 1098.08   31.91
  -4   7   2 1127.08   32.28
  -4   7   2 1174.23   33.35
  -4   7   2 1145.42   28.69
   3  -7  -2  234.98   10.39
   3  -7  -2  275.98   14.67
   3  -7  -2  241.99   13.73
   3  -7  -2  238.37   10.88
   3  -7  -2  221.58   12.86
   3  -7  -2  239.77   13.21
  -3   7   2  247.14   13.79
  -3   7   2  239.26   13.26
  -3   7   2  232.05   13.47
  -3   7   2  243.88   11.06
  -3   7   2  244.40   11.27
  -3   7   2  237.54   13.28
   2  -7  -2   56.31    5.56
   2  -7  -2   52.07    4.93
   2  -7  -2   43.13    7.08
   2  -7  -2   54.85    7.56
   2  -7  -2   62.93    7.37
   2  -7  -2   60.26    7.22
  -2   7   2   48.89    7.22
  -2   7   2   49.91    6.73
  -2   7   2   52.55    7.86
  -2   7   2   57.64    7.49
  -2   7   2   48.54    5.68
  -2   7   2   48.03    5.06
   1  -7  -2  605.33   17.53
   1  -7  -2  626.48   22.04
   1  -7  -2  577.88   20.70
   1  -7  -2  524.38   25.89
   1  -7  -2  608.74   21.26
  -1   7   2  577.56   24.79
  -1   7   2  588.28   14.73
  -1   7   2  612.26   21.63
  -1   7   2  588.60   14.91
  -1   7   2  575.34   20.55
  -1   7   2  622.25   21.80
  -1   7   2  579.26   17.58
   0  -7  -2 1266.15   33.67
   0  -7  -2 1313.55   35.08
   0  -7  -2 1240.35   33.51
   0  -7  -2 1287.87   34.19
   0  -7  -2 1274.36   29.95
   0   7   2 1251.81   34.20
   0   7   2 1292.28   35.25
   0   7   2 1294.53   29.31
   0   7   2 1270.53   33.38
   0   7   2 1291.83   34.33
  -1  -7  -2  423.10   15.36
  -1  -7  -2  387.38   16.73
  -1  -7  -2  373.30   17.29
  -1  -7  -2  392.44   16.77
   1   7   2  409.32   18.09
   1   7   2  429.76   17.40
   1   7   2  397.98   17.44
   1   7   2  409.22   16.76
   1   7   2  392.52   13.84
  -2  -7  -2   27.79    5.65
  -2  -7  -2   35.34    6.58
  -2  -7  -2   30.05    6.80
  -2  -7  -2   32.88    6.43
  -2  -7  -2   20.02    5.83
   2   7   2   43.04    8.36
   2   7   2   30.66    6.06
   2   7   2   35.57    6.86
   2   7   2   27.40    6.48
   2   7   2   32.68    5.35
  -3  -7  -2    3.19    4.58
  -3  -7  -2    4.25    3.99
  -3  -7  -2   10.90    4.49
   3   7   2    7.63    4.55
   3   7   2    5.73    4.13
   3   7   2    9.69    4.03
  -4  -7  -2  224.57   12.69
  -4  -7  -2  226.11   12.26
  -4  -7  -2  231.96   13.78
  -4  -7  -2  236.08   14.46
   4   7   2  230.44   12.23
   4   7   2  234.29   13.98
   4   7   2  245.07   13.24
   4   7   2  227.64   14.12
  -5  -7  -2  523.60   21.29
  -5  -7  -2  541.61   20.71
  -5  -7  -2  525.25   18.64
  -5  -7  -2  525.36   21.57
   5   7   2  507.15   19.82
   5   7   2  520.13   22.01
   5   7   2  520.45   22.00
   5   7   2  586.59   25.04
  -6  -7  -2  535.69   18.06
  -6  -7  -2  543.59   21.62
  -6  -7  -2  529.54   22.23
  -6  -7  -2  508.56   21.76
   6   7   2  512.89   19.05
   6   7   2  488.98   22.15
   6   7   2  513.83   22.39
  -7  -7  -2    2.27    5.37
  -7  -7  -2    4.44    5.07
  -7  -7  -2    7.08    5.60
   7   7   2   -5.20    5.02
   7   7   2   -0.21    4.65
  -8  -7  -2  102.13   11.78
  -8  -7  -2  129.52   12.86
  -8  -7  -2  133.58   12.87
   8   7   2  104.27   13.86
   8   7   2  124.92   12.85
  -9  -7  -2   77.68   12.15
  -9  -7  -2   80.90   12.77
  -9  -7  -2   60.68   10.71
   9   7   2   69.04   11.85
   9   7   2   71.55   12.89
 -10  -7  -2   95.81   12.39
 -10  -7  -2   93.24   12.58
 -10  -7  -2   73.64   12.61
  10   7   2   74.14   11.78
 -11  -7  -2   61.87   12.09
 -14   8   2  199.89   22.09
  13  -8  -2  189.42   22.72
 -13   8   2  277.73   21.19
 -13   8   2  311.39   23.31
  12  -8  -2    5.31    7.23
 -12   8   2   10.92    8.01
 -12   8   2    6.10    7.35
 -12   8   2    6.72    7.24
  11  -8  -2  104.60   13.23
  11  -8  -2  103.84   13.26
  11  -8  -2  110.43   14.09
 -11   8   2  126.27   14.82
 -11   8   2  127.23   14.09
 -11   8   2  120.13   13.88
 -11   8   2  126.66   14.61
 -11   8   2  110.71   13.30
  10  -8  -2  294.32   19.27
  10  -8  -2  266.47   18.67
 -10   8   2  311.70   18.97
 -10   8   2  308.26   19.18
 -10   8   2  325.98   19.39
 -10   8   2  291.89   19.46
 -10   8   2  312.57   19.91
   9  -8  -2  273.52   17.35
   9  -8  -2  255.32   22.82
  -9   8   2  299.31   18.66
  -9   8   2  276.54   18.01
  -9   8   2  285.82   17.24
  -9   8   2  278.96   17.82
   8  -8  -2  315.27   18.50
   8  -8  -2  314.18   16.99
   8  -8  -2  287.81   18.11
   8  -8  -2  310.65   18.14
  -8   8   2  304.83   18.01
  -8   8   2  291.15   19.17
  -8   8   2  329.28   18.61
  -8   8   2  325.09   17.15
   7  -8  -2  182.06   14.15
   7  -8  -2  160.73   13.31
   7  -8  -2  187.12   12.51
   7  -8  -2  155.72   13.31
  -7   8   2  161.44   13.16
  -7   8   2  144.83   12.84
  -7   8   2  163.56   12.85
  -7   8   2  161.94   11.63
   6  -8  -2  438.84   18.04
   6  -8  -2  403.26   19.10
   6  -8  -2  433.39   20.83
   6  -8  -2  429.56   18.12
   6  -8  -2  466.36   21.36
   6  -8  -2  455.11   20.83
  -6   8   2  476.28   21.76
  -6   8   2  401.94   19.46
  -6   8   2  454.28   19.37
  -6   8   2  477.19   21.57
  -6   8   2  442.50   18.08
  -6   8   2  431.82   20.25
   5  -8  -2 1223.14   35.46
   5  -8  -2 1243.46   36.47
   5  -8  -2 1267.30   32.29
   5  -8  -2 1244.17   37.31
   5  -8  -2 1279.18   37.50
  -5   8   2 1203.63   33.02
  -5   8   2 1169.64   36.30
  -5   8   2 1236.09   37.33
  -5   8   2 1248.97   36.91
  -5   8   2 1251.73   32.11
  -5   8   2 1224.40   35.95
   4  -8  -2  720.36   25.76
   4  -8  -2  721.87   26.42
   4  -8  -2  680.82   21.00
   4  -8  -2  700.64   26.01
   4  -8  -2  709.53   25.23
  -4   8   2  696.87   25.15
  -4   8   2  689.03   25.32
  -4   8   2  718.23   22.17
  -4   8   2  708.49   26.34
  -4   8   2  699.70   21.69
  -4   8   2  727.35   26.39
   3  -8  -2   67.67    6.62
   3  -8  -2   65.52    6.53
   3  -8  -2   66.07    8.95
   3  -8  -2   72.22    8.65
   3  -8  -2   77.97    8.94
   3  -8  -2   67.92    8.64
  -3   8   2   73.31    8.68
  -3   8   2   67.40    8.85
  -3   8   2   65.56    8.26
  -3   8   2   57.64    8.80
  -3   8   2   65.57    6.58
  -3   8   2   76.48    7.37
   2  -8  -2   16.23    5.82
   2  -8  -2   18.86    5.38
   2  -8  -2   13.20    5.41
   2  -8  -2   13.56    3.85
   2  -8  -2   21.20    5.91
  -2   8   2   16.98    5.16
  -2   8   2   21.34    4.75
  -2   8   2   15.18    3.71
  -2   8   2   26.55    4.44
  -2   8   2   18.50    5.40
  -2   8   2   17.27    5.10
  -2   8   2   14.40    5.56
   1  -8  -2  292.39   12.10
   1  -8  -2  271.45   14.85
   1  -8  -2  282.57   15.18
   1  -8  -2  306.87   16.07
   1  -8  -2  281.53   15.88
  -1   8   2  295.94   15.89
  -1   8   2  306.84   12.43
  -1   8   2  295.21   20.21
  -1   8   2  307.90   16.57
  -1   8   2  278.71   15.25
   0  -8  -2  718.40   25.02
   0  -8  -2  755.06   25.79
   0  -8  -2  733.91   25.21
   0  -8  -2  746.56   21.42
   0  -8  -2  761.36   26.52
   0   8   2  738.91   25.46
   0   8   2  713.28   24.78
   0   8   2  741.97   25.90
   0   8   2  739.49   26.63
   0   8   2  745.20   20.63
  -1  -8  -2  716.14   25.37
  -1  -8  -2  732.46   26.23
  -1  -8  -2  704.39   21.64
  -1  -8  -2  709.04   24.93
   1   8   2  727.99   25.38
   1   8   2  725.52   20.48
   1   8   2  719.47   26.31
   1   8   2  742.73   25.93
  -2  -8  -2  190.70   11.32
  -2  -8  -2  172.69   13.24
  -2  -8  -2  170.91   11.97
  -2  -8  -2  189.12   12.85
   2   8   2  188.60   12.91
   2   8   2  176.18   12.24
   2   8   2  189.30   13.73
   2   8   2  200.13   10.42
  -3  -8  -2  164.97   11.25
  -3  -8  -2  175.89   11.50
  -3  -8  -2  172.86   13.27
  -3  -8  -2  151.09   11.91
   3   8   2  187.30   13.63
   3   8   2  153.67   16.30
   3   8   2  166.65   10.23
   3   8   2  171.62   12.05
  -4  -8  -2  329.14   18.23
  -4  -8  -2  337.92   16.53
  -4  -8  -2  391.58   24.42
   4   8   2  339.40   20.67
   4   8   2  367.17   21.74
   4   8   2  350.98   16.79
  -5  -8  -2  408.56   18.44
  -5  -8  -2  379.61   19.08
  -5  -8  -2  412.18   17.01
  -5  -8  -2  384.57   19.55
   5   8   2  376.41   19.75
   5   8   2  381.59   17.36
   5   8   2  369.34   19.72
   5   8   2  399.61   17.56
  -6  -8  -2  241.31   15.83
  -6  -8  -2  222.95   14.58
  -6  -8  -2  200.76   15.11
  -6  -8  -2  276.31   16.53
   6   8   2  220.47   16.14
   6   8   2  227.66   13.60
   6   8   2  237.64   15.95
  -7  -8  -2    5.17    5.69
  -7  -8  -2   -1.63    6.02
  -7  -8  -2   -3.89    5.37
   7   8   2   -3.90    4.81
   7   8   2    7.30    7.05
  -8  -8  -2   20.77    7.33
  -8  -8  -2   19.05    7.76
  -8  -8  -2    2.84    6.60
   8   8   2   21.38    7.72
   8   8   2   21.50    9.22
  -9  -8  -2   78.37   13.28
  -9  -8  -2   90.58   12.43
  -9  -8  -2   50.29   11.09
   9   8   2   60.14   10.88
 -10  -8  -2  174.75   16.72
 -11  -8  -2   27.63   11.48
  13  -9  -2  133.56   16.84
 -13   9   2  163.81   17.75
 -13   9   2  134.07   17.97
 -13   9   2  148.02   17.75
  12  -9  -2   61.36   12.02
 -12   9   2   75.84   13.62
 -12   9   2   99.27   14.49
  11  -9  -2   18.45    7.90
  11  -9  -2    9.92    9.83
 -11   9   2   23.80    9.50
 -11   9   2   12.66    8.55
 -11   9   2    2.35    7.73
 -11   9   2   13.72   11.32
 -11   9   2   21.80    8.44
  10  -9  -2  171.88   16.56
  10  -9  -2  188.93   17.10
  10  -9  -2  171.82   15.79
 -10   9   2  195.61   16.77
 -10   9   2  197.42   29.38
 -10   9   2  175.42   15.12
 -10   9   2  163.17   17.73
 -10   9   2  169.75   16.12
   9  -9  -2  436.21   23.01
   9  -9  -2  431.46   23.41
  -9   9   2  432.53   22.86
  -9   9   2  448.72   24.90
  -9   9   2  462.61   23.30
  -9   9   2  433.08   21.44
  -9   9   2  435.27   23.20
   8  -9  -2  623.34   27.21
   8  -9  -2  578.21   26.65
   8  -9  -2  650.02   28.23
   8  -9  -2  604.97   24.16
  -8   9   2  641.77   27.78
  -8   9   2  618.59   24.34
  -8   9   2  633.60   27.01
  -8   9   2  605.69   26.89
  -8   9   2  578.68   25.40
   7  -9  -2   21.31    7.25
   7  -9  -2   29.22    8.41
   7  -9  -2   15.52    7.30
   7  -9  -2   28.46    6.98
  -7   9   2   22.39    7.32
  -7   9   2   24.32    7.20
  -7   9   2   18.12    6.93
   6  -9  -2   57.46    9.69
   6  -9  -2   67.57    8.39
   6  -9  -2   61.36   10.25
   6  -9  -2   65.20   10.34
   6  -9  -2   37.25    7.68
  -6   9   2   60.77    8.57
  -6   9   2   77.92   11.18
  -6   9   2   65.88   10.01
  -6   9   2   51.85    9.97
  -6   9   2   67.11    9.76
   5  -9  -2  670.41   26.47
   5  -9  -2  647.66   26.97
   5  -9  -2  723.81   22.80
   5  -9  -2  657.55   22.03
   5  -9  -2  675.99   27.41
  -5   9   2  684.30   27.43
  -5   9   2  671.56   22.40
  -5   9   2  691.72   26.53
  -5   9   2  628.55   25.74
  -5   9   2  672.19   26.96
  -5   9   2  639.89   22.87
   4  -9  -2  656.79   25.29
   4  -9  -2  669.72   26.59
   4  -9  -2  655.96   30.73
   4  -9  -2  655.85   20.66
   4  -9  -2  650.43   20.71
   4  -9  -2  610.48   30.81
  -4   9   2  655.04   25.75
  -4   9   2  627.07   25.03
  -4   9   2  649.32   26.02
  -4   9   2  669.30   21.78
  -4   9   2  615.77   21.05
   3  -9  -2   92.86   10.47
   3  -9  -2   95.71    7.25
   3  -9  -2   82.93    7.69
   3  -9  -2   90.72   10.30
   3  -9  -2   76.72   10.30
   3  -9  -2   84.73    9.73
  -3   9   2   91.18    8.35
  -3   9   2   93.34    7.86
  -3   9   2   90.54   10.17
  -3   9   2   75.18    9.76
  -3   9   2   96.81   10.60
  -3   9   2   99.18   10.92
  -3   9   2   76.33    7.24
   2  -9  -2   21.37    4.78
   2  -9  -2   24.21    6.74
   2  -9  -2   25.69    6.56
   2  -9  -2   35.55    7.92
   2  -9  -2   23.75    6.93
  -2   9   2   30.36    6.93
  -2   9   2   18.02    5.89
  -2   9   2   38.05    8.15
  -2   9   2   19.09    4.42
  -2   9   2   37.16    7.64
  -2   9   2   33.21    5.02
  -2   9   2   20.96    5.37
   1  -9  -2   95.40   10.34
   1  -9  -2  103.82   11.31
   1  -9  -2  110.10    8.03
  -1   9   2  104.09   11.04
  -1   9   2   80.63    7.43
  -1   9   2   86.35    9.95
  -1   9   2  110.77   10.89
   0  -9  -2  344.27   14.05
   0  -9  -2  332.97   17.58
   0  -9  -2  344.92   18.67
   0  -9  -2  358.35   18.23
   0   9   2  351.41   13.51
   0   9   2  360.99   18.27
   0   9   2  366.68   19.42
   0   9   2  325.33   18.05
  -1  -9  -2  667.96   25.29
  -1  -9  -2  656.03   24.98
  -1  -9  -2  680.49   26.57
  -1  -9  -2  643.48   20.82
   1   9   2  702.82   28.84
   1   9   2  682.46   27.02
   1   9   2  665.03   19.92
   1   9   2  646.95   25.57
  -2  -9  -2  110.00   10.91
  -2  -9  -2  118.56   11.53
  -2  -9  -2  105.77   11.09
  -2  -9  -2  130.88   12.63
   2   9   2  116.35    8.79
   2   9   2  107.11   10.80
   2   9   2  120.85   11.68
   2   9   2   96.71   11.36
  -3  -9  -2    9.18    6.16
  -3  -9  -2    8.35    5.30
  -3  -9  -2    9.59    5.36
  -3  -9  -2    8.60    5.14
   3   9   2    5.24    4.49
   3   9   2   -1.53    4.60
   3   9   2   -4.98    4.42
   3   9   2    8.56    6.25
  -4  -9  -2   56.97   11.71
  -4  -9  -2   72.43   10.12
  -4  -9  -2   66.22   10.75
  -4  -9  -2   57.65    8.61
   4   9   2   73.57    8.78
   4   9   2   66.78   11.23
   4   9   2   68.31    9.62
  -5  -9  -2  136.96   11.46
  -5  -9  -2  133.04   12.19
  -5  -9  -2  140.22   13.88
  -5  -9  -2  157.13   14.20
   5   9   2  131.40   12.38
   5   9   2  125.90   13.64
   5   9   2  127.66   13.24
  -6  -9  -2  236.84   16.89
  -6  -9  -2  267.21   16.56
  -6  -9  -2  279.22   18.31
   6   9   2  255.29   17.81
   6   9   2  198.04   16.93
  -7  -9  -2  148.83   15.10
  -7  -9  -2  120.33   14.56
   7   9   2   98.36   13.35
  -8  -9  -2    5.18    6.81
  -8  -9  -2    6.41    7.17
   8   9   2    3.58    6.39
  -9  -9  -2   72.47   12.99
  13 -10  -2  233.01   21.90
 -13  10   2  196.82   20.51
 -13  10   2  225.56   20.20
  12 -10  -2  213.51   20.08
 -12  10   2  218.64   18.87
 -12  10   2  204.89   21.31
 -12  10   2  216.15   20.32
  11 -10  -2   12.93    7.93
 -11  10   2   -7.04    7.33
 -11  10   2    2.23    7.53
 -11  10   2   13.46    8.42
  10 -10  -2  311.90   21.81
  10 -10  -2  316.77   22.40
  10 -10  -2  337.00   24.09
 -10  10   2  322.83   19.83
 -10  10   2  286.20   26.12
 -10  10   2  325.93   22.34
 -10  10   2  326.77   21.78
 -10  10   2  356.76   21.91
   9 -10  -2  354.27   22.08
   9 -10  -2  374.89   23.07
  -9  10   2  375.68   23.09
  -9  10   2  372.99   22.51
  -9  10   2  395.22   23.21
  -9  10   2  367.83   21.60
   8 -10  -2  217.08   17.80
   8 -10  -2  229.49   18.17
  -8  10   2  225.04   18.01
  -8  10   2  260.22   18.88
  -8  10   2  250.31   15.95
  -8  10   2  244.90   16.95
  -8  10   2  245.82   18.36
   7 -10  -2  291.21   19.91
   7 -10  -2  279.50   16.09
   7 -10  -2  287.90   19.49
   7 -10  -2  301.90   21.38
  -7  10   2  284.42   19.32
  -7  10   2  257.55   16.61
  -7  10   2  254.06   18.30
   6 -10  -2   30.11    6.67
   6 -10  -2   27.26    7.92
   6 -10  -2   21.24   11.10
   6 -10  -2   19.60    7.08
  -6  10   2   10.76    6.70
  -6  10   2   18.49    6.51
  -6  10   2   12.14    6.36
  -6  10   2   13.62    6.55
  -6  10   2   17.04    7.06
   5 -10  -2  526.08   25.61
   5 -10  -2  517.33   19.48
   5 -10  -2  484.37   23.26
   5 -10  -2  527.07   24.54
   5 -10  -2  527.83   24.84
   5 -10  -2  513.62   19.61
  -5  10   2  539.79   21.05
  -5  10   2  489.13   24.14
  -5  10   2  515.75   23.94
  -5  10   2  556.64   25.63
  -5  10   2  546.83   25.53
   4 -10  -2  889.35   33.00
   4 -10  -2  915.30   25.61
   4 -10  -2  917.14   33.80
   4 -10  -2  905.09   25.89
   4 -10  -2  919.07   31.95
   4 -10  -2  864.00   35.48
  -4  10   2  872.63   31.39
  -4  10   2  909.59   33.53
  -4  10   2  893.28   33.30
  -4  10   2  896.73   26.79
  -4  10   2  891.62   26.06
  -4  10   2  888.77   26.52
   3 -10  -2  456.28   21.78
   3 -10  -2  444.98   22.41
   3 -10  -2  460.37   23.98
   3 -10  -2  418.45   22.20
  -3  10   2  406.10   15.54
  -3  10   2  427.37   16.18
  -3  10   2  435.52   16.91
  -3  10   2  470.69   22.71
  -3  10   2  443.76   22.76
  -3  10   2  441.82   21.90
   2 -10  -2   29.10    7.30
   2 -10  -2   15.34    6.49
   2 -10  -2   25.25    4.89
   2 -10  -2   28.21    7.82
  -2  10   2   18.99    7.12
  -2  10   2   23.84    7.20
  -2  10   2   25.80    4.62
  -2  10   2   25.57    5.65
  -2  10   2   23.18    7.61
  -2  10   2   25.07    4.70
   1 -10  -2   43.35    6.28
   1 -10  -2   46.43    9.26
   1 -10  -2   33.80    8.52
   1 -10  -2   56.04    9.51
  -1  10   2   46.68    8.88
  -1  10   2   60.99   11.06
  -1  10   2   54.79    6.80
  -1  10   2   42.01    9.09
   0 -10  -2  224.17   15.39
   0 -10  -2  245.29   11.68
   0 -10  -2  231.19   15.85
   0 -10  -2  223.70   16.54
   0  10   2  225.47   20.87
   0  10   2  211.83   10.98
   0  10   2  202.04   15.87
   0  10   2  232.87   15.87
  -1 -10  -2  594.75   26.15
  -1 -10  -2  544.22   24.01
  -1 -10  -2  555.52   23.88
  -1 -10  -2  525.07   27.15
   1  10   2  576.87   26.20
   1  10   2  541.16   17.94
   1  10   2  562.69   25.16
  -2 -10  -2  310.12   18.36
  -2 -10  -2  325.02   19.63
  -2 -10  -2  311.35   17.47
  -2 -10  -2  273.32   14.41
   2  10   2  296.05   18.97
   2  10   2  324.19   19.33
   2  10   2  311.75   13.69
   2  10   2  309.60   17.82
  -3 -10  -2   68.61   11.50
  -3 -10  -2   74.12    9.73
  -3 -10  -2   64.12    9.49
  -3 -10  -2   73.83   11.56
   3  10   2   57.74    9.31
   3  10   2   91.17   11.27
   3  10   2   52.05   10.01
   3  10   2   63.10   11.02
  -4 -10  -2   12.14    6.31
  -4 -10  -2   16.94   11.81
  -4 -10  -2   18.69    7.87
  -4 -10  -2   17.57    6.56
   4  10   2   18.72    7.63
   4  10   2   30.60    9.28
   4  10   2    2.74    6.00
  -5 -10  -2  222.03   15.63
  -5 -10  -2  216.07   16.90
  -5 -10  -2  201.66   16.88
   5  10   2  206.26   16.77
   5  10   2  195.55   17.03
   5  10   2  199.78   17.79
  -6 -10  -2  233.64   19.89
  -6 -10  -2  256.31   17.29
  -7 -10  -2   84.08   12.24
  -7 -10  -2   76.53   12.01
   7  10   2   54.34   11.14
  -8 -10  -2   -2.71    7.89
  -9 -10  -2    9.40    9.17
 -13  11   2  196.94   19.21
  12 -11  -2  112.01   17.84
 -12  11   2  106.91   20.03
 -12  11   2   94.46   16.39
 -12  11   2   96.29   16.30
  11 -11  -2   -5.28    7.09
 -11  11   2   -5.13    8.58
 -11  11   2    9.50    8.14
  10 -11  -2    7.40    8.70
  10 -11  -2   16.36    9.30
 -10  11   2   21.76    8.45
 -10  11   2   48.23   12.05
 -10  11   2   19.53    9.64
 -10  11   2   19.99   11.14
   9 -11  -2  269.65   20.92
   9 -11  -2  271.32   24.02
  -9  11   2  267.95   21.03
  -9  11   2  298.47   18.14
  -9  11   2  259.32   20.62
  -9  11   2  242.17   18.62
   8 -11  -2  275.92   21.08
   8 -11  -2  338.97   22.36
  -8  11   2  314.89   21.71
  -8  11   2  291.31   21.42
  -8  11   2  292.92   19.09
  -8  11   2  303.47   17.55
  -8  11   2  271.35   20.69
   7 -11  -2  293.92   21.26
   7 -11  -2  349.83   17.44
   7 -11  -2  287.80   20.55
  -7  11   2  325.20   21.28
  -7  11   2  320.33   19.08
  -7  11   2  356.71   28.36
   6 -11  -2   12.92    5.77
   6 -11  -2    0.05    6.13
  -6  11   2   19.64    8.67
  -6  11   2    9.56    5.70
  -6  11   2    9.66    7.00
   5 -11  -2  133.64   14.23
   5 -11  -2  160.54   14.89
   5 -11  -2  166.52   15.96
   5 -11  -2  176.71   11.40
  -5  11   2  152.52   11.92
  -5  11   2  157.54   15.23
  -5  11   2  140.42   12.05
  -5  11   2  162.27   15.32
  -5  11   2  132.26   13.30
   4 -11  -2  336.60   24.82
   4 -11  -2  318.27   20.25
   4 -11  -2  363.09   15.53
   4 -11  -2  335.11   21.53
  -4  11   2  337.80   24.60
  -4  11   2  348.49   16.19
  -4  11   2  342.28   15.91
  -4  11   2  366.86   22.10
  -4  11   2  331.17   20.70
   3 -11  -2  419.37   23.43
   3 -11  -2  419.43   22.24
   3 -11  -2  407.96   15.78
   3 -11  -2  388.42   22.02
  -3  11   2  398.15   15.42
  -3  11   2  380.63   22.68
  -3  11   2  378.59   16.12
  -3  11   2  419.16   22.65
  -3  11   2  345.86   21.34
   2 -11  -2   73.75   12.46
   2 -11  -2   41.59    9.11
   2 -11  -2   39.96    9.11
  -2  11   2   49.86   10.66
  -2  11   2   60.88   10.73
  -2  11   2   53.92    7.13
  -2  11   2   55.62   10.54
   1 -11  -2   -4.09    5.30
   1 -11  -2   -2.33    3.85
   1 -11  -2   -0.94    6.03
   1 -11  -2    2.61    6.23
  -1  11   2    1.68    6.25
  -1  11   2    4.41    6.60
  -1  11   2    2.56    5.52
  -1  11   2    7.52    4.24
   0 -11  -2  140.31   14.50
   0 -11  -2  101.12   10.66
   0 -11  -2  111.76   13.91
   0  11   2  111.78   13.60
   0  11   2  135.70   15.49
   0  11   2  142.93   13.80
   0  11   2   96.95    8.70
  -1 -11  -2  281.34   18.62
  -1 -11  -2  270.20   16.36
  -1 -11  -2  270.89   17.62
  -1 -11  -2  261.67   19.07
   1  11   2  264.16   18.95
   1  11   2  254.14   18.88
   1  11   2  250.32   12.52
  -2 -11  -2  363.38   21.95
  -2 -11  -2  334.17   19.16
  -2 -11  -2  323.08   20.36
  -2 -11  -2  329.86   15.56
   2  11   2  338.06   14.86
   2  11   2  317.72   20.63
   2  11   2  301.11   20.56
   2  11   2  344.20   20.19
  -3 -11  -2   66.92   11.01
  -3 -11  -2   59.45   11.29
  -3 -11  -2   67.21   10.78
  -3 -11  -2   60.21    9.05
   3  11   2   72.99   12.54
   3  11   2   59.08   11.45
   3  11   2   63.77   12.78
  -4 -11  -2   -6.91    5.75
  -4 -11  -2    7.69    7.33
   4  11   2    3.42    6.71
  -5 -11  -2   14.78    8.87
  -5 -11  -2   16.93    8.44
   5  11   2   15.65    7.87
  -6 -11  -2  107.16   13.18
  -6 -11  -2   84.75   14.10
   6  11   2   73.94   12.92
  -7 -11  -2  138.10   17.20
  12 -12  -2  115.90   17.50
 -12  12   2  145.68   20.35
 -12  12   2  124.79   16.39
  11 -12  -2   79.99   15.29
 -11  12   2   58.81   13.81
 -11  12   2   73.99   15.47
 -11  12   2   64.88   12.31
  10 -12  -2   20.57   10.74
 -10  12   2   -3.84    8.48
 -10  12   2    7.99    8.84
 -10  12   2    5.86    7.49
   9 -12  -2  145.34   18.66
   9 -12  -2  166.14   18.78
  -9  12   2  194.73   15.52
  -9  12   2  145.55   15.85
  -9  12   2  152.86   19.00
  -9  12   2  150.81   18.48
   8 -12  -2  341.01   24.37
  -8  12   2  319.51   31.49
  -8  12   2  357.68   19.19
  -8  12   2  322.52   20.57
  -8  12   2  356.93   24.63
   7 -12  -2  231.89   21.30
  -7  12   2  272.52   15.88
  -7  12   2  260.55   17.36
  -7  12   2  233.73   21.21
   6 -12  -2   40.89    7.87
   6 -12  -2   50.40   11.52
   6 -12  -2   74.36   14.07
  -6  12   2   54.29    9.61
  -6  12   2   44.67   11.64
   5 -12  -2   -4.65    6.70
   5 -12  -2    8.01    5.10
   5 -12  -2   19.37    7.77
  -5  12   2    2.66    7.85
  -5  12   2    5.71    7.22
  -5  12   2    0.89    5.53
   4 -12  -2  201.37   18.64
   4 -12  -2  205.96   11.99
   4 -12  -2  192.39   17.90
  -4  12   2  145.75   14.27
  -4  12   2  213.85   18.82
  -4  12   2  207.90   12.72
  -4  12   2  197.88   17.40
  -4  12   2  183.53   13.25
   3 -12  -2  498.46   27.30
   3 -12  -2  500.95   18.03
   3 -12  -2  523.74   26.78
   3 -12  -2  541.95   27.41
  -3  12   2  526.68   27.22
  -3  12   2  545.04   27.97
  -3  12   2  454.82   26.15
  -3  12   2  486.20   18.43
  -3  12   2  490.96   17.54
   2 -12  -2  156.17   16.15
   2 -12  -2  149.81   17.12
   2 -12  -2  171.28   16.25
  -2  12   2  135.32   16.05
  -2  12   2  149.33   10.50
  -2  12   2  155.35   15.95
   1 -12  -2    2.45    7.23
   1 -12  -2   24.66    8.13
   1 -12  -2    2.40    6.94
  -1  12   2   -1.67    7.23
  -1  12   2   14.67    7.24
  -1  12   2   19.28    8.86
   0 -12  -2  105.91   14.04
   0 -12  -2   95.30   13.96
   0 -12  -2  103.29   13.55
   0  12   2   74.27   13.44
   0  12   2   79.55   14.14
   0  12   2   70.50   11.84
  -1 -12  -2  142.29   14.84
  -1 -12  -2  173.71   17.39
   1  12   2  148.52   16.22
  -2 -12  -2  142.59   17.03
   2  12   2  151.23   16.32
  -3 -12  -2  129.95   17.14
  -3 -12  -2  126.19   11.65
   3  12   2  138.55   16.09
  -4 -12  -2   54.40   12.13
  -4 -12  -2   62.97    9.80
   4  12   2   55.17   12.46
 -12  13   2   91.48   15.58
  11 -13  -2   48.39   17.37
 -11  13   2   42.05   11.46
 -11  13   2   34.31   13.51
  10 -13  -2    7.90   10.06
 -10  13   2  -12.26    8.37
 -10  13   2   14.48   11.71
 -10  13   2    6.25    8.53
   9 -13  -2   12.59   10.51
  -9  13   2   19.85    8.58
  -9  13   2   22.57   10.96
  -9  13   2   17.20    9.04
   8 -13  -2  291.36   24.36
  -8  13   2  306.87   20.61
  -8  13   2  279.54   23.73
  -8  13   2  301.73   24.88
   7 -13  -2  480.70   29.06
  -7  13   2  442.86   22.91
  -7  13   2  449.85   20.62
  -7  13   2  460.52   28.15
  -7  13   2  489.38   29.49
   6 -13  -2   74.12   13.82
  -6  13   2   62.86   10.73
  -6  13   2   64.49    9.18
  -6  13   2   68.37   14.28
   5 -13  -2   10.52    5.70
   5 -13  -2   20.76    8.77
   5 -13  -2   19.98   10.03
  -5  13   2   31.64    7.43
  -5  13   2    6.81    8.78
   4 -13  -2  150.04   17.68
   4 -13  -2  122.03   18.82
   4 -13  -2  160.14   10.81
  -4  13   2  138.70   11.91
  -4  13   2  174.06   31.51
   3 -13  -2  254.20   21.31
   3 -13  -2  249.00   20.07
  -3  13   2  245.47   21.09
  -3  13   2  260.89   20.74
   2 -13  -2  180.11   17.49
   2 -13  -2  209.08   19.47
  -2  13   2  129.65   16.41
  -2  13   2  174.65   18.58
   1 -13  -2   29.82   10.11
  -1  13   2   49.09   12.66
   0 -13  -2    4.60    8.68
   0  13   2   20.27    8.95
  -1 -13  -2  133.58   17.34
   1  13   2   83.30   14.66
  -2 -13  -2  196.64   20.18
   2  13   2  203.51   19.77
  -3 -13  -2  141.10   18.63
   3  13   2  152.26   17.79
  11 -14  -2   93.58   19.18
 -11  14   2   51.54   28.35
  10 -14  -2   38.48   13.99
 -10  14   2   37.90   14.89
 -10  14   2   51.35   12.78
   9 -14  -2   32.82   12.69
  -9  14   2   22.12   13.85
  -9  14   2   13.92   10.13
   8 -14  -2  203.82   22.68
  -8  14   2  166.11   18.08
  -8  14   2  198.67   16.50
  -8  14   2  169.93   22.67
  -7  14   2  265.40   19.08
  -7  14   2  270.45   17.58
  -7  14   2  242.37   24.78
  -7  14   2  256.67   30.44
   6 -14  -2  160.79   20.55
  -6  14   2   96.27   16.58
  -6  14   2  146.68   20.51
  -6  14   2  137.09   13.25
   5 -14  -2   17.38   10.16
  -5  14   2   12.62    8.04
  -5  14   2    4.75    8.94
   4 -14  -2   -9.88    8.61
  -4  14   2   -3.51    9.02
   3 -14  -2   97.00   16.45
  -3  14   2  138.94   19.06
   2 -14  -2  331.12   25.73
  -2  14   2  324.36   25.84
   1 -14  -2  215.79   21.50
  -1  14   2  147.00   19.18
   0 -14  -2   25.89   10.27
   0  14   2    6.78   10.34
  -1 -14  -2  158.19   19.51
   1  14   2  156.62   19.58
  -9  15   2   -1.67   12.75
  -8  15   2   12.39   13.07
   6 -15  -2  234.91   27.24
  -6  15   2  262.57   26.72
   5 -15  -2   71.05   16.41
  -5  15   2   50.03   14.87
   4 -15  -2   11.50   12.53
  -4  15   2    4.48   10.41
  -3  15   2   94.05   21.07
   2 -15  -2  200.51   22.91
  -2  15   2  142.38   20.96
   1 -15  -2   57.82   21.33
  -1  15   2   73.80   15.60
   5 -16  -2   40.96   18.77
   4 -16  -2   -5.02   21.04
  -4  16   2   11.49   13.86
  -2  16  -3   73.57   16.58
  -3  16  -3   40.81   12.51
   3 -16   3   28.76   11.82
  -4  16  -3   16.53   12.49
   4 -16   3    3.61    9.70
  -5  16  -3   21.02   15.21
  -6  16  -3  218.61   22.32
  -6  16  -3  250.56   25.80
   6 -16   3  268.84   26.49
  -7  16  -3  152.95   19.71
  -7  16  -3  158.34   24.21
   7 -16   3  163.21   23.53
  -8  16  -3   37.04   14.16
   0  15  -3   -7.54    7.77
   0 -15   3   -1.92    8.73
  -1  15  -3   46.67   12.81
   1 -15   3   72.50   14.32
  -2  15  -3  232.82   21.63
   2 -15   3  253.91   27.15
  -3  15  -3  163.46   18.96
   3 -15   3  163.43   18.70
  -4  15  -3   52.44   10.80
  -4  15  -3   41.12   12.40
   4 -15   3   23.72   10.71
  -5  15  -3   39.99   10.47
  -5  15  -3   35.44   13.18
   5 -15   3   34.35   11.51
  -6  15  -3  174.79   16.64
  -6  15  -3  192.28   22.19
   6 -15   3  145.92   19.68
  -7  15  -3  129.56   17.40
  -7  15  -3  158.03   21.15
   7 -15   3  116.91   17.46
  -8  15  -3  119.74   19.86
  -8  15  -3   96.45   19.20
   8 -15   3   95.45   18.46
  -9  15  -3   53.33   13.43
   2  14  -3  125.65   16.56
  -2 -14   3  150.35   16.75
  -1 -14   3  178.60   18.50
   0  14  -3   14.92    8.52
   0 -14   3   16.10    9.07
  -1  14  -3  178.30   18.19
   1 -14   3  118.57   16.21
  -2  14  -3  385.59   24.95
   2 -14   3  357.83   24.19
  -3  14  -3  211.21   15.05
  -3  14  -3  185.78   18.77
   3 -14   3  199.56   18.86
   3 -14   3  178.13   18.28
  -4  14  -3   38.43   10.62
  -4  14  -3   29.91   11.11
   4 -14   3   24.96    9.33
   4 -14   3   24.64    9.50
  -5  14  -3   15.53    9.70
  -5  14  -3    0.53    7.87
  -5  14  -3  -12.39    7.49
   5 -14   3    6.55    7.47
   5 -14   3    2.38    7.83
  -6  14  -3  143.62   18.68
  -6  14  -3  131.89   14.70
  -6  14  -3  109.79   16.98
   6 -14   3  106.36   16.05
   6 -14   3  113.14   16.34
  -7  14  -3  312.46   25.03
  -7  14  -3  324.99   21.21
  -7  14  -3  315.20   25.16
   7 -14   3  329.86   24.92
   7 -14   3  333.83   29.50
  -8  14  -3  174.06   17.98
  -8  14  -3  155.28   20.62
  -8  14  -3  162.21   20.73
   8 -14   3  203.59   20.91
   8 -14   3  198.97   21.32
  -9  14  -3   95.99   13.11
  -9  14  -3  100.71   16.91
   9 -14   3  100.55   17.69
   9 -14   3   91.51   16.78
 -10  14  -3    2.18   13.49
 -10  14  -3   14.57   12.95
 -10  14  -3   -7.23    9.38
  10 -14   3   11.11   12.14
 -11  14  -3  102.47   23.22
  11 -14   3   86.99   16.54
 -12  14  -3  130.56   34.99
  12 -14   3  148.38   21.47
   4  13  -3    3.90    6.65
  -4 -13   3    8.35    7.40
   3  13  -3  147.99   16.98
  -3 -13   3  190.75   16.85
   2  13  -3  264.95   19.45
  -2 -13   3  281.86   19.91
   1  13  -3  149.34   18.72
   1  13  -3  166.62   16.15
  -1 -13   3  148.83   14.56
  -1 -13   3  166.58   16.32
   0  13  -3   -2.04    7.31
   0  13  -3   28.72   10.45
   0  13  -3   18.68    8.09
   0 -13   3   20.15    8.85
   0 -13   3   22.34    7.87
   0 -13   3    8.58    7.50
  -1  13  -3    8.29    6.54
   1 -13   3   12.21    6.84
   1 -13   3   12.68    7.47
   1 -13   3    8.66    6.82
  -2  13  -3  114.08   14.50
  -2  13  -3  106.90   10.88
  -2  13  -3  118.70   16.09
  -2  13  -3  144.75   15.67
   2 -13   3   98.29   13.62
   2 -13   3  128.69   14.63
   2 -13   3  123.10   10.13
   2 -13   3  119.99   14.48
  -3  13  -3  564.20   22.27
  -3  13  -3  557.83   28.52
  -3  13  -3  560.67   27.50
  -3  13  -3  497.43   27.26
   3 -13   3  560.91   27.98
   3 -13   3  522.36   20.12
   3 -13   3  535.95   26.93
   3 -13   3  555.68   26.52
  -4  13  -3  389.74   19.20
  -4  13  -3  308.11   30.93
  -4  13  -3  326.17   22.03
   4 -13   3  343.36   21.66
   4 -13   3  317.81   26.58
   4 -13   3  349.91   22.47
  -5  13  -3   15.51    6.72
  -5  13  -3   -0.46    6.76
  -5  13  -3   12.47   11.38
   5 -13   3   -9.43    6.58
   5 -13   3    0.04    7.74
   5 -13   3    1.72    6.77
  -6  13  -3   83.26   12.13
  -6  13  -3   65.56   12.57
  -6  13  -3   64.97   13.28
   6 -13   3   48.98   11.35
   6 -13   3   66.00   12.63
  -7  13  -3  326.04   23.52
  -7  13  -3  308.23   20.03
  -7  13  -3  358.54   24.55
   7 -13   3  340.53   23.95
   7 -13   3  336.24   23.32
  -8  13  -3  244.87   19.20
  -8  13  -3  271.03   22.02
  -8  13  -3  226.52   21.17
  -8  13  -3  266.65   14.32
   8 -13   3  227.33   20.72
   8 -13   3  220.98   21.07
  -9  13  -3  210.49   14.62
  -9  13  -3  211.51   19.21
  -9  13  -3  188.26   19.95
  -9  13  -3  190.91   20.47
   9 -13   3  236.83   21.04
 -10  13  -3   25.81   11.65
 -10  13  -3   20.19   10.47
 -10  13  -3   12.70    8.02
  10 -13   3   12.74   10.73
 -11  13  -3   32.15   10.19
 -11  13  -3   48.08   14.10
  11 -13   3   44.95   13.17
 -12  13  -3  195.95   23.25
 -12  13  -3  124.01   17.08
  12 -13   3  116.86   18.43
 -13  13  -3  299.40   24.43
   6  12  -3  283.37   19.88
  -6 -12   3  305.98   19.67
   5  12  -3  125.55   13.74
  -5 -12   3  124.03   13.29
  -5 -12   3   95.41   13.22
   4  12  -3    0.66    5.69
  -4 -12   3   11.67    6.30
  -4 -12   3   -2.40    5.89
   3  12  -3   75.68   12.10
   3  12  -3   71.65   11.39
   3  12  -3   53.52    9.93
  -3 -12   3   87.54   12.33
  -3 -12   3   70.88   11.41
   2  12  -3  233.80   17.15
   2  12  -3  217.35   15.90
  -2 -12   3  230.77   16.19
  -2 -12   3  233.16   15.32
  -2 -12   3  217.34   16.82
   1  12  -3  384.56   21.08
   1  12  -3  362.26   19.85
   1  12  -3  372.90   21.46
  -1 -12   3  411.52   21.29
  -1 -12   3  415.66   22.10
  -1 -12   3  390.10   19.98
   0  12  -3  170.16   15.30
   0  12  -3  171.72   15.16
   0  12  -3  145.66   13.73
   0 -12   3  141.92   13.13
   0 -12   3  169.96   15.23
   0 -12   3  164.35   14.52
  -1  12  -3   -0.52    6.08
  -1  12  -3   12.39    7.15
  -1  12  -3   -3.44    4.31
  -1  12  -3   -0.34    5.83
   1 -12   3   -1.93    5.62
   1 -12   3   -4.29    3.66
   1 -12   3   -1.91    5.40
   1 -12   3   -0.04    5.54
  -2  12  -3  214.84   17.12
  -2  12  -3  216.92   13.21
  -2  12  -3  198.20   15.90
  -2  12  -3  205.69   16.89
   2 -12   3  235.90   12.21
   2 -12   3  202.01   15.73
   2 -12   3  187.84   24.99
   2 -12   3  238.51   19.56
  -3  12  -3  445.14   19.26
  -3  12  -3  441.49   23.06
  -3  12  -3  404.41   23.32
  -3  12  -3  407.04   23.08
   3 -12   3  450.77   23.17
   3 -12   3  426.23   22.87
   3 -12   3  444.78   18.04
   3 -12   3  438.78   23.37
  -4  12  -3  437.03   24.31
  -4  12  -3  439.90   20.09
  -4  12  -3  465.64   24.04
  -4  12  -3  433.66   24.33
   4 -12   3  414.42   23.47
   4 -12   3  446.16   23.69
   4 -12   3  445.17   23.46
  -5  12  -3  103.59   13.35
  -5  12  -3   87.93   11.98
  -5  12  -3   72.44   12.11
  -5  12  -3   77.51   12.70
   5 -12   3   61.98   19.45
   5 -12   3   83.97   13.03
   5 -12   3   90.93   12.36
  -6  12  -3   49.00   10.69
  -6  12  -3   23.81    5.09
  -6  12  -3   33.48    9.57
  -6  12  -3   36.16    8.59
   6 -12   3   19.94    8.15
   6 -12   3   26.14    9.24
   6 -12   3   42.66   10.20
  -7  12  -3  129.32   13.58
  -7  12  -3  120.61   15.60
  -7  12  -3  101.04   10.48
  -7  12  -3  156.61   16.64
  -7  12  -3  118.12    9.72
   7 -12   3  103.96   14.41
   7 -12   3  121.02   14.87
  -8  12  -3  382.79   24.28
  -8  12  -3  428.45   25.76
  -8  12  -3  394.29   17.57
  -8  12  -3  440.43   23.55
   8 -12   3  391.31   24.99
   8 -12   3  389.81   24.57
  -9  12  -3  316.11   23.05
  -9  12  -3  272.54   20.36
  -9  12  -3  269.90   16.02
   9 -12   3  265.15   21.66
   9 -12   3  278.50   21.43
 -10  12  -3   40.22    9.08
 -10  12  -3   31.19   10.33
 -10  12  -3   42.95   12.68
 -10  12  -3   52.25   13.11
  10 -12   3   54.50   12.50
  10 -12   3   44.77   12.35
 -11  12  -3   56.87   11.42
 -11  12  -3   24.55   10.98
 -11  12  -3   28.88   11.87
  11 -12   3   21.43   10.10
 -12  12  -3  125.38   16.60
  12 -12   3  152.28   19.50
 -13  12  -3  116.29   16.42
  13 -12   3  103.31   17.58
   7  11  -3   64.38   10.28
   7  11  -3  108.07   13.43
   6  11  -3  232.88   21.32
  -6 -11   3  207.24   15.35
   5  11  -3  200.07   15.07
   5  11  -3  162.23   14.47
  -5 -11   3  168.37   14.01
  -5 -11   3  192.33   14.32
   4  11  -3   94.66   11.46
   4  11  -3   78.51   11.42
   4  11  -3   93.78   13.67
  -4 -11   3   84.08   10.88
  -4 -11   3   93.67   11.03
   3  11  -3    4.57    4.97
   3  11  -3   14.72    6.30
   3  11  -3    8.99    5.98
  -3 -11   3   12.34    5.95
  -3 -11   3    5.28    4.83
  -3 -11   3    8.50    5.55
   2  11  -3  259.02   16.83
   2  11  -3  287.93   17.16
   2  11  -3  280.81   20.34
  -2 -11   3  232.88   15.57
  -2 -11   3  287.27   17.44
  -2 -11   3  283.64   15.40
   1  11  -3  464.74   21.77
   1  11  -3  458.26   22.02
   1  11  -3  453.76   20.62
  -1 -11   3  464.18   21.39
  -1 -11   3  473.02   20.48
  -1 -11   3  474.85   22.46
   0  11  -3  133.25   13.11
   0  11  -3  155.51   13.37
   0  11  -3  172.70   13.33
   0 -11   3  142.01   12.56
   0 -11   3  178.80    8.81
   0 -11   3  176.05   13.15
   0 -11   3  145.24   13.21
  -1  11  -3   30.13    8.10
  -1  11  -3   35.31    8.94
  -1  11  -3   55.76    9.04
  -1  11  -3   43.02    7.28
   1 -11   3   37.78    6.00
   1 -11   3   33.20    7.89
   1 -11   3   48.70    8.92
   1 -11   3   51.46    9.66
  -2  11  -3   70.76   11.76
  -2  11  -3   76.29    8.71
  -2  11  -3   85.73   12.25
  -2  11  -3   78.43   10.74
   2 -11   3   88.30    8.32
   2 -11   3   83.90   10.43
   2 -11   3   64.53   10.81
   2 -11   3   76.50   10.43
  -3  11  -3  589.87   26.25
  -3  11  -3  574.25   21.22
  -3  11  -3  581.69   25.57
  -3  11  -3  551.56   24.63
   3 -11   3  528.44   24.72
   3 -11   3  552.10   22.32
   3 -11   3  522.30   23.93
   3 -11   3  527.49   23.98
  -4  11  -3  362.16   20.60
  -4  11  -3  335.40   20.11
  -4  11  -3  388.20   18.33
  -4  11  -3  421.11   22.09
   4 -11   3  365.97   20.38
   4 -11   3  370.43   20.94
   4 -11   3  402.11   20.98
   4 -11   3  350.64   16.59
  -5  11  -3  582.11   26.38
  -5  11  -3  583.69   27.12
  -5  11  -3  544.58   32.33
  -5  11  -3  638.87   24.24
   5 -11   3  613.99   26.71
   5 -11   3  579.93   26.24
   5 -11   3  565.92   26.41
  -6  11  -3    2.86    5.22
  -6  11  -3    0.86    4.05
  -6  11  -3   14.08    7.59
  -6  11  -3   -2.16    4.35
  -6  11  -3    0.12    6.18
  -6  11  -3    5.00    6.30
   6 -11   3    3.75    5.03
   6 -11   3  -10.58    5.07
   6 -11   3    0.52    5.36
  -7  11  -3  173.81   11.25
  -7  11  -3  162.81   24.61
  -7  11  -3  185.78   16.59
  -7  11  -3  207.54   17.10
  -7  11  -3  175.81   16.38
   7 -11   3  202.55   16.79
   7 -11   3  169.96   15.86
  -8  11  -3  473.09   19.18
  -8  11  -3  446.58   30.58
  -8  11  -3  461.88   23.89
  -8  11  -3  452.62   25.23
  -8  11  -3  437.00   24.90
   8 -11   3  433.19   24.89
   8 -11   3  462.24   39.72
   8 -11   3  505.17   25.73
  -9  11  -3  329.55   22.18
  -9  11  -3  326.31   22.02
  -9  11  -3  329.64   17.45
  -9  11  -3  296.95   20.57
  -9  11  -3  310.74   22.36
   9 -11   3  269.12   22.06
   9 -11   3  314.90   24.36
   9 -11   3  335.59   22.57
 -10  11  -3   66.38   12.96
 -10  11  -3   47.25   12.16
 -10  11  -3   55.76   10.04
 -10  11  -3  103.37   15.03
  10 -11   3   47.60   12.57
  10 -11   3   67.51   12.20
 -11  11  -3    1.64    9.05
 -11  11  -3    0.49    6.80
  11 -11   3    8.88    9.66
  11 -11   3   -0.03    8.75
 -12  11  -3   56.08   12.34
 -12  11  -3   53.35   12.79
 -12  11  -3   43.68   12.09
  12 -11   3   56.37   13.36
 -13  11  -3  219.04   19.64
 -13  11  -3  210.39   21.87
  13 -11   3  172.66   20.62
   8  10  -3    7.16    6.93
  -8 -10   3    0.89    5.97
   7  10  -3   52.24    9.34
   7  10  -3   51.32    8.81
  -7 -10   3   60.32    8.53
   6  10  -3  276.53   15.97
   6  10  -3  265.02   15.94
  -6 -10   3  275.13   15.50
  -6 -10   3  259.89   13.32
  -6 -10   3  261.15   12.83
  -6 -10   3  257.54   15.04
   5  10  -3  514.35   21.72
   5  10  -3  518.33   21.72
  -5 -10   3  503.71   20.64
  -5 -10   3  518.77   21.24
   4  10  -3  124.62   11.36
   4  10  -3  143.23   12.03
  -4 -10   3  127.68   10.99
  -4 -10   3  124.08   11.23
   3  10  -3   48.26    8.20
   3  10  -3   37.59    8.55
   3  10  -3   33.80    7.27
  -3 -10   3   25.21    6.51
  -3 -10   3   35.20    7.55
  -3 -10   3   47.58    7.45
   2  10  -3  154.93   13.06
   2  10  -3  170.38   14.56
   2  10  -3  163.25   11.82
  -2 -10   3  148.95   11.50
  -2 -10   3  156.81   13.99
  -2 -10   3  164.03   13.75
   1  10  -3  349.29   17.22
   1  10  -3  381.63   18.83
  -1 -10   3  383.49   17.05
  -1 -10   3  384.44   18.96
  -1 -10   3  378.06   18.10
   0  10  -3  534.54   21.82
   0  10  -3  498.57   17.31
   0  10  -3  531.28   22.72
   0  10  -3  547.75   22.69
   0 -10   3  528.71   21.14
   0 -10   3  536.50   21.93
   0 -10   3  531.78   15.83
   0 -10   3  590.82   23.55
  -1  10  -3   74.69    9.72
  -1  10  -3   63.18    9.69
  -1  10  -3   56.07    7.25
  -1  10  -3   68.82   10.94
   1 -10   3   50.67    8.61
   1 -10   3   44.28    7.87
   1 -10   3   53.28    6.38
  -2  10  -3   65.65   10.16
  -2  10  -3   81.35   11.06
  -2  10  -3   75.00    9.77
  -2  10  -3   73.33    8.13
   2 -10   3   77.41   10.92
   2 -10   3   59.88    8.96
   2 -10   3   78.64    7.38
   2 -10   3   76.85    9.45
  -3  10  -3  954.33   32.68
  -3  10  -3  985.63   32.23
  -3  10  -3  948.03   32.19
  -3  10  -3  972.18   28.29
  -3  10  -3  887.62   33.43
   3 -10   3  949.54   31.70
   3 -10   3  974.74   32.78
   3 -10   3  967.01   32.00
   3 -10   3  972.67   27.26
  -4  10  -3  808.15   29.97
  -4  10  -3  788.70   28.97
  -4  10  -3  830.97   29.98
  -4  10  -3  825.38   29.77
  -4  10  -3  820.00   26.62
   4 -10   3  801.82   29.38
   4 -10   3  830.04   25.91
   4 -10   3  759.43   28.73
   4 -10   3  856.54   30.56
   4 -10   3  833.68   29.73
  -5  10  -3  131.24   12.76
  -5  10  -3  141.21   13.43
  -5  10  -3  136.59   12.43
  -5  10  -3  144.26   13.38
  -5  10  -3  160.31    8.87
  -5  10  -3  144.55    8.31
  -5  10  -3  154.36   12.17
   5 -10   3  143.69   13.27
   5 -10   3  168.69   13.46
   5 -10   3  139.58   12.97
   5 -10   3  126.94   11.76
  -6  10  -3   54.59    9.80
  -6  10  -3   61.50   10.05
  -6  10  -3   36.53    8.68
  -6  10  -3   49.56    9.70
  -6  10  -3   51.47    6.79
  -6  10  -3   63.92   17.03
   6 -10   3   53.03   10.71
   6 -10   3   50.14    9.34
   6 -10   3   49.58    9.17
   6 -10   3   39.94    8.73
  -7  10  -3  121.86   13.26
  -7  10  -3   91.14   12.28
  -7  10  -3  109.16    9.31
  -7  10  -3  110.61   12.94
  -7  10  -3  100.19   11.59
   7 -10   3  114.12   14.38
   7 -10   3  123.17   12.91
   7 -10   3   98.05   13.60
  -8  10  -3  218.36   16.97
  -8  10  -3  209.22   16.15
  -8  10  -3  214.61   13.33
  -8  10  -3  213.61   17.13
  -8  10  -3  204.07   17.09
  -8  10  -3  190.53   15.06
   8 -10   3  225.43   16.85
   8 -10   3  242.42   18.06
   8 -10   3  203.16   25.81
  -9  10  -3  497.09   21.03
  -9  10  -3  469.68   24.35
  -9  10  -3  471.86   24.93
  -9  10  -3  413.10   24.12
  -9  10  -3  455.32   24.61
   9 -10   3  417.77   23.24
   9 -10   3  496.98   25.95
   9 -10   3  405.37   24.05
 -10  10  -3  224.87   19.10
 -10  10  -3  250.28   19.79
 -10  10  -3  249.55   19.48
 -10  10  -3  261.33   19.78
 -10  10  -3  271.46   19.64
  10 -10   3  239.34   20.53
  10 -10   3  251.87   19.56
  10 -10   3  253.41   19.14
 -11  10  -3    2.71    7.46
 -11  10  -3   -2.41    7.32
 -11  10  -3   -9.66    7.16
 -11  10  -3    5.33    7.30
  11 -10   3    0.23    7.26
  11 -10   3   -7.57    6.69
 -12  10  -3   92.70   15.59
 -12  10  -3   68.11   12.31
 -12  10  -3   79.38   14.39
  12 -10   3   72.94   13.39
 -13  10  -3  189.92   19.98
 -13  10  -3  261.80   25.04
  13 -10   3  250.79   20.87
 -11  -9   3   68.70   12.00
 -10  -9   3  174.29   15.49
   8   9  -3   58.28    9.57
   8   9  -3   59.30    8.70
  -8  -9   3   62.79    9.56
   7   9  -3  116.88   10.20
   7   9  -3  115.70   10.79
  -7  -9   3  113.63   10.13
  -7  -9   3  117.61   10.84
   6   9  -3  251.98   14.05
   6   9  -3  246.23   14.30
  -6  -9   3  259.06   12.70
  -6  -9   3  230.86   12.45
  -6  -9   3  253.92   13.80
  -6  -9   3  242.08   16.37
   5   9  -3  223.87   13.31
   5   9  -3  207.84   12.95
  -5  -9   3  218.46   10.93
  -5  -9   3  238.03   13.50
  -5  -9   3  214.64   12.61
  -5  -9   3  243.70   11.12
   4   9  -3  305.78   15.33
   4   9  -3  293.89   16.06
  -4  -9   3  310.25   14.90
  -4  -9   3  316.33   17.62
   3   9  -3  131.87   10.51
   3   9  -3  119.03    9.44
   3   9  -3  122.70   10.36
  -3  -9   3  106.81    9.61
  -3  -9   3  116.45    8.58
  -3  -9   3  134.60   10.65
   2   9  -3  131.68   10.68
   2   9  -3  112.69    9.66
   2   9  -3  114.14   11.40
  -2  -9   3  118.62    9.88
  -2  -9   3  113.88   10.08
  -2  -9   3  123.91    9.25
   1   9  -3  777.62   24.33
   1   9  -3  730.33   19.73
   1   9  -3  771.81   25.81
  -1  -9   3  652.37   24.28
  -1  -9   3  658.66   26.94
  -1  -9   3  794.08   25.84
  -1  -9   3  778.06   23.78
   0   9  -3  849.25   27.73
   0   9  -3  823.68   22.82
   0   9  -3  869.46   32.93
   0   9  -3  838.52   27.19
   0  -9   3  826.25   25.89
   0  -9   3  841.22   26.81
   0  -9   3  804.03   20.81
   0  -9   3  890.99   28.10
  -1   9  -3  208.50   13.36
  -1   9  -3  203.30   13.08
  -1   9  -3  193.83   12.26
  -1   9  -3  179.66   15.81
  -1   9  -3  196.14   10.52
   1  -9   3  197.49   12.52
   1  -9   3  198.21    9.85
   1  -9   3  194.57   13.08
   1  -9   3  177.21   11.85
   1  -9   3  188.99   12.42
  -2   9  -3   33.35    6.03
  -2   9  -3   22.61    5.99
  -2   9  -3   22.36    5.97
  -2   9  -3   28.55    6.02
  -2   9  -3   25.91    6.55
   2  -9   3   28.61    5.25
   2  -9   3   22.37    6.17
   2  -9   3   30.62    6.53
   2  -9   3   25.45    6.53
   2  -9   3   31.45    6.42
  -3   9  -3   75.10   10.05
  -3   9  -3   82.21    9.61
  -3   9  -3   75.52    8.04
  -3   9  -3  104.03   11.97
  -3   9  -3   85.62    9.44
   3  -9   3   71.40    8.86
   3  -9   3   77.72    7.45
   3  -9   3   71.45    9.86
   3  -9   3   90.15    9.95
   3  -9   3   71.84    8.85
  -4   9  -3  780.54   27.89
  -4   9  -3  756.42   24.75
  -4   9  -3  790.67   27.77
  -4   9  -3  844.64   28.42
  -4   9  -3  747.39   26.81
  -4   9  -3  786.99   18.93
   4  -9   3  756.43   30.63
   4  -9   3  769.11   27.16
   4  -9   3  758.57   40.42
   4  -9   3  768.75   27.35
   4  -9   3  724.63   26.92
  -5   9  -3  815.83   21.60
  -5   9  -3  814.77   29.37
  -5   9  -3  833.79   22.03
  -5   9  -3  805.81   28.93
  -5   9  -3  835.81   29.14
  -5   9  -3  837.12   29.27
  -5   9  -3  811.36   27.09
   5  -9   3  888.29   34.02
   5  -9   3  799.90   29.11
   5  -9   3  828.80   26.55
   5  -9   3  874.86   29.74
   5  -9   3  868.94   29.47
  -6   9  -3  343.19   18.45
  -6   9  -3  358.47   19.27
  -6   9  -3  372.36   20.75
  -6   9  -3  353.24   18.12
  -6   9  -3  355.96   19.30
  -6   9  -3  338.26   20.81
  -6   9  -3  374.49   14.71
   6  -9   3  383.42   19.67
   6  -9   3  325.58   17.95
   6  -9   3  337.76   18.60
   6  -9   3  383.94   19.88
[truncated: 1,539,952 more chars]
