# Supplementary material for: Bismuth Meets Olefins: Ethylene Activation and Reversible Alkene Insertion into Bi─N Bonds
Source: Angew Chem Int Ed Engl. 2025 May 8;64(26):e202505434. doi: 10.1002/anie.202505434 (PMC12184319; doi:10.1002/anie.202505434)
Supplement: Supplementary file 5 — 5‐iPr.cif [file ANIE-64-e202505434-s001.cif]

 
data_5-iPr
 
_audit_creation_method            'SHELXL-2018/3'
_shelx_SHELXL_version_number      '2018/3'
_chemical_name_systematic         ?
_chemical_name_common             ?
_chemical_melting_point           ?
_chemical_formula_moiety          ?
_chemical_formula_sum
 'C26 H31 Bi F3 N3 O3 S' 
_chemical_formula_weight          731.58

loop_
 _atom_type_symbol
 _atom_type_description
 _atom_type_scat_dispersion_real
 _atom_type_scat_dispersion_imag
 _atom_type_scat_source
 'C'  'C'   0.0033   0.0016
 'International Tables Vol C Tables 4.2.6.8 and 6.1.1.4'
 'H'  'H'   0.0000   0.0000
 'International Tables Vol C Tables 4.2.6.8 and 6.1.1.4'
 'Bi'  'Bi'  -4.1077  10.2566
 'International Tables Vol C Tables 4.2.6.8 and 6.1.1.4'
 'F'  'F'   0.0171   0.0103
 'International Tables Vol C Tables 4.2.6.8 and 6.1.1.4'
 'N'  'N'   0.0061   0.0033
 'International Tables Vol C Tables 4.2.6.8 and 6.1.1.4'
 'O'  'O'   0.0106   0.0060
 'International Tables Vol C Tables 4.2.6.8 and 6.1.1.4'
 'S'  'S'   0.1246   0.1234
 'International Tables Vol C Tables 4.2.6.8 and 6.1.1.4'
 
_space_group_crystal_system       monoclinic
_space_group_IT_number            14
_space_group_name_H-M_alt         'P 21/n'
_space_group_name_Hall            '-P 2yn'
 
_shelx_space_group_comment
;
The symmetry employed for this shelxl refinement is uniquely defined
by the following loop, which should always be used as a source of
symmetry information in preference to the above space-group names.
They are only intended as comments.
;
 
loop_
 _space_group_symop_operation_xyz
 'x, y, z'
 '-x+1/2, y+1/2, -z+1/2'
 '-x, -y, -z'
 'x-1/2, -y-1/2, z-1/2'
 
_cell_length_a                    12.7890(4)
_cell_length_b                    16.3837(5)
_cell_length_c                    13.3016(4)
_cell_angle_alpha                 90
_cell_angle_beta                  90.5710(10)
_cell_angle_gamma                 90
_cell_volume                      2786.96(15)
_cell_formula_units_Z             4
_cell_measurement_temperature     100(2)
_cell_measurement_reflns_used     9915
_cell_measurement_theta_min       2.198
_cell_measurement_theta_max       28.277
 
_exptl_crystal_description        block
_exptl_crystal_colour             colourless
_exptl_crystal_density_meas       ?
_exptl_crystal_density_method     ?
_exptl_crystal_density_diffrn     1.744          
_exptl_crystal_F_000              1432
_exptl_transmission_factor_min    ?
_exptl_transmission_factor_max    ?
_exptl_crystal_size_max           0.289
_exptl_crystal_size_mid           0.144
_exptl_crystal_size_min           0.061
_exptl_absorpt_coefficient_mu     6.453
_shelx_estimated_absorpt_T_min    ?
_shelx_estimated_absorpt_T_max    ?
_exptl_absorpt_correction_type    multi-scan
_exptl_absorpt_correction_T_min   0.6689
_exptl_absorpt_correction_T_max   0.7457
_exptl_absorpt_process_details    ''SADABS-2016/2 (Bruker,2016/2) was used for absorption correction.The Ratio of minimum to maximum transmission is 0.8970.''
_exptl_absorpt_special_details    ?
_diffrn_ambient_temperature       100(2)
_diffrn_radiation_wavelength      0.71073
_diffrn_radiation_type            MoK\a
_diffrn_source                    ?
_diffrn_measurement_device_type   'Bruker D8 Quest'
_diffrn_measurement_method        ?
_diffrn_detector_area_resol_mean  ?
_diffrn_reflns_number             37675
_diffrn_reflns_av_unetI/netI      0.0380
_diffrn_reflns_av_R_equivalents   0.0488
_diffrn_reflns_limit_h_min        -17
_diffrn_reflns_limit_h_max        16
_diffrn_reflns_limit_k_min        -21
_diffrn_reflns_limit_k_max        21
_diffrn_reflns_limit_l_min        -14
_diffrn_reflns_limit_l_max        17
_diffrn_reflns_theta_min          1.972
_diffrn_reflns_theta_max          28.289
_diffrn_reflns_theta_full         25.242
_diffrn_measured_fraction_theta_max   0.997
_diffrn_measured_fraction_theta_full  1.000
_diffrn_reflns_Laue_measured_fraction_max    0.997
_diffrn_reflns_Laue_measured_fraction_full   1.000
_diffrn_reflns_point_group_measured_fraction_max   0.997
_diffrn_reflns_point_group_measured_fraction_full  1.000
_reflns_number_total              6893
_reflns_number_gt                 5823
_reflns_threshold_expression      'I > 2\s(I)'
_reflns_Friedel_coverage          0.000
_reflns_Friedel_fraction_max      .
_reflns_Friedel_fraction_full     .
 
_reflns_special_details
;
 Reflections were merged by SHELXL according to the crystal
 class for the calculation of statistics and refinement.
 
 _reflns_Friedel_fraction is defined as the number of unique
 Friedel pairs measured divided by the number that would be
 possible theoretically, ignoring centric projections and
 systematic absences.
;
 
_computing_data_collection        ?
_computing_cell_refinement        ?
_computing_data_reduction         ?
_computing_structure_solution     'SHELXT 2018/2 (Sheldrick, 2018)'
_computing_structure_refinement 'SHELXL-2018/3 (Sheldrick, 2018)'
_computing_molecular_graphics     ?
_computing_publication_material   ?
_refine_special_details           ?
_refine_ls_structure_factor_coef  Fsqd
_refine_ls_matrix_type            full
_refine_ls_weighting_scheme       calc
_refine_ls_weighting_details
'w=1/[\s^2^(Fo^2^)+(0.0088P)^2^+6.4444P] where P=(Fo^2^+2Fc^2^)/3'
_atom_sites_solution_primary      ?
_atom_sites_solution_secondary    ?
_atom_sites_solution_hydrogens    mixed
_refine_ls_hydrogen_treatment     mixed
_refine_ls_extinction_method      none
_refine_ls_extinction_coef        .
_refine_ls_number_reflns          6893
_refine_ls_number_parameters      344
_refine_ls_number_restraints      0
_refine_ls_R_factor_all           0.0446
_refine_ls_R_factor_gt            0.0329
_refine_ls_wR_factor_ref          0.0552
_refine_ls_wR_factor_gt           0.0527
_refine_ls_goodness_of_fit_ref    1.092
_refine_ls_restrained_S_all       1.092
_refine_ls_shift/su_max           0.001
_refine_ls_shift/su_mean          0.000
 
loop_
 _atom_site_label
 _atom_site_type_symbol
 _atom_site_fract_x
 _atom_site_fract_y
 _atom_site_fract_z
 _atom_site_U_iso_or_equiv
 _atom_site_adp_type
 _atom_site_occupancy
 _atom_site_site_symmetry_order  
 _atom_site_calc_flag
 _atom_site_refinement_flags_posn
 _atom_site_refinement_flags_adp
 _atom_site_refinement_flags_occupancy
 _atom_site_disorder_assembly
 _atom_site_disorder_group
Bi1 Bi 0.28652(2) 0.72731(2) 0.65384(2) 0.01938(4) Uani 1 1 d . . . . .
S1 S 0.30716(9) 0.60704(6) 0.40114(8) 0.0267(2) Uani 1 1 d . . . . .
F3 F 0.3407(2) 0.54116(19) 0.2257(2) 0.0533(8) Uani 1 1 d . . . . .
F1 F 0.3739(2) 0.46184(16) 0.3504(2) 0.0466(7) Uani 1 1 d . . . . .
O2 O 0.2027(2) 0.57580(18) 0.3948(2) 0.0370(7) Uani 1 1 d . . . . .
O3 O 0.3242(3) 0.68608(18) 0.3581(3) 0.0440(8) Uani 1 1 d . . . . .
N3 N 0.1132(2) 0.65635(19) 0.6961(2) 0.0218(7) Uani 1 1 d . . . . .
F2 F 0.4794(2) 0.5585(2) 0.3136(3) 0.0651(9) Uani 1 1 d . . . . .
C14 C 0.2239(3) 0.9084(2) 0.8965(3) 0.0215(8) Uani 1 1 d . . . . .
H009 H 0.175476 0.951772 0.904987 0.026 Uiso 1 1 calc R U . . .
N1 N 0.4314(2) 0.70862(18) 0.8656(2) 0.0216(7) Uani 1 1 d . . . . .
N2 N 0.4634(2) 0.7830(2) 0.6291(2) 0.0227(7) Uani 1 1 d . . . . .
C12 C 0.3713(3) 0.8302(2) 0.9571(3) 0.0220(8) Uani 1 1 d . . . . .
H00C H 0.424718 0.822685 1.006415 0.026 Uiso 1 1 calc R U . . .
C11 C 0.3629(3) 0.7749(2) 0.8762(3) 0.0189(7) Uani 1 1 d . . . . .
O1 O 0.3564(3) 0.5944(2) 0.4978(2) 0.0529(10) Uani 1 1 d . . . . .
C1 C 0.3732(3) 0.6219(2) 0.7212(3) 0.0228(8) Uani 1 1 d . . . . .
H00A H 0.334642 0.570912 0.705788 0.027 Uiso 1 1 calc R U . . .
H00B H 0.442774 0.617893 0.689523 0.027 Uiso 1 1 calc R U . . .
C20 C 0.0370(3) 0.6895(2) 0.7510(3) 0.0241(8) Uani 1 1 d . . . . .
H00G H 0.050260 0.740050 0.783752 0.029 Uiso 1 1 calc R U . . .
C10 C 0.2857(3) 0.7910(2) 0.8022(3) 0.0187(8) Uani 1 1 d . . . . .
C18 C -0.0783(3) 0.5795(2) 0.7156(3) 0.0267(9) Uani 1 1 d . . . . .
H00I H -0.143526 0.552645 0.723376 0.032 Uiso 1 1 calc R U . . .
C13 C 0.3033(3) 0.8952(2) 0.9657(3) 0.0243(9) Uani 1 1 d . . . . .
H00J H 0.311249 0.931746 1.020732 0.029 Uiso 1 1 calc R U . . .
C15 C 0.2168(3) 0.8566(2) 0.8140(3) 0.0202(8) Uani 1 1 d . . . . .
H00K H 0.163972 0.865833 0.764504 0.024 Uiso 1 1 calc R U . . .
C16 C 0.0934(3) 0.5855(2) 0.6490(3) 0.0242(9) Uani 1 1 d . . . . .
H00L H 0.145965 0.562233 0.607890 0.029 Uiso 1 1 calc R U . . .
C3 C 0.2903(3) 0.6059(2) 0.8918(3) 0.0244(9) Uani 1 1 d . . . . .
H00D H 0.230911 0.638667 0.865733 0.029 Uiso 1 1 calc R U . . .
H00E H 0.300777 0.620350 0.963468 0.029 Uiso 1 1 calc R U . . .
C21 C 0.5090(4) 0.8386(3) 0.6883(3) 0.0319(10) Uani 1 1 d . . . . .
H00N H 0.466665 0.866762 0.735321 0.038 Uiso 1 1 calc R U . . .
C7 C 0.5287(3) 0.7071(2) 0.9252(3) 0.0271(9) Uani 1 1 d . . . . .
H00O H 0.548894 0.765033 0.938737 0.032 Uiso 1 1 calc R U . . .
C2 C 0.3878(3) 0.6288(2) 0.8344(3) 0.0211(8) Uani 1 1 d . . . . .
H00P H 0.441827 0.587256 0.853250 0.025 Uiso 1 1 calc R U . . .
C19 C -0.0593(3) 0.6540(2) 0.7621(3) 0.0262(9) Uani 1 1 d . . . . .
H00Q H -0.111859 0.679763 0.800821 0.031 Uiso 1 1 calc R U . . .
C17 C -0.0013(3) 0.5454(2) 0.6584(3) 0.0261(9) Uani 1 1 d . . . . .
H00R H -0.012746 0.494628 0.625487 0.031 Uiso 1 1 calc R U . . .
C9 C 0.5165(3) 0.6648(3) 1.0273(3) 0.0337(11) Uani 1 1 d . . . . .
H00F H 0.462795 0.692979 1.066294 0.051 Uiso 1 1 calc R U . . .
H00H H 0.583207 0.666521 1.064138 0.051 Uiso 1 1 calc R U . . .
H00M H 0.495634 0.607832 1.016818 0.051 Uiso 1 1 calc R U . . .
C25 C 0.5234(4) 0.7454(3) 0.5605(3) 0.0352(11) Uani 1 1 d . . . . .
H00T H 0.492032 0.709177 0.513279 0.042 Uiso 1 1 calc R U . . .
C26 C 0.3793(4) 0.5392(3) 0.3199(3) 0.0342(10) Uani 1 1 d . . . . .
C8 C 0.6171(3) 0.6684(3) 0.8651(4) 0.0389(12) Uani 1 1 d . . . . .
H00S H 0.604105 0.609714 0.857649 0.058 Uiso 1 1 calc R U . . .
H00U H 0.683760 0.676805 0.900617 0.058 Uiso 1 1 calc R U . . .
H00V H 0.620256 0.693744 0.798461 0.058 Uiso 1 1 calc R U . . .
C22 C 0.6102(4) 0.8570(3) 0.6854(4) 0.0413(12) Uani 1 1 d . . . . .
H00W H 0.638574 0.898012 0.728115 0.050 Uiso 1 1 calc R U . . .
C23 C 0.6714(4) 0.8168(3) 0.6214(4) 0.0404(11) Uani 1 1 d . . . . .
H00X H 0.744199 0.828069 0.619311 0.049 Uiso 1 1 calc R U . . .
C5 C 0.1582(4) 0.4961(3) 0.9277(4) 0.0398(11) Uani 1 1 d . . . . .
H00Y H 0.099219 0.520187 0.895417 0.048 Uiso 1 1 calc R U . . .
C4 C 0.2620(4) 0.5153(2) 0.8844(4) 0.0342(11) Uani 1 1 d . . . . .
H00Z H 0.262142 0.498706 0.812867 0.041 Uiso 1 1 calc R U . . .
H H 0.316179 0.482910 0.920070 0.041 Uiso 1 1 calc R U . . .
C6 C 0.1394(5) 0.4504(4) 1.0045(5) 0.0529(15) Uani 1 1 d . . . . .
C24 C 0.6279(4) 0.7585(3) 0.5579(4) 0.0462(13) Uani 1 1 d . . . . .
H011 H 0.670733 0.728313 0.513417 0.055 Uiso 1 1 calc R U . . .
H01A H 0.198(5) 0.428(4) 1.032(4) 0.07(2) Uiso 1 1 d . . . . .
H01B H 0.065(4) 0.445(3) 1.033(4) 0.049(15) Uiso 1 1 d . . . . .
 
loop_
 _atom_site_aniso_label
 _atom_site_aniso_U_11
 _atom_site_aniso_U_22
 _atom_site_aniso_U_33
 _atom_site_aniso_U_23
 _atom_site_aniso_U_13
 _atom_site_aniso_U_12
Bi1 0.01788(7) 0.01865(7) 0.02160(7) -0.00199(7) -0.00052(5) -0.00023(7)
S1 0.0366(6) 0.0178(5) 0.0256(5) -0.0016(4) -0.0011(4) -0.0065(4)
F3 0.061(2) 0.070(2) 0.0295(15) -0.0094(14) 0.0045(13) 0.0231(16)
F1 0.0543(19) 0.0269(14) 0.0585(19) -0.0055(13) 0.0053(15) 0.0075(13)
O2 0.0315(18) 0.0334(17) 0.0464(19) -0.0042(15) 0.0129(15) -0.0046(14)
O3 0.053(2) 0.0225(16) 0.057(2) 0.0113(15) -0.0021(17) -0.0083(15)
N3 0.0194(17) 0.0216(17) 0.0244(17) -0.0011(13) -0.0015(13) -0.0003(13)
F2 0.0224(16) 0.069(2) 0.104(3) 0.012(2) 0.0095(16) 0.0003(15)
C14 0.025(2) 0.0121(17) 0.027(2) 0.0015(15) 0.0031(16) 0.0037(15)
N1 0.0187(17) 0.0145(16) 0.0316(18) -0.0051(13) -0.0039(14) 0.0017(12)
N2 0.0179(16) 0.0236(17) 0.0265(17) -0.0061(14) 0.0024(13) -0.0030(14)
C12 0.019(2) 0.0220(19) 0.025(2) -0.0017(16) -0.0027(16) 0.0005(16)
C11 0.0164(18) 0.0150(16) 0.0253(19) -0.0030(16) 0.0029(14) -0.0010(16)
O1 0.094(3) 0.0350(19) 0.0291(18) -0.0052(15) -0.0205(19) -0.0077(19)
C1 0.021(2) 0.0188(19) 0.029(2) -0.0053(16) -0.0001(16) 0.0035(15)
C20 0.025(2) 0.0206(19) 0.027(2) -0.0049(16) 0.0008(17) 0.0013(16)
C10 0.0178(19) 0.0125(18) 0.026(2) -0.0005(14) 0.0041(15) -0.0008(13)
C18 0.023(2) 0.026(2) 0.031(2) 0.0041(17) -0.0021(18) -0.0067(17)
C13 0.027(2) 0.0163(18) 0.029(2) -0.0033(16) 0.0038(17) -0.0009(16)
C15 0.018(2) 0.0190(18) 0.0234(19) 0.0046(15) 0.0012(16) 0.0015(15)
C16 0.026(2) 0.023(2) 0.024(2) -0.0032(16) -0.0010(17) 0.0045(16)
C3 0.024(2) 0.022(2) 0.027(2) -0.0010(16) -0.0008(17) 0.0020(16)
C21 0.041(3) 0.026(2) 0.028(2) -0.0047(18) 0.0055(19) -0.0058(19)
C7 0.021(2) 0.019(2) 0.042(2) -0.0082(17) -0.0074(18) -0.0002(15)
C2 0.019(2) 0.0170(18) 0.027(2) -0.0041(15) -0.0014(16) 0.0017(15)
C19 0.025(2) 0.028(2) 0.026(2) 0.0018(17) 0.0044(17) 0.0013(17)
C17 0.029(2) 0.0181(19) 0.031(2) -0.0026(17) -0.0053(18) -0.0035(17)
C9 0.032(3) 0.026(2) 0.043(3) -0.0049(19) -0.016(2) 0.0056(18)
C25 0.033(3) 0.038(3) 0.035(2) -0.0162(19) 0.0070(19) -0.0083(19)
C26 0.029(3) 0.035(2) 0.038(3) 0.000(2) 0.000(2) 0.003(2)
C8 0.018(2) 0.035(2) 0.064(3) -0.011(2) -0.007(2) 0.0030(19)
C22 0.045(3) 0.038(3) 0.041(3) -0.004(2) -0.002(2) -0.011(2)
C23 0.032(3) 0.043(3) 0.047(3) 0.001(2) 0.002(2) -0.010(2)
C5 0.041(3) 0.031(2) 0.047(3) 0.005(2) -0.004(2) -0.010(2)
C4 0.046(3) 0.0142(19) 0.043(3) -0.0010(18) 0.005(2) 0.0008(19)
C6 0.041(3) 0.051(3) 0.066(4) 0.019(3) 0.005(3) 0.001(3)
C24 0.044(3) 0.040(3) 0.055(3) -0.002(2) 0.027(2) -0.008(2)
 
_geom_special_details
;
 All esds (except the esd in the dihedral angle between two l.s. planes)
 are estimated using the full covariance matrix.  The cell esds are taken
 into account individually in the estimation of esds in distances, angles
 and torsion angles; correlations between esds in cell parameters are only
 used when they are defined by crystal symmetry.  An approximate (isotropic)
 treatment of cell esds is used for estimating esds involving l.s. planes.
;
 
loop_
 _geom_bond_atom_site_label_1
 _geom_bond_atom_site_label_2
 _geom_bond_distance
 _geom_bond_site_symmetry_2
 _geom_bond_publ_flag
Bi1 C10 2.233(4) . ?
Bi1 C1 2.235(4) . ?
Bi1 N2 2.465(3) . ?
Bi1 N3 2.570(3) . ?
S1 O2 1.432(3) . ?
S1 O3 1.433(3) . ?
S1 O1 1.441(3) . ?
S1 C26 1.809(5) . ?
F3 C26 1.343(5) . ?
F1 C26 1.333(5) . ?
N3 C20 1.339(5) . ?
N3 C16 1.342(5) . ?
F2 C26 1.322(5) . ?
C14 C13 1.381(5) . ?
C14 C15 1.390(5) . ?
C14 H009 0.9500 . ?
N1 C11 1.403(5) . ?
N1 C7 1.469(5) . ?
N1 C2 1.479(4) . ?
N2 C21 1.335(5) . ?
N2 C25 1.348(5) . ?
C12 C13 1.381(5) . ?
C12 C11 1.410(5) . ?
C12 H00C 0.9500 . ?
C11 C10 1.413(5) . ?
C1 C2 1.520(5) . ?
C1 H00A 0.9900 . ?
C1 H00B 0.9900 . ?
C20 C19 1.372(5) . ?
C20 H00G 0.9500 . ?
C10 C15 1.399(5) . ?
C18 C17 1.370(6) . ?
C18 C19 1.388(6) . ?
C18 H00I 0.9500 . ?
C13 H00J 0.9500 . ?
C15 H00K 0.9500 . ?
C16 C17 1.386(6) . ?
C16 H00L 0.9500 . ?
C3 C2 1.515(5) . ?
C3 C4 1.532(5) . ?
C3 H00D 0.9900 . ?
C3 H00E 0.9900 . ?
C21 C22 1.330(6) . ?
C21 H00N 0.9500 . ?
C7 C8 1.529(6) . ?
C7 C9 1.535(6) . ?
C7 H00O 1.0000 . ?
C2 H00P 1.0000 . ?
C19 H00Q 0.9500 . ?
C17 H00R 0.9500 . ?
C9 H00F 0.9800 . ?
C9 H00H 0.9800 . ?
C9 H00M 0.9800 . ?
C25 C24 1.354(6) . ?
C25 H00T 0.9500 . ?
C8 H00S 0.9800 . ?
C8 H00U 0.9800 . ?
C8 H00V 0.9800 . ?
C22 C23 1.335(7) . ?
C22 H00W 0.9500 . ?
C23 C24 1.387(7) . ?
C23 H00X 0.9500 . ?
C5 C6 1.291(7) . ?
C5 C4 1.486(6) . ?
C5 H00Y 0.9500 . ?
C4 H00Z 0.9900 . ?
C4 H 0.9900 . ?
C6 H01A 0.90(6) . ?
C6 H01B 1.03(5) . ?
C24 H011 0.9500 . ?
 
loop_
 _geom_angle_atom_site_label_1
 _geom_angle_atom_site_label_2
 _geom_angle_atom_site_label_3
 _geom_angle
 _geom_angle_site_symmetry_1
 _geom_angle_site_symmetry_3
 _geom_angle_publ_flag
C10 Bi1 C1 90.80(13) . . ?
C10 Bi1 N2 87.56(12) . . ?
C1 Bi1 N2 83.52(13) . . ?
C10 Bi1 N3 90.36(12) . . ?
C1 Bi1 N3 89.32(13) . . ?
N2 Bi1 N3 172.52(10) . . ?
O2 S1 O3 116.4(2) . . ?
O2 S1 O1 113.6(2) . . ?
O3 S1 O1 114.8(2) . . ?
O2 S1 C26 103.1(2) . . ?
O3 S1 C26 103.7(2) . . ?
O1 S1 C26 102.9(2) . . ?
C20 N3 C16 118.1(3) . . ?
C20 N3 Bi1 124.7(3) . . ?
C16 N3 Bi1 116.6(3) . . ?
C13 C14 C15 118.2(4) . . ?
C13 C14 H009 120.9 . . ?
C15 C14 H009 120.9 . . ?
C11 N1 C7 119.0(3) . . ?
C11 N1 C2 118.6(3) . . ?
C7 N1 C2 116.8(3) . . ?
C21 N2 C25 117.6(4) . . ?
C21 N2 Bi1 124.8(3) . . ?
C25 N2 Bi1 116.8(3) . . ?
C13 C12 C11 121.0(4) . . ?
C13 C12 H00C 119.5 . . ?
C11 C12 H00C 119.5 . . ?
N1 C11 C12 122.1(3) . . ?
N1 C11 C10 120.5(3) . . ?
C12 C11 C10 117.3(3) . . ?
C2 C1 Bi1 113.2(2) . . ?
C2 C1 H00A 108.9 . . ?
Bi1 C1 H00A 108.9 . . ?
C2 C1 H00B 108.9 . . ?
Bi1 C1 H00B 108.9 . . ?
H00A C1 H00B 107.7 . . ?
N3 C20 C19 123.1(4) . . ?
N3 C20 H00G 118.5 . . ?
C19 C20 H00G 118.5 . . ?
C15 C10 C11 120.2(3) . . ?
C15 C10 Bi1 117.8(3) . . ?
C11 C10 Bi1 121.3(3) . . ?
C17 C18 C19 118.9(4) . . ?
C17 C18 H00I 120.6 . . ?
C19 C18 H00I 120.6 . . ?
C12 C13 C14 121.7(4) . . ?
C12 C13 H00J 119.2 . . ?
C14 C13 H00J 119.2 . . ?
C14 C15 C10 121.4(3) . . ?
C14 C15 H00K 119.3 . . ?
C10 C15 H00K 119.3 . . ?
N3 C16 C17 122.0(4) . . ?
N3 C16 H00L 119.0 . . ?
C17 C16 H00L 119.0 . . ?
C2 C3 C4 113.8(3) . . ?
C2 C3 H00D 108.8 . . ?
C4 C3 H00D 108.8 . . ?
C2 C3 H00E 108.8 . . ?
C4 C3 H00E 108.8 . . ?
H00D C3 H00E 107.7 . . ?
C22 C21 N2 123.8(4) . . ?
C22 C21 H00N 118.1 . . ?
N2 C21 H00N 118.1 . . ?
N1 C7 C8 110.6(3) . . ?
N1 C7 C9 113.1(3) . . ?
C8 C7 C9 111.0(3) . . ?
N1 C7 H00O 107.3 . . ?
C8 C7 H00O 107.3 . . ?
C9 C7 H00O 107.3 . . ?
N1 C2 C3 112.8(3) . . ?
N1 C2 C1 112.7(3) . . ?
C3 C2 C1 112.8(3) . . ?
N1 C2 H00P 106.0 . . ?
C3 C2 H00P 106.0 . . ?
C1 C2 H00P 106.0 . . ?
C20 C19 C18 118.6(4) . . ?
C20 C19 H00Q 120.7 . . ?
C18 C19 H00Q 120.7 . . ?
C18 C17 C16 119.4(4) . . ?
C18 C17 H00R 120.3 . . ?
C16 C17 H00R 120.3 . . ?
C7 C9 H00F 109.5 . . ?
C7 C9 H00H 109.5 . . ?
H00F C9 H00H 109.5 . . ?
C7 C9 H00M 109.5 . . ?
H00F C9 H00M 109.5 . . ?
H00H C9 H00M 109.5 . . ?
N2 C25 C24 120.9(4) . . ?
N2 C25 H00T 119.6 . . ?
C24 C25 H00T 119.6 . . ?
F2 C26 F1 107.4(4) . . ?
F2 C26 F3 106.4(4) . . ?
F1 C26 F3 106.7(4) . . ?
F2 C26 S1 113.0(3) . . ?
F1 C26 S1 112.0(3) . . ?
F3 C26 S1 111.0(3) . . ?
C7 C8 H00S 109.5 . . ?
C7 C8 H00U 109.5 . . ?
H00S C8 H00U 109.5 . . ?
C7 C8 H00V 109.5 . . ?
H00S C8 H00V 109.5 . . ?
H00U C8 H00V 109.5 . . ?
C21 C22 C23 119.0(5) . . ?
C21 C22 H00W 120.5 . . ?
C23 C22 H00W 120.5 . . ?
C22 C23 C24 119.6(5) . . ?
C22 C23 H00X 120.2 . . ?
C24 C23 H00X 120.2 . . ?
C6 C5 C4 127.1(5) . . ?
C6 C5 H00Y 116.5 . . ?
C4 C5 H00Y 116.5 . . ?
C5 C4 C3 113.1(4) . . ?
C5 C4 H00Z 109.0 . . ?
C3 C4 H00Z 109.0 . . ?
C5 C4 H 109.0 . . ?
C3 C4 H 109.0 . . ?
H00Z C4 H 107.8 . . ?
C5 C6 H01A 113(4) . . ?
C5 C6 H01B 121(3) . . ?
H01A C6 H01B 125(5) . . ?
C25 C24 C23 119.0(5) . . ?
C25 C24 H011 120.5 . . ?
C23 C24 H011 120.5 . . ?
 
loop_
 _geom_torsion_atom_site_label_1
 _geom_torsion_atom_site_label_2
 _geom_torsion_atom_site_label_3
 _geom_torsion_atom_site_label_4
 _geom_torsion
 _geom_torsion_site_symmetry_1
 _geom_torsion_site_symmetry_2
 _geom_torsion_site_symmetry_3
 _geom_torsion_site_symmetry_4
 _geom_torsion_publ_flag
C7 N1 C11 C12 -14.7(5) . . . . ?
C2 N1 C11 C12 138.1(4) . . . . ?
C7 N1 C11 C10 161.8(4) . . . . ?
C2 N1 C11 C10 -45.4(5) . . . . ?
C13 C12 C11 N1 179.7(4) . . . . ?
C13 C12 C11 C10 3.1(6) . . . . ?
C16 N3 C20 C19 0.9(6) . . . . ?
Bi1 N3 C20 C19 172.0(3) . . . . ?
N1 C11 C10 C15 179.2(3) . . . . ?
C12 C11 C10 C15 -4.2(5) . . . . ?
N1 C11 C10 Bi1 -11.0(5) . . . . ?
C12 C11 C10 Bi1 165.6(3) . . . . ?
C11 C12 C13 C14 0.5(6) . . . . ?
C15 C14 C13 C12 -3.1(6) . . . . ?
C13 C14 C15 C10 2.0(6) . . . . ?
C11 C10 C15 C14 1.7(6) . . . . ?
Bi1 C10 C15 C14 -168.4(3) . . . . ?
C20 N3 C16 C17 -2.1(6) . . . . ?
Bi1 N3 C16 C17 -174.0(3) . . . . ?
C25 N2 C21 C22 -2.1(7) . . . . ?
Bi1 N2 C21 C22 167.1(4) . . . . ?
C11 N1 C7 C8 -144.8(4) . . . . ?
C2 N1 C7 C8 61.9(5) . . . . ?
C11 N1 C7 C9 90.0(4) . . . . ?
C2 N1 C7 C9 -63.3(4) . . . . ?
C11 N1 C2 C3 -46.0(5) . . . . ?
C7 N1 C2 C3 107.5(4) . . . . ?
C11 N1 C2 C1 83.1(4) . . . . ?
C7 N1 C2 C1 -123.5(4) . . . . ?
C4 C3 C2 N1 -163.1(3) . . . . ?
C4 C3 C2 C1 67.8(4) . . . . ?
Bi1 C1 C2 N1 -50.5(4) . . . . ?
Bi1 C1 C2 C3 78.6(3) . . . . ?
N3 C20 C19 C18 1.0(6) . . . . ?
C17 C18 C19 C20 -1.7(6) . . . . ?
C19 C18 C17 C16 0.5(6) . . . . ?
N3 C16 C17 C18 1.5(6) . . . . ?
C21 N2 C25 C24 5.7(7) . . . . ?
Bi1 N2 C25 C24 -164.5(4) . . . . ?
O2 S1 C26 F2 179.0(3) . . . . ?
O3 S1 C26 F2 57.2(4) . . . . ?
O1 S1 C26 F2 -62.7(4) . . . . ?
O2 S1 C26 F1 -59.6(3) . . . . ?
O3 S1 C26 F1 178.6(3) . . . . ?
O1 S1 C26 F1 58.7(4) . . . . ?
O2 S1 C26 F3 59.6(4) . . . . ?
O3 S1 C26 F3 -62.2(4) . . . . ?
O1 S1 C26 F3 177.9(3) . . . . ?
N2 C21 C22 C23 -1.5(7) . . . . ?
C21 C22 C23 C24 1.6(8) . . . . ?
C6 C5 C4 C3 -116.0(6) . . . . ?
C2 C3 C4 C5 -171.3(4) . . . . ?
N2 C25 C24 C23 -5.6(7) . . . . ?
C22 C23 C24 C25 1.9(8) . . . . ?
 
_refine_diff_density_max    1.011
_refine_diff_density_min   -1.703
_refine_diff_density_rms    0.123

_shelx_res_file
;
TITL mo_LRHDt4_0m_a.res in P2(1)/n
    mo_LRHDt4_0m_a.res
    created by SHELXL-2018/3 at 17:41:16 on 04-Apr-2025
REM Old TITL Integration of LRHDt4
REM SHELXT solution in P2(1)/n: R1 0.057, Rweak 0.006, Alpha 0.089
REM <I/s> 0.516 for 211 systematic absences, Orientation as input
REM Formula found by SHELXT: C25 Bi F3 N4 O3 S
CELL 0.71073 12.789 16.3837 13.3016 90 90.571 90
ZERR 4 0.0004 0.0005 0.0004 0 0.001 0
LATT 1
SYMM 0.5-X,0.5+Y,0.5-Z
SFAC C H Bi F N O S
UNIT 104 124 4 12 12 12 4
TEMP -173.15
L.S. 10
PLAN  29
CONF
BOND
LIST 4
fmap 2
MORE -1
BOND $H
ACTA
WGHT    0.008800    6.444400
FVAR       0.24483
BI1   3    0.286517    0.727306    0.653839    11.00000    0.01788    0.01865 =
         0.02160   -0.00199   -0.00052   -0.00023
S1    7    0.307160    0.607040    0.401136    11.00000    0.03664    0.01781 =
         0.02564   -0.00160   -0.00112   -0.00645
F3    4    0.340662    0.541159    0.225678    11.00000    0.06081    0.06972 =
         0.02953   -0.00941    0.00445    0.02306
F1    4    0.373932    0.461836    0.350440    11.00000    0.05430    0.02692 =
         0.05853   -0.00546    0.00528    0.00747
O2    6    0.202746    0.575804    0.394827    11.00000    0.03152    0.03343 =
         0.04640   -0.00424    0.01290   -0.00463
O3    6    0.324198    0.686076    0.358149    11.00000    0.05259    0.02255 =
         0.05673    0.01126   -0.00212   -0.00829
N3    5    0.113232    0.656351    0.696083    11.00000    0.01943    0.02164 =
         0.02443   -0.00113   -0.00154   -0.00034
F2    4    0.479360    0.558465    0.313624    11.00000    0.02236    0.06912 =
         0.10393    0.01160    0.00951    0.00025
C14   1    0.223899    0.908408    0.896471    11.00000    0.02497    0.01211 =
         0.02737    0.00150    0.00311    0.00373
AFIX  43
H009  2    0.175476    0.951772    0.904987    11.00000   -1.20000
AFIX   0
N1    5    0.431351    0.708618    0.865598    11.00000    0.01874    0.01449 =
         0.03163   -0.00507   -0.00388    0.00169
N2    5    0.463429    0.782999    0.629137    11.00000    0.01793    0.02363 =
         0.02650   -0.00608    0.00235   -0.00301
C12   1    0.371339    0.830223    0.957108    11.00000    0.01931    0.02200 =
         0.02462   -0.00169   -0.00267    0.00051
AFIX  43
H00C  2    0.424718    0.822685    1.006415    11.00000   -1.20000
AFIX   0
C11   1    0.362877    0.774858    0.876238    11.00000    0.01637    0.01501 =
         0.02527   -0.00295    0.00285   -0.00102

O1    6    0.356399    0.594429    0.497764    11.00000    0.09428    0.03499 =
         0.02914   -0.00517   -0.02046   -0.00767
C1    1    0.373229    0.621856    0.721186    11.00000    0.02058    0.01879 =
         0.02896   -0.00533   -0.00008    0.00354
AFIX  23
H00A  2    0.334642    0.570912    0.705788    11.00000   -1.20000
H00B  2    0.442774    0.617893    0.689523    11.00000   -1.20000
AFIX   0
C20   1    0.037018    0.689523    0.750981    11.00000    0.02501    0.02058 =
         0.02685   -0.00492    0.00082    0.00134
AFIX  43
H00G  2    0.050260    0.740050    0.783752    11.00000   -1.20000
AFIX   0
C10   1    0.285651    0.791008    0.802201    11.00000    0.01777    0.01252 =
         0.02592   -0.00051    0.00410   -0.00084
C18   1   -0.078257    0.579486    0.715626    11.00000    0.02322    0.02627 =
         0.03055    0.00409   -0.00213   -0.00666
AFIX  43
H00I  2   -0.143526    0.552645    0.723376    11.00000   -1.20000
AFIX   0
C13   1    0.303283    0.895194    0.965745    11.00000    0.02747    0.01628 =
         0.02927   -0.00326    0.00375   -0.00092
AFIX  43
H00J  2    0.311249    0.931746    1.020732    11.00000   -1.20000
AFIX   0
C15   1    0.216753    0.856555    0.813950    11.00000    0.01813    0.01900 =
         0.02342    0.00461    0.00124    0.00148
AFIX  43
H00K  2    0.163972    0.865833    0.764504    11.00000   -1.20000
AFIX   0
C16   1    0.093449    0.585531    0.648957    11.00000    0.02577    0.02260 =
         0.02433   -0.00319   -0.00100    0.00454
AFIX  43
H00L  2    0.145965    0.562233    0.607890    11.00000   -1.20000
AFIX   0
C3    1    0.290343    0.605939    0.891788    11.00000    0.02427    0.02164 =
         0.02733   -0.00095   -0.00080    0.00198
AFIX  23
H00D  2    0.230911    0.638667    0.865733    11.00000   -1.20000
H00E  2    0.300777    0.620350    0.963468    11.00000   -1.20000
AFIX   0
C21   1    0.508989    0.838637    0.688345    11.00000    0.04140    0.02645 =
         0.02785   -0.00467    0.00554   -0.00584
AFIX  43
H00N  2    0.466665    0.866762    0.735321    11.00000   -1.20000
AFIX   0
C7    1    0.528691    0.707079    0.925157    11.00000    0.02080    0.01857 =
         0.04168   -0.00818   -0.00743   -0.00015
AFIX  13
H00O  2    0.548894    0.765033    0.938737    11.00000   -1.20000
AFIX   0
C2    1    0.387834    0.628825    0.834413    11.00000    0.01934    0.01704 =
         0.02675   -0.00410   -0.00143    0.00168
AFIX  13
H00P  2    0.441827    0.587256    0.853250    11.00000   -1.20000
AFIX   0
C19   1   -0.059282    0.653974    0.762124    11.00000    0.02500    0.02825 =
         0.02554    0.00183    0.00438    0.00128
AFIX  43
H00Q  2   -0.111859    0.679763    0.800821    11.00000   -1.20000
AFIX   0
C17   1   -0.001289    0.545355    0.658393    11.00000    0.02858    0.01805 =
         0.03144   -0.00260   -0.00527   -0.00346
AFIX  43
H00R  2   -0.012746    0.494628    0.625487    11.00000   -1.20000
AFIX   0
C9    1    0.516478    0.664779    1.027338    11.00000    0.03243    0.02557 =
         0.04275   -0.00491   -0.01617    0.00563
AFIX 137
H00F  2    0.462795    0.692979    1.066294    11.00000   -1.50000
H00H  2    0.583207    0.666521    1.064138    11.00000   -1.50000
H00M  2    0.495634    0.607832    1.016818    11.00000   -1.50000
AFIX   0
C25   1    0.523435    0.745383    0.560491    11.00000    0.03292    0.03795 =
         0.03479   -0.01617    0.00698   -0.00828
AFIX  43
H00T  2    0.492032    0.709177    0.513279    11.00000   -1.20000
AFIX   0

C26   1    0.379250    0.539174    0.319898    11.00000    0.02862    0.03543 =
         0.03841    0.00016    0.00034    0.00329
C8    1    0.617146    0.668359    0.865076    11.00000    0.01795    0.03457 =
         0.06391   -0.01104   -0.00730    0.00301
AFIX 137
H00S  2    0.604105    0.609714    0.857649    11.00000   -1.50000
H00U  2    0.683760    0.676805    0.900617    11.00000   -1.50000
H00V  2    0.620256    0.693744    0.798461    11.00000   -1.50000
AFIX   0
C22   1    0.610226    0.856978    0.685376    11.00000    0.04506    0.03757 =
         0.04132   -0.00433   -0.00155   -0.01087
AFIX  43
H00W  2    0.638574    0.898012    0.728115    11.00000   -1.20000
AFIX   0
C23   1    0.671384    0.816806    0.621380    11.00000    0.03152    0.04301 =
         0.04679    0.00150    0.00170   -0.00979
AFIX  43
H00X  2    0.744199    0.828069    0.619311    11.00000   -1.20000
AFIX   0
C5    1    0.158205    0.496139    0.927721    11.00000    0.04111    0.03102 =
         0.04719    0.00529   -0.00439   -0.01011
AFIX  43
H00Y  2    0.099219    0.520187    0.895417    11.00000   -1.20000
AFIX   0
C4    1    0.261989    0.515301    0.884431    11.00000    0.04565    0.01420 =
         0.04272   -0.00098    0.00534    0.00077
AFIX  23
H00Z  2    0.262142    0.498706    0.812867    11.00000   -1.20000
H     2    0.316179    0.482910    0.920070    11.00000   -1.20000
AFIX   0
C6    1    0.139442    0.450360    1.004470    11.00000    0.04124    0.05128 =
         0.06639    0.01944    0.00538    0.00094
C24   1    0.627901    0.758530    0.557948    11.00000    0.04433    0.03976 =
         0.05494   -0.00212    0.02727   -0.00789
AFIX  43
H011  2    0.670733    0.728313    0.513417    11.00000   -1.20000
AFIX   0
H01A  2    0.197511    0.428385    1.032362    11.00000    0.07482
H01B  2    0.065375    0.445322    1.033078    11.00000    0.04946

REM <hkl>
REM mo_LRHDt4_0m_a.hkl
REM </hkl>
HKLF 4


REM  mo_LRHDt4_0m_a.res in P2(1)/n
REM wR2 = 0.0552, GooF = S = 1.092, Restrained GooF = 1.092 for all data
REM R1 = 0.0329 for 5823 Fo > 4sig(Fo) and 0.0446 for all 6893 data
REM 344 parameters refined using 0 restraints

END

WGHT      0.0087      6.4623

REM Highest difference peak  1.011,  deepest hole -1.703,  1-sigma level  0.123
Q1    1  -0.0656  0.7696  0.7620  11.00000  0.05    1.01
Q2    1   0.2593  0.7335  0.5841  11.00000  0.05    0.98
Q3    1   0.3207  0.7326  0.7158  11.00000  0.05    0.98
Q4    1   0.2846  0.6402  0.6596  11.00000  0.05    0.96
Q5    1   0.2772  0.6954  0.7066  11.00000  0.05    0.78
Q6    1   0.6216  0.8053  0.5155  11.00000  0.05    0.75
Q7    1   0.2975  0.7801  0.6637  11.00000  0.05    0.51
Q8    1   0.2776  0.7742  0.6020  11.00000  0.05    0.50
Q9    1   0.3165  0.7257  0.5669  11.00000  0.05    0.50
Q10   1   0.3928  0.6062  0.7745  11.00000  0.05    0.50
Q11   1   0.2112  0.5569  0.6408  11.00000  0.05    0.48
Q12   1   0.0621  0.6642  0.7180  11.00000  0.05    0.48
Q13   1   0.2855  0.5928  0.4852  11.00000  0.05    0.47
Q14   1   0.6705  0.7647  0.4846  11.00000  0.05    0.46
Q15   1   0.7023  0.7876  0.5186  11.00000  0.05    0.46
Q16   1   0.2813  0.8516  0.6194  11.00000  0.05    0.45
Q17   1   0.4208  0.7687  0.6472  11.00000  0.05    0.45
Q18   1   0.3206  0.7812  0.8393  11.00000  0.05    0.44
Q19   1   0.5969  0.7312  0.5814  11.00000  0.05    0.43
Q20   1   0.2951  0.5136  0.3802  11.00000  0.05    0.43
Q21   1   0.7400  0.6575  0.8577  11.00000  0.05    0.43
Q22   1   0.1236  0.8576  0.7810  11.00000  0.05    0.43
Q23   1   0.6233  0.8298  0.6332  11.00000  0.05    0.42
Q24   1   0.6401  0.6798  0.5415  11.00000  0.05    0.42
Q25   1   0.3010  0.7118  0.6371  11.00000  0.05    0.42
Q26   1   0.2129  0.4887  0.9798  11.00000  0.05    0.41
Q27   1   0.4413  0.6101  1.0389  11.00000  0.05    0.41
Q28   1   0.6149  0.5915  0.8830  11.00000  0.05    0.40
Q29   1   0.3763  0.6428  0.2802  11.00000  0.05    0.40
;
_shelx_res_checksum   85028

_shelx_hkl_file
;
   2   0   0 4507.47  102.04
   2   0   0 4654.06  100.72
   2   0   0 4634.74  107.62
  -2   0   0 4701.47  102.27
  -2   0   0 4572.12  100.62
  -2   0   0 4730.54  107.17
  -3   0   0    3.52    4.59
  -3   0   0   -6.80    7.03
   3   0   0   -1.65    4.20
   3   0   0    1.98    5.11
   3   0   0   -3.08    8.54
  -3   0   0   -3.09    4.53
  -4   0   0  547.18   20.34
  -4   0   0  499.31   27.59
  -4   0   0  573.32   22.79
   4   0   0  481.36   19.35
   4   0   0  554.03   22.47
   4   0   0  511.76   29.96
  -5   0   0    8.22    7.02
  -5   0   0   13.18   10.25
   5   0   0    5.92    6.06
   5   0   0   -4.45   11.85
  -5   0   0    0.47    5.73
   5   0   0    4.47    5.96
   6   0   0  118.78   12.03
   6   0   0  121.26   23.47
  -6   0   0  109.84   20.25
  -6   0   0  129.68   16.61
   6   0   0   85.63   19.80
  -6   0   0  141.21   15.03
  -7   0   0    8.92   10.61
   7   0   0   17.76    8.51
  -7   0   0   20.39    8.62
  -7   0   0   -1.72    6.89
   7   0   0    2.64    6.41
   8   0   0   58.20   21.06
   8   0   0   32.78   11.42
  -8   0   0   18.03   14.18
   8   0   0   32.15    9.49
  -8   0   0   34.57   10.59
  -8   0   0   58.43   12.62
  -9   0   0   -0.40    8.59
   9   0   0    8.18    7.95
  -9   0   0   15.75   10.72
   9   0   0   -0.94   14.53
   9   0   0   -1.29    8.35
  -9   0   0   -0.69   10.09
 -10   0   0 1337.94   55.00
 -10   0   0 1328.90   62.04
  10   0   0 1415.20   57.06
  10   0   0 1321.78   71.64
  10   0   0 1358.65   50.81
 -10   0   0 1371.88   51.87
  11   0   0   15.22   13.61
 -11   0   0    9.56   12.27
  11   0   0   18.68   20.17
 -11   0   0  -11.32    9.98
 -12   0   0 1957.94   69.38
 -12   0   0 1878.08   73.61
  12   0   0 1874.72   74.84
 -13   0   0    0.86   15.54
 -14   0   0  876.57   47.54
 -15   0   0   -6.73   12.23
 -16   0   0  299.71   36.47
  -1  -1   0   77.32    5.18
   1  -1   0   73.16    5.50
   1  -1   0   92.12    6.00
  -1   1   0   89.84    5.98
   1   1   0   90.08    5.53
  -1   1   0   92.04    4.82
  -2  -1   0 2281.56   61.15
   2  -1   0 2404.94   56.14
   2  -1   0 2324.43   53.59
  -2   1   0 2361.04   57.47
  -2   1   0 2335.48   53.56
   2   1   0 2386.81   55.63
  -2   1   0 2468.64   56.09
   3  -1   0  633.75   22.85
   3  -1   0  643.75   27.74
  -3  -1   0  657.54   22.71
  -3  -1   0  636.60   21.54
  -3  -1   0  683.56   29.84
   3  -1   0  660.58   20.61
  -3   1   0  646.93   25.90
  -3   1   0  665.64   23.12
  -3   1   0  634.81   20.34
   3   1   0  665.05   22.75
   3   1   0  652.54   21.38
  -4  -1   0 3781.93   91.46
   4  -1   0 3871.59   90.18
   4  -1   0 3739.12  101.96
   4  -1   0 3964.80   94.10
  -4  -1   0 3930.34   93.61
   4   1   0 3858.76  104.20
  -4   1   0 4019.24   94.05
  -4   1   0 3984.80   90.52
  -4   1   0 3826.56   98.60
   4   1   0 3969.92   93.59
   4   1   0 3898.79   91.49
   5  -1   0  311.51   15.91
  -5  -1   0  305.06   17.20
  -5  -1   0  336.65   25.56
   5  -1   0  309.62   25.75
  -5  -1   0  299.41   18.45
   5  -1   0  288.20   18.74
  -5   1   0  314.85   22.48
  -5   1   0  329.40   16.92
   5   1   0  323.90   16.94
  -5   1   0  291.01   18.42
   5   1   0  333.63   27.44
  -6  -1   0 3891.71   98.92
  -6  -1   0 3765.05   95.58
   6  -1   0 3882.98   94.36
  -6  -1   0 3805.02  110.43
   6  -1   0 3842.58  112.75
  -6   1   0 4002.76  106.95
  -6   1   0 3762.50   98.49
   6   1   0 3788.43   95.13
   6   1   0 3786.78  113.38
  -6   1   0 3924.46   94.32
   7  -1   0   15.15    6.77
  -7  -1   0   16.43    9.15
  -7  -1   0   10.97   11.46
  -7  -1   0   16.10    9.29
   7  -1   0    5.67    8.87
   7  -1   0   17.66   24.80
  -7   1   0   13.69    9.44
   7   1   0    6.45    7.55
  -7   1   0   17.23   10.85
   7   1   0   26.47    9.54
  -7   1   0    9.98    7.82
  -8  -1   0 2188.31   81.73
   8  -1   0 2010.19   84.09
   8  -1   0 2212.35   65.22
  -8  -1   0 2283.51   67.18
   8  -1   0 2274.40   70.99
  -8  -1   0 2282.50   70.73
  -8   1   0 2303.67   70.53
  -8   1   0 2182.25   77.05
  -8   1   0 2313.05   65.76
   8   1   0 2263.64   66.51
   8   1   0 2179.57   86.19
   9  -1   0  105.51   25.81
  -9  -1   0   95.63   15.89
   9  -1   0  110.94   16.29
  -9  -1   0  105.97   16.59
  -9  -1   0   90.59   21.38
   9  -1   0  118.43   19.78
  -9   1   0  118.76   17.22
  -9   1   0  130.07   21.76
  -9   1   0   87.03   16.14
   9   1   0  114.03   16.30
   9   1   0  160.86   22.23
 -10  -1   0  600.68   32.86
 -10  -1   0  549.65   41.76
  10  -1   0  636.91   37.29
  10  -1   0  581.58   30.58
  10  -1   0  549.14   48.42
 -10   1   0  508.84   36.53
 -10   1   0  578.75   31.94
 -10   1   0  593.57   36.20
  10   1   0  541.08   30.53
  10   1   0  584.75   35.65
 -11  -1   0   53.91   15.48
  11  -1   0   43.92   14.16
  11  -1   0   23.31   13.84
  11  -1   0   24.70   22.83
  11   1   0   35.93   15.58
 -11   1   0   33.12   13.34
 -11   1   0   53.10   16.62
  12  -1   0  308.49   30.60
 -12  -1   0  296.92   27.71
  12  -1   0  227.58   40.96
 -12   1   0  305.47   34.94
 -12   1   0  296.60   26.88
  12   1   0  429.44   62.28
 -13  -1   0   -2.37   15.89
  13  -1   0    3.02   23.62
 -13   1   0   11.99   13.37
 -13   1   0   20.27   14.58
 -14  -1   0   47.52   17.19
 -14   1   0   27.42   15.42
 -14   1   0   81.93   20.49
 -15  -1   0    6.66   15.56
 -15   1   0   23.53   13.02
 -16  -1   0  249.70   32.36
 -16   1   0  173.82   29.04
 -17   1   0   11.09   16.06
   0   2   0 5550.01  119.57
   1  -2   0 2316.30   53.79
  -1  -2   0 2300.10   53.67
   1  -2   0 2370.18   55.02
  -1  -2   0 2389.83   56.71
   1   2   0 2293.74   53.52
  -1   2   0 2421.19   54.97
   1   2   0 2448.52   55.26
  -1   2   0 2361.73   53.83
   2  -2   0 1352.98   35.59
   2  -2   0 1349.26   35.61
   2  -2   0 1286.28   32.19
  -2   2   0 1366.76   35.60
  -2   2   0 1279.36   32.00
   2   2   0 1261.44   33.95
   3  -2   0  111.50   12.28
   3  -2   0  119.83   11.40
   3  -2   0  106.10    8.36
  -3  -2   0  113.76    9.94
   3   2   0  104.05    9.72
  -3   2   0  109.53    8.39
  -3   2   0  128.81   11.41
  -3   2   0  119.40   11.50
   4  -2   0 2050.24   51.47
   4  -2   0 2023.53   60.84
  -4  -2   0 1981.46   53.45
  -4  -2   0 2018.81   64.95
   4   2   0 1959.87   52.97
   4   2   0 2077.09   55.04
  -4   2   0 2010.14   57.01
  -4   2   0 2048.73   55.26
  -4   2   0 2040.18   51.18
  -5  -2   0   78.77   18.11
   5  -2   0   45.63    8.47
   5  -2   0   60.83   12.32
   5  -2   0   39.54   13.17
  -5  -2   0   49.63    9.40
  -5   2   0   41.70   10.84
   5   2   0   54.19    9.60
  -5   2   0   63.07    9.48
   5   2   0   31.46    8.79
  -5   2   0   42.45    9.17
   6  -2   0  225.44   28.06
  -6  -2   0  234.51   28.07
  -6  -2   0  172.85   15.85
   6  -2   0  208.13   14.41
  -6   2   0  178.75   14.34
  -6   2   0  213.35   18.02
   6   2   0  169.22   14.65
  -6   2   0  239.51   19.79
   6   2   0  217.28   17.16
   7  -2   0   48.49   17.71
  -7  -2   0   37.77   15.15
   7  -2   0   62.55   13.57
   7  -2   0   46.08    9.80
  -7  -2   0   37.08   15.06
  -7   2   0   41.51   12.72
  -7   2   0   59.55   13.10
  -7   2   0   63.18   11.25
   7   2   0   55.62   11.72
   7   2   0   25.52   10.25
  -8  -2   0  264.81   20.54
  -8  -2   0  270.78   32.75
   8  -2   0  201.71   29.17
   8  -2   0  275.94   18.86
   8  -2   0  313.35   23.31
  -8   2   0  254.55   22.25
  -8   2   0  256.57   21.88
   8   2   0  276.74   20.03
  -8   2   0  234.91   22.89
   9  -2   0  100.43   25.16
   9  -2   0  146.48   20.30
   9  -2   0  132.36   17.60
  -9  -2   0  184.97   29.62
  -9  -2   0  195.50   21.85
   9   2   0  169.84   23.18
  -9   2   0  121.54   21.89
  -9   2   0  138.99   17.84
  -9   2   0  175.48   25.76
 -10  -2   0  512.35   31.01
  10  -2   0  506.28   30.47
  10  -2   0  506.95   46.38
 -10  -2   0  469.86   43.86
  10  -2   0  540.61   35.32
 -10   2   0  562.84   34.79
  10   2   0  452.25   31.59
  10   2   0  533.66   30.30
 -10   2   0  510.83   35.74
 -10   2   0  546.71   30.60
  11  -2   0  220.36   25.11
 -11  -2   0  203.75   25.20
  11  -2   0  180.88   36.36
  11  -2   0  180.52   24.27
 -11   2   0  189.27   22.96
  11   2   0  218.28   28.77
 -11   2   0  183.86   25.49
 -12  -2   0 1213.72   54.27
  12  -2   0 1206.05   58.25
  12  -2   0 1263.32   77.76
 -12   2   0 1176.79   50.63
 -12   2   0 1248.76   57.69
  13  -2   0   24.19   23.30
 -13  -2   0   38.94   16.67
 -13   2   0   32.19   14.70
 -13   2   0   22.66   13.54
  14  -2   0  606.69   60.44
 -14  -2   0  661.74   43.00
 -14   2   0  578.60   44.99
 -14   2   0  638.81   40.14
 -15  -2   0    8.19   14.93
 -15   2   0    3.14   14.00
 -15   2   0   40.67   21.06
 -16  -2   0  400.45   34.48
 -16   2   0  394.39   36.01
   0  -3   0   -2.02    4.11
   0  -3   0   -3.91    3.12
   0  -3   0    1.85    4.01
   0   3   0   -9.10    2.93
   0   3   0   -1.91    4.46
   0   3   0   -0.06    4.63
  -1  -3   0    7.02    5.19
   1  -3   0   -0.50    4.40
   1  -3   0    1.81    4.28
  -1  -3   0    4.91    6.40
  -1  -3   0   -6.34    3.69
   1   3   0    0.64    4.85
  -1   3   0   -0.71    4.25
  -1   3   0    6.38    5.09
   1   3   0   -2.19    6.33
   1   3   0   -1.32    3.82
   2  -3   0   45.15    7.53
  -2  -3   0   45.69    7.24
   2  -3   0   53.37    8.38
  -2   3   0   56.92    9.38
   2   3   0   41.78    7.10
  -2   3   0   52.50    7.69
  -2   3   0   52.22    6.03
   3  -3   0  445.81   19.87
   3  -3   0  401.71   19.24
   3  -3   0  425.17   15.82
  -3   3   0  452.15   16.12
   3   3   0  431.46   18.14
  -3   3   0  410.95   19.53
  -3   3   0  428.99   18.61
   4  -3   0 1684.74   51.42
  -4  -3   0 1616.76   46.46
   4  -3   0 1590.66   48.00
   4  -3   0 1649.60   43.52
  -4   3   0 1695.38   52.51
   4   3   0 1677.87   50.44
  -4   3   0 1619.90   42.99
  -4   3   0 1629.31   48.01
   5  -3   0 1163.85   40.07
  -5  -3   0 1107.70   48.50
   5  -3   0 1167.40   44.84
  -5  -3   0 1128.48   37.44
   5  -3   0 1069.38   34.11
  -5   3   0 1194.92   39.76
  -5   3   0 1151.16   40.02
  -5   3   0 1059.92   33.69
   6  -3   0 2175.95   59.02
   6  -3   0 2131.37   73.12
  -6  -3   0 2180.26   62.36
  -6   3   0 2223.85   58.91
  -6   3   0 2129.55   65.67
   6   3   0 2178.68   61.86
   6   3   0 2270.25   64.49
  -6   3   0 2100.90   63.79
   7  -3   0  736.55   29.36
  -7  -3   0  758.89   32.35
   7  -3   0  703.70   41.38
   7  -3   0  673.19   33.06
  -7  -3   0  803.70   45.53
  -7   3   0  688.17   28.38
   7   3   0  702.87   31.00
  -7   3   0  751.25   33.90
   8  -3   0 2917.46   79.31
   8  -3   0 2829.19   85.72
   8  -3   0 2959.69  100.95
  -8  -3   0 2840.73   82.12
  -8  -3   0 2914.84  101.12
   8   3   0 2784.69   84.04
  -8   3   0 2874.58   88.09
   8   3   0 2920.91   82.14
  -8   3   0 2975.80   86.17
   9  -3   0  322.98   39.81
  -9  -3   0  238.74   33.02
   9  -3   0  257.71   19.55
  -9  -3   0  209.02   20.77
   9  -3   0  268.16   24.74
  -9   3   0  317.45   35.61
   9   3   0  270.11   21.37
  -9   3   0  244.76   23.58
   9   3   0  249.46   23.24
  -9   3   0  238.47   19.41
  10  -3   0  804.48   42.01
 -10  -3   0  722.43   37.95
  10  -3   0  672.53   52.38
 -10   3   0  665.76   38.99
  10   3   0  870.41   53.86
 -10   3   0  752.63   35.49
  10   3   0  693.20   36.32
 -11  -3   0   34.11   14.93
  11  -3   0   36.05   11.90
  11  -3   0   12.41   11.37
  11  -3   0   25.43   22.93
 -11   3   0   35.18   13.41
 -11   3   0   12.25   13.89
  11   3   0   36.62   15.53
 -12  -3   0  299.12   28.51
  12  -3   0  362.46   33.28
  12  -3   0  273.24   46.97
 -12   3   0  333.83   27.47
 -12   3   0  336.76   32.28
 -13  -3   0   19.13   16.86
  13  -3   0    1.05   24.94
 -13   3   0    9.12   12.81
 -13   3   0   17.61   15.03
 -14  -3   0  -14.20   12.64
  14  -3   0    5.86   27.09
 -14   3   0   -4.60   14.34
 -14   3   0    6.11   14.05
  15  -3   0   19.24   24.49
 -15  -3   0   21.61   15.05
 -15   3   0   48.09   18.14
 -15   3   0   36.36   18.69
 -16  -3   0   72.11   21.19
 -16   3   0   71.10   21.28
 -16   3   0   18.23   18.72
   0  -4   0 1309.85   37.89
   0  -4   0 1354.88   37.51
   0  -4   0 1342.23   34.47
   0   4   0 1386.16   38.34
   0   4   0 1333.03   34.37
   0   4   0 1363.83   38.18
   1  -4   0  576.29   22.27
   1  -4   0  567.04   20.47
  -1  -4   0  623.93   20.21
  -1  -4   0  580.61   23.05
  -1  -4   0  620.35   22.52
   1   4   0  589.47   19.94
  -1   4   0  609.65   21.24
   1   4   0  592.34   22.23
  -1   4   0  586.11   22.05
   1   4   0  561.28   23.62
  -2  -4   0 1242.02   35.53
   2  -4   0 1237.12   35.76
   2  -4   0 1273.41   37.90
  -2   4   0 1288.57   37.87
   2   4   0 1296.41   38.10
  -2   4   0 1224.88   35.57
   2   4   0 1206.76   35.03
   3  -4   0  670.73   25.56
   3  -4   0  662.79   26.43
   3   4   0  688.87   24.49
  -3   4   0  644.05   21.06
  -3   4   0  684.83   24.62
  -3   4   0  659.79   26.02
   4  -4   0 1416.26   43.94
   4  -4   0 1345.39   37.51
   4  -4   0 1276.75   43.37
  -4  -4   0 1331.44   40.94
  -4   4   0 1399.23   41.98
   4   4   0 1307.75   40.67
  -4   4   0 1306.79   36.74
  -4   4   0 1373.20   43.11
  -5  -4   0  115.11   14.77
   5  -4   0  131.13   16.75
   5  -4   0   99.98   11.32
   5  -4   0   89.66   15.37
  -5   4   0  106.84   14.27
  -5   4   0  108.67   14.60
  -5   4   0  103.13   11.25
   5   4   0  121.03   13.79
  -6  -4   0   22.42    9.46
   6  -4   0   19.02   11.79
   6  -4   0   22.49    9.76
  -6  -4   0   24.85   13.10
   6  -4   0    5.20    5.69
  -6   4   0   19.40   10.05
  -6   4   0   23.95    7.51
  -6   4   0    9.47    7.42
   6   4   0   25.84    9.26
   6   4   0   21.83    8.49
   7  -4   0   19.99    8.02
   7  -4   0   24.85   10.70
   7  -4   0   27.69   14.15
  -7  -4   0   16.97    9.04
  -7  -4   0   24.07   14.52
  -7   4   0   19.69    8.28
  -7   4   0    8.15    8.23
   7   4   0   30.63   10.06
   7   4   0    9.23    8.05
  -7   4   0   25.30   10.15
   8  -4   0   49.32   18.88
  -8  -4   0   11.96   10.05
   8  -4   0   16.34    8.15
  -8  -4   0   56.89   18.36
   8  -4   0   17.95    9.36
  -8   4   0   26.72   10.81
   8   4   0   33.29   11.35
  -8   4   0    9.21    9.64
  -8   4   0   11.58    9.20
   8   4   0   19.92   10.38
  -9  -4   0  246.26   22.65
   9  -4   0  286.97   20.45
   9  -4   0  307.79   40.16
  -9  -4   0  318.96   38.61
   9  -4   0  256.74   25.39
  -9   4   0  258.64   20.10
   9   4   0  256.65   21.90
  -9   4   0  277.77   25.55
  -9   4   0  268.08   24.09
   9   4   0  265.19   24.13
 -10  -4   0  126.18   21.96
  10  -4   0   79.01   15.39
  10  -4   0  118.66   21.90
  10  -4   0  124.50   28.84
 -10   4   0   61.62   15.67
  10   4   0   78.44   17.28
 -10   4   0   84.04   15.60
  11  -4   0   71.16   16.16
 -11  -4   0   67.39   18.56
  11  -4   0   39.42   24.58
  11  -4   0   46.76   13.17
  11   4   0   69.77   19.00
 -11   4   0   59.50   16.67
 -11   4   0   76.91   16.85
 -12  -4   0  453.62   38.23
  12  -4   0  460.95   37.60
 -12   4   0  469.69   37.62
 -12   4   0  484.87   31.76
 -13  -4   0  216.55   29.11
  13  -4   0  268.18   48.73
 -13   4   0  296.91   31.27
 -13   4   0  153.13   25.78
 -14  -4   0  604.13   41.90
  14  -4   0  747.97   66.42
 -14   4   0  533.79   37.33
 -14   4   0  588.41   45.68
 -15  -4   0  142.87   27.52
  15  -4   0  140.61   38.81
 -15   4   0   67.34   20.69
 -15   4   0  132.24   24.52
 -16  -4   0  449.45   39.19
  16  -4   0  460.95   80.70
 -16   4   0  347.30   42.59
 -16   4   0  384.02   34.48
   0  -5   0   -0.38    5.55
   0  -5   0    9.07    6.34
   0   5   0    2.97    6.65
   0   5   0   11.47    7.28
   0   5   0    3.78    4.66
  -1  -5   0    4.91    5.21
   1  -5   0    6.21    5.40
  -1  -5   0    0.68    6.75
   1  -5   0   -4.38    5.71
  -1  -5   0   -1.78    5.90
   1   5   0    3.29    6.47
   1   5   0   -2.24    4.39
  -1   5   0    5.14    5.77
  -1   5   0    0.49    6.03
   1   5   0   15.86    8.67
   2  -5   0  909.45   31.73
  -2  -5   0  863.27   28.94
   2  -5   0  921.19   29.69
  -2  -5   0  886.22   33.72
   2   5   0  896.66   28.77
  -2   5   0  894.08   29.48
  -2   5   0  885.88   31.45
   2   5   0  873.08   31.47
  -3  -5   0  218.43   14.75
  -3  -5   0  220.75   19.22
   3  -5   0  203.97   16.04
   3  -5   0  220.39   14.94
  -3   5   0  189.68   15.44
  -3   5   0  197.85   16.05
  -3   5   0  229.15   11.86
   3   5   0  242.40   17.22
   4  -5   0 1120.61   39.37
   4  -5   0 1198.24   40.51
  -4   5   0 1196.55   38.07
  -4   5   0 1122.01   33.01
  -4   5   0 1125.14   39.64
   4   5   0 1099.91   37.07
   5  -5   0  522.50   26.93
  -5  -5   0  521.61   25.01
   5  -5   0  514.32   27.73
   5   5   0  479.45   24.07
  -5   5   0  543.69   25.34
  -5   5   0  525.41   20.87
  -5   5   0  513.78   26.60
   6  -5   0 1463.00   55.94
   6  -5   0 1472.31   45.18
   6  -5   0 1566.28   53.25
  -6  -5   0 1542.09   50.22
  -6   5   0 1538.87   44.77
  -6   5   0 1526.35   51.89
  -6   5   0 1544.88   51.00
   6   5   0 1590.50   50.42
   7  -5   0 1415.09   58.45
   7  -5   0 1302.66   44.01
   7  -5   0 1417.16   52.40
  -7  -5   0 1358.06   63.59
  -7  -5   0 1334.45   48.50
   7   5   0 1469.00   51.07
  -7   5   0 1378.08   43.48
   7   5   0 1474.33   49.04
  -7   5   0 1340.07   50.50
  -7   5   0 1432.23   50.38
  -8  -5   0  831.46   37.61
   8  -5   0  867.44   34.59
   8  -5   0  762.40   39.73
   8  -5   0  848.39   48.21
  -8  -5   0  833.66   66.11
  -8   5   0  844.80   33.69
  -8   5   0  847.73   39.96
   8   5   0  839.90   38.71
   8   5   0  832.78   42.21
  -9  -5   0  464.79   41.26
   9  -5   0  499.93   27.00
  -9  -5   0  494.45   30.02
   9  -5   0  395.22   30.60
   9  -5   0  520.14   41.57
   9   5   0  479.40   28.91
   9   5   0  454.97   30.06
  -9   5   0  447.56   30.44
  -9   5   0  459.15   31.39
  -9   5   0  418.55   24.87
 -10  -5   0  653.00   37.88
  10  -5   0  638.41   49.33
  10  -5   0  720.91   41.16
  10  -5   0  691.79   33.24
  10   5   0  622.99   37.23
 -10   5   0  662.76   32.42
 -10   5   0  687.35   40.31
  11  -5   0   89.75   19.86
  11  -5   0   77.67   27.82
 -11  -5   0   42.27   15.94
  11  -5   0   88.62   16.31
 -11   5   0   87.10   16.94
 -11   5   0   70.07   18.17
 -12  -5   0   75.60   19.45
  12  -5   0   54.78   15.71
  12  -5   0   31.29   21.95
 -12   5   0   61.95   18.07
 -12   5   0   84.64   17.57
  13  -5   0   38.77   26.40
 -13  -5   0   65.01   19.07
 -13   5   0   26.52   17.32
 -13   5   0   45.61   16.10
  14  -5   0   29.71   29.91
 -14  -5   0    1.08   14.39
 -14   5   0   18.60   13.77
 -14   5   0    3.34   14.01
  15  -5   0  -29.40   21.41
 -15  -5   0   -1.86   16.66
 -15   5   0   -8.30   11.94
 -15   5   0   15.75   17.63
 -16   5   0   69.35   28.57
 -16   5   0   62.50   18.01
   0  -6   0 2291.09   60.58
   0  -6   0 2320.88   61.79
   0   6   0 2222.16   61.93
   0   6   0 2233.38   61.34
   0   6   0 2186.48   55.98
  -1  -6   0 1220.86   36.43
   1  -6   0 1319.48   39.08
  -1  -6   0 1214.74   40.74
  -1  -6   0 1320.79   41.39
   1  -6   0 1249.40   40.88
  -1   6   0 1362.74   41.61
  -1   6   0 1280.97   40.08
   1   6   0 1276.35   40.94
   1   6   0 1232.44   36.52
  -1   6   0 1203.74   34.60
   1   6   0 1291.79   43.20
  -2  -6   0 2021.63   60.01
   2  -6   0 2025.41   55.11
   2  -6   0 2011.14   57.91
  -2  -6   0 1947.25   57.41
  -2  -6   0 1956.34   54.13
   2   6   0 2107.40   54.45
   2   6   0 1975.73   57.40
  -2   6   0 2033.14   57.80
  -2   6   0 2068.38   55.91
  -3  -6   0 1742.47   50.80
   3  -6   0 1808.71   52.06
  -3  -6   0 1761.49   57.56
   3  -6   0 1825.00   54.66
   3   6   0 1766.27   50.72
  -3   6   0 1775.02   51.38
   3   6   0 1821.35   54.61
  -3   6   0 1780.54   53.89
  -4  -6   0  794.82   31.09
  -4  -6   0  797.92   37.37
   4  -6   0  741.11   31.40
   4  -6   0  789.79   33.09
  -4   6   0  769.97   30.02
   4   6   0  768.35   33.30
   4   6   0  781.76   30.25
  -4   6   0  818.77   32.99
  -4   6   0  719.55   25.25
   5  -6   0  750.07   33.26
   5  -6   0  713.50   36.76
  -5  -6   0  645.81   29.61
  -5   6   0  691.66   29.54
   5   6   0  716.91   30.17
  -5   6   0  687.09   31.93
  -5   6   0  682.54   25.15
   6  -6   0   31.38   12.07
  -6  -6   0   27.05   11.07
   6  -6   0   48.86   13.37
  -6   6   0   36.28   11.30
  -6   6   0   45.95   11.54
  -6   6   0   39.66    8.83
   6   6   0   32.67    9.49
  -7  -6   0   47.09   12.35
   7  -6   0   73.47   15.03
   7  -6   0   44.51   13.79
  -7   6   0   74.01   11.75
   7   6   0   32.79   10.62
   7   6   0   60.35   13.67
  -7   6   0   51.78   13.35
  -7   6   0   58.40   13.59
  -8  -6   0  285.77   36.55
  -8  -6   0  259.26   22.55
   8  -6   0  303.15   36.77
   8  -6   0  261.45   19.20
   8  -6   0  257.98   24.43
   8   6   0  241.93   20.10
  -8   6   0  251.55   23.78
  -8   6   0  254.86   22.10
   8   6   0  244.22   22.07
  -8   6   0  273.66   19.01
  -9  -6   0  281.28   24.26
  -9  -6   0  302.80   44.49
   9  -6   0  278.13   20.59
   9  -6   0  306.05   37.09
   9  -6   0  269.76   26.06
  -9   6   0  269.60   26.46
   9   6   0  329.47   27.54
  -9   6   0  233.57   19.45
   9   6   0  334.38   31.22
  -9   6   0  302.27   24.77
  10  -6   0  362.42   43.97
  10  -6   0  409.65   26.05
  10  -6   0  409.10   32.91
 -10  -6   0  452.00   31.68
 -10   6   0  390.90   32.46
  10   6   0  385.52   30.44
 -10   6   0  460.51   26.80
 -11  -6   0  156.36   24.22
  11  -6   0  248.83   32.74
  11  -6   0  197.18   20.22
  11  -6   0  142.64   31.59
 -11   6   0  196.45   22.47
 -11   6   0  135.19   23.45
 -12  -6   0  436.30   34.51
  12  -6   0  539.82   52.45
 -12   6   0  497.71   31.24
 -12   6   0  552.50   40.58
 -13  -6   0  384.71   34.53
  13  -6   0  349.78   51.26
 -13   6   0  385.28   36.82
 -13   6   0  321.86   29.47
  14  -6   0  341.91   53.20
 -14  -6   0  404.97   35.75
 -14   6   0  386.62   33.86
 -14   6   0  457.49   41.48
 -15  -6   0  403.60   36.25
  15  -6   0  339.34   56.10
 -15   6   0  298.24   29.63
 -15   6   0  284.63   36.41
 -16  -6   0  215.08   34.76
  16  -6   0  107.10   42.28
 -16   6   0  168.64   27.64
 -16   6   0  219.52   39.20
   0  -7   0    7.41    7.33
   0  -7   0   13.67    8.00
   0   7   0    7.93    5.80
   0   7   0   17.34    8.12
   0   7   0   22.37    8.91
  -1  -7   0  207.97   16.94
  -1  -7   0  220.99   17.18
   1  -7   0  220.36   17.30
   1  -7   0  200.06   15.11
  -1  -7   0  191.52   13.53
   1   7   0  182.28   16.19
  -1   7   0  241.09   17.31
   1   7   0  230.01   14.02
   1   7   0  205.03   18.25
  -1   7   0  187.46   12.16
  -1   7   0  225.25   17.44
  -2  -7   0  487.93   26.84
   2  -7   0  551.84   24.33
   2  -7   0  536.15   26.32
  -2  -7   0  536.05   23.53
  -2  -7   0  571.60   26.73
  -2   7   0  562.37   26.69
   2   7   0  535.61   26.31
  -2   7   0  558.84   25.03
   2   7   0  536.79   22.68
   2   7   0  558.86   29.43
   3  -7   0  483.29   23.68
   3  -7   0  496.78   25.78
  -3  -7   0  485.99   28.73
  -3  -7   0  514.29   23.72
   3   7   0  469.44   25.71
  -3   7   0  492.35   25.98
  -3   7   0  476.82   23.58
   3   7   0  483.27   23.04
  -4  -7   0  926.37   41.96
   4  -7   0  905.43   37.84
  -4  -7   0  939.90   35.34
   4  -7   0  952.42   36.51
   4   7   0  955.36   38.91
  -4   7   0  933.46   29.98
  -4   7   0  926.50   35.36
  -4   7   0  901.65   37.13
   4   7   0  964.45   35.00
  -5  -7   0 1341.80   46.71
   5  -7   0 1421.68   51.11
  -5  -7   0 1338.07   54.70
  -5   7   0 1323.23   39.97
  -5   7   0 1319.73   48.62
   5   7   0 1403.26   51.02
  -5   7   0 1402.85   46.57
   5   7   0 1353.39   46.12
   6  -7   0  888.54   40.83
   6  -7   0  892.65   40.36
  -6  -7   0  838.69   36.50
  -6   7   0  899.80   39.44
   6   7   0  842.13   35.94
  -6   7   0  873.08   30.73
  -6   7   0  879.91   36.43
   7  -7   0 1005.44   45.77
  -7  -7   0 1053.41   42.95
   7  -7   0 1033.53   48.40
  -7   7   0 1020.20   44.54
  -7   7   0 1011.25   35.89
  -7   7   0 1085.77   48.15
   8  -7   0  573.42   39.99
   8  -7   0  623.92   37.37
  -8  -7   0  663.87   34.79
  -8  -7   0  588.16   46.01
  -8   7   0  695.52   37.39
   8   7   0  685.82   33.74
  -8   7   0  593.74   32.58
   8   7   0  628.18   34.96
  -8   7   0  665.56   32.69
   9  -7   0  532.95   42.48
  -9  -7   0  569.69   34.14
   9  -7   0  555.56   36.57
   9   7   0  611.75   35.59
  -9   7   0  606.71   29.14
  -9   7   0  588.66   36.79
  10  -7   0  296.24   42.33
  10  -7   0  308.42   34.82
 -10  -7   0  274.38   27.05
  10   7   0  282.20   33.68
 -10   7   0  263.37   22.16
 -10   7   0  307.63   29.73
  11  -7   0  186.77   26.09
 -11   7   0  233.46   30.46
 -11   7   0  209.27   23.94
  12  -7   0  -16.40   18.39
 -12  -7   0   15.34   14.14
 -12   7   0    6.59   10.34
 -12   7   0    3.64   14.66
  13  -7   0   26.01   25.33
 -13  -7   0   19.33   16.94
 -13   7   0   23.70   15.50
 -13   7   0   42.46   14.38
  14  -7   0   65.06   31.97
 -14  -7   0   67.26   20.53
 -14   7   0   53.94   19.96
 -14   7   0   25.59   17.82
 -15  -7   0   53.14   19.50
 -15   7   0   10.38   13.13
 -15   7   0   25.53   20.32
 -16  -7   0   50.60   19.85
  16  -7   0   50.36   35.81
 -16   7   0   35.56   22.32
 -16   7   0   46.97   19.22
   0  -8   0  168.16   15.52
   0  -8   0  171.61   16.42
   0   8   0  173.10   17.01
   0   8   0  182.80   17.27
   0   8   0  168.15   12.48
  -1  -8   0 3208.95   87.83
  -1  -8   0 3293.03   82.74
   1  -8   0 3321.04   88.89
   1  -8   0 3370.82   86.20
  -1  -8   0 3273.94   88.59
   1   8   0 3365.44   89.07
   1   8   0 3257.40   91.19
   1   8   0 3285.67   82.41
  -1   8   0 3273.66   79.98
  -1   8   0 3344.53   88.85
  -1   8   0 3348.75   88.41
   2  -8   0 1143.10   39.49
  -2  -8   0 1123.71   38.12
   2  -8   0 1119.19   42.17
  -2  -8   0 1133.31   43.39
  -2  -8   0 1155.99   42.44
  -2   8   0 1114.89   34.30
   2   8   0 1176.64   38.09
   2   8   0 1150.34   45.45
  -2   8   0 1153.79   40.69
   2   8   0 1130.86   41.97
  -2   8   0 1118.08   41.87
   3  -8   0 1248.54   45.20
   3  -8   0 1191.04   46.03
  -3  -8   0 1182.68   40.79
  -3  -8   0 1168.69   46.81
   3   8   0 1172.56   40.10
  -3   8   0 1184.00   41.81
   3   8   0 1224.67   44.75
  -3   8   0 1147.30   43.83
  -4  -8   0  189.69   24.71
   4  -8   0  140.75   19.87
   4  -8   0  154.13   15.94
  -4   8   0  188.89   21.31
  -4   8   0  159.71   14.94
   4   8   0  172.37   20.08
   4   8   0  145.03   14.90
  -4   8   0  126.24   11.11
   5  -8   0  169.57   17.72
  -5  -8   0  183.77   17.62
  -5  -8   0  284.37   30.89
   5  -8   0  196.65   21.52
  -5   8   0  187.49   20.91
   5   8   0  177.95   16.44
  -5   8   0  190.54   13.60
   5   8   0  201.49   20.99
  -5   8   0  195.30   16.84
  -6  -8   0   98.62   21.40
  -6  -8   0  118.58   18.28
   6  -8   0   83.53   16.00
   6  -8   0   98.99   18.08
   6   8   0   89.30   17.66
  -6   8   0   91.42   14.16
   6   8   0  102.96   15.89
  -6   8   0  121.26   13.51
  -6   8   0   89.34   16.37
   7  -8   0   13.64   12.56
  -7  -8   0   20.88   15.52
   7  -8   0   33.34   13.90
  -7  -8   0    7.48    9.45
  -7   8   0   13.56    9.62
   7   8   0   16.22   10.25
  -7   8   0   16.89   10.80
  -7   8   0   12.51    7.79
   8  -8   0   39.51   17.17
   8  -8   0    8.05    9.54
  -8  -8   0   30.13   13.46
   8   8   0   26.22   10.50
  -8   8   0   15.91    9.47
  -9  -8   0  574.43   35.27
   9  -8   0  502.86   35.96
   9  -8   0  559.71   41.44
   9   8   0  523.89   33.97
  -9   8   0  524.56   35.72
  -9   8   0  470.59   26.25
  10  -8   0   92.71   25.38
 -10  -8   0  158.54   24.44
 -10   8   0  173.91   20.48
 -10   8   0  170.77   26.39
 -11  -8   0  563.41   39.36
  11  -8   0  522.20   39.23
  11  -8   0  651.58   53.99
 -11   8   0  574.75   32.22
 -11   8   0  586.69   41.73
 -12  -8   0  190.24   30.29
  12  -8   0  227.26   42.60
 -12   8   0  210.88   30.25
 -12   8   0  227.50   21.84
  13  -8   0  710.74   63.32
 -13  -8   0  768.91   48.20
 -13   8   0  760.83   39.92
 -13   8   0  784.17   51.77
  14  -8   0   38.23   33.41
 -14  -8   0   76.84   22.61
 -14   8   0  118.86   25.86
 -14   8   0  105.03   27.07
 -15   8   0  303.34   41.56
 -15   8   0  369.64   32.60
   0  -9   0   -2.55    6.37
   0  -9   0    5.72   13.77
   0   9   0    2.52    7.92
   0   9   0   -2.22    4.72
   0   9   0   -1.07    7.61
  -1  -9   0  270.41   17.37
   1  -9   0  323.66   22.04
  -1  -9   0  280.48   21.26
  -1   9   0  270.35   21.03
   1   9   0  316.96   23.40
  -1   9   0  261.71   20.38
   1   9   0  284.09   21.53
   1   9   0  293.07   17.42
   2  -9   0   -4.00    7.18
  -2  -9   0   -0.50    6.57
  -2  -9   0   16.62    8.71
  -2  -9   0   -3.90    8.76
   2  -9   0   -3.26    6.82
  -2   9   0   -1.18    4.88
  -2   9   0    2.10    8.42
   2   9   0   -2.47    6.60
   2   9   0   -6.01    7.34
  -2   9   0    6.71    7.22
   2   9   0    8.64    9.77
   3  -9   0 1212.21   43.58
   3  -9   0 1201.50   47.49
  -3  -9   0 1246.47   49.38
  -3  -9   0 1225.95   42.75
   3   9   0 1275.87   42.61
  -3   9   0 1169.07   43.88
   3   9   0 1242.59   47.37
  -3   9   0 1249.10   46.67
  -4  -9   0  129.24   20.08
   4  -9   0  104.69   15.35
   4  -9   0  112.95   17.37
  -4  -9   0  132.58   17.21
  -4   9   0  119.12   17.91
   4   9   0  134.22   16.40
   4   9   0   88.08   16.33
  -4   9   0  101.83   14.67
  -4   9   0  125.66   13.29
   5  -9   0 1924.10   64.09
  -5  -9   0 1920.58   71.12
  -5  -9   0 1961.42   62.38
   5  -9   0 1989.80   67.21
   5   9   0 1993.19   67.14
  -5   9   0 1823.27   53.35
  -5   9   0 2047.52   66.58
  -5   9   0 1900.46   61.60
   5   9   0 1984.18   61.78
   6  -9   0  166.29   22.97
   6  -9   0  249.21   29.72
  -6  -9   0  169.90   27.55
  -6  -9   0  184.25   22.01
   6   9   0  173.62   20.49
   6   9   0  217.62   26.11
  -6   9   0  160.71   14.29
  -6   9   0  163.16   20.07
  -6   9   0  199.87   25.23
  -7  -9   0 2239.81   72.55
   7  -9   0 2206.98   77.93
  -7  -9   0 2326.97   85.77
   7  -9   0 2185.23   76.34
  -7   9   0 2249.68   62.77
  -7   9   0 2110.59   74.59
   7   9   0 2257.00   78.62
  -7   9   0 2234.15   71.58
   7   9   0 2204.29   71.39
  -8  -9   0  109.88   25.31
   8  -9   0   84.41   18.49
  -8  -9   0   93.68   18.93
   8  -9   0   91.25   22.46
  -8   9   0   94.92   15.42
   8   9   0   94.51   22.36
  -8   9   0   80.98   17.70
  -9  -9   0 1039.82   60.36
   9  -9   0 1190.16   60.99
  -9  -9   0  986.98   48.32
   9  -9   0 1043.91   52.11
  -9   9   0 1008.40   39.52
  -9   9   0 1024.03   51.08
  10  -9   0   66.44   18.82
 -10  -9   0   62.16   22.09
  10  -9   0   63.14   29.43
 -10   9   0   55.20   17.67
 -10   9   0   62.33   14.42
  11  -9   0  166.57   27.20
 -11  -9   0  195.03   28.46
  11  -9   0  242.45   40.50
 -11   9   0  259.93   34.04
 -11   9   0  228.43   22.03
 -12  -9   0    6.90   13.85
  12  -9   0   22.45   23.38
 -12   9   0   -3.95   13.81
 -12   9   0   15.15   11.20
 -13  -9   0   29.86   16.55
  13  -9   0   -4.33   22.36
 -13   9   0   22.59   13.84
 -13   9   0   10.70   19.45
  14  -9   0  -18.52   23.97
 -14  -9   0   -1.25   14.16
 -14   9   0   63.44   31.92
 -14   9   0  -26.85   12.33
 -15  -9   0   93.02   23.88
  15  -9   0  129.28   40.41
 -15   9   0   93.69   23.71
 -15   9   0   72.36   18.90
   0 -10   0    5.54    8.13
   0 -10   0    9.18    9.03
   0  10   0    4.40    5.71
   0  10   0   20.48   11.27
   0  10   0    6.72    8.93
  -1 -10   0 2384.93   73.82
   1 -10   0 2435.87   70.79
  -1 -10   0 2416.79   72.63
   1 -10   0 2315.27   73.26
   1  10   0 2389.89   73.82
   1  10   0 2405.52   66.12
  -1  10   0 2401.77   73.81
   1  10   0 2341.12   76.42
  -1  10   0 2372.73   73.80
  -1  10   0 2398.70   64.14
  -2 -10   0  122.52   18.44
   2 -10   0  137.15   17.42
  -2 -10   0  150.22   20.33
  -2 -10   0  143.31   16.37
  -2  10   0  195.53   23.56
  -2  10   0  128.15   18.84
   2  10   0  142.69   15.93
   2  10   0  135.55   18.06
  -2  10   0  126.96   13.24
   2  10   0  121.55   20.56
  -3 -10   0 1154.70   48.63
  -3 -10   0 1162.68   42.73
   3 -10   0 1170.79   43.99
   3 -10   0 1138.53   47.36
  -3  10   0 1227.95   47.80
   3  10   0 1218.56   42.41
  -3  10   0 1172.45   37.63
  -3  10   0 1128.31   44.69
   3  10   0 1181.83   47.45
  -4 -10   0    7.94   11.82
   4 -10   0   10.61    9.82
  -4 -10   0    7.12    8.81
   4 -10   0   14.98    8.88
  -4  10   0   16.29    8.71
   4  10   0    6.97    9.99
  -4  10   0   42.57   12.42
   4  10   0    3.14    7.41
  -5 -10   0  346.41   24.54
   5 -10   0  337.53   24.74
  -5 -10   0  307.55   29.82
   5 -10   0  349.07   27.31
  -5  10   0  330.75   18.51
   5  10   0  267.24   21.68
   5  10   0  296.53   26.08
  -5  10   0  322.11   26.75
  -5  10   0  294.02   25.65
  -6 -10   0   -7.09   11.60
  -6 -10   0   16.10   10.60
   6 -10   0   -5.52    9.10
   6 -10   0    2.25   10.78
  -6  10   0   -3.87    6.47
  -6  10   0   13.99    9.93
   6  10   0   -4.30   11.03
  -6  10   0   -5.43    9.53
   6  10   0   22.78   11.25
  -7 -10   0   70.46   16.93
   7 -10   0   33.89   13.20
   7 -10   0   64.38   17.27
  -7 -10   0   63.95   20.64
  -7  10   0   77.72   13.59
  -7  10   0   88.73   18.95
   7  10   0   74.75   18.56
   8 -10   0  243.47   26.25
  -8 -10   0  252.48   29.85
  -8 -10   0  185.21   32.96
   8 -10   0  251.73   33.29
   8  10   0  312.96   35.01
  -8  10   0  232.00   28.13
  -8  10   0  233.52   18.38
   9 -10   0  349.12   41.14
  -9 -10   0  387.89   44.32
   9 -10   0  316.11   29.63
  -9 -10   0  353.50   30.28
  -9  10   0  328.92   22.48
  -9  10   0  348.20   32.83
  10 -10   0   33.64   20.79
 -10 -10   0   16.58   15.32
  10 -10   0   10.30   12.98
 -10 -10   0  -21.67   17.81
  10  10   0   10.02   15.18
 -10  10   0    3.11    9.12
 -10  10   0  -11.07   11.60
  11 -10   0  535.64   50.93
 -11 -10   0  471.75   49.11
 -11 -10   0  580.83   41.21
 -11  10   0  601.98   32.07
 -11  10   0  504.63   39.57
  11  10   0  536.74   44.94
 -12 -10   0   20.71   24.69
 -12 -10   0   23.04   17.21
  12 -10   0    1.85   20.93
 -12  10   0   25.88   18.34
 -12  10   0   -1.59    9.28
 -13 -10   0  713.26   47.64
  13 -10   0  739.49   62.23
 -13 -10   0  662.45   59.33
 -13  10   0  699.70   38.21
 -13  10   0  706.24   50.84
  14 -10   0    0.82   26.28
 -14 -10   0   22.40   17.50
 -14 -10   0   27.88   24.97
 -14  10   0   13.54   16.97
 -14  10   0    6.67   18.70
  15 -10   0  155.83   42.66
 -15 -10   0  147.38   37.26
 -15 -10   0  323.94   41.61
 -15  10   0  225.14   35.76
   0 -11   0    0.25    9.21
   0 -11   0   -2.32    8.72
   0  11   0    0.91    8.98
   0  11   0    0.36   10.61
   0  11   0    0.11    5.32
  -1 -11   0  242.22   26.05
   1 -11   0  204.63   19.16
   1 -11   0  214.73   25.79
  -1 -11   0  247.58   31.37
  -1  11   0  188.60   22.16
  -1  11   0  184.06   14.33
   1  11   0  212.51   25.12
   1  11   0  200.08   15.76
  -1  11   0  199.64   24.87
   1  11   0  207.82   24.46
  -2 -11   0  257.13   19.40
   2 -11   0  263.52   23.49
   2 -11   0  263.77   21.00
  -2 -11   0  254.40   22.81
  -2 -11   0  236.30   22.98
  -2  11   0  258.31   16.38
   2  11   0  260.28   23.95
  -2  11   0  211.92   20.98
   2  11   0  214.71   17.06
  -2  11   0  272.71   23.49
   2  11   0  265.55   25.17
   3 -11   0  845.63   41.70
  -3 -11   0  789.76   40.79
  -3 -11   0  847.98   35.73
   3 -11   0  816.22   36.91
   3  11   0  854.98   35.37
  -3  11   0  804.34   30.38
   3  11   0  831.07   40.66
  -3  11   0  769.38   39.50
  -3  11   0  855.54   38.78
  -4 -11   0  142.13   24.13
   4 -11   0  123.02   18.42
   4 -11   0  194.12   23.64
  -4 -11   0  186.14   21.71
  -4  11   0  173.95   23.42
   4  11   0  155.51   18.60
  -4  11   0  218.11   24.16
   4  11   0  192.98   24.52
  -5 -11   0 1066.19   51.90
   5 -11   0 1062.01   48.54
  -5 -11   0 1061.30   44.71
   5 -11   0  994.98   44.86
  -5  11   0 1110.81   37.26
  -5  11   0 1068.52   48.25
   5  11   0 1077.92   44.12
   5  11   0 1015.82   48.68
  -5  11   0 1011.22   44.39
   6 -11   0   79.86   18.06
   6 -11   0   61.20   15.77
  -6 -11   0   49.58   19.70
  -6 -11   0   50.49   14.51
   6  11   0   67.95   14.19
   6  11   0   74.55   20.13
  -6  11   0   72.63   16.96
  -6  11   0   62.00   14.59
  -7 -11   0 1411.38   55.94
   7 -11   0 1329.32   59.64
  -7 -11   0 1413.19   65.94
   7 -11   0 1404.09   59.94
  -7  11   0 1415.17   48.72
   7  11   0 1389.95   61.04
  -7  11   0 1278.89   57.55
   8 -11   0   58.53   15.17
  -8 -11   0   50.65   22.89
  -8 -11   0   14.00   13.70
   8 -11   0   77.77   20.91
  -8  11   0   54.89   18.22
  -8  11   0   47.63   11.90
   8  11   0   78.28   20.48
   9 -11   0  825.46   56.84
  -9 -11   0  873.20   66.60
   9 -11   0  900.32   54.62
  -9  11   0  859.37   35.97
   9  11   0  783.54   49.96
  -9  11   0  748.16   46.81
 -10 -11   0   39.25   24.08
 -10 -11   0   -3.22   10.98
  10 -11   0    0.18   17.02
  10 -11   0    8.43   12.30
 -10  11   0   23.92   14.57
  10  11   0   -0.08   14.85
 -10  11   0   -7.71    9.48
 -11 -11   0  308.07   35.99
 -11 -11   0  196.07   37.36
  11 -11   0  236.40   38.74
 -11  11   0  292.26   36.23
  11  11   0  259.98   38.43
 -11  11   0  239.77   22.52
 -12 -11   0   14.65   15.89
  12 -11   0   39.15   26.47
 -12 -11   0    3.73   19.51
 -12  11   0   -1.14    9.96
  12  11   0   48.96   21.99
 -12  11   0   21.09   18.72
  13 -11   0   38.22   27.38
 -13 -11   0   32.88   18.16
 -13 -11   0  -17.23   22.41
  13  11   0    7.63   21.22
 -13  11   0   13.75   13.99
 -13  11   0   14.60   21.01
 -14 -11   0  -20.48   18.92
 -14  11   0    9.48   14.90
 -14  11   0    0.96   17.15
  14  11   0   16.72   24.05
   0 -12   0   58.69   16.24
   0 -12   0   50.16   14.09
   0  12   0   56.67   15.46
   0  12   0   63.63   18.88
   0  12   0   54.96   10.64
   1 -12   0  974.85   44.83
  -1 -12   0 1031.58   44.04
  -1 -12   0  856.70   42.52
   1 -12   0  948.06   41.46
   1  12   0  943.94   44.08
   1  12   0  935.78   36.59
  -1  12   0  948.31   34.90
  -1  12   0  932.46   44.31
   1  12   0 1011.56   54.06
   2 -12   0   31.72   12.78
  -2 -12   0   18.74   11.12
  -2 -12   0   13.12   12.06
  -2 -12   0   11.74    8.83
   2 -12   0   18.43   10.56
  -2  12   0   16.86    7.25
   2  12   0   35.67   12.49
  -2  12   0   19.16   11.21
  -2  12   0   12.08    9.88
   2  12   0    9.14    7.72
  -3 -12   0  766.35   35.46
   3 -12   0  796.32   37.65
  -3 -12   0  734.03   40.21
   3 -12   0  809.83   41.61
  -3  12   0  739.43   38.37
  -3  12   0  790.51   30.22
   3  12   0  775.16   34.52
   3  12   0  781.51   41.32
  -3  12   0  682.35   38.50
  -4 -12   0   11.91    9.84
   4 -12   0    5.94   10.54
   4 -12   0   21.33   12.99
  -4 -12   0    9.73   12.49
  -4  12   0   13.10   11.98
   4  12   0   12.46    9.50
   4  12   0   19.92   10.87
  -4  12   0    2.82    9.78
  -4  12   0   14.07    6.81
  -5 -12   0  315.39   35.32
  -5 -12   0  261.88   23.56
   5 -12   0  273.31   24.93
   5 -12   0  314.72   34.09
  -5  12   0  283.11   26.56
   5  12   0  297.62   28.67
  -5  12   0  274.78   27.16
   5  12   0  229.92   21.36
  -5  12   0  262.52   18.38
   6 -12   0  -13.98   10.52
  -6 -12   0   15.61   11.43
   6 -12   0   10.62   12.64
  -6 -12   0   -7.20   14.04
  -6  12   0    8.86   15.23
  -6  12   0    6.12    8.00
   6  12   0    5.72   13.10
   7 -12   0   43.09   17.00
  -7 -12   0   93.20   19.42
  -7 -12   0   43.29   22.49
   7 -12   0   60.15   16.11
   7  12   0   62.62   17.69
  -7  12   0   78.18   13.48
  -7  12   0   74.10   18.04
  -8 -12   0   -3.46   11.77
   8 -12   0   25.84   13.44
  -8 -12   0    6.13   18.86
  -8  12   0  -10.55   11.55
  -8  12   0    7.88    8.97
   8  12   0   18.49   19.83
  -9 -12   0  163.78   32.33
   9 -12   0  158.33   29.77
   9 -12   0  159.93   29.34
  -9 -12   0  168.42   27.50
  -9  12   0  174.20   19.37
   9  12   0  153.04   29.50
  -9  12   0  168.57   27.34
  10 -12   0   17.93   13.97
 -10 -12   0  -11.88   12.54
  10 -12   0   -3.58   15.83
 -10 -12   0  -11.29   16.09
 -10  12   0   -7.23   11.47
  10  12   0   29.53   17.88
 -10  12   0   -6.76    9.87
 -11 -12   0  521.11   52.01
  11 -12   0  511.19   48.49
 -11 -12   0  568.76   41.68
 -11  12   0  510.25   30.21
  11  12   0  516.89   46.67
 -11  12   0  475.50   40.72
 -12 -12   0   79.25   21.26
  12 -12   0   10.27   19.09
 -12 -12   0   52.36   26.82
  12  12   0   99.98   26.96
 -12  12   0   33.09   13.76
 -12  12   0   55.63   20.23
 -13 -12   0  465.83   40.78
  13 -12   0  395.05   55.65
 -13 -12   0  345.45   53.37
  13  12   0  465.72   53.96
 -13  12   0  474.25   32.12
  14 -12   0   35.70   31.85
 -14 -12   0   -2.00   16.34
 -14 -12   0   23.46   26.76
  14  12   0  -26.96   23.61
 -14  12   0   11.12   20.14
 -14  12   0   29.52   15.56
   0 -13   0   28.56   11.07
   0 -13   0   -0.17    9.39
   0  13   0    9.57   11.03
   0  13   0   13.70   11.65
   0  13   0   -4.23    6.44
   1 -13   0   34.27   13.02
  -1 -13   0   16.47   10.48
  -1 -13   0    7.05   10.54
   1 -13   0   34.20   12.67
  -1  13   0   54.47   15.55
   1  13   0   23.52    9.20
   1  13   0   60.26   17.94
  -1  13   0   31.48    9.21
  -1  13   0   34.22   14.37
   1  13   0   47.37   14.75
   2 -13   0   84.27   17.90
   2 -13   0   57.31   15.94
  -2 -13   0   53.57   16.64
  -2 -13   0   51.11   16.02
   2  13   0   74.55   18.50
  -2  13   0   62.13   17.13
  -2  13   0   55.78   11.53
  -2  13   0   60.30   15.43
   2  13   0   41.06   11.83
   2  13   0   67.69   17.14
  -3 -13   0  129.34   22.75
   3 -13   0  147.14   21.51
   3 -13   0  136.25   20.70
  -3 -13   0  136.32   19.93
  -3  13   0  129.66   22.91
   3  13   0  130.46   17.84
   3  13   0  101.88   20.11
  -3  13   0  132.73   13.67
  -3  13   0  127.46   20.97
   4 -13   0   12.80   14.04
   4 -13   0   24.08   13.29
  -4 -13   0   10.45   12.91
  -4 -13   0   37.14   12.09
  -4  13   0    8.54   12.78
  -4  13   0   14.42    7.08
   4  13   0   13.07   12.73
   4  13   0    5.21    9.12
   5 -13   0 1188.07   55.59
   5 -13   0 1324.24   54.94
  -5 -13   0 1175.43   50.31
  -5 -13   0 1218.64   58.41
  -5  13   0 1221.58   42.84
   5  13   0 1280.33   58.27
  -5  13   0 1215.94   42.18
  -6 -13   0   66.50   22.45
   6 -13   0   52.02   17.58
  -6 -13   0   76.89   18.22
   6 -13   0   62.56   18.16
  -6  13   0   70.99   19.76
   6  13   0   53.51   18.86
  -6  13   0   67.97   15.60
  -7 -13   0  951.58   48.52
   7 -13   0  990.13   53.21
  -7 -13   0  964.23   63.02
  -7  13   0 1019.65   38.46
  -7  13   0 1106.58   55.18
   8 -13   0   96.01   21.08
  -8 -13   0   67.22   19.65
  -8 -13   0   36.99   20.96
   8 -13   0   32.02   17.18
   8  13   0   54.13   19.49
  -8  13   0   50.25   17.14
  -8  13   0   33.68   11.23
  -9 -13   0  590.62   40.00
  -9 -13   0  491.70   48.11
   9 -13   0  671.24   48.31
   9 -13   0  536.54   41.88
  -9  13   0  560.67   29.01
  -9  13   0  571.52   42.37
   9  13   0  468.52   43.85
  10 -13   0  110.57   29.36
 -10 -13   0  126.67   32.54
 -10 -13   0   83.08   23.10
 -10  13   0  110.42   25.63
 -10  13   0  133.08   18.98
  10  13   0  120.14   27.24
 -11 -13   0  145.14   32.26
  11 -13   0  311.86   46.11
 -11 -13   0  195.01   30.52
  11  13   0  187.94   34.67
 -11  13   0  199.63   34.35
 -11  13   0  210.31   23.29
 -12 -13   0   37.94   18.50
  12 -13   0   30.11   23.71
 -12 -13   0  -30.76   18.71
  12  13   0   45.25   22.58
 -12  13   0   11.72   19.01
 -12  13   0   10.87   12.65
 -13 -13   0   29.39   28.40
  13 -13   0   34.36   25.28
  13  13   0   33.49   23.27
 -13  13   0   38.56   24.13
 -13  13   0   58.34   16.98
   0 -14   0   49.58   15.20
   0 -14   0   60.60   15.95
   0  14   0   80.33   13.59
   0  14   0  102.67   22.44
   0  14   0   89.95   23.28
  -1 -14   0  967.46   48.86
   1 -14   0  937.94   47.30
  -1 -14   0  902.94   44.86
   1 -14   0  936.71   44.52
  -1  14   0  956.45   37.29
   1  14   0  944.86   39.03
   1  14   0  970.37   49.05
   1  14   0 1011.58   58.65
  -1  14   0  900.09   47.55
  -2 -14   0   73.64   16.59
  -2 -14   0   70.56   18.42
   2 -14   0   88.80   17.86
   2 -14   0   70.66   17.59
   2  14   0   75.21   20.46
  -2  14   0   68.80   16.85
  -2  14   0   64.27   12.44
   2  14   0   71.75   13.89
  -3 -14   0  878.06   40.64
   3 -14   0  852.21   42.32
  -3 -14   0  810.08   44.83
   3 -14   0  822.34   45.15
   3  14   0  790.94   45.73
  -3  14   0  814.51   45.37
   3  14   0  812.46   37.93
  -3  14   0  829.21   33.56
   4 -14   0  161.93   25.68
  -4 -14   0  198.11   29.65
  -4 -14   0  185.99   24.75
   4 -14   0  179.86   25.97
   4  14   0  207.77   31.10
  -4  14   0  190.25   38.06
  -4  14   0  163.80   15.86
  -5 -14   0  127.30   21.54
   5 -14   0  126.29   22.92
   5 -14   0  145.36   24.26
  -5 -14   0  125.32   25.91
   5  14   0  137.08   25.62
  -5  14   0  158.20   26.33
  -5  14   0  130.99   15.94
  -5  14   0  141.34   16.99
   6 -14   0  130.65   23.36
   6 -14   0  153.61   27.33
  -6 -14   0  132.92   21.66
  -6  14   0  176.99   18.78
  -6  14   0  168.84   26.90
  -6  14   0  140.56   17.33
   7 -14   0    3.54   14.03
  -7 -14   0    4.78   14.64
  -7 -14   0  -19.89   13.94
  -7  14   0   18.15    9.44
  -7  14   0    4.53   13.35
   7  14   0    6.06   12.99
  -8 -14   0    5.34   12.69
  -8 -14   0   24.64   20.75
   8 -14   0   28.85   18.51
   8 -14   0   26.71   17.37
  -8  14   0   17.79   10.04
   8  14   0    4.98   17.41
  -8  14   0   -5.30   14.00
  -9 -14   0  167.13   35.40
  -9 -14   0  140.27   25.97
   9 -14   0  135.17   29.74
  -9  14   0  194.68   20.68
   9  14   0  140.02   28.03
  -9  14   0  177.24   31.15
  10 -14   0   32.16   21.97
 -10 -14   0   23.15   21.39
 -10 -14   0   34.68   17.65
 -10  14   0   14.42   10.78
  10  14   0   19.13   20.30
 -10  14   0   34.25   18.47
 -11 -14   0  230.68   31.98
  11 -14   0  329.00   45.56
 -11 -14   0  349.66   45.16
  11  14   0  267.32   39.14
 -11  14   0  269.69   23.97
 -11  14   0  307.25   39.27
 -12 -14   0   85.13   25.73
 -12  14   0   70.17   17.22
  12  14   0   69.14   25.83
 -12  14   0  133.89   41.63
  13 -14   0  235.47   47.04
 -13 -14   0  256.14   45.72
 -13 -14   0  329.79   42.67
  13  14   0  269.25   44.43
 -13  14   0  262.59   26.73
 -13  14   0  284.06   41.24
   0 -15   0  -12.85   11.22
   0 -15   0   -4.71   11.44
   0  15   0   13.78    9.08
   0  15   0    4.24   12.06
   1 -15   0   73.83   18.59
   1 -15   0   80.68   20.38
  -1 -15   0   47.36   16.94
  -1 -15   0   57.43   18.01
   1  15   0   42.22   18.11
   1  15   0   55.47   13.00
  -1  15   0   64.58   13.53
  -1  15   0   47.74   17.03
   2 -15   0   24.97   12.43
  -2 -15   0    0.19    9.91
  -2 -15   0    6.74   12.47
   2 -15   0   21.29   12.84
  -2  15   0   23.94   19.96
  -2  15   0   17.47    9.23
   2  15   0   22.40   14.64
   2  15   0   22.15   11.11
   3 -15   0  595.82   37.18
  -3 -15   0  645.91   41.00
   3 -15   0  589.09   40.93
  -3  15   0  657.17   42.16
   3  15   0  552.91   40.09
   3  15   0  610.09   49.41
  -3  15   0  636.30   29.64
   4 -15   0   89.51   21.52
  -4 -15   0   39.65   27.78
  -4 -15   0   68.25   17.22
  -4  15   0   70.07   12.85
   4  15   0   40.85   18.68
  -4  15   0   67.96   19.40
   5 -15   0  925.28   51.96
   5 -15   0  887.62   48.27
  -5 -15   0  849.49   51.36
  -5 -15   0  812.69   43.92
  -5  15   0  850.47   35.07
   5  15   0  822.33   50.85
  -5  15   0  860.73   35.33
  -5  15   0  803.06   48.61
   6 -15   0  254.84   32.37
  -6 -15   0  299.84   37.77
  -6 -15   0  290.92   33.78
  -6  15   0  263.35   20.44
  -6  15   0  258.36   19.76
   6  15   0  300.42   36.86
  -6  15   0  315.38   36.31
  -7 -15   0  711.78   44.19
   7 -15   0  689.52   47.43
   7 -15   0  752.34   47.71
  -7 -15   0  795.59   53.05
  -7  15   0  745.72   48.61
  -7  15   0  733.32   33.70
   7  15   0  805.92   52.47
  -7  15   0  802.64   34.34
   8 -15   0  107.88   24.62
  -8 -15   0  112.67   23.94
  -8 -15   0   78.75   24.08
   8 -15   0  168.69   30.13
  -8  15   0  110.16   16.99
  -8  15   0  137.11   27.15
   8  15   0  129.74   27.82
   9 -15   0  409.86   47.06
  -9 -15   0  315.17   42.26
  -9 -15   0  308.75   35.92
   9  15   0  319.34   41.89
  -9  15   0  360.36   24.48
  -9  15   0  293.20   37.81
  10 -15   0   41.42   22.60
 -10 -15   0   65.58   21.64
 -10 -15   0   55.40   23.55
  10  15   0  103.30   28.43
 -10  15   0   69.97   15.64
 -10  15   0   52.67   23.06
 -11 -15   0  109.73   27.99
 -11 -15   0  106.44   24.41
  11 -15   0  125.10   31.48
 -11  15   0  105.60   18.47
  11  15   0  135.31   28.84
 -11  15   0   94.62   28.44
 -12 -15   0  104.13   25.99
 -12 -15   0   71.51   30.91
  12 -15   0   50.10   26.66
  12  15   0   73.81   26.53
 -12  15   0   92.78   27.31
 -12  15   0   65.77   17.12
   0 -16   0  781.29   46.81
   0 -16   0  749.45   55.90
   0  16   0  837.62   49.81
   0  16   0  767.24   35.56
   1 -16   0  682.40   45.25
   1 -16   0  694.36   43.97
  -1 -16   0  672.14   45.86
  -1 -16   0  617.44   42.02
   1  16   0  701.04   52.92
  -1  16   0  793.30   46.72
   1  16   0  722.49   35.19
   2 -16   0  354.35   32.69
  -2 -16   0  327.19   31.83
  -2 -16   0  354.96   32.94
   2 -16   0  315.03   29.70
  -2  16   0  310.07   32.12
   2  16   0  336.38   34.98
  -2  16   0  360.68   23.36
   3 -16   0  574.60   38.25
  -3 -16   0  540.90   38.79
   3 -16   0  483.68   38.31
  -3  16   0  543.66   28.18
  -3  16   0  558.50   40.28
   3  16   0  526.32   40.64
   4 -16   0  145.76   25.02
  -4 -16   0  160.26   26.57
   4 -16   0  123.07   23.02
   4  16   0  225.90   34.08
  -4  16   0  137.87   27.33
  -4  16   0  165.65   17.12
  -5 -16   0  119.87   26.33
  -5 -16   0  147.41   25.38
   5 -16   0  138.58   26.08
  -5  16   0  103.80   15.75
  -5  16   0  169.79   29.37
  -5  16   0  135.34   18.18
   5  16   0   76.48   23.75
  -6 -16   0   32.10   18.46
   6 -16   0   40.07   19.23
   6 -16   0   27.20   18.07
  -6 -16   0   34.87   17.17
   6  16   0   28.28   15.80
  -6  16   0   23.94   10.48
  -6  16   0   52.44   19.64
  -6  16   0   28.80   10.30
  -7 -16   0   84.29   27.22
   7 -16   0   71.39   20.18
   7 -16   0   51.82   20.98
  -7 -16   0   48.76   18.00
  -7  16   0   82.03   24.14
  -7  16   0   55.43   13.41
  -7  16   0   53.12   14.00
   7  16   0   19.04   16.14
   8 -16   0   35.02   18.76
  -8 -16   0   29.32   20.03
  -8 -16   0   24.10   17.32
   8  16   0   -0.81   17.17
  -8  16   0    9.43   10.73
  -8  16   0   28.02   16.42
  -9 -16   0  164.30   34.52
   9 -16   0  156.92   31.03
  -9 -16   0  183.41   29.54
  -9  16   0  184.42   21.77
  -9  16   0  137.67   29.09
   9  16   0  187.34   35.25
  10 -16   0  124.18   31.18
 -10 -16   0  108.52   23.27
 -10 -16   0  116.60   28.45
  10  16   0  186.11   34.92
 -10  16   0  153.77   20.37
 -10  16   0  209.09   34.56
  11 -16   0  144.02   33.43
 -11 -16   0  175.81   37.07
  11  16   0  206.90   38.50
 -11  16   0  186.85   22.86
   0 -17   0   12.96   14.54
   0 -17   0   33.14   16.51
   0  17   0    1.17    9.47
   0  17   0    2.79   14.36
   1 -17   0   38.22   17.79
  -1 -17   0   24.59   16.34
  -1 -17   0   22.84   14.49
   1 -17   0   44.16   18.11
  -1  17   0   44.69   12.30
   1  17   0    2.42   15.10
  -1  17   0   27.44   16.42
   2 -17   0  238.70   30.11
  -2 -17   0  282.02   33.72
  -2 -17   0  250.44   34.03
  -2  17   0  224.52   20.40
  -2  17   0  259.45   36.00
   2  17   0  289.06   39.17
   3 -17   0  114.24   22.49
   3 -17   0  134.19   27.07
  -3 -17   0  128.37   25.58
   3  17   0  177.55   31.17
  -3  17   0  201.21   27.23
  -3  17   0  133.59   28.29
   4 -17   0  455.94   36.34
  -4 -17   0  418.36   37.61
   4 -17   0  447.98   39.02
   4  17   0  482.76   41.24
  -4  17   0  492.04   40.99
  -5 -17   0  293.83   38.43
   5 -17   0  302.33   37.57
   5 -17   0  257.66   34.21
  -5 -17   0  273.61   32.93
  -5  17   0  244.06   32.91
   5  17   0  308.60   41.81
  -5  17   0  279.47   23.57
  -5  17   0  281.24   21.70
   6 -17   0  679.57   49.48
  -6 -17   0  635.73   47.01
  -6 -17   0  661.88   42.58
   6 -17   0  678.07   45.82
   6  17   0  750.50   51.16
  -6  17   0  620.19   47.90
  -6  17   0  594.41   46.47
  -6  17   0  651.15   32.21
  -7 -17   0  373.18   35.16
  -7 -17   0  337.91   42.52
   7 -17   0  334.97   39.35
  -7  17   0  406.86   40.23
   7  17   0  365.91   48.39
  -7  17   0  381.97   25.61
   8 -17   0  208.56   34.80
  -8 -17   0  321.54   31.91
  -8 -17   0  269.50   39.35
  -8  17   0  230.20   22.55
  -8  17   0  235.67   21.85
  -8  17   0  317.77   42.30
   8  17   0  206.53   37.19
  -9 -17   0  207.00   35.52
   9 -17   0  208.88   36.74
  -9 -17   0  289.51   38.07
  -9  17   0  222.49   36.45
  -9  17   0  258.69   22.15
   9  17   0  244.22   35.85
 -10 -17   0  160.90   33.04
  10 -17   0  111.29   31.58
 -10 -17   0  169.94   35.64
 -10  17   0  138.16   30.11
 -10  17   0  150.06   21.43
  10  17   0   66.12   24.77
   0 -18   0  836.72   48.37
   0  18   0  725.29   50.03
   1 -18   0  335.12   32.83
   1 -18   0  352.89   57.24
  -1 -18   0  347.74   54.05
  -1 -18   0  291.19   34.47
  -1  18   0  298.29   38.12
   1  18   0  359.28   38.06
  -1  18   0  309.51   25.98
  -2 -18   0  468.44   38.05
   2 -18   0  484.73   37.59
   2 -18   0  445.67   40.06
  -2 -18   0  419.17   63.47
  -2  18   0  470.84   28.39
  -2  18   0  454.27   40.74
   2  18   0  504.81   43.03
   3 -18   0  161.05   28.05
  -3 -18   0  201.78   31.76
   3 -18   0  203.31   31.42
   3  18   0  196.93   31.49
  -3  18   0  140.61   26.97
  -3  18   0  204.83   19.21
   4 -18   0  216.69   31.10
   4 -18   0  157.56   29.86
  -4 -18   0  163.59   27.35
   4  18   0  261.29   35.39
  -4  18   0  160.66   31.32
  -4  18   0  191.87   19.34
   5 -18   0  106.93   28.48
   5 -18   0   83.91   22.83
  -5 -18   0   72.39   23.94
   5  18   0   76.62   25.04
  -5  18   0   70.31   22.12
  -5  18   0   68.30   15.00
  -5  18   0   91.43   17.09
  -6 -18   0   29.33   16.47
   6 -18   0   33.40   19.02
  -6 -18   0    4.92   15.79
  -6  18   0    9.22   11.50
   6  18   0   -9.48   15.87
  -6  18   0   12.11   18.02
  -6  18   0   -3.88    9.82
  -7 -18   0   18.04   17.48
  -7 -18   0  -12.16   12.84
   7 -18   0    6.74   16.85
   7  18   0    2.12   16.34
  -7  18   0    4.21   18.39
  -7  18   0   -2.96    9.87
  -7  18   0    3.35   12.27
  -8 -18   0   11.98   20.93
  -8 -18   0   35.90   19.22
  -8  18   0   26.38   12.20
  -8  18   0   21.81   20.61
   8  18   0   32.52   17.05
  -9 -18   0   27.29   17.73
  -9 -18   0   43.71   23.44
   9 -18   0  -24.38   19.01
   9  18   0   20.62   19.65
  -9  18   0   -0.16   21.01
  -9  18   0    9.84   13.03
   0 -19   0   30.24   16.25
   0 -19   0  -11.73   16.81
   0  19   0    6.47   17.87
   1 -19   0   -6.74   15.05
  -1 -19   0   16.16   15.04
  -1 -19   0   -1.09   15.87
   1 -19   0  -12.97   12.80
   1  19   0  -11.26   15.56
  -1  19   0    8.41   17.64
  -2 -19   0  180.13   29.07
   2 -19   0  223.33   32.87
   2 -19   0  201.61   29.34
  -2 -19   0  252.71   34.23
   2  19   0  232.81   35.77
  -2  19   0  215.54   33.95
   3 -19   0   20.28   20.00
  -3 -19   0   43.45   19.62
   3 -19   0    2.06   14.20
  -3  19   0   53.95   22.73
   3  19   0   31.28   20.73
  -4 -19   0  318.76   40.19
   4 -19   0  319.59   33.48
  -4  19   0  443.97   51.18
   4  19   0  373.56   45.32
  -4  19   0  342.74   25.67
  -5 -19   0   19.17   18.18
   5 -19   0   32.24   19.65
  -5  19   0   61.84   24.92
  -5  19   0   86.90   17.60
   5  19   0   98.27   25.99
  -5  19   0   59.19   15.24
   6 -19   0  346.82   42.15
  -6 -19   0  418.95   40.13
   6  19   0  421.97   45.08
  -6  19   0  424.49   45.02
  -6  19   0  408.86   26.79
   7 -19   0   48.13   36.82
  -7 -19   0   42.92   18.88
  -7  19   0   38.55   12.64
   7  19   0   30.37   18.59
  -7  19   0   43.95   22.64
  -8 -19   0  298.31   41.67
   8 -19   0  252.09   36.58
  -8  19   0  292.84   41.01
   8  19   0  391.51   48.37
   0 -20   0  335.40   34.12
   0  20   0  319.93   42.90
  -1 -20   0   17.74   16.14
  -1 -20   0   34.75   17.49
   1 -20   0   68.47   19.14
  -1  20   0   24.93   22.88
   1  20   0   32.21   21.88
  -2 -20   0  363.29   35.50
   2 -20   0  324.78   39.01
  -2  20   0  394.26   48.94
   2  20   0  299.53   42.68
   3 -20   0   21.06   17.31
  -3 -20   0   -0.40   15.81
  -3  20   0   18.79   17.49
   3  20   0   20.97   20.61
   4 -20   0   76.99   28.61
  -4 -20   0   79.88   24.20
   4  20   0  110.09   30.21
  -4  20   0  114.82   29.03
  -5  20   0  -20.45   15.59
  -5  20   0    9.70   11.45
   5  20   0   33.18   18.71
  -6 -20   0   15.08   17.24
   6 -20   0   50.53   23.09
  -6  20   0   17.57   12.60
   6  20   0   50.70   25.74
  -6  20   0   66.55   25.25
   0  21   0    6.16   17.58
  -1  21   0   34.61   19.96
   1  21   0   43.23   21.18
  -2 -21   0   61.92   35.69
   2 -21   0   63.34   19.83
   2  21   0   95.10   29.12
  -2  21   0   37.56   20.95
   3 -21   0    0.81   17.48
  -3 -21   0   36.66   18.52
   3  21   0   22.83   20.06
  -3  21   0   49.82   22.65
  -4 -21   0  114.97   27.10
   4 -21   0  147.88   30.11
   4  21   0  146.48   33.17
  -4  21   0   87.54   27.53
 -16   0   1    1.06   11.71
 -15   0   1  411.36   34.78
 -14   0   1   -6.71   11.75
 -13   0   1  971.85   63.78
 -12   0   1   16.47   13.59
 -12   0   1   -4.52    9.68
 -11   0   1 1474.72   57.06
 -11   0   1 1421.00   60.35
  11   0  -1 1527.37   61.81
 -10   0   1   -1.82   10.86
 -10   0   1    6.65   10.65
  10   0  -1   17.75   16.60
  10   0  -1    0.86   10.50
 -10   0   1    5.32   10.76
  10   0  -1    6.68    8.46
   9   0  -1 1152.70   44.44
   9   0  -1 1183.84   62.28
  -9   0   1 1137.59   44.48
  -9   0   1 1152.09   55.85
  -9   0   1 1166.19   48.18
   9   0  -1 1191.28   48.54
   8   0  -1   -7.92    6.99
   8   0  -1   -9.02   13.32
  -8   0   1    8.91   12.01
  -8   0   1   -5.38    7.27
   8   0  -1   -8.08    6.09
   7   0  -1  106.58   14.57
   7   0  -1  108.59   23.37
  -7   0   1  176.91   25.04
   7   0  -1  185.79   20.82
  -7   0   1  152.35   19.00
  -7   0   1  139.62   15.99
  -6   0   1    4.13    6.73
   6   0  -1    2.47    7.31
  -6   0   1   15.09   12.53
   6   0  -1   -4.00    5.55
   6   0  -1   19.63   14.34
  -6   0   1    1.24    6.87
  -5   0   1   13.59    8.03
   5   0  -1    9.47    7.18
   5   0  -1    8.25   11.57
  -5   0   1   17.60    7.64
   5   0  -1   15.05    7.07
  -5   0   1   17.41   11.85
   4   0  -1    2.37    5.20
   4   0  -1   -7.10   11.32
  -4   0   1   -1.75    5.77
   4   0  -1   -5.22    5.04
  -4   0   1    5.81    5.62
  -4   0   1    1.38    9.94
   3   0  -1  138.64    9.94
  -3   0   1  155.52   11.23
  -3   0   1  152.30   10.34
  -3   0   1  146.80   16.08
   3   0  -1  159.79   16.67
   3   0  -1  166.06   11.37
  -2   0   1    1.83    6.46
   2   0  -1   -1.19    3.64
   2   0  -1    3.14    3.90
  -2   0   1   -1.53    3.46
   2   0  -1    6.82    7.43
  -2   0   1    1.52    3.67
  -1   0   1 1876.85   43.97
  -1   0   1 1837.92   42.59
   1   0  -1 1897.59   41.83
   1   0  -1 1868.79   42.71
  -1   0   1 1902.25   41.82
   1   0   1 4972.77  108.10
  -1   0  -1 4955.04  107.39
  -1   0  -1 4946.94  104.66
   1   0   1 4881.55  104.59
  -2   0  -1   -2.97    4.02
  -2   0  -1    0.59    6.15
  -2   0  -1   -0.29    3.46
   2   0   1    4.15    4.16
   2   0   1    3.30    3.48
   2   0   1   -7.68    6.03
  -3   0  -1 9612.50  208.73
   3   0   1 9900.52  212.01
  -3   0  -1 9999.00  211.86
   3   0   1 9536.07  208.62
   3   0   1 9828.37  220.63
  -4   0  -1    0.39    6.01
  -4   0  -1    1.53    5.12
   4   0   1   -4.60   10.33
  -4   0  -1    9.63    9.66
   4   0   1    4.94    5.32
   4   0   1   -0.84    4.80
  -5   0  -1 5454.98  140.17
  -5   0  -1 5689.78  132.00
   5   0   1 5561.75  127.33
   5   0   1 5562.73  131.41
  -5   0  -1 5560.89  127.50
  -6   0  -1   -1.87    5.99
   6   0   1   12.32    7.13
  -6   0  -1    0.46   10.18
  -6   0  -1   12.14    7.72
   6   0   1   -1.60    5.92
   6   0   1   -3.45   12.60
   7   0   1  985.75   53.15
   7   0   1  976.48   35.33
  -7   0  -1  985.77   39.59
  -7   0  -1 1034.97   47.14
   7   0   1 1050.02   40.70
  -7   0  -1  978.32   36.00
   8   0   1   11.84    9.60
   8   0   1    1.52    6.42
  -8   0  -1    6.45    7.92
   8   0   1   -4.15   14.95
  -8   0  -1   16.72   11.67
  -8   0  -1    7.98    9.11
   9   0   1    5.76    7.88
  -9   0  -1   -3.32    7.88
   9   0   1    8.18    9.71
   9   0   1    1.13   16.67
  -9   0  -1   13.21   12.69
  -9   0  -1    2.63    8.97
 -10   0  -1    1.91   12.12
  10   0   1   -8.11    9.14
  10   0   1   -2.50   16.29
 -10   0  -1   -2.26    9.80
 -10   0  -1    5.21   10.07
  10   0   1    4.74    8.26
  11   0   1  170.06   35.26
 -11   0  -1  161.05   22.27
 -11   0  -1  105.39   18.99
  11   0   1  215.63   27.97
  11   0   1  120.31   18.82
 -12   0  -1    2.83   10.47
  12   0   1  -18.01   11.65
 -13   0  -1  825.96   43.60
 -14   0  -1  -15.70   11.61
 -15   0  -1  612.82   40.41
 -16   0  -1    3.13   14.13
 -17   0  -1  639.87   45.55
 -17  -1   1  415.39   54.90
 -16  -1   1  -14.39   11.99
 -16   1   1   15.71   15.45
 -15  -1   1  450.30   38.21
 -15   1   1  371.36   33.54
 -14  -1   1   12.33   15.12
 -14   1   1   16.85   14.04
 -14   1   1    9.68   16.84
 -13  -1   1  108.42   22.24
 -13   1   1   77.91   18.61
 -12  -1   1   11.17   14.09
  12  -1  -1   32.18   22.36
 -12   1   1   -4.63   11.46
 -12   1   1    1.19   10.68
  11  -1  -1    5.30   11.82
  11  -1  -1  -10.44   17.02
 -11  -1   1    8.12   11.73
 -11   1   1    5.18   12.04
 -11   1   1    9.49   11.78
  11   1  -1    8.35   12.76
 -10  -1   1   59.59   19.03
 -10  -1   1   77.91   16.56
  10  -1  -1   78.94   14.97
  10  -1  -1   89.57   18.99
 -10  -1   1   95.12   18.21
  10  -1  -1   46.07   23.24
 -10   1   1   78.11   17.46
 -10   1   1   56.81   15.13
 -10   1   1   51.67   16.35
  10   1  -1   66.45   14.57
  -9  -1   1  503.23   29.84
  -9  -1   1  530.22   32.00
   9  -1  -1  555.20   44.14
  -9  -1   1  549.79   40.05
   9  -1  -1  538.73   28.65
   9  -1  -1  510.45   31.51
  -9   1   1  588.70   38.08
  -9   1   1  565.89   32.60
  -9   1   1  500.74   28.00
   9   1  -1  556.35   31.91
   8  -1  -1  116.83   16.59
   8  -1  -1  120.07   15.85
  -8  -1   1  128.90   23.41
  -8  -1   1  175.72   24.63
   8  -1  -1  160.58   26.91
  -8  -1   1  117.75   16.74
   8   1  -1  148.44   18.06
   8   1  -1  147.16   19.20
  -8   1   1  150.59   20.61
  -8   1   1  112.98   19.81
  -8   1   1  136.02   16.91
   7  -1  -1  812.38   52.41
  -7  -1   1  802.80   34.64
  -7  -1   1  826.21   44.03
   7  -1  -1  780.88   31.75
   7  -1  -1  754.26   34.24
  -7   1   1  845.98   35.73
   7   1  -1  773.01   33.83
  -7   1   1  777.37   31.50
  -7   1   1  850.40   41.06
   7   1  -1  773.39   31.98
   6  -1  -1  124.39   21.97
  -6  -1   1  119.03   14.53
  -6  -1   1  141.82   17.53
   6  -1  -1  121.12   16.50
  -6  -1   1  151.64   23.49
   6  -1  -1   90.63   12.06
  -6   1   1  125.11   14.43
  -6   1   1  140.18   20.86
   6   1  -1  111.31   13.62
   6   1  -1  108.26   14.29
  -6   1   1  137.07   17.17
  -5  -1   1 3384.93   94.81
   5  -1  -1 3168.50   93.67
   5  -1  -1 3348.35   85.82
   5  -1  -1 3248.97   83.41
  -5  -1   1 3087.78   80.44
  -5  -1   1 3306.09   83.42
  -5   1   1 3212.98   80.27
   5   1  -1 3299.04   81.31
   5   1  -1 3192.24   88.67
  -5   1   1 3324.50   83.72
  -4  -1   1   23.40    7.17
   4  -1  -1   36.35   12.39
   4  -1  -1   16.22    6.61
  -4  -1   1   33.68   13.03
   4  -1  -1   11.25    6.35
  -4  -1   1   23.36    7.03
   4   1  -1   28.25    7.92
   4   1  -1   18.65    6.73
  -4   1   1   18.33    6.45
  -4   1   1    7.35    9.60
  -4   1   1   30.96    8.32
  -3  -1   1 4534.40  104.43
   3  -1  -1 4662.58  104.36
   3  -1  -1 4636.18  112.00
  -3  -1   1 4646.49  113.12
   3  -1  -1 4832.67  106.24
  -3  -1   1 4605.30  105.13
  -3   1   1 4669.68  105.55
  -3   1   1 4484.46  103.75
   3   1  -1 4580.67  104.42
   3   1  -1 4668.34  105.10
  -3   1   1 4568.49  109.55
  -2  -1   1   45.14    6.08
   2  -1  -1   48.44    8.38
   2  -1  -1   48.67    6.88
  -2  -1   1   39.90    5.86
   2  -1  -1   44.51    5.95
   2   1  -1   52.07    6.46
  -2   1   1   32.92    7.01
  -2   1   1   36.09    6.49
  -2   1   1   41.32    6.15
   2   1  -1   41.14    5.86
   1  -1  -1 3388.45   74.91
  -1  -1   1 3353.23   74.12
   1  -1  -1 3420.87   74.79
  -1   1   1 3450.29   74.68
   1   1  -1 3377.11   74.14
  -1   1   1 3443.85   74.89
   0  -1  -1  627.85   17.27
   0  -1  -1  610.29   16.85
   0   1  -1  625.48   15.27
   0   1   1  609.36   20.12
   0   1  -1  575.70   16.71
   1  -1   1  170.19    7.29
  -1  -1  -1  161.02    7.57
   1  -1   1  164.03    4.91
   1  -1   1  158.35    6.76
  -1  -1  -1  164.47    9.21
   1   1   1  159.04    7.41
  -1   1  -1  168.12    6.69
  -1   1  -1  155.37    4.94
  -2  -1  -1  596.00   18.98
   2  -1   1  613.62   16.91
   2  -1   1  648.34   20.10
   2  -1   1  617.31   21.68
  -2  -1  -1  643.23   25.72
   2   1   1  631.73   19.18
  -2   1  -1  623.14   20.50
  -2   1  -1  619.69   17.08
  -2   1  -1  676.71   22.46
  -3  -1  -1   93.02    8.95
   3  -1   1  109.09   10.55
  -3  -1  -1  124.78   16.76
   3  -1   1  108.80   14.76
   3  -1   1  104.34    7.83
   3   1   1  110.49    9.12
  -3   1  -1  114.80    8.34
  -3   1  -1  118.64   12.71
   3   1   1  115.74   10.36
  -3   1  -1  127.20   10.94
   3   1   1  121.65   16.23
   4  -1   1   -5.33    5.07
  -4  -1  -1    4.07    5.73
   4  -1   1    4.84    9.50
  -4  -1  -1   -6.84    8.44
   4  -1   1    3.74    4.82
  -4   1  -1   -1.16    4.85
   4   1   1   -1.53    5.25
   4   1   1   14.99   12.26
  -4   1  -1    2.97    5.60
  -4   1  -1   -0.85    8.08
   4   1   1    3.74    6.33
  -5  -1  -1  603.46   24.01
  -5  -1  -1  578.94   33.06
   5  -1   1  608.15   26.48
   5  -1   1  620.24   22.74
   5  -1   1  600.30   34.27
   5   1   1  593.37   35.39
  -5   1  -1  613.56   30.34
   5   1   1  606.34   26.69
  -5   1  -1  606.05   22.87
   5   1   1  598.67   26.23
  -5   1  -1  672.77   27.45
   6  -1   1  364.96   29.88
   6  -1   1  340.24   17.91
  -6  -1  -1  336.49   19.17
  -6  -1  -1  386.51   22.24
   6  -1   1  368.50   22.23
  -6  -1  -1  331.97   27.02
  -6   1  -1  327.64   21.12
  -6   1  -1  354.52   25.04
   6   1   1  362.57   30.67
  -6   1  -1  331.78   18.28
   6   1   1  288.06   17.68
   7  -1   1 2333.82   62.92
  -7  -1  -1 2315.67   64.67
   7  -1   1 2137.34   81.72
  -7  -1  -1 2280.11   68.26
   7   1   1 2273.03   64.18
  -7   1  -1 2295.48   63.29
  -7   1  -1 2174.33   73.46
  -7   1  -1 2295.04   68.06
   7   1   1 2086.87   81.88
  -8  -1  -1  407.97   31.96
   8  -1   1  396.68   22.01
   8  -1   1  375.75   26.07
   8  -1   1  390.83   36.55
  -8  -1  -1  406.92   24.15
   8   1   1  399.96   25.85
   8   1   1  377.31   22.44
  -8   1  -1  395.65   28.81
  -8   1  -1  413.44   26.70
   8   1   1  392.52   36.57
   9  -1   1 2435.35   71.23
   9  -1   1 2400.01   78.13
   9  -1   1 2352.43   95.78
  -9  -1  -1 2480.30   89.87
  -9  -1  -1 2583.85   74.21
   9   1   1 2400.84   72.22
  -9   1  -1 2469.59   71.95
   9   1   1 2556.62   99.04
  -9   1  -1 2392.47   83.92
  -9   1  -1 2338.50   77.31
  10  -1   1  209.50   34.10
  10  -1   1  162.21   34.43
  10  -1   1  146.97   23.03
 -10  -1  -1  139.44   25.24
 -10  -1  -1  122.90   19.47
  10   1   1  174.76   25.74
 -10   1  -1  139.32   24.34
 -10   1  -1  167.88   25.02
 -10   1  -1  125.49   18.91
  10   1   1  155.24   19.90
  11  -1   1 1705.43   67.53
  11  -1   1 1729.79   61.14
 -11  -1  -1 1648.69   61.49
  11  -1   1 1769.26   88.76
 -11   1  -1 1644.43   66.20
 -11   1  -1 1752.53   61.19
  11   1   1 2012.22   98.23
  12  -1   1  256.27   46.01
  12  -1   1  190.47   27.70
 -12  -1  -1  177.76   24.87
 -12   1  -1  157.15   22.24
  12   1   1  149.29   24.15
 -12   1  -1  183.98   26.05
 -13  -1  -1  347.14   51.63
  13  -1   1  221.17   42.95
 -13   1  -1  252.67   31.74
 -13   1  -1  253.59   26.41
 -14  -1  -1   27.90   15.44
 -14   1  -1    6.79   13.69
 -15  -1  -1   35.30   17.42
 -15   1  -1    1.45   14.00
 -16  -1  -1   18.52   17.45
 -16   1  -1  -22.61   12.45
 -17   1  -1  -13.06   15.59
 -16  -2   1   -5.12   14.12
 -16   2   1   32.58   16.72
 -15  -2   1  270.35   34.17
 -15   2   1  304.55   31.67
 -15   2   1  332.42   43.49
  14  -2  -1   50.13   30.46
 -14  -2   1   12.65   16.73
 -14   2   1    3.37   12.84
 -14   2   1   14.09   16.79
 -13  -2   1  937.53   49.20
  13  -2  -1  777.72   67.12
 -13   2   1  847.95   49.52
 -13   2   1  946.86   47.11
 -12  -2   1   28.99   14.45
  12  -2  -1   35.28   23.45
 -12   2   1   -1.51   12.38
 -12   2   1   27.72   12.72
 -11  -2   1 1309.96   54.08
  11  -2  -1 1322.14   74.74
  11  -2  -1 1201.25   56.80
  11   2  -1 1340.73   57.78
 -11   2   1 1333.14   57.65
 -11   2   1 1267.94   51.66
 -10  -2   1   47.75   23.55
  10  -2  -1   60.08   15.44
  10  -2  -1  100.82   25.24
 -10  -2   1   90.89   17.49
  10  -2  -1   57.46   14.00
 -10   2   1   70.49   27.16
  10   2  -1   87.58   17.57
 -10   2   1   56.03   14.28
 -10   2   1   59.92   15.14
  10   2  -1   82.40   16.13
   9  -2  -1 1348.93   53.05
  -9  -2   1 1329.08   49.01
  -9  -2   1 1222.86   61.56
   9  -2  -1 1254.15   65.58
   9  -2  -1 1260.97   46.64
  -9   2   1 1180.40   53.46
  -9   2   1 1141.28   49.09
   9   2  -1 1234.32   47.19
   9   2  -1 1226.85   49.45
  -9   2   1 1214.83   45.83
   8  -2  -1   10.28   16.38
  -8  -2   1   21.77   10.62
  -8  -2   1   20.98   15.33
   8  -2  -1   13.84    8.61
   8  -2  -1    2.49    8.93
  -8   2   1    9.41    8.42
   8   2  -1   23.54    9.38
  -8   2   1   18.51   11.35
  -8   2   1   21.58   11.73
   8   2  -1   20.73    9.85
  -7  -2   1 1541.24   49.67
   7  -2  -1 1420.79   46.96
  -7  -2   1 1364.63   60.52
   7  -2  -1 1467.87   51.54
   7  -2  -1 1543.91   71.75
  -7   2   1 1517.91   47.37
   7   2  -1 1451.22   48.17
  -7   2   1 1437.24   50.76
  -6  -2   1  177.22   15.89
   6  -2  -1  216.28   27.48
  -6  -2   1  217.77   27.53
   6  -2  -1  171.23   14.17
   6  -2  -1  154.04   15.91
  -6   2   1  190.12   14.46
   6   2  -1  183.41   15.05
  -6   2   1  201.16   17.38
   6   2  -1  174.58   15.83
  -6   2   1  191.88   18.81
   5  -2  -1  469.54   29.37
  -5  -2   1  464.87   21.64
  -5  -2   1  453.94   30.64
   5  -2  -1  447.04   22.98
  -5   2   1  447.62   25.00
   5   2  -1  477.93   21.44
   5   2  -1  427.22   21.85
  -5   2   1  479.35   20.80
  -5   2   1  461.77   22.94
   4  -2  -1  755.44   25.87
   4  -2  -1  761.53   28.22
   4  -2  -1  743.59   32.91
  -4  -2   1  783.51   35.68
  -4   2   1  775.06   25.80
  -4   2   1  741.77   27.78
   4   2  -1  752.14   27.11
  -4   2   1  719.14   29.48
   3  -2  -1  159.83   10.57
   3  -2  -1  163.63   14.36
  -3  -2   1  173.17   11.55
   3  -2  -1  175.52   12.76
  -3   2   1  139.51   10.56
   3   2  -1  184.66   11.90
   3   2  -1  153.32   10.89
  -3   2   1  161.46   12.66
  -3   2   1  150.05   12.26
   2  -2  -1  923.64   27.93
   2  -2  -1  932.82   27.92
  -2  -2   1  940.96   26.56
  -2   2   1  941.47   27.52
   2   2  -1  959.71   26.59
  -2   2   1  947.82   26.28
  -2   2   1  919.87   27.70
  -1  -2   1 4642.02  100.73
   1  -2  -1 4706.21  102.98
   1  -2  -1 4518.51  101.48
  -1   2   1 4783.39  101.68
  -1   2   1 4796.15  102.96
   1   2  -1 4490.55  100.37
   0  -2   1  158.16    7.66
   0  -2   1  158.94    7.69
   0  -2  -1  170.87    8.24
   0  -2  -1  178.28    9.09
   0   2   1  172.63    8.96
   0   2  -1  165.69    8.14
   0   2   1  163.89    8.42
   0   2  -1  154.28    5.71
  -1  -2  -1 4732.08  104.71
   1  -2   1 4762.07  104.26
   1  -2   1 4773.85  103.06
  -1  -2  -1 4911.12  106.90
   1   2   1 4850.62  105.86
  -1   2  -1 4909.06  106.00
  -1   2  -1 4727.70  102.94
   1   2   1 4742.89  107.12
   1   2   1 4576.74  104.42
  -2  -2  -1  122.45    9.06
   2  -2   1  128.21    6.17
   2  -2   1  133.47    9.44
   2  -2   1  137.34   10.01
  -2   2  -1  134.92    9.95
  -2   2  -1  118.06    8.94
  -2   2  -1  130.82    6.17
   2   2   1  125.25    9.16
  -3  -2  -1 1873.33   58.16
   3  -2   1 1878.01   49.89
   3  -2   1 1874.31   51.79
   3  -2   1 1900.63   44.61
  -3  -2  -1 1843.45   48.29
  -3   2  -1 1938.45   49.65
  -3   2  -1 1842.27   49.27
   3   2   1 1893.21   48.42
  -3   2  -1 1805.91   44.27
  -4  -2  -1   83.53   15.68
   4  -2   1   67.91   13.21
   4  -2   1   55.43    7.65
  -4  -2  -1   63.66    9.73
   4  -2   1   71.40   10.95
  -4   2  -1   75.86   10.23
   4   2   1   45.44    8.46
  -4   2  -1   66.62    7.89
   4   2   1   73.66   10.60
  -4   2  -1   71.20   11.41
   5  -2   1 3717.78  105.24
   5  -2   1 3845.71   97.16
  -5  -2  -1 3777.12  108.86
  -5  -2  -1 3888.46   94.53
   5  -2   1 3857.29   90.62
  -5   2  -1 3887.48   99.04
   5   2   1 3833.41   93.93
  -5   2  -1 3836.02   96.28
  -5   2  -1 3958.09   90.84
   5   2   1 3959.14   96.88
   6  -2   1  937.76   31.10
  -6  -2  -1  895.68   44.54
   6  -2   1  917.83   45.01
   6  -2   1  868.12   35.53
  -6  -2  -1  856.92   33.09
  -6   2  -1  966.87   38.65
  -6   2  -1  903.66   35.74
   6   2   1  918.60   33.08
  -6   2  -1  865.25   30.49
   7  -2   1  804.84   35.98
   7  -2   1  775.85   44.83
  -7  -2  -1  906.40   46.16
   7  -2   1  839.50   31.04
  -7   2  -1  800.92   37.92
   7   2   1  795.43   32.48
  -7   2  -1  857.11   31.26
   7   2   1  840.45   35.92
  -7   2  -1  810.63   35.55
   8  -2   1   14.37   16.03
   8  -2   1    3.49    7.16
   8  -2   1   -5.75    7.35
  -8  -2  -1    2.81    7.88
  -8  -2  -1   22.76   16.22
  -8   2  -1    1.91    9.96
   8   2   1    6.25    7.68
  -8   2  -1   -2.76    6.82
   8   2   1   -1.62    7.82
  -8   2  -1    4.62    8.78
   9  -2   1   78.04   17.63
  -9  -2  -1   65.60   14.07
  -9  -2  -1   81.63   21.53
   9  -2   1   65.69   13.10
   9  -2   1   38.95   21.80
  -9   2  -1   75.89   18.21
   9   2   1   77.94   16.98
   9   2   1   42.91   11.66
  -9   2  -1   48.07   13.88
  -9   2  -1   66.13   13.09
  10  -2   1  -12.39   13.70
 -10  -2  -1   -0.86    9.60
  10  -2   1   -0.98    9.67
 -10  -2  -1    6.17   13.63
  10  -2   1   -9.78    6.82
 -10   2  -1   -3.92    8.50
  10   2   1   -0.48   10.81
  10   2   1   16.50    9.90
 -10   2  -1   -4.18    9.66
 -10   2  -1   -6.36   10.62
  11  -2   1  511.35   57.69
  11  -2   1  426.98   27.66
 -11  -2  -1  382.47   28.80
  11  -2   1  363.36   31.67
 -11   2  -1  352.94   30.91
  11   2   1  349.09   32.02
 -11   2  -1  385.24   26.87
  12  -2   1  106.84   32.14
 -12  -2  -1  151.67   24.33
  12  -2   1  128.77   24.89
 -12   2  -1  155.11   21.85
  12   2   1  123.54   22.54
 -12   2  -1  171.18   26.92
 -13  -2  -1  587.44   38.93
  13  -2   1  640.11   58.04
 -13   2  -1  586.57   36.23
 -13   2  -1  603.77   41.85
  14  -2   1   28.50   26.56
 -14  -2  -1  100.60   21.29
 -14   2  -1   60.11   17.80
 -14   2  -1   66.06   20.92
 -15  -2  -1  584.48   41.42
  15  -2   1  498.88   68.99
 -15   2  -1  535.91   39.12
 -16  -2  -1   34.85   14.55
 -16   2  -1   59.19   19.68
 -16  -3   1   38.73   18.86
 -16   3   1  107.59   26.81
 -16   3   1  103.07   24.94
  15  -3  -1  346.69   54.96
 -15  -3   1  291.34   37.09
 -15   3   1  397.05   34.07
 -15   3   1  330.00   42.13
 -14  -3   1   48.85   19.50
  14  -3  -1   58.35   29.64
 -14   3   1   72.03   24.92
 -14   3   1   57.70   19.12
  13  -3  -1   60.62   28.06
 -13  -3   1   93.16   20.57
 -13   3   1   87.92   23.37
 -13   3   1   83.20   19.73
  12  -3  -1  -27.22   21.72
 -12  -3   1    1.54   11.06
 -12   3   1   13.15   14.42
 -12   3   1   -5.90   10.00
 -11  -3   1    0.53   12.16
  11  -3  -1   51.16   24.84
  11  -3  -1   -2.52    9.53
  11  -3  -1   17.10   14.10
  11   3  -1  -18.82    8.62
 -11   3   1   -0.20   10.12
 -11   3   1   20.65   12.29
  10  -3  -1   65.88   17.23
  10  -3  -1   61.16   21.28
 -10  -3   1   25.42   12.89
  10  -3  -1   25.56   11.34
  10   3  -1   49.70   15.36
 -10   3   1   14.11   11.51
 -10   3   1   26.25   12.55
   9  -3  -1  297.36   38.27
   9  -3  -1  320.94   26.44
  -9  -3   1  333.31   24.62
   9  -3  -1  291.62   21.11
  -9  -3   1  402.30   36.46
   9   3  -1  328.13   25.54
  -9   3   1  317.56   27.19
   9   3  -1  284.73   22.62
  -9   3   1  340.40   23.36
  -8  -3   1   91.36   16.03
   8  -3  -1   88.94   13.83
  -8  -3   1  102.00   21.93
   8  -3  -1  101.37   23.76
   8  -3  -1   67.51   13.84
   8   3  -1   70.43   13.62
  -8   3   1   65.31   15.52
  -8   3   1   88.64   14.16
  -8   3   1   76.27   15.77
   8   3  -1   79.63   14.81
   7  -3  -1 1741.39   53.17
  -7  -3   1 1753.60   70.71
  -7  -3   1 1738.15   55.44
   7  -3  -1 1762.09   58.25
   7  -3  -1 1776.62   68.82
  -7   3   1 1677.71   59.27
   7   3  -1 1762.71   56.68
  -7   3   1 1714.59   52.53
  -7   3   1 1736.75   57.37
   7   3  -1 1745.30   54.77
  -6  -3   1  198.92   16.41
   6  -3  -1  204.17   25.84
  -6  -3   1  209.71   28.48
   6  -3  -1  184.29   14.48
   6  -3  -1  188.21   20.31
   6   3  -1  203.54   16.94
  -6   3   1  185.66   14.71
  -6   3   1  188.97   17.46
  -6   3   1  191.01   17.70
   6   3  -1  193.02   15.67
   5  -3  -1 5227.74  130.52
  -5  -3   1 5346.25  140.91
   5  -3  -1 5366.34  135.73
  -5  -3   1 5444.35  126.70
   5   3  -1 5409.88  126.18
   5   3  -1 5459.25  127.47
  -5   3   1 5324.80  129.59
  -5   3   1 5256.68  127.97
  -5   3   1 5244.10  123.34
   4  -3  -1  238.75   13.96
  -4  -3   1  224.05   14.70
   4  -3  -1  244.93   16.55
   4  -3  -1  194.54   17.38
  -4   3   1  246.28   16.59
   4   3  -1  231.76   15.08
  -4   3   1  221.76   13.56
  -3  -3   1 4228.97   98.09
   3  -3  -1 4354.50  100.62
   3  -3  -1 4141.90  100.58
   3   3  -1 4159.40   97.51
  -3   3   1 4280.27  100.14
  -3   3   1 4118.28   96.34
  -3   3   1 4312.22   99.28
  -2  -3   1 4051.28   93.99
   2  -3  -1 4223.47   96.96
   2  -3  -1 4174.09   95.53
   2   3  -1 4083.29   93.93
  -2   3   1 4265.55   96.94
  -2   3   1 4201.19   95.16
  -1  -3   1 3406.98   78.73
   1  -3  -1 3513.12   80.41
  -1  -3   1 3560.24   80.79
  -1  -3   1 3600.41   82.82
   1  -3  -1 3584.31   82.40
  -1   3   1 3641.38   82.54
  -1   3   1 3661.09   81.02
   1   3  -1 3474.89   80.53
   1   3  -1 3433.69   78.68
   0  -3   1  217.41   10.80
   0  -3  -1  225.72   12.31
   0  -3   1  257.61   11.65
   0  -3   1  232.42    8.63
   0  -3  -1  224.69   11.54
   0   3  -1  232.95   11.90
   0   3  -1  244.08   11.67
   0   3  -1  218.25    8.35
   0   3   1  228.01   12.56
   0   3   1  219.33   11.82
  -1  -3  -1  325.18   15.70
  -1  -3  -1  326.06   15.02
   1  -3   1  333.56   14.17
  -1  -3  -1  298.22   13.25
   1  -3   1  313.46   12.58
   1   3   1  328.89   15.33
   1   3   1  315.76   16.30
   1   3   1  294.56   13.35
  -1   3  -1  328.34   13.10
  -1   3  -1  324.45   14.11
  -2  -3  -1  475.68   18.50
   2  -3   1  525.35   19.77
  -2  -3  -1  515.71   22.70
   2  -3   1  457.65   17.72
  -2   3  -1  488.65   17.47
  -2   3  -1  497.75   19.02
  -2   3  -1  489.65   13.68
   3  -3   1  109.39   12.47
  -3  -3  -1   78.36    9.98
   3  -3   1   82.52    6.97
   3  -3   1  102.92   11.63
  -3   3  -1   94.59   10.48
  -3   3  -1   94.93    6.99
   3   3   1   80.41    9.83
  -3   3  -1  119.39   11.83
   4  -3   1  133.38   15.40
   4  -3   1  135.47   13.72
   4  -3   1  163.21   10.01
  -4  -3  -1  136.26   12.24
  -4   3  -1  149.36   13.68
  -4   3  -1  151.90    9.94
  -4   3  -1  169.58   13.25
  -5  -3  -1  599.52   25.66
   5  -3   1  606.67   27.73
   5  -3   1  645.56   32.30
   5  -3   1  624.54   22.25
  -5  -3  -1  543.51   34.44
   5   3   1  647.42   27.58
  -5   3  -1  686.62   28.23
  -5   3  -1  655.73   27.88
  -5   3  -1  596.73   21.99
   5   3   1  596.68   25.36
  -6  -3  -1  188.23   26.81
   6  -3   1  126.80   15.89
   6  -3   1  107.88   19.61
  -6  -3  -1  116.25   14.42
  -6   3  -1  140.17   11.96
   6   3   1  104.68   13.42
  -6   3  -1  164.60   19.23
  -6   3  -1  148.13   16.70
   6   3   1  153.85   16.48
  -7  -3  -1 1414.10   62.86
   7  -3   1 1442.69   52.29
   7  -3   1 1442.05   61.65
   7  -3   1 1432.25   44.43
  -7  -3  -1 1467.90   48.87
   7   3   1 1528.85   51.44
  -7   3  -1 1499.75   51.90
  -7   3  -1 1481.71   44.87
   7   3   1 1466.64   48.19
  -7   3  -1 1473.47   52.61
   8  -3   1  531.31   39.40
  -8  -3  -1  456.07   36.27
  -8  -3  -1  462.72   26.68
   8  -3   1  452.55   29.54
   8  -3   1  480.88   23.58
  -8   3  -1  477.10   23.98
  -8   3  -1  469.92   29.61
   8   3   1  514.07   27.03
   8   3   1  455.91   27.65
  -8   3  -1  485.41   29.33
   9  -3   1 1427.64   57.48
  -9  -3  -1 1437.15   68.10
  -9  -3  -1 1401.53   52.61
   9  -3   1 1409.31   48.90
   9  -3   1 1452.08   69.74
  -9   3  -1 1600.74   50.69
  -9   3  -1 1549.19   58.91
  -9   3  -1 1445.73   55.81
   9   3   1 1475.78   56.26
   9   3   1 1440.52   52.66
  10  -3   1  178.45   23.55
  10  -3   1  203.88   18.83
  10  -3   1  170.57   32.83
 -10  -3  -1  211.64   21.68
 -10   3  -1  213.68   29.73
  10   3   1  197.61   20.09
 -10   3  -1  177.81   23.64
 -10   3  -1  208.45   19.63
  10   3   1  158.14   21.42
  11  -3   1  821.36   38.34
  11  -3   1  800.73   44.87
  11  -3   1  689.37   56.61
 -11  -3  -1  844.50   42.54
  11   3   1  776.30   43.42
 -11   3  -1  858.28   38.73
 -11   3  -1  806.03   44.52
 -12  -3  -1  205.08   26.75
  12  -3   1  264.69   28.03
 -12   3  -1  209.08   25.23
 -12   3  -1  194.13   27.43
  12   3   1  211.45   31.81
  13  -3   1  351.38   53.21
 -13  -3  -1  463.07   34.49
 -13   3  -1  440.85   31.41
 -13   3  -1  417.97   36.15
 -14  -3  -1   65.45   20.12
  14  -3   1   60.89   32.48
 -14   3  -1   56.93   19.12
 -14   3  -1   65.13   19.38
  15  -3   1   18.22   29.46
 -15  -3  -1   33.25   17.20
 -15   3  -1   62.56   19.36
 -15   3  -1   50.18   22.57
  16  -3   1   -6.81   27.08
 -16  -3  -1    8.42   13.57
 -16   3  -1   -5.63   16.45
 -16   3  -1   -4.79   13.76
  16  -4  -1   43.37   29.53
 -16  -4   1   48.81   22.05
 -16   4   1   18.69   17.44
 -16   4   1   32.14   22.32
 -15  -4   1  218.09   31.19
  15  -4  -1  149.30   41.11
 -15   4   1  203.11   29.04
 -15   4   1  149.38   27.87
  14  -4  -1   78.44   30.25
 -14  -4   1   83.98   22.39
 -14   4   1   63.83   21.21
 -14   4   1   74.40   19.69
  13  -4  -1  439.81   58.55
 -13  -4   1  454.49   36.23
 -13   4   1  424.64   36.84
 -13   4   1  480.13   33.89
  12  -4  -1  474.33   67.53
 -12   4   1  482.23   37.05
 -12   4   1  499.70   33.12
  11  -4  -1  717.55   42.96
  11  -4  -1  614.01   53.20
  11  -4  -1  739.04   37.75
 -11  -4   1  693.50   39.43
 -11   4   1  759.69   42.96
 -11   4   1  716.36   36.21
 -10  -4   1  507.44   33.25
  10  -4  -1  569.76   46.89
  10  -4  -1  592.81   43.20
  10  -4  -1  604.90   31.64
  10   4  -1  540.61   34.87
 -10   4   1  597.78   32.08
  -9  -4   1 1618.96   74.55
   9  -4  -1 1528.31   60.00
   9  -4  -1 1542.53   53.62
  -9  -4   1 1568.24   57.28
   9  -4  -1 1660.92   74.18
  -9   4   1 1462.09   57.96
  -9   4   1 1640.02   53.97
   9   4  -1 1634.85   56.65
  -9   4   1 1566.89   60.73
   9   4  -1 1626.90   59.36
  -8  -4   1  430.24   37.33
  -8  -4   1  417.14   26.46
   8  -4  -1  485.62   25.55
   8  -4  -1  469.37   29.56
   8  -4  -1  537.44   38.68
  -8   4   1  508.51   25.86
  -8   4   1  448.51   28.94
   8   4  -1  464.43   26.56
   8   4  -1  455.46   27.89
  -7  -4   1  810.14   34.08
  -7  -4   1  724.87   44.40
   7  -4  -1  722.52   30.76
   7  -4  -1  720.22   41.86
   7  -4  -1  790.05   35.76
  -7   4   1  715.03   34.51
   7   4  -1  730.06   33.46
  -7   4   1  756.27   35.36
  -7   4   1  769.75   30.62
   7   4  -1  715.65   32.16
  -6  -4   1   72.29   17.89
   6  -4  -1   61.55   12.67
   6  -4  -1   60.12   10.67
  -6  -4   1   53.85   12.06
   6  -4  -1   67.12   16.01
   6   4  -1   85.88   13.68
  -6   4   1   69.87   13.72
  -6   4   1   80.94   11.56
  -6   4   1   84.71   14.37
   6   4  -1   77.77   13.29
   5  -4  -1   66.28   14.57
   5  -4  -1   51.02   13.29
   5  -4  -1   64.34   10.03
  -5  -4   1   51.55   10.71
  -5   4   1   49.25    9.27
  -5   4   1   50.50   11.16
   5   4  -1   51.16   10.38
  -5   4   1   58.75   12.14
   5   4  -1   57.85   10.40
   4  -4  -1   56.22   11.24
   4  -4  -1   66.77   12.32
  -4  -4   1   44.17    9.49
  -4   4   1   46.46    9.54
   4   4  -1   67.81   10.28
  -4   4   1   57.19    9.98
  -4   4   1   61.29    9.26
   3  -4  -1  467.50   21.87
   3  -4  -1  464.94   20.97
  -3  -4   1  469.96   20.02
  -3   4   1  451.15   19.86
  -3   4   1  423.82   17.94
   3   4  -1  441.81   18.97
  -3   4   1  478.52   21.86
   2  -4  -1   38.42    7.92
  -2  -4   1   37.80    7.42
   2  -4  -1   35.57    8.72
   2   4  -1   47.57    7.74
   2   4  -1   41.60    8.12
  -2   4   1   45.22    9.07
  -2   4   1   49.38    8.06
   1  -4  -1  652.13   24.18
  -1  -4   1  667.98   20.73
  -1  -4   1  658.73   23.09
  -1  -4   1  667.46   24.88
   1  -4  -1  661.98   22.62
  -1   4   1  683.05   24.56
   1   4  -1  662.52   20.54
  -1   4   1  659.82   22.69
   0  -4  -1 1043.64   32.15
   0  -4  -1 1029.40   31.02
   0  -4   1 1083.87   31.22
   0  -4   1 1002.78   26.65
   0  -4   1 1037.90   30.58
   0   4   1 1059.12   29.81
   0   4  -1 1039.88   26.66
   0   4  -1 1047.29   31.33
   0   4   1 1026.16   31.92
   0   4   1 1087.75   32.78
  -1  -4  -1 4151.19   94.04
  -1  -4  -1 3993.75   94.17
   1  -4   1 3847.84   90.15
  -1  -4  -1 3907.75   91.12
   1  -4   1 3929.53   92.10
   1   4   1 3932.33   95.26
   1   4   1 3932.02   91.09
   1   4   1 4010.29   93.63
  -1   4  -1 3899.45   85.43
  -1   4  -1 4029.81   92.08
  -1   4  -1 3929.92   90.68
  -2  -4  -1 2277.04   61.94
   2  -4   1 2205.01   58.01
  -2  -4  -1 2256.73   57.35
   2  -4   1 2192.06   55.93
   2   4   1 2290.31   59.68
   2   4   1 2240.44   57.21
  -2   4  -1 2285.34   56.08
  -2   4  -1 2293.01   58.18
  -2   4  -1 2171.32   50.44
  -3  -4  -1 3194.19   87.12
  -3  -4  -1 3203.17   81.20
   3  -4   1 3413.17   82.15
   3  -4   1 3281.65   82.87
  -3   4  -1 3438.37   82.98
  -3   4  -1 3351.16   74.60
   3   4   1 3400.51   81.64
  -3   4  -1 3404.41   80.39
   4  -4   1 1698.49   43.47
   4  -4   1 1729.72   51.57
   4  -4   1 1665.17   50.77
  -4  -4  -1 1662.73   49.19
   4   4   1 1755.93   49.31
  -4   4  -1 1754.58   49.43
  -4   4  -1 1676.94   50.41
  -4   4  -1 1708.36   42.92
   5  -4   1 1821.75   48.89
   5  -4   1 1944.08   60.70
   5  -4   1 1855.13   56.75
  -5  -4  -1 1900.30   55.16
  -5   4  -1 1851.78   56.20
  -5   4  -1 1887.52   48.79
   5   4   1 1907.32   54.90
  -5   4  -1 1915.68   55.46
  -6  -4  -1  307.56   29.13
   6  -4   1  294.00   24.75
  -6  -4  -1  277.15   19.22
   6  -4   1  307.50   21.64
   6  -4   1  238.79   14.77
  -6   4  -1  276.45   15.68
  -6   4  -1  263.26   20.31
   6   4   1  291.19   19.31
   6   4   1  279.21   19.91
  -6   4  -1  279.65   20.29
   7  -4   1   83.40   14.69
  -7  -4  -1  118.89   24.47
   7  -4   1  140.58   14.76
  -7  -4  -1   97.94   14.43
   7  -4   1  120.26   21.28
  -7   4  -1  158.99   18.88
  -7   4  -1   84.15   14.80
   7   4   1  118.10   15.85
   7   4   1  130.53   18.59
  -7   4  -1  115.93   13.74
   8  -4   1   41.27   10.37
  -8  -4  -1   66.52   19.35
   8  -4   1   39.35   17.13
  -8  -4  -1   47.34   12.18
   8  -4   1   60.03   14.77
  -8   4  -1   35.84   13.31
  -8   4  -1   53.94   13.58
   8   4   1   14.40    9.01
   8   4   1   26.64   10.61
  -8   4  -1   47.94   11.05
   9  -4   1   -2.71    6.41
   9  -4   1   -2.97    9.95
  -9  -4  -1   27.11   13.62
  -9  -4  -1    8.04   10.11
   9  -4   1  -10.70   13.21
   9   4   1    4.02    8.23
   9   4   1    5.17    9.25
  -9   4  -1    7.29    9.45
  -9   4  -1   14.72    9.48
  -9   4  -1   20.37   11.49
  10  -4   1    9.73   13.27
  10  -4   1   29.96   21.26
  10  -4   1   25.45   10.06
 -10  -4  -1    7.92   10.69
 -10   4  -1    7.75    9.43
 -10   4  -1   15.91   12.62
  10   4   1   18.11   12.46
  11  -4   1   13.88   21.73
  11  -4   1   32.50   12.21
 -11  -4  -1   44.34   14.37
  11  -4   1   47.96   15.54
 -11   4  -1   35.67   13.30
  11   4   1   27.49   11.73
 -11   4  -1   23.47   15.03
 -12  -4  -1  187.04   26.41
  12  -4   1   94.37   32.29
  12  -4   1  155.84   26.21
 -12   4  -1  157.33   26.95
 -12   4  -1  179.31   22.53
 -13  -4  -1  433.94   34.58
  13  -4   1  433.08   59.99
 -13   4  -1  336.69   27.86
 -13   4  -1  371.89   35.34
  14  -4   1   75.40   33.66
 -14  -4  -1   89.86   22.44
 -14   4  -1  112.18   25.34
  15  -4   1  328.54   59.11
 -15  -4  -1  312.07   32.45
 -15   4  -1  384.04   47.82
 -15   4  -1  384.65   32.55
 -16  -4  -1   91.97   23.54
 -16   4  -1  153.34   25.86
 -16   4  -1  130.84   31.09
 -16   5   1  208.61   29.36
 -16   5   1  218.48   37.68
 -15  -5   1  229.58   32.65
 -15   5   1  222.58   34.18
 -15   5   1  270.10   32.21
 -14  -5   1  204.59   30.67
  14  -5  -1  159.20   38.32
 -14   5   1  162.98   25.90
  13  -5  -1   77.59   30.41
 -13  -5   1  128.34   25.19
 -13   5   1  140.16   23.37
 -13   5   1   97.55   24.61
  12  -5  -1   64.46   29.54
 -12  -5   1   38.09   17.77
 -12   5   1   41.93   14.56
 -12   5   1   88.60   22.02
 -11  -5   1   24.06   14.38
  11  -5  -1   33.62   16.17
  11  -5  -1   13.12   10.37
  11  -5  -1   14.88   22.30
 -11   5   1   11.22   12.82
 -11   5   1   20.76   12.30
  10  -5  -1   -0.84    8.36
 -10  -5   1   23.02   11.62
  10  -5  -1    6.16   16.34
 -10   5   1   13.17   12.58
  10   5  -1    1.23    9.48
 -10   5   1    5.93   10.53
   9  -5  -1   84.78   23.10
  -9  -5   1   90.16   24.10
  -9  -5   1  110.27   18.50
   9  -5  -1  105.53   19.64
   9  -5  -1  121.17   17.39
  -9   5   1  127.50   17.08
  -9   5   1  126.80   19.49
   9   5  -1  121.59   18.16
   9   5  -1  132.28   18.05
  -9   5   1  108.85   18.71
   8  -5  -1  842.45   48.06
   8  -5  -1  738.33   38.69
   8  -5  -1  755.03   33.09
  -8  -5   1  766.92   36.45
  -8   5   1  816.24   44.38
   8   5  -1  771.98   36.92
   8   5  -1  769.78   35.78
  -8   5   1  752.95   32.29
   7  -5  -1 1558.73   62.35
  -7  -5   1 1531.04   52.47
   7  -5  -1 1484.93   48.49
  -7  -5   1 1513.27   66.83
   7  -5  -1 1483.95   54.79
   7   5  -1 1678.81   53.02
  -7   5   1 1497.89   53.88
   7   5  -1 1481.79   52.44
  -7   5   1 1567.19   48.33
  -7   5   1 1516.68   53.79
  -6  -5   1 1417.40   47.17
   6  -5  -1 1382.68   49.69
   6  -5  -1 1305.02   52.44
   6   5  -1 1408.84   47.40
  -6   5   1 1360.64   48.57
  -6   5   1 1373.06   47.59
  -6   5   1 1376.69   42.91
   6   5  -1 1296.37   45.15
   5  -5  -1 2122.67   65.00
   5  -5  -1 2106.68   63.39
  -5  -5   1 2083.83   60.33
  -5   5   1 2133.11   61.26
  -5   5   1 2039.51   62.14
   5   5  -1 2047.94   59.08
  -5   5   1 2061.81   56.56
   4  -5  -1  957.71   36.41
   4  -5  -1 1015.38   36.52
  -4  -5   1 1025.13   34.46
  -4   5   1  928.70   30.90
  -4   5   1  975.26   34.32
   4   5  -1  980.24   33.67
  -4   5   1  956.55   35.90
   3  -5  -1 2851.83   74.64
   3  -5  -1 2709.69   72.02
  -3  -5   1 2755.11   70.41
  -3   5   1 2802.46   71.45
   3   5  -1 2835.12   73.80
   3   5  -1 2880.93   71.31
  -3   5   1 2781.89   74.24
  -2  -5   1  153.23   16.01
   2  -5  -1  153.68   12.11
  -2  -5   1  149.74   11.11
   2  -5  -1  151.65   14.19
   2   5  -1  131.92   10.91
  -2   5   1  149.54   12.16
  -2   5   1  148.88   13.98
   2   5  -1  165.61   13.78
   1  -5  -1  852.55   30.31
  -1  -5   1  861.95   29.00
   1  -5  -1  789.88   27.62
  -1  -5   1  847.89   30.25
  -1  -5   1  865.60   25.67
   1   5  -1  835.61   25.36
   1   5  -1  795.48   28.33
  -1   5   1  847.69   28.77
  -1   5   1  803.10   29.55
   1   5  -1  861.31   30.76
   0  -5   1  152.39   12.02
   0  -5   1  142.34   12.52
   0  -5  -1  136.70   12.94
   0  -5   1  153.17    9.03
   0  -5  -1  156.07   12.53
   0   5  -1  166.92    9.22
   0   5  -1  130.92   12.34
   0   5  -1  148.45   12.87
   0   5   1  153.95   13.79
   0   5   1  139.72   12.73
   0   5   1  156.08   11.19
   1  -5   1  778.44   27.97
  -1  -5  -1  847.61   29.52
  -1  -5  -1  769.15   26.45
  -1  -5  -1  774.85   28.87
   1  -5   1  822.74   26.61
  -1   5  -1  784.85   27.00
  -1   5  -1  811.77   21.90
   1   5   1  760.51   26.07
  -1   5  -1  793.77   27.85
   1   5   1  787.20   29.09
   1   5   1  783.89   30.36
   2  -5   1  286.93   17.28
   2  -5   1  267.46   14.97
  -2  -5  -1  284.67   15.86
  -2  -5  -1  316.20   19.84
  -2   5  -1  301.56   15.62
   2   5   1  310.83   16.12
  -2   5  -1  314.08   17.54
   2   5   1  289.48   20.13
   2   5   1  274.41   17.65
   3  -5   1   48.62   10.74
  -3  -5  -1   45.81   12.32
  -3  -5  -1   43.05    9.26
   3  -5   1   42.34    8.77
  -3   5  -1   58.32    6.68
  -3   5  -1   55.34   10.83
   3   5   1   29.23    7.86
   3   5   1   62.63   11.44
  -3   5  -1   39.05    7.97
   4  -5   1  238.30   17.23
   4  -5   1  229.90   17.48
  -4  -5  -1  223.73   16.23
  -4  -5  -1  221.25   21.08
  -4   5  -1  247.28   17.65
   4   5   1  242.58   16.03
  -4   5  -1  231.44   15.47
  -4   5  -1  237.86   11.69
  -5  -5  -1  548.56   25.84
   5  -5   1  483.93   26.37
   5  -5   1  512.62   27.64
   5  -5   1  533.59   20.29
  -5   5  -1  519.24   26.30
  -5   5  -1  503.19   19.42
  -5   5  -1  507.78   24.21
   5   5   1  503.33   24.77
  -6  -5  -1  480.99   25.40
   6  -5   1  486.22   20.75
   6  -5   1  484.66   29.95
   6  -5   1  468.18   27.14
  -6   5  -1  454.49   19.76
   6   5   1  466.61   24.80
  -6   5  -1  425.09   24.04
  -6   5  -1  451.98   26.07
   7  -5   1 1805.19   68.09
   7  -5   1 1820.14   52.44
   7  -5   1 1724.16   61.32
  -7  -5  -1 1720.74   74.20
  -7  -5  -1 1811.76   58.49
  -7   5  -1 1869.54   51.75
   7   5   1 1878.20   58.65
  -7   5  -1 1833.22   60.64
  -7   5  -1 1781.54   58.79
   7   5   1 1807.44   59.98
  -8  -5  -1  467.77   28.19
   8  -5   1  504.15   24.62
   8  -5   1  560.10   32.32
   8  -5   1  522.84   38.15
  -8  -5  -1  469.06   39.17
  -8   5  -1  485.34   23.69
  -8   5  -1  540.82   30.24
  -8   5  -1  504.04   30.74
   8   5   1  514.77   30.27
   8   5   1  460.40   29.33
   9  -5   1  897.92   44.52
   9  -5   1  859.90   35.44
  -9  -5  -1  806.14   51.95
  -9  -5  -1  972.47   42.62
   9  -5   1  853.21   52.55
  -9   5  -1  819.94   42.10
  -9   5  -1  913.70   35.36
   9   5   1  907.46   42.69
   9   5   1  905.43   40.73
  -9   5  -1  809.98   40.59
  10  -5   1  242.97   28.33
  10  -5   1  249.18   37.29
  10  -5   1  194.47   18.63
 -10  -5  -1  245.56   27.84
  10   5   1  210.48   29.84
 -10   5  -1  203.93   25.34
 -10   5  -1  229.94   20.44
  11  -5   1  948.11   62.31
 -11  -5  -1  949.38   46.59
  11  -5   1  876.71   48.79
  11  -5   1  873.92   39.36
 -11   5  -1  931.97   48.87
 -11   5  -1  939.20   40.65
  11   5   1  919.93   48.17
  12  -5   1  171.06   36.12
  12  -5   1  262.57   25.85
  12  -5   1  319.96   38.17
 -12  -5  -1  252.11   30.71
 -12   5  -1  274.13   24.22
 -12   5  -1  256.83   31.23
  13  -5   1  225.08   44.66
 -13  -5  -1  234.90   31.38
 -13   5  -1  217.86   26.18
 -13   5  -1  247.96   33.88
 -14  -5  -1   86.48   22.04
  14  -5   1  130.48   38.78
 -14   5  -1   97.95   21.14
 -14   5  -1  175.67   29.23
 -15  -5  -1   68.61   23.03
  15  -5   1   -4.95   30.99
 -15   5  -1    7.41   20.31
 -15   5  -1   25.92   14.75
  16  -5   1    0.34   45.15
 -16   5  -1   26.90   16.82
 -16   5  -1    1.56   17.04
 -16  -6   1   85.58   22.90
 -16   6   1   55.08   17.41
 -16   6   1   71.46   25.91
 -15  -6   1   85.19   24.63
  15  -6  -1  101.52   37.34
 -15   6   1   63.58   23.63
 -15   6   1   87.95   21.57
  14  -6  -1  317.72   52.40
 -14  -6   1  384.63   35.86
 -14   6   1  393.98   32.68
 -14   6   1  317.91   49.57
  13  -6  -1  283.71   44.19
 -13  -6   1  248.32   33.39
 -13   6   1  198.85   31.38
 -13   6   1  273.00   27.50
 -12  -6   1  475.26   35.77
  12  -6  -1  431.33   54.47
 -12   6   1  418.39   36.53
 -12   6   1  483.07   31.49
  11  -6  -1  479.61   30.37
  11  -6  -1  437.41   35.29
 -11  -6   1  573.70   36.40
  11  -6  -1  577.74   51.07
 -11   6   1  510.82   37.61
 -11   6   1  520.82   31.33
  10  -6  -1 1035.02   44.20
 -10  -6   1 1126.07   49.44
  10  -6  -1  938.45   60.16
  10  -6  -1 1057.30   51.69
 -10   6   1 1133.01   52.02
  10   6  -1 1050.69   56.68
 -10   6   1 1090.70   44.05
  -9  -6   1  854.08   41.01
  -9  -6   1  756.19   53.03
   9  -6  -1  725.77   41.50
   9  -6  -1  877.22   52.74
   9  -6  -1  784.35   35.80
   9   6  -1  799.97   39.91
  -9   6   1  783.29   41.46
  -9   6   1  816.44   35.17
  -9   6   1  854.13   58.35
   8  -6  -1  722.29   38.93
   8  -6  -1  754.62   45.12
  -8  -6   1  736.20   49.07
  -8  -6   1  784.51   37.54
   8   6  -1  801.05   36.66
  -8   6   1  792.91   39.46
  -8   6   1  810.12   38.19
  -8   6   1  761.03   32.50
   8   6  -1  809.39   38.20
   7  -6  -1   96.37   19.89
   7  -6  -1  162.93   21.81
  -7  -6   1  148.60   18.88
  -7   6   1  166.50   17.19
  -7   6   1  115.59   17.57
   7   6  -1  158.47   19.89
  -7   6   1  141.31   18.94
   7   6  -1  160.21   18.38
  -6  -6   1  113.09   16.14
   6  -6  -1  102.17   15.91
   6  -6  -1  106.38   19.61
  -6   6   1   77.33   14.07
  -6   6   1  101.70   15.09
   6   6  -1   76.61   12.88
  -6   6   1  136.66   14.91
  -5  -6   1   67.64   12.53
   5  -6  -1   77.35   13.92
  -5   6   1   78.04   13.43
   5   6  -1   79.44   12.24
  -5   6   1   64.76   13.93
  -5   6   1   76.55   11.51
  -4  -6   1  173.77   17.36
   4  -6  -1  149.37   15.24
   4   6  -1  160.05   14.47
  -4   6   1  149.22   13.67
  -4   6   1  222.02   22.07
  -4   6   1  149.21   12.45
   4   6  -1  170.40   18.06
   3  -6  -1  102.29   13.22
  -3  -6   1  122.09   13.47
   3  -6  -1  131.37   14.36
  -3  -6   1  139.91   18.34
   3   6  -1  117.44   11.90
  -3   6   1  129.76   14.64
  -3   6   1  148.99   16.15
   3   6  -1  129.55   15.00
  -2  -6   1  731.75   31.25
  -2  -6   1  725.51   25.71
   2  -6  -1  692.98   26.80
   2  -6  -1  757.82   30.04
  -2  -6   1  701.01   28.38
   2   6  -1  670.71   24.82
  -2   6   1  731.93   29.67
   2   6  -1  701.39   28.37
  -2   6   1  722.69   27.68
  -1  -6   1  254.21   17.11
   1  -6  -1  247.73   17.44
   1  -6  -1  232.14   15.25
  -1  -6   1  251.00   16.49
  -1  -6   1  234.64   13.13
   1   6  -1  265.05   18.59
  -1   6   1  252.12   16.28
   1   6  -1  259.49   13.26
  -1   6   1  251.08   17.30
   1   6  -1  242.23   16.40
   0  -6  -1 1085.13   36.47
   0  -6   1  968.78   33.68
   0  -6   1 1064.93   34.97
   0  -6  -1 1003.73   34.13
   0  -6   1 1002.49   29.36
   0   6   1 1026.67   35.92
   0   6  -1 1069.44   35.72
   0   6   1 1032.98   31.92
   0   6  -1 1034.05   34.73
   0   6  -1 1043.59   29.42
   1  -6   1 2159.27   59.94
  -1  -6  -1 2175.46   57.59
  -1  -6  -1 2170.80   60.99
  -1  -6  -1 2208.24   61.17
   1  -6   1 2157.02   57.69
   1   6   1 2189.55   63.41
  -1   6  -1 2187.54   59.02
  -1   6  -1 2216.81   52.22
  -1   6  -1 2248.86   60.01
   1   6   1 2152.97   60.89
   1   6   1 2140.46   57.10
   2  -6   1 1264.77   41.08
  -2  -6  -1 1246.39   43.36
   2  -6   1 1254.82   38.62
  -2  -6  -1 1260.45   39.44
  -2  -6  -1 1210.32   41.82
   2   6   1 1306.72   45.65
   2   6   1 1240.81   39.17
  -2   6  -1 1291.12   39.67
  -2   6  -1 1318.56   41.28
   2   6   1 1290.10   42.37
   3  -6   1 1033.41   35.17
  -3  -6  -1  971.79   39.98
   3  -6   1 1032.95   37.08
  -3  -6  -1 1077.71   36.05
   3   6   1  997.10   37.86
  -3   6  -1  984.49   36.31
  -3   6  -1 1040.13   34.46
   3   6   1 1041.10   35.10
  -3   6  -1 1028.67   28.34
  -4  -6  -1 2213.84   62.78
   4  -6   1 2105.50   62.55
  -4  -6  -1 2168.69   69.86
   4  -6   1 2276.24   65.17
  -4   6  -1 2128.86   53.78
  -4   6  -1 2205.52   60.98
   4   6   1 2399.55   67.65
   4   6   1 2144.56   61.99
  -4   6  -1 2193.40   63.95
   5  -6   1  675.20   32.37
   5  -6   1  690.57   32.43
  -5   6  -1  712.01   32.14
   5   6   1  658.35   29.21
  -5   6  -1  736.48   29.58
  -5   6  -1  688.64   23.51
  -6  -6  -1  831.44   35.81
   6  -6   1  890.71   38.52
   6  -6   1  867.84   39.53
  -6   6  -1  838.19   28.50
  -6   6  -1  867.94   37.43
   6   6   1  809.50   34.53
  -6   6  -1  778.82   33.74
   7  -6   1  147.85   13.77
   7  -6   1  137.56   22.15
   7  -6   1  192.97   23.71
  -7  -6  -1  157.09   28.20
  -7  -6  -1  175.79   20.65
   7   6   1  142.91   17.78
  -7   6  -1  194.47   22.64
  -7   6  -1  145.75   13.02
  -7   6  -1  165.81   16.77
   8  -6   1   80.10   19.83
  -8  -6  -1  108.48   24.82
  -8  -6  -1  107.39   18.11
   8  -6   1   66.37   16.78
   8  -6   1   83.71   13.22
  -8   6  -1   67.81   16.77
  -8   6  -1   82.35   16.19
  -8   6  -1   70.16   11.95
   8   6   1   94.09   16.14
   8   6   1   79.57   14.95
   9  -6   1   54.81   11.98
   9  -6   1   48.07   13.78
  -9  -6  -1   70.76   16.17
   9  -6   1   81.08   23.73
  -9   6  -1   55.94   14.76
   9   6   1   52.93   20.80
  -9   6  -1   54.17   11.42
  -9   6  -1   63.39   18.12
   9   6   1   56.28   14.55
  10  -6   1    3.07   11.85
  10  -6   1  -15.02   14.78
 -10  -6  -1    6.86   11.07
  10  -6   1    8.98    8.32
 -10   6  -1    0.39    8.61
 -10   6  -1   -7.01   11.42
  10   6   1   -4.96    9.49
  11  -6   1   -7.39    9.22
 -11  -6  -1   24.77   14.69
  11  -6   1   10.32   11.58
  11  -6   1  -20.06   16.72
  11   6   1   16.14   13.76
 -11   6  -1    1.36   10.66
 -11   6  -1   -5.53   12.49
 -12  -6  -1   76.81   20.54
  12  -6   1  125.98   31.84
  12  -6   1  166.18   22.91
  12  -6   1  111.21   22.84
 -12   6  -1  143.19   28.64
 -12   6  -1  138.84   20.00
  13  -6   1  211.86   43.68
 -13  -6  -1  344.32   32.50
 -13   6  -1  227.39   32.97
 -13   6  -1  273.85   25.41
  14  -6   1  198.02   40.88
 -14  -6  -1  224.18   30.80
 -14   6  -1  200.72   31.07
 -14   6  -1  289.62   27.52
  15  -6   1  250.17   51.79
 -15  -6  -1  176.89   28.96
 -15   6  -1  172.58   25.39
 -16  -6  -1  173.14   38.56
  16  -6   1  164.64   45.11
 -16   6  -1  241.64   31.26
 -16   6  -1  246.98   40.52
 -16  -7   1  259.00   35.67
  16  -7  -1  190.40   43.23
 -16   7   1  253.49   31.44
 -16   7   1  248.64   39.49
  15  -7  -1   24.50   26.49
 -15  -7   1   57.62   21.77
 -15   7   1   80.36   19.46
 -15   7   1   38.04   21.28
 -14  -7   1  186.24   28.56
  14  -7  -1  186.98   45.13
 -14   7   1  207.02   33.46
 -14   7   1  228.52   28.90
 -13  -7   1   46.57   19.11
  13  -7  -1   74.77   28.69
 -13   7   1   36.68   15.68
 -13   7   1   62.28   20.40
 -12  -7   1   27.24   15.63
  12  -7  -1  -22.75   21.41
 -12   7   1   15.28   14.85
 -12   7   1   23.64   13.49
  11  -7  -1   28.14   23.79
  11  -7  -1   27.95   14.07
 -11   7   1   35.90   15.29
 -11   7   1   24.51   11.81
 -10  -7   1   -2.73   11.44
  10  -7  -1   31.57   16.54
  10  -7  -1   12.02   18.83
 -10   7   1   -6.90   11.07
 -10   7   1   19.82   11.27
  -9  -7   1   37.11   14.52
   9  -7  -1   19.30   18.22
   9  -7  -1   25.76   13.76
  -9   7   1   25.57   10.18
   9   7  -1   30.73   12.81
  -9   7   1   26.18   15.05
   8  -7  -1  884.46   48.83
  -8  -7   1  892.85   41.08
   8  -7  -1  892.69   44.28
  -8   7   1  885.22   43.03
  -8   7   1  858.48   35.01
  -8   7   1  860.81   39.98
   8   7  -1  835.82   38.87
   8   7  -1  874.01   40.75
  -7  -7   1  133.07   18.86
   7  -7  -1  213.33   27.00
   7  -7  -1  220.86   25.44
  -7   7   1  204.88   26.19
  -7   7   1  203.30   23.71
  -7   7   1  176.98   15.79
   6  -7  -1  882.15   40.58
   6  -7  -1  964.76   42.76
  -6  -7   1  970.75   39.01
  -6   7   1  916.69   40.52
   6   7  -1  971.98   38.31
  -6   7   1  915.19   37.95
  -6   7   1  916.91   33.78
  -5  -7   1  623.42   29.00
   5  -7  -1  586.48   30.43
   5  -7  -1  620.85   31.11
  -5   7   1  567.84   30.20
   5   7  -1  646.52   32.37
  -5   7   1  566.35   24.45
  -5   7   1  608.72   28.30
   5   7  -1  598.35   27.82
  -4  -7   1 2338.88   74.39
   4  -7  -1 2342.61   70.47
   4  -7  -1 2298.27   72.53
  -4  -7   1 2377.59   66.34
   4   7  -1 2359.10   65.66
  -4   7   1 2426.41   67.51
  -4   7   1 2341.67   62.42
  -4   7   1 2387.86   70.20
   4   7  -1 2307.97   69.32
   3  -7  -1  849.44   35.11
   3  -7  -1  835.78   32.56
  -3  -7   1  869.79   37.94
  -3  -7   1  881.34   31.75
  -3   7   1  784.27   34.40
   3   7  -1  885.66   31.25
  -3   7   1  882.65   33.14
   3   7  -1  858.33   34.42
   2  -7  -1 1940.31   56.05
   2  -7  -1 1993.09   59.72
  -2  -7   1 1990.91   58.40
  -2  -7   1 1947.61   53.89
  -2  -7   1 1976.04   60.57
   2   7  -1 2023.55   58.44
  -2   7   1 2006.92   57.52
  -2   7   1 1942.53   59.24
  -1  -7   1 1355.50   44.22
   1  -7  -1 1330.18   45.26
  -1  -7   1 1388.20   45.06
  -1  -7   1 1441.04   39.82
  -1   7   1 1409.79   40.45
   1   7  -1 1369.88   38.96
   1   7  -1 1389.63   51.52
   1   7  -1 1309.74   43.91
  -1   7   1 1337.07   44.27
  -1   7   1 1382.96   45.71
   0  -7   1 1883.05   49.49
   0  -7   1 1970.67   55.72
   0  -7   1 1914.27   56.45
   0  -7  -1 1981.27   58.00
   0  -7  -1 1997.64   56.31
   0   7   1 1869.21   57.19
   0   7  -1 1998.99   50.04
   0   7   1 1905.04   57.99
   0   7   1 1953.16   52.62
   0   7  -1 1909.54   56.09
  -1  -7  -1   24.54    8.60
  -1  -7  -1   22.59    7.64
   1  -7   1   11.67    8.03
  -1  -7  -1   24.64    9.42
   1  -7   1    9.85    7.32
  -1   7  -1   17.90    5.42
   1   7   1    7.56    8.48
  -1   7  -1   13.29    7.80
   1   7   1   19.47    7.19
   1   7   1   14.21   10.24
  -1   7  -1   11.49    7.82
  -2  -7  -1  603.93   28.51
   2  -7   1  620.25   28.15
  -2  -7  -1  609.14   25.56
  -2  -7  -1  610.00   29.50
   2  -7   1  601.02   25.43
   2   7   1  676.80   32.33
  -2   7  -1  605.58   20.13
  -2   7  -1  628.93   26.34
  -2   7  -1  609.60   27.76
   2   7   1  616.69   28.84
   2   7   1  610.13   25.24
  -3  -7  -1    1.44    6.40
   3  -7   1    5.50    6.74
   3  -7   1   -6.12    5.98
  -3  -7  -1    7.94   10.55
   3   7   1   -0.54    6.35
   3   7   1   12.24    8.80
  -3   7  -1   -1.59    6.33
  -3   7  -1   -1.43    6.44
  -4  -7  -1  285.73   19.33
   4  -7   1  257.19   18.77
  -4  -7  -1  250.96   26.10
   4  -7   1  316.81   21.73
   4   7   1  288.90   22.14
   4   7   1  275.39   19.06
  -4   7  -1  324.49   19.12
  -4   7  -1  287.19   20.56
  -4   7  -1  293.65   13.74
   5  -7   1  379.12   25.16
   5  -7   1  373.58   23.68
  -5  -7  -1  356.18   28.15
  -5  -7  -1  394.10   23.17
   5   7   1  329.92   25.21
  -5   7  -1  386.51   16.64
  -5   7  -1  310.63   22.56
   5   7   1  362.35   21.77
  -5   7  -1  372.15   21.44
   6  -7   1  885.13   45.88
  -6  -7  -1  764.95   42.39
  -6  -7  -1  786.74   35.34
   6  -7   1  813.08   38.79
  -6   7  -1  778.25   34.01
   6   7   1  773.56   34.23
  -6   7  -1  803.43   37.05
  -6   7  -1  787.83   27.48
  -7  -7  -1  209.90   20.31
   7  -7   1  252.36   29.67
   7  -7   1  229.46   23.26
   7   7   1  228.43   19.40
  -7   7  -1  222.98   22.04
  -7   7  -1  186.46   18.51
  -7   7  -1  220.12   15.03
   8  -7   1 1278.26   59.41
   8  -7   1 1267.51   53.80
  -8  -7  -1 1215.19   49.74
  -8  -7  -1 1263.35   65.26
  -8   7  -1 1185.12   51.03
  -8   7  -1 1258.78   41.46
  -8   7  -1 1171.59   48.01
   8   7   1 1268.85   51.25
   8   7   1 1297.74   49.38
   9  -7   1  592.84   44.91
   9  -7   1  597.50   37.97
  -9  -7  -1  564.04   34.72
  -9   7  -1  635.80   28.99
   9   7   1  667.05   45.88
  -9   7  -1  564.58   41.27
  10  -7   1  597.18   47.97
  10  -7   1  622.25   31.41
 -10  -7  -1  669.10   39.25
  10  -7   1  605.01   41.08
 -10   7  -1  716.92   42.02
  10   7   1  636.21   39.23
 -10   7  -1  681.53   31.48
  11  -7   1  299.97   23.92
 -11   7  -1  255.86   22.41
 -11   7  -1  201.92   27.78
  12  -7   1  507.01   60.63
 -12  -7  -1  447.85   35.88
  12  -7   1  464.22   30.30
  12  -7   1  465.43   39.35
 -12   7  -1  487.09   30.12
 -12   7  -1  420.26   36.79
 -13  -7  -1   74.82   21.36
  13  -7   1  132.40   38.30
 -13   7  -1   95.42   17.86
 -13   7  -1  110.35   25.49
 -14  -7  -1  156.19   28.37
  14  -7   1  134.38   35.36
 -14   7  -1  127.36   21.66
 -14   7  -1  132.48   30.04
 -15  -7  -1   -4.96   12.46
  15  -7   1  -46.70   22.99
 -15   7  -1    9.97   14.05
 -15   7  -1  -33.00   14.34
 -16  -7  -1    5.09   16.37
  16  -7   1   37.54   33.56
 -16   7  -1   28.34   22.79
 -16   7  -1    5.20   14.19
  15  -8  -1   -2.70   29.91
 -15   8   1   -5.22   17.43
 -15   8   1   17.83   21.63
  14  -8  -1  219.36   45.49
 -14  -8   1  261.46   35.21
 -14   8   1  330.07   43.45
 -14   8   1  328.27   29.67
  13  -8  -1  129.19   35.61
 -13  -8   1   96.87   24.17
 -13   8   1   97.35   18.88
 -13   8   1   67.17   23.10
 -12  -8   1  439.05   36.71
  12  -8  -1  435.39   55.69
 -12   8   1  421.12   38.13
 -12   8   1  399.46   30.19
 -11  -8   1  226.55   29.46
  11  -8  -1  240.69   41.02
 -11   8   1  249.50   33.63
 -11   8   1  226.21   25.36
 -10  -8   1  810.70   43.90
  10  -8  -1  828.40   55.99
  10  -8  -1  761.28   45.88
 -10   8   1  844.71   46.54
 -10   8   1  799.83   37.40
   9  -8  -1  151.89   25.26
   9  -8  -1  171.28   30.99
  -9  -8   1  165.46   23.69
   9   8  -1   98.01   26.00
  -9   8   1  179.76   18.52
  -9   8   1  168.27   26.58
   8  -8  -1  706.70   43.86
  -8  -8   1  843.37   40.13
   8  -8  -1  723.32   41.07
  -8   8   1  737.54   41.49
   8   8  -1  786.12   39.16
   8   8  -1  760.99   37.58
  -8   8   1  782.27   33.38
  -8   8   1  778.42   41.27
  -7  -8   1  143.93   20.05
   7  -8  -1  179.43   25.81
   7  -8  -1  156.02   22.95
  -7   8   1  146.35   20.05
  -7   8   1  154.31   31.46
   7   8  -1  137.60   18.38
   6  -8  -1  239.55   22.57
  -6  -8   1  214.52   19.34
   6  -8  -1  264.72   28.05
  -6  -8   1  246.57   30.36
   6   8  -1  230.54   22.92
  -6   8   1  198.98   20.79
   6   8  -1  195.08   17.86
  -6   8   1  177.47   15.34
  -6   8   1  171.12   17.95
  -5  -8   1  148.55   18.20
   5  -8  -1  197.59   21.94
   5  -8  -1  165.69   22.73
  -5  -8   1  190.99   25.56
   5   8  -1  140.49   19.47
  -5   8   1  167.11   19.55
  -5   8   1  144.85   13.64
   5   8  -1  149.98   17.47
  -5   8   1  118.39   17.34
  -4  -8   1  115.74   15.43
  -4  -8   1  108.59   20.92
   4  -8  -1  119.62   17.31
   4  -8  -1   77.70   13.52
  -4   8   1   84.84   13.02
   4   8  -1   91.24   15.73
  -4   8   1  100.11   16.61
   4   8  -1   87.86   13.44
   3  -8  -1   26.72    9.70
  -3  -8   1   15.71   11.16
  -3  -8   1   31.85    9.60
   3  -8  -1   20.85   13.26
   3   8  -1   18.01    7.47
   3   8  -1   26.93    9.93
  -3   8   1   22.49    9.71
  -3   8   1   38.61    9.52
   2  -8  -1  133.41   13.81
  -2  -8   1  131.79   13.02
  -2  -8   1  150.65   17.19
  -2  -8   1  149.45   18.59
   2  -8  -1  196.41   21.01
  -2   8   1  146.35   16.75
   2   8  -1  120.54   12.09
  -2   8   1  183.34   20.64
   2   8  -1  210.22   21.77
  -1  -8   1  498.82   21.54
   1  -8  -1  478.09   24.19
   1  -8  -1  536.15   27.31
  -1  -8   1  481.09   25.48
  -1  -8   1  535.24   26.47
   1   8  -1  529.03   27.96
   1   8  -1  532.31   21.38
   1   8  -1  514.56   25.96
  -1   8   1  481.76   21.72
  -1   8   1  522.60   26.33
  -1   8   1  537.18   27.43
   0  -8  -1 1307.66   46.72
   0  -8  -1 1378.61   45.44
   0  -8   1 1366.83   46.07
   0  -8   1 1352.54   44.72
   0   8   1 1361.86   41.72
   0   8   1 1401.13   47.60
   0   8  -1 1439.72   39.67
   0   8  -1 1324.35   45.67
   0   8  -1 1369.73   47.17
   0   8   1 1375.43   47.99
  -1  -8  -1 1837.01   57.00
  -1  -8  -1 1759.70   57.19
   1  -8   1 1907.71   57.45
   1  -8   1 1846.30   54.74
   1   8   1 1875.20   53.03
  -1   8  -1 1778.14   47.49
   1   8   1 1810.98   57.82
  -1   8  -1 1833.90   56.68
  -1   8  -1 1893.15   56.82
   1   8   1 1850.96   60.32
  -2  -8  -1 2345.39   70.99
  -2  -8  -1 2388.08   71.75
  -2  -8  -1 2470.85   67.18
   2  -8   1 2429.62   67.23
   2  -8   1 2426.97   70.38
   2   8   1 2441.10   66.73
  -2   8  -1 2315.13   69.08
   2   8   1 2423.64   75.21
   2   8   1 2445.23   71.44
  -2   8  -1 2477.75   68.59
  -2   8  -1 2452.93   59.41
   3  -8   1  426.11   25.41
   3  -8   1  416.17   22.45
  -3  -8  -1  451.25   23.57
  -3   8  -1  381.80   24.15
  -3   8  -1  420.66   22.88
   3   8   1  433.86   22.66
   3   8   1  437.08   26.33
   4  -8   1 3053.53   87.11
  -4  -8  -1 3098.71   92.04
  -4  -8  -1 3130.60   84.51
   4  -8   1 3040.16   84.00
   4   8   1 3150.20   88.72
  -4   8  -1 3031.85   85.72
  -4   8  -1 3041.70   82.72
   4   8   1 3126.35   83.62
  -4   8  -1 2979.42   73.29
  -5  -8  -1  189.26   20.42
  -5  -8  -1  181.40   23.72
   5  -8   1  187.82   19.60
   5  -8   1  200.12   18.89
  -5   8  -1  191.96   12.45
  -5   8  -1  175.70   18.81
   5   8   1  196.93   21.22
   5   8   1  206.63   17.71
  -5   8  -1  192.83   16.93
   6  -8   1  691.58   36.17
  -6  -8  -1  730.91   42.12
   6  -8   1  766.99   37.99
  -6  -8  -1  704.75   34.53
   6   8   1  715.18   33.88
  -6   8  -1  697.47   35.72
  -6   8  -1  756.74   33.53
   6   8   1  724.76   38.70
  -6   8  -1  719.19   26.13
   7  -8   1  187.03   23.63
  -7  -8  -1  148.20   20.90
   7  -8   1  180.75   26.04
  -7  -8  -1  167.99   28.12
  -7   8  -1  191.20   18.96
  -7   8  -1  239.27   26.97
   7   8   1  192.54   21.88
  -7   8  -1  157.19   13.75
   7   8   1  215.38   27.59
   8  -8   1   92.15   22.73
   8  -8   1  115.64   21.98
  -8  -8  -1  116.20   20.39
  -8  -8  -1   85.19   23.88
  -8   8  -1  132.51   22.23
  -8   8  -1  112.30   18.53
  -8   8  -1  123.69   14.82
  -9  -8  -1   57.47   16.26
   9  -8   1   54.45   19.83
   9  -8   1   63.29   15.18
   9   8   1   70.60   17.51
  -9   8  -1   76.84   13.96
  -9   8  -1   61.31   21.28
  10  -8   1   -6.25   15.33
 -10  -8  -1    0.30   12.19
  10  -8   1   27.29   16.77
 -10   8  -1   12.17   10.31
 -10   8  -1   34.03   15.29
  10   8   1   29.22   14.99
  11  -8   1   48.61   24.15
 -11  -8  -1   30.58   15.00
  11  -8   1   16.13   13.59
 -11   8  -1   25.66   11.55
 -11   8  -1   49.68   18.58
  12  -8   1  100.32   32.27
  12  -8   1  107.29   21.76
 -12  -8  -1  120.32   25.01
 -12   8  -1  153.79   25.53
 -12   8  -1  154.78   19.98
  13  -8   1   77.02   33.79
 -13  -8  -1   64.86   21.54
 -13   8  -1   52.95   21.36
 -13   8  -1   88.91   18.04
 -14  -8  -1  448.27   41.45
  14  -8   1  428.25   61.42
 -14   8  -1  464.69   43.77
 -14   8  -1  491.79   33.78
 -15   8  -1   98.12   28.40
 -15   8  -1  146.80   23.77
 -15  -9   1    0.79   12.97
 -15   9   1   16.61   17.36
 -15   9   1    1.80   20.66
  14  -9  -1  192.51   44.58
 -14  -9   1  200.18   31.98
 -14   9   1  221.01   28.32
 -14   9   1  178.95   30.81
 -13  -9   1   40.19   19.42
  13  -9  -1   -1.89   21.57
 -13   9   1   73.63   22.60
 -13   9   1   14.11   13.09
 -12  -9   1   50.30   19.26
  12  -9  -1   53.90   27.70
 -12   9   1   43.97   18.85
 -12   9   1   66.49   16.35
  11  -9  -1   36.19   23.04
 -11  -9   1   11.23   14.73
 -11   9   1   -8.30   12.36
 -11   9   1    3.56   10.58
  10  -9  -1   99.10   22.79
 -10  -9   1   75.47   18.88
  10  -9  -1   73.04   28.47
 -10   9   1  112.83   24.46
 -10   9   1   44.94   13.26
  -9  -9   1   16.84   12.72
   9  -9  -1   37.30   18.08
   9  -9  -1   20.12   16.32
  -9   9   1   14.89   10.34
  -9   9   1   17.32   13.48
   8  -9  -1  476.64   36.78
  -8  -9   1  397.05   30.36
   8  -9  -1  413.01   32.18
  -8  -9   1  351.38   36.53
   8   9  -1  466.98   35.50
  -8   9   1  447.22   24.88
  -8   9   1  465.94   33.84
   7  -9  -1   63.82   16.54
  -7  -9   1   66.51   16.15
  -7  -9   1   32.88   18.23
   7  -9  -1   77.23   16.60
   7   9  -1  121.96   22.20
   7   9  -1   56.38   13.57
  -7   9   1   54.86   14.92
  -7   9   1   97.57   17.73
  -7   9   1   82.21   14.13
   6  -9  -1  578.54   33.87
  -6  -9   1  559.07   39.08
   6  -9  -1  598.78   35.13
  -6  -9   1  636.53   32.92
  -6   9   1  576.14   31.15
  -6   9   1  561.84   26.37
  -6   9   1  624.25   35.20
   6   9  -1  620.41   35.83
  -5  -9   1   84.24   15.11
   5  -9  -1   83.08   15.95
  -5  -9   1  100.87   20.83
   5  -9  -1  119.11   19.70
  -5   9   1   98.06   16.30
  -5   9   1  103.02   17.38
   5   9  -1  110.26   16.13
  -5   9   1   99.08   13.37
   5   9  -1   77.47   16.38
  -4  -9   1 1828.45   57.20
  -4  -9   1 1793.04   65.37
   4  -9  -1 1784.70   59.26
   4  -9  -1 1786.28   62.41
   4   9  -1 1828.83   61.59
   4   9  -1 1871.03   56.97
  -4   9   1 1918.21   59.89
  -4   9   1 1859.24   62.43
  -3  -9   1  252.26   22.78
   3  -9  -1  238.75   21.56
   3  -9  -1  290.79   20.00
  -3  -9   1  242.84   18.22
  -3   9   1  249.28   22.09
   3   9  -1  270.24   17.97
  -3   9   1  290.15   20.38
   3   9  -1  218.34   20.12
  -2  -9   1 3070.01   80.14
  -2  -9   1 3073.26   86.43
   2  -9  -1 3141.04   88.36
   2  -9  -1 3027.69   83.40
  -2   9   1 3056.95   87.31
  -2   9   1 3056.94   85.81
   2   9  -1 3105.64   86.46
   2   9  -1 3151.41   80.02
  -1  -9   1   41.89   11.39
  -1  -9   1   36.66   11.02
   1  -9  -1   53.49   14.24
  -1  -9   1   69.46   10.66
   1  -9  -1   62.59   12.17
  -1   9   1   54.50   10.33
  -1   9   1   33.33   11.53
   1   9  -1   48.78    9.02
   1   9  -1   59.53   13.19
  -1   9   1   50.54   13.55
   1   9  -1   67.61   15.20
   0  -9   1  889.17   35.46
   0  -9  -1  890.16   36.18
   0  -9   1  942.49   37.87
   0   9  -1  939.61   37.52
   0   9   1  848.02   38.33
   0   9  -1  868.96   29.70
   0   9   1  879.63   37.99
   0   9  -1  880.40   38.14
   0   9   1  876.26   32.33
  -1  -9  -1   52.10   12.04
   1  -9   1   84.88   13.47
   1  -9   1   57.25   13.41
  -1   9  -1  108.91   15.81
   1   9   1   72.26   14.56
  -1   9  -1   78.07    9.76
  -1   9  -1   59.01   12.27
   1   9   1   80.32   11.92
   1   9   1   60.91   14.83
   2  -9   1   73.66   13.65
  -2  -9  -1   83.99   13.74
  -2  -9  -1   59.10   13.62
   2  -9   1   92.94   15.30
  -2  -9  -1   82.47   15.22
   2   9   1   66.71   12.06
  -2   9  -1   57.20   13.82
  -2   9  -1   76.80    9.48
  -2   9  -1  101.57   15.01
   2   9   1   88.91   17.93
   2   9   1   85.73   16.63
   3  -9   1    8.40    9.28
  -3  -9  -1   -3.53    6.28
   3  -9   1    9.52    8.35
  -3  -9  -1   10.77   10.33
  -3   9  -1   12.35    5.12
  -3   9  -1   18.84    8.51
   3   9   1   17.55   10.29
   3   9   1    5.37    7.10
  -3   9  -1   15.00    9.63
  -4  -9  -1  146.77   18.84
   4  -9   1  163.56   21.21
  -4  -9  -1  164.94   23.27
   4  -9   1  164.21   19.14
  -4   9  -1  118.91   10.57
   4   9   1  172.60   23.43
   4   9   1  133.76   16.95
  -4   9  -1  144.83   17.59
  -4   9  -1  136.50   19.09
   5  -9   1   27.96   10.98
  -5  -9  -1   17.25   12.97
  -5  -9  -1   17.24    9.71
   5  -9   1   29.83   14.89
  -5   9  -1   18.52    6.64
   5   9   1   21.17    8.31
  -5   9  -1   38.39   10.64
   5   9   1   17.19   10.72
  -5   9  -1    6.59    9.74
  -6  -9  -1  490.79   36.08
  -6  -9  -1  557.77   31.03
   6  -9   1  537.40   33.50
   6  -9   1  552.18   32.60
  -6   9  -1  592.49   23.00
   6   9   1  558.51   30.64
  -6   9  -1  532.54   33.37
  -6   9  -1  550.78   32.78
   6   9   1  569.54   35.91
   7  -9   1   32.08   14.55
  -7  -9  -1   39.44   14.48
   7  -9   1   33.17   12.81
  -7  -9  -1   31.20   18.24
  -7   9  -1   46.18    9.27
  -7   9  -1   50.98   13.19
  -7   9  -1   36.05   14.47
   7   9   1   30.04   15.03
   7   9   1   17.26   10.70
  -8  -9  -1 1578.22   71.39
   8  -9   1 1634.77   64.94
   8  -9   1 1601.00   68.00
  -8  -9  -1 1614.72   60.89
  -8   9  -1 1430.36   75.73
  -8   9  -1 1567.52   61.87
  -8   9  -1 1504.46   47.62
   9  -9   1  198.14   31.58
  -9  -9  -1  233.09   36.56
   9  -9   1  224.22   29.22
  -9  -9  -1  188.90   25.61
  -9   9  -1  205.04   17.67
   9   9   1  206.28   24.94
  -9   9  -1  297.28   33.61
  10  -9   1 1428.25   65.93
 -10   9  -1 1560.42   51.57
 -10   9  -1 1534.04   65.43
 -11  -9  -1  -17.31   10.89
 -11  -9  -1   36.03   21.43
  11  -9   1  -12.07   12.84
  11  -9   1   14.87   18.59
 -11   9  -1   59.84   19.95
 -11   9  -1    3.15   10.34
  12  -9   1  578.35   53.86
 -12  -9  -1  528.47   48.92
 -12  -9  -1  471.99   37.72
 -12   9  -1  560.55   42.33
 -12   9  -1  519.16   30.50
 -13  -9  -1   73.83   20.67
  13  -9   1   36.17   23.36
 -13   9  -1    8.41   18.39
 -13   9  -1   15.11   13.34
 -14  -9  -1  142.32   28.01
  14  -9   1  132.98   35.03
 -14   9  -1  150.23   23.02
 -14   9  -1  150.16   31.57
 -15  -9  -1   32.96   21.97
  15  -9   1   23.49   23.72
 -15  -9  -1    1.61   17.25
 -15   9  -1   15.92   21.42
 -15   9  -1   47.48   18.24
 -15 -10   1   17.79   17.86
  15 -10  -1   19.65   31.53
 -15  10   1  -10.05   13.27
 -15  10   1   -0.89   17.07
 -14 -10   1  245.01   36.55
  14 -10  -1  328.78   54.70
 -14  10   1  291.00   29.15
 -14  10   1  195.61   35.44
 -13 -10   1   20.47   16.97
  13 -10  -1   70.12   30.15
 -13  10   1   -9.09   11.01
 -12 -10   1  582.42   43.76
  12 -10  -1  602.30   57.16
 -12  10   1  636.69   35.87
 -12  10   1  622.66   45.52
  11 -10  -1   32.79   21.62
 -11 -10   1   51.07   25.01
 -11 -10   1   66.62   19.50
  11  10  -1   56.42   23.33
 -11  10   1   61.04   21.74
 -11  10   1   84.56   17.10
  10 -10  -1  854.53   56.65
 -10 -10   1  829.80   57.45
  10 -10  -1  867.44   50.41
 -10 -10   1  917.68   48.60
  10  10  -1  815.43   51.46
 -10  10   1  891.26   39.45
 -10  10   1  813.48   48.33
  -9 -10   1  151.92   24.91
  -9 -10   1  130.50   29.93
   9 -10  -1  208.02   29.63
   9 -10  -1  220.81   33.73
  -9  10   1  123.20   23.98
  -9  10   1  221.08   22.99
   9  10  -1  144.14   27.26
   8 -10  -1  866.55   50.06
  -8 -10   1  793.33   52.00
   8 -10  -1  833.73   45.52
  -8 -10   1  833.71   43.23
  -8  10   1  818.26   45.29
  -8  10   1  835.79   35.22
   8  10  -1  866.50   47.85
   7 -10  -1   48.80   14.79
  -7 -10   1   46.92   15.20
   7 -10  -1   27.96   14.16
  -7 -10   1   39.80   20.37
  -7  10   1   33.98   10.84
   7  10  -1   28.44   12.71
  -7  10   1   43.69   15.65
   7  10  -1   41.27   13.23
  -6 -10   1  462.73   28.46
   6 -10  -1  390.37   29.92
   6 -10  -1  373.30   28.16
  -6 -10   1  368.12   33.16
   6  10  -1  397.48   30.13
  -6  10   1  401.46   25.77
  -6  10   1  443.39   28.40
  -6  10   1  482.58   38.32
   6  10  -1  430.31   26.78
  -5 -10   1   -2.20   12.00
  -5 -10   1   -4.60    8.63
   5 -10  -1   -0.91    9.25
   5 -10  -1    5.99    9.11
   5  10  -1  -12.45    7.92
   5  10  -1   -2.46    6.95
  -5  10   1   18.59   11.09
  -5  10   1    3.98    6.94
  -5  10   1    1.07    8.14
   4 -10  -1   -0.58    9.22
   4 -10  -1    1.56    7.85
  -4 -10   1    9.12   11.33
  -4 -10   1    3.45    8.52
  -4  10   1   22.14   10.08
   4  10  -1    0.51    8.03
  -4  10   1    5.57    9.63
   4  10  -1    2.64    7.37
   3 -10  -1  220.29   19.15
   3 -10  -1  234.67   22.32
  -3 -10   1  271.21   24.70
  -3  10   1  262.40   21.32
   3  10  -1  239.95   21.77
   3  10  -1  276.90   18.83
  -3  10   1  231.77   22.17
  -2 -10   1  805.57   37.29
   2 -10  -1  812.26   38.40
  -2 -10   1  797.93   37.64
   2 -10  -1  832.26   35.05
  -2 -10   1  774.54   31.48
   2  10  -1  792.25   30.95
  -2  10   1  794.28   36.57
  -2  10   1  804.69   37.55
   2  10  -1  743.27   36.11
  -2  10   1  783.29   30.31
   1 -10  -1   18.48   10.62
  -1 -10   1   16.21    7.23
  -1 -10   1    4.92    9.88
   1 -10  -1   13.63    8.17
  -1 -10   1   27.13   10.22
   1  10  -1   18.26    6.48
   1  10  -1   19.82   12.23
  -1  10   1    3.03    8.81
   1  10  -1   13.49    9.76
  -1  10   1   15.85    6.63
  -1  10   1    7.79    8.36
   0 -10  -1 1607.23   57.52
   0 -10   1 1645.70   56.72
   0 -10  -1 1665.41   55.37
   0 -10   1 1687.55   55.24
   0  10  -1 1641.97   58.06
   0  10  -1 1670.43   56.83
   0  10  -1 1648.09   47.88
   0  10   1 1679.87   58.21
   0  10   1 1728.02   60.02
   0  10   1 1634.12   50.58
  -1 -10  -1   28.30   11.16
   1 -10   1   18.87    9.58
   1 -10   1   33.95   11.40
  -1 -10  -1   36.76   11.49
   1  10   1   33.53    9.15
  -1  10  -1    4.92    8.96
  -1  10  -1   15.08   10.07
  -1  10  -1   37.50   11.11
   1  10   1   32.14   11.60
   1  10   1   25.31   11.56
  -2 -10  -1 2059.50   62.83
  -2 -10  -1 2063.05   67.92
  -2 -10  -1 2007.99   66.70
   2 -10   1 2080.35   63.49
   2 -10   1 2092.79   67.34
   2  10   1 2048.00   67.66
   2  10   1 2072.75   61.54
  -2  10  -1 2039.54   65.06
   2  10   1 1968.38   70.53
  -2  10  -1 2167.17   67.10
  -2  10  -1 2059.98   54.58
  -3 -10  -1   84.88   17.99
   3 -10   1   72.65   14.56
  -3 -10  -1  103.69   16.26
   3 -10   1   99.27   15.69
   3  10   1   54.87   13.24
  -3  10  -1  105.19   16.43
   3  10   1   89.21   13.48
  -3  10  -1   71.85    9.93
  -3  10  -1   42.17   12.80
  -4 -10  -1 2492.82   82.33
   4 -10   1 2495.06   75.19
   4 -10   1 2424.17   86.90
  -4 -10  -1 2489.81   74.93
   4  10   1 2538.05   74.46
  -4  10  -1 2560.24   64.17
  -4  10  -1 2529.67   75.20
  -4  10  -1 2527.23   78.10
   4  10   1 2484.15   79.97
   5 -10   1    4.56    9.90
  -5 -10  -1   15.44   10.23
  -5 -10  -1    6.32   12.40
   5 -10   1   32.68   12.43
  -5  10  -1   22.58   11.57
   5  10   1   17.97    9.60
  -5  10  -1   14.62    6.47
   5  10   1    4.82   10.83
  -5  10  -1   15.31    9.25
  -6 -10  -1  876.10   41.00
   6 -10   1  831.02   42.61
  -6 -10  -1  864.94   47.82
   6 -10   1  841.89   41.39
  -6  10  -1  774.93   36.97
  -6  10  -1  945.48   43.30
   6  10   1  805.00   43.67
  -6  10  -1  819.26   29.42
   6  10   1  833.44   38.95
   7 -10   1   46.46   15.91
  -7 -10  -1   13.35   11.38
   7 -10   1   21.25   12.94
  -7 -10  -1   39.74   16.98
  -7  10  -1   15.53    7.10
  -7  10  -1   22.58   10.88
   7  10   1   33.58   15.42
  -7  10  -1   21.53   14.01
   8 -10   1  416.30   32.26
  -8 -10  -1  419.83   30.95
  -8 -10  -1  431.15   38.84
   8 -10   1  377.68   34.86
  -8  10  -1  380.28   21.32
  -8  10  -1  361.52   34.02
   8  10   1  349.01   33.84
  -9 -10  -1    5.75   11.79
  -9 -10  -1   26.22   19.54
   9 -10   1    3.69   17.54
   9 -10   1   22.22   14.65
   9  10   1   -2.11   13.57
  -9  10  -1   20.54   15.39
  -9  10  -1    8.42    8.51
  10 -10   1   32.05   21.50
 -10 -10  -1   28.18   21.82
 -10 -10  -1   12.07   14.60
  10 -10   1   19.10   17.32
  10  10   1   40.71   19.22
 -10  10  -1   29.19   16.82
 -10  10  -1   32.59   10.81
  11 -10   1   11.65   20.23
 -11 -10  -1    1.22   13.78
 -11 -10  -1   -8.43   15.96
  11 -10   1   38.82   18.46
 -11  10  -1    6.81   10.31
 -11  10  -1   -7.08   13.71
  11  10   1    9.13   17.93
 -12 -10  -1  186.87   29.50
  12 -10   1  101.60   32.20
 -12 -10  -1  145.69   34.38
 -12  10  -1  189.04   22.83
 -12  10  -1  168.36   28.51
  13 -10   1   -1.63   20.29
 -13 -10  -1   16.41   21.55
 -13 -10  -1    3.64   13.63
 -13  10  -1  -18.93   15.82
 -13  10  -1   -0.20   11.51
 -14 -10  -1  496.91   43.86
  14 -10   1  369.50   61.42
 -14 -10  -1  364.39   54.73
 -14  10  -1  451.72   33.25
 -14  10  -1  478.37   45.92
 -15 -10  -1   42.55   25.73
 -15 -10  -1   15.44   15.29
  15 -10   1   16.75   29.74
 -15  10  -1   11.91   21.53
 -15  10  -1    7.81   13.28
 -14 -11   1  255.72   58.61
  14  11  -1  261.02   41.11
 -14  11   1  236.24   39.10
 -14  11   1  297.57   29.87
 -13 -11   1   -0.59   15.98
 -13 -11   1   69.90   27.95
  13 -11  -1  -13.22   21.83
  13  11  -1   28.52   25.00
 -13  11   1    0.57   14.35
 -13  11   1   47.12   19.84
 -12 -11   1   45.56   18.96
 -12 -11   1   53.70   28.55
  12 -11  -1   -2.26   23.13
  12  11  -1    7.73   22.56
 -12  11   1   33.36   18.81
 -12  11   1   34.73   14.57
 -11 -11   1    4.23   15.15
  11 -11  -1  -10.62   20.27
 -11 -11   1  -17.26   20.42
  11  11  -1   39.50   21.63
 -11  11   1   -2.54   10.84
 -11  11   1    0.07   13.46
 -10 -11   1   48.67   25.49
  10 -11  -1   39.80   21.05
 -10 -11   1   58.07   19.12
 -10  11   1   53.51   18.89
 -10  11   1   44.44   13.90
   9 -11  -1   35.20   12.71
   9 -11  -1   10.83   16.28
  -9 -11   1   17.16   15.58
  -9  11   1   -4.86   12.18
  -9  11   1    4.02    9.55
   9  11  -1    9.14   16.06
  -8 -11   1  776.12   52.55
   8 -11  -1  838.12   49.32
   8 -11  -1  821.07   60.31
  -8 -11   1  839.27   43.58
   8  11  -1  842.60   48.00
  -8  11   1  777.67   46.10
  -8  11   1  802.37   35.31
  -7 -11   1  -17.61   15.32
  -7 -11   1    8.18   12.19
   7 -11  -1   -4.70   10.51
   7 -11  -1   11.62   11.60
  -7  11   1    7.93   12.70
  -7  11   1   -2.45    7.70
   7  11  -1   21.90   15.01
   6 -11  -1 1236.31   55.19
   6 -11  -1 1283.13   54.08
  -6 -11   1 1290.03   60.18
  -6 -11   1 1156.37   49.29
  -6  11   1 1265.26   54.62
   6  11  -1 1218.26   54.42
   6  11  -1 1289.82   49.67
  -6  11   1 1185.93   42.81
   5 -11  -1  111.60   18.96
  -5 -11   1  102.72   17.66
  -5 -11   1   96.48   21.48
   5 -11  -1   95.93   19.71
  -5  11   1  124.60   15.62
  -5  11   1   72.55   15.57
   5  11  -1   74.76   15.03
   5  11  -1   79.75   19.12
  -4 -11   1 2091.05   74.35
   4 -11  -1 2129.47   73.07
  -4 -11   1 2125.53   66.24
   4 -11  -1 2103.14   68.76
   4  11  -1 2042.06   71.05
   4  11  -1 2143.58   65.14
  -4  11   1 2050.45   68.77
  -4  11   1 2067.72   72.09
   3 -11  -1   22.82   11.36
  -3 -11   1    5.96   11.15
  -3 -11   1    5.65    8.29
   3 -11  -1    5.85    8.08
   3  11  -1   -2.82   10.03
  -3  11   1    6.09    8.06
   3  11  -1    5.55    6.67
  -3  11   1   12.76   10.67
  -3  11   1   17.67    8.22
   2 -11  -1 1295.36   53.04
  -2 -11   1 1443.01   53.67
   2 -11  -1 1350.71   49.56
  -2 -11   1 1379.26   52.83
  -2 -11   1 1341.10   46.43
  -2  11   1 1387.66   44.84
   2  11  -1 1322.76   51.89
  -2  11   1 1339.76   52.66
  -2  11   1 1293.07   52.54
   2  11  -1 1430.72   45.96
  -1 -11   1   92.05   17.28
   1 -11  -1   52.45   11.80
  -1 -11   1   44.09   10.87
  -1 -11   1   44.57   13.07
   1 -11  -1   74.45   15.89
   1  11  -1   35.99   12.55
  -1  11   1   57.82    9.95
  -1  11   1   58.39   13.22
  -1  11   1   70.07   15.88
   1  11  -1   59.36   10.44
   1  11  -1   59.20   14.66
   0 -11   1  412.02   27.81
   0 -11  -1  419.59   26.46
   0 -11  -1  465.02   29.48
   0 -11   1  469.42   27.19
   0  11  -1  431.96   28.37
   0  11  -1  438.41   21.20
   0  11   1  434.76   23.10
   0  11   1  422.81   28.74
   0  11   1  419.33   28.47
   0  11  -1  394.18   27.14
  -1 -11  -1   66.45   14.96
   1 -11   1   80.01   15.99
  -1 -11  -1   76.78   15.58
   1 -11   1   59.44   12.91
  -1  11  -1   90.86   17.15
   1  11   1   86.61   14.09
  -1  11  -1   84.28   16.26
   1  11   1   79.45   15.98
  -1  11  -1   68.15   10.84
   1  11   1   89.41   18.10
   2 -11   1   20.98   11.52
  -2 -11  -1   -6.83    8.78
  -2 -11  -1   14.93    9.97
   2 -11   1    3.63    8.24
  -2  11  -1   -5.61    8.16
  -2  11  -1   15.58    6.22
   2  11   1   20.08   10.14
   2  11   1    1.84    6.44
  -2  11  -1   26.64   12.11
   2  11   1   16.99   12.41
  -3 -11  -1    3.16    8.28
   3 -11   1   -6.02    7.95
   3 -11   1    3.14   10.59
  -3 -11  -1   30.07   12.99
  -3  11  -1   -6.48    7.81
  -3  11  -1   -1.94    8.99
   3  11   1   10.07    7.88
   3  11   1   14.99   10.28
  -4 -11  -1  130.62   21.69
   4 -11   1  140.60   20.06
  -4 -11  -1  153.00   20.34
   4 -11   1  119.06   19.36
  -4  11  -1  140.98   21.03
   4  11   1  116.03   20.14
  -4  11  -1  120.30   21.38
   5 -11   1   19.67   10.24
  -5 -11  -1   15.03   12.86
   5 -11   1    5.69   10.07
  -5 -11  -1   -3.78    9.46
  -5  11  -1   15.06   10.52
   5  11   1    8.18    9.34
  -5  11  -1    1.11   11.42
   5  11   1   12.29   11.53
  -5  11  -1   24.22    7.61
  -6 -11  -1  718.33   45.16
   6 -11   1  743.18   40.44
  -6 -11  -1  768.96   39.28
   6 -11   1  771.25   42.43
  -6  11  -1  752.10   37.90
  -6  11  -1  799.35   29.34
  -6  11  -1  804.37   42.45
   6  11   1  824.11   45.26
   6  11   1  811.49   44.07
   7 -11   1   60.67   15.72
  -7 -11  -1   73.66   17.31
   7 -11   1   56.49   18.51
  -7 -11  -1   82.90   22.80
   7  11   1   74.00   23.05
  -7  11  -1   92.25   12.71
  -7  11  -1   26.13   13.96
  -8 -11  -1 1017.24   49.16
   8 -11   1 1056.11   55.51
  -8 -11  -1  980.23   57.16
   8 -11   1  972.35   50.84
  -8  11  -1 1008.83   36.37
  -8  11  -1 1033.59   51.77
   8  11   1 1050.83   55.13
  -9 -11  -1   10.25   22.68
   9 -11   1   -0.44    9.50
  -9 -11  -1   12.80   17.33
   9 -11   1  -23.17   13.55
  -9  11  -1    0.55    8.04
  -9  11  -1    8.65   12.92
   9  11   1   -2.89   14.83
  10 -11   1  781.16   55.40
 -10 -11  -1  674.99   42.98
 -10 -11  -1  750.17   55.95
  10 -11   1  629.25   44.38
 -10  11  -1  686.84   44.59
 -10  11  -1  711.76   32.76
  10  11   1  762.47   50.85
  11 -11   1   23.95   15.86
 -11 -11  -1   25.95   16.86
 -11 -11  -1   22.45   22.39
  11 -11   1   16.33   22.61
 -11  11  -1   19.48   16.44
 -11  11  -1   17.57   12.16
  11  11   1   24.66   20.74
 -12 -11  -1  338.96   34.57
 -12 -11  -1  348.44   47.86
  12 -11   1  415.71   54.37
 -12  11  -1  332.79   25.58
  12  11   1  428.97   51.83
 -12  11  -1  271.12   36.02
 -13 -11  -1   -2.61   19.20
 -13 -11  -1    0.43   14.96
  13 -11   1   25.23   24.63
 -13  11  -1   -6.66   18.23
  13  11   1   -9.10   21.00
 -13  11  -1   -4.05   12.32
  14 -11   1   26.33   30.64
 -14 -11  -1  111.74   44.07
 -14 -11  -1  113.10   31.91
 -14  11  -1   95.14   20.25
  14  11   1  128.26   37.05
  14 -12  -1  245.37   52.15
 -14 -12   1  265.50   46.03
 -14 -12   1  234.45   35.35
 -14  12   1  310.41   29.80
 -14  12   1  358.24   46.93
  14  12  -1  293.01   44.68
 -13 -12   1  -10.61   14.18
 -13 -12   1    6.58   24.65
  13 -12  -1   42.10   27.51
 -13  12   1  -10.16   18.06
  13  12  -1   19.03   21.75
 -12 -12   1  605.64   44.13
  12 -12  -1  641.63   59.85
 -12 -12   1  662.28   57.67
  12  12  -1  571.14   49.83
 -12  12   1  631.75   36.46
 -12  12   1  605.13   47.27
 -11 -12   1   -1.70   14.75
 -11 -12   1   24.55   23.37
  11 -12  -1   22.93   19.79
  11  12  -1   -0.67   15.99
 -11  12   1    0.81   18.16
 -11  12   1   25.74   12.26
 -10 -12   1 1062.11   67.37
 -10 -12   1 1060.56   54.40
  10 -12  -1  946.45   62.80
 -10  12   1 1028.54   56.25
  10  12  -1 1135.44   61.77
 -10  12   1 1077.01   44.30
   9 -12  -1   80.51   18.87
  -9 -12   1   95.88   21.35
  -9 -12   1   80.09   25.75
   9 -12  -1   72.29   22.65
   9  12  -1   50.24   20.12
  -9  12   1   70.29   20.72
  -9  12   1   86.79   16.74
  -8 -12   1 1087.29   50.87
  -8 -12   1 1036.75   59.78
   8 -12  -1  992.31   52.81
  -8  12   1 1066.78   41.27
   8  12  -1  980.23   54.42
  -8  12   1  939.06   51.78
   7 -12  -1   48.20   17.28
   7 -12  -1   52.50   18.14
  -7 -12   1   20.12   13.52
  -7 -12   1   17.96   19.10
  -7  12   1   24.98   10.82
  -7  12   1   59.90   17.43
   7  12  -1   29.27   16.36
   6 -12  -1  162.98   23.14
   6 -12  -1  145.32   24.46
  -6 -12   1  196.05   25.01
  -6 -12   1  138.73   27.28
  -6  12   1  156.70   17.86
  -6  12   1  126.43   21.78
   6  12  -1  161.80   26.44
   5 -12  -1   71.27   17.46
  -5 -12   1   58.32   19.88
   5 -12  -1   51.12   16.07
  -5 -12   1   69.92   15.10
   5  12  -1   58.34   14.09
  -5  12   1   62.13   17.12
  -5  12   1   67.78   13.33
   5  12  -1   62.84   18.49
   4 -12  -1   61.30   16.57
   4 -12  -1   59.14   15.23
  -4 -12   1   39.53   11.82
  -4 -12   1   42.56   16.76
  -4  12   1   57.35   14.21
   4  12  -1   50.51   15.51
  -3 -12   1    2.14    8.98
   3 -12  -1    3.85    9.70
  -3 -12   1    9.82   11.32
   3 -12  -1    7.47    9.71
  -3  12   1    6.94    7.40
   3  12  -1    1.10    9.75
  -3  12   1   -1.74   10.36
  -3  12   1    8.58    9.67
   3  12  -1   13.62    7.52
   2 -12  -1  962.07   46.39
  -2 -12   1 1085.11   47.12
  -2 -12   1  952.15   44.35
  -2 -12   1  972.63   38.93
   2 -12  -1  989.04   42.61
  -2  12   1 1059.35   46.69
  -2  12   1  984.16   37.44
  -2  12   1 1058.38   47.65
   2  12  -1 1026.64   46.44
   2  12  -1 1015.39   38.39
  -1 -12   1    6.71    9.84
   1 -12  -1    6.91   10.50
   1 -12  -1   12.92   10.64
  -1 -12   1   24.02   10.93
   1  12  -1    0.29   10.99
  -1  12   1   19.87   10.92
   1  12  -1   20.79    8.20
   1  12  -1   14.17   11.86
  -1  12   1   10.31   10.92
  -1  12   1   23.50    8.68
   0 -12   1 1192.39   47.49
   0 -12   1 1192.44   49.64
   0 -12  -1 1231.96   48.61
   0 -12  -1 1227.80   51.27
   0  12   1 1196.42   51.29
   0  12  -1 1230.78   50.10
   0  12   1 1201.32   52.29
   0  12   1 1144.85   42.06
   0  12  -1 1187.12   39.89
   0  12  -1 1122.44   50.17
  -1 -12  -1   57.03   14.91
  -1 -12  -1   59.73   15.12
   1 -12   1   58.92   14.38
   1 -12   1   41.35   12.44
   1  12   1   63.81   17.33
   1  12   1   29.03   14.06
  -1  12  -1   30.89   12.40
  -1  12  -1   18.46   11.12
  -1  12  -1   50.71    9.95
   1  12   1   46.42   11.47
  -2 -12  -1 1486.52   59.24
  -2 -12  -1 1465.93   57.34
   2 -12   1 1552.35   66.76
   2 -12   1 1569.16   55.70
   2  12   1 1498.10   63.02
  -2  12  -1 1545.13   45.67
   2  12   1 1476.52   59.22
  -2  12  -1 1500.32   57.56
   2  12   1 1523.44   51.98
  -2  12  -1 1523.00   57.82
  -3 -12  -1   64.61   16.38
   3 -12   1   41.17   13.34
   3 -12   1   68.22   15.09
  -3 -12  -1   46.44   12.93
  -3  12  -1   50.63   14.51
  -3  12  -1   43.40    9.29
   3  12   1   41.84   15.78
  -3  12  -1   57.00   14.05
   4 -12   1  748.30   37.74
  -4 -12  -1  835.94   44.31
  -4 -12  -1  779.62   37.89
   4 -12   1  765.63   41.56
  -4  12  -1  801.50   41.41
  -4  12  -1  810.90   29.09
  -4  12  -1  833.62   39.59
   4  12   1  710.29   41.15
   4  12   1  752.49   36.10
   5 -12   1   47.30   16.24
   5 -12   1   34.75   13.41
  -5 -12  -1   40.75   14.81
  -5 -12  -1   22.11   16.23
  -5  12  -1   40.59   14.36
  -5  12  -1   43.09    9.89
  -5  12  -1   35.68    8.60
  -5  12  -1   42.51   12.90
   5  12   1   43.11   16.44
   5  12   1   40.22   11.70
   6 -12   1  348.93   29.11
  -6 -12  -1  346.70   27.57
  -6 -12  -1  346.22   34.47
   6 -12   1  435.11   32.73
   6  12   1  402.97   41.23
  -6  12  -1  367.05   31.42
  -6  12  -1  391.14   20.44
   7 -12   1   -8.26   11.50
  -7 -12  -1   -4.37   10.31
  -7 -12  -1    7.45   14.77
   7 -12   1   23.64   12.42
   7  12   1  -11.75   12.61
  -7  12  -1    8.53    7.45
  -7  12  -1   15.02   15.98
  -8 -12  -1   25.99   14.70
   8 -12   1   58.90   18.68
   8  12   1   40.20   20.03
  -8  12  -1   56.70   18.92
  -8  12  -1   28.58    9.86
  -9 -12  -1   10.31   14.30
   9 -12   1  -11.70   15.48
   9 -12   1    7.17   12.57
  -9 -12  -1   -1.01   18.98
  -9  12  -1   11.73   16.64
  -9  12  -1   -3.53    7.45
   9  12   1   -4.74   15.61
  10 -12   1    0.93   19.53
 -10 -12  -1   -7.84   13.80
  10 -12   1    3.71   14.20
 -10 -12  -1   -3.58   16.73
  10  12   1  -19.85   14.79
 -10  12  -1   11.16   14.70
 -10  12  -1   -0.55    9.16
  11 -12   1  -11.35   17.63
 -11 -12  -1   18.52   16.50
 -11 -12  -1   36.66   24.84
  11  12   1    2.13   18.52
 -11  12  -1   -2.69    9.56
 -11  12  -1    7.94   14.09
 -12 -12  -1   50.36   22.73
  12 -12   1   22.10   24.35
 -12 -12  -1   52.72   20.67
  12  12   1   15.18   20.38
 -12  12  -1   82.36   16.60
 -12  12  -1   47.03   22.57
 -13 -12  -1   73.18   20.46
  13 -12   1  135.83   39.31
 -13 -12  -1   53.05   27.28
 -13  12  -1   57.60   16.34
  13  12   1   33.05   25.52
 -13  12  -1   78.52   25.20
  14 -12   1  130.33   34.84
 -14 -12  -1  207.53   30.53
 -14 -12  -1  188.64   39.72
 -14  12  -1  199.37   24.55
 -14  12  -1  192.50   35.80
 -13 -13   1   -2.21   27.25
  13 -13  -1    6.00   30.10
 -13  13   1   20.49   15.90
  13  13  -1   72.03   28.62
 -13  13   1   38.42   21.19
 -12 -13   1   36.05   25.15
  12 -13  -1   51.14   24.75
 -12 -13   1   75.18   23.06
 -12  13   1   38.57   15.36
 -12  13   1   61.98   23.09
  12  13  -1   46.27   23.86
 -11 -13   1    7.16   21.53
  11 -13  -1   16.00   21.25
 -11 -13   1   34.09   15.03
  11  13  -1   39.78   19.68
 -11  13   1  -25.15   13.21
 -11  13   1   -0.47    9.87
  10 -13  -1   42.44   24.94
 -10 -13   1   41.35   24.37
 -10 -13   1   61.46   20.04
 -10  13   1   54.82   19.96
 -10  13   1   73.81   15.34
  10  13  -1   34.23   21.24
   9 -13  -1   65.35   22.94
  -9 -13   1   58.39   19.17
  -9 -13   1   46.10   25.76
  -9  13   1   42.65   16.90
  -9  13   1   75.15   14.52
   8 -13  -1  336.64   34.63
  -8 -13   1  392.58   46.68
   8 -13  -1  410.20   35.80
  -8  13   1  371.36   25.11
  -8  13   1  391.56   36.24
   8  13  -1  422.54   37.48
  -7 -13   1  127.58   21.47
   7 -13  -1  143.78   24.93
   7 -13  -1   99.78   34.43
  -7 -13   1  139.19   28.20
  -7  13   1  135.49   17.95
   7  13  -1  148.40   27.13
  -7  13   1  121.77   23.51
   6 -13  -1 1718.37   69.75
  -6 -13   1 1591.46   62.16
  -6 -13   1 1621.35   72.86
   6 -13  -1 1739.73   67.99
  -6  13   1 1623.11   68.70
  -6  13   1 1698.98   55.47
   6  13  -1 1764.62   70.87
   5 -13  -1  145.77   23.49
  -5 -13   1  161.60   26.98
   5 -13  -1  185.61   24.52
  -5 -13   1  124.71   18.84
   5  13  -1  157.91   23.78
   5  13  -1  149.14   19.89
  -5  13   1  169.98   26.18
  -5  13   1  193.52   20.50
  -4 -13   1 1514.84   63.87
   4 -13  -1 1399.15   61.80
  -4 -13   1 1563.89   56.15
   4 -13  -1 1495.65   58.55
  -4  13   1 1447.81   62.15
   4  13  -1 1479.13   61.86
   4  13  -1 1642.48   55.66
  -4  13   1 1545.80   50.79
  -3 -13   1  224.00   28.62
   3 -13  -1  232.65   23.75
  -3 -13   1  269.69   22.26
   3 -13  -1  256.76   25.94
  -3  13   1  233.84   17.90
   3  13  -1  227.69   19.28
  -3  13   1  372.69   51.66
   3  13  -1  291.97   32.66
  -2 -13   1 1345.20   56.35
   2 -13  -1 1345.32   53.28
  -2 -13   1 1254.05   53.99
   2 -13  -1 1261.25   55.48
  -2 -13   1 1400.90   48.98
   2  13  -1 1268.47   55.40
  -2  13   1 1328.83   56.48
   2  13  -1 1353.82   47.50
  -2  13   1 1378.47   46.67
  -2  13   1 1455.21   58.40
   1 -13  -1  120.82   19.27
  -1 -13   1  129.02   21.80
  -1 -13   1  105.96   19.98
   1 -13  -1  149.20   22.35
  -1  13   1  127.83   16.57
   1  13  -1  124.13   20.77
  -1  13   1   96.12   18.79
   1  13  -1  110.08   19.95
   1  13  -1  115.61   15.32
  -1  13   1  110.22   22.40
   0 -13  -1  334.85   27.93
   0 -13  -1  303.21   25.27
   0 -13   1  290.44   24.98
   0 -13   1  311.72   26.55
   0  13  -1  368.77   29.50
   0  13   1  311.40   29.02
   0  13   1  328.56   28.46
   0  13   1  319.86   21.40
   0  13  -1  366.58   20.76
   0  13  -1  307.44   26.79
  -1 -13  -1    0.78   10.01
   1 -13   1    2.60    9.61
   1 -13   1    8.95   10.48
  -1 -13  -1   13.23   11.64
  -1  13  -1   -5.00    4.95
   1  13   1    7.50   11.81
   1  13   1    4.42    7.49
   1  13   1   -3.55   11.67
  -1  13  -1    3.30    9.60
  -1  13  -1    6.05   11.25
   2 -13   1    2.09    9.89
   2 -13   1    9.58   10.01
  -2 -13  -1   -4.27    9.83
  -2 -13  -1    9.70   11.36
  -2  13  -1   13.85   12.01
  -2  13  -1    1.94   11.52
   2  13   1    5.56   12.07
   2  13   1    6.90   14.70
   2  13   1  -16.80    9.57
  -2  13  -1   -6.70    5.09
   3 -13   1   10.13   10.24
   3 -13   1   29.03   13.58
  -3 -13  -1   -1.37    9.21
  -3 -13  -1    0.65   11.38
  -3  13  -1   25.77   12.66
  -3  13  -1   13.24    6.94
   3  13   1   14.11    9.74
  -3  13  -1    6.07   11.50
   3  13   1    0.36   10.57
   4 -13   1  249.39   26.76
   4 -13   1  251.54   24.05
  -4 -13  -1  284.16   34.06
  -4 -13  -1  255.43   24.06
   4  13   1  224.50   28.56
  -4  13  -1  228.53   15.09
   4  13   1  215.87   20.53
  -4  13  -1  233.85   22.75
  -4  13  -1  240.24   28.28
   5 -13   1    3.93   11.46
  -5 -13  -1  -18.90    9.03
  -5 -13  -1    6.98   14.96
   5 -13   1   11.36   13.40
  -5  13  -1    6.37    7.54
  -5  13  -1   16.72   13.86
   5  13   1    5.06   13.15
  -5  13  -1    1.76    6.19
  -6 -13  -1  667.01   45.02
   6 -13   1  597.93   39.07
   6 -13   1  656.07   41.78
  -6 -13  -1  676.58   39.44
  -6  13  -1  652.96   40.96
  -6  13  -1  675.47   27.38
   6  13   1  654.41   43.39
  -7 -13  -1  139.56   24.42
   7 -13   1  161.00   26.12
   7  13   1  158.97   28.66
  -7  13  -1  155.57   16.20
  -7  13  -1  183.19   25.96
  -8 -13  -1  719.25   52.60
   8 -13   1  729.67   46.98
  -8 -13  -1  785.75   44.63
   8 -13   1  774.43   49.69
  -8  13  -1  747.00   42.88
  -8  13  -1  794.38   47.48
   8  13   1  787.44   49.65
  -9 -13  -1   -3.88   17.12
  -9 -13  -1   11.81   14.02
   9 -13   1   14.87   17.86
   9 -13   1   25.84   16.47
  -9  13  -1    6.39    8.84
   9  13   1   28.99   20.07
  -9  13  -1   44.62   18.01
 -10 -13  -1  481.15   47.58
  10 -13   1  516.04   45.09
  10 -13   1  534.92   49.03
 -10 -13  -1  569.73   41.30
 -10  13  -1  494.80   42.15
  10  13   1  523.48   46.20
 -10  13  -1  542.89   28.21
 -11 -13  -1   68.28   21.10
 -11 -13  -1   83.89   28.80
  11 -13   1   52.36   27.12
  11  13   1   76.08   26.68
 -11  13  -1   81.39   16.13
 -11  13  -1   63.48   22.12
 -12 -13  -1  352.20   50.08
  12 -13   1  394.49   53.83
 -12 -13  -1  382.10   36.98
 -12  13  -1  395.49   27.27
  12  13   1  383.95   49.46
 -12  13  -1  341.12   42.85
 -13 -13  -1   -1.41   16.77
 -13 -13  -1   -0.06   22.60
  13 -13   1    5.06   21.73
  13  13   1   62.74   26.00
 -13  13  -1   -8.91   12.56
 -13  13  -1   -2.34   18.99
  13 -14  -1   88.82   34.72
 -13 -14   1   68.48   22.73
 -13 -14   1   29.64   24.68
 -13  14   1  108.11   22.32
 -13  14   1  125.10   32.36
 -12 -14   1  368.50   36.72
 -12  14   1  413.00   31.03
  12  14  -1  399.71   48.48
 -12  14   1  406.58   43.23
 -11 -14   1  168.82   28.46
 -11 -14   1  149.03   34.73
  11 -14  -1  145.85   33.03
 -11  14   1  146.55   20.20
 -11  14   1  129.37   28.17
  11  14  -1  223.34   38.18
 -10 -14   1  551.05   49.09
 -10 -14   1  575.63   41.99
  10 -14  -1  632.56   51.51
 -10  14   1  529.24   44.56
 -10  14   1  549.13   32.55
  10  14  -1  597.18   47.49
  -9 -14   1   79.64   26.27
  -9 -14   1  147.11   26.35
   9 -14  -1   83.92   25.59
  -9  14   1  127.38   18.74
  -9  14   1  148.88   27.98
   9  14  -1  165.11   29.17
   8 -14  -1  469.11   39.85
  -8 -14   1  451.40   35.71
  -8 -14   1  409.02   41.80
   8  14  -1  482.83   46.96
  -8  14   1  431.38   27.39
  -8  14   1  383.27   35.78
  -7 -14   1   62.76   17.69
  -7 -14   1   60.54   22.05
   7 -14  -1   75.38   21.94
   7 -14  -1   70.34   21.29
  -7  14   1   59.34   13.46
  -7  14   1   67.57   22.59
   7  14  -1   60.75   20.07
  -6 -14   1   -4.07   11.51
   6 -14  -1    9.01   12.97
   6 -14  -1    6.36   12.61
  -6 -14   1  -22.79   23.27
  -6  14   1    8.94   15.15
   6  14  -1   -0.98   14.33
  -6  14   1   16.81   10.64
  -5 -14   1   28.34   17.49
   5 -14  -1    6.91   13.52
   5 -14  -1   60.19   16.36
  -5 -14   1   38.41   13.44
   5  14  -1   33.64   15.85
  -5  14   1   40.61   11.86
  -5  14   1    8.41   11.70
  -5  14   1   41.93   12.22
  -4 -14   1    8.21   13.15
  -4 -14   1   -1.14   10.47
   4 -14  -1    0.22   10.49
   4 -14  -1    8.08   10.48
  -4  14   1    0.46   11.80
   4  14  -1   -3.83    7.92
  -4  14   1    2.11    7.07
   4  14  -1    2.90   10.59
  -3 -14   1  158.91   21.13
   3 -14  -1  114.76   22.46
  -3 -14   1  120.23   23.39
   3 -14  -1  101.58   19.20
   3  14  -1  111.94   21.40
  -3  14   1  148.40   17.76
   3  14  -1   94.75   16.83
  -3  14   1   75.89   19.24
   2 -14  -1  249.47   24.68
  -2 -14   1  248.14   26.29
   2 -14  -1  292.63   33.79
  -2 -14   1  199.19   26.42
  -2  14   1  222.72   18.98
  -2  14   1  241.91   31.68
   2  14  -1  232.47   28.65
   2  14  -1  233.30   19.86
   1 -14  -1  580.29   34.90
   1 -14  -1  563.67   37.10
  -1 -14   1  523.46   34.46
  -1 -14   1  564.69   37.36
   1  14  -1  601.84   29.17
  -1  14   1  644.04   47.02
  -1  14   1  605.89   29.89
   1  14  -1  591.42   38.06
   1  14  -1  613.43   39.23
   0 -14   1  732.47   41.47
   0 -14   1  766.10   39.95
   0 -14  -1  727.75   39.36
   0 -14  -1  727.30   41.88
   0  14   1  752.90   34.18
   0  14  -1  709.97   41.70
   0  14  -1  699.73   41.04
   0  14  -1  735.15   31.81
  -1 -14  -1  399.53   31.22
  -1 -14  -1  412.97   32.64
   1 -14   1  361.05   28.28
   1 -14   1  432.74   32.52
   1  14   1  420.75   25.90
  -1  14  -1  419.13   31.00
  -1  14  -1  423.99   32.97
  -1  14  -1  378.35   22.02
  -2 -14  -1 1272.01   59.34
  -2 -14  -1 1397.46   58.85
   2 -14   1 1477.80   60.98
   2 -14   1 1507.71   57.94
  -2  14  -1 1450.50   46.04
  -2  14  -1 1446.94   60.51
   2  14   1 1457.80   52.77
  -2  14  -1 1410.75   59.69
   3 -14   1  119.96   22.75
  -3 -14  -1  145.73   25.52
   3 -14   1  118.72   21.03
   3  14   1  100.30   20.88
   3  14   1   71.33   14.20
  -3  14  -1   87.75   12.35
  -3  14  -1   67.97   17.09
   4 -14   1  786.87   45.77
  -4 -14  -1  782.72   40.78
  -4 -14  -1  831.79   46.74
   4 -14   1  861.62   43.92
  -4  14  -1  818.57   31.42
   4  14   1  838.07   47.58
  -4  14  -1  890.48   46.92
  -5 -14  -1   22.28   13.17
   5 -14   1   10.84   12.59
   5 -14   1   46.89   17.25
  -5 -14  -1   58.10   20.34
  -5  14  -1   37.82    9.93
   5  14   1   36.24   18.32
  -5  14  -1   48.60   18.94
  -5  14  -1   39.55    9.96
  -6 -14  -1  337.26   35.16
  -6 -14  -1  366.71   31.22
   6 -14   1  359.39   36.40
   6 -14   1  390.80   34.52
  -6  14  -1  331.12   33.85
   6  14   1  351.36   33.79
  -6  14  -1  337.73   20.53
  -6  14  -1  360.91   20.24
  -7 -14  -1   32.40   20.81
   7 -14   1   -1.21   13.44
  -7 -14  -1   31.65   15.52
   7 -14   1   19.94   14.03
  -7  14  -1    8.74    8.65
   7  14   1   25.21   17.21
  -7  14  -1   18.27   16.31
   8 -14   1   28.09   26.71
  -8 -14  -1   33.30   17.47
   8 -14   1   14.12   17.54
  -8 -14  -1   44.99   21.53
   8  14   1   25.90   17.83
  -8  14  -1   13.18   10.56
  -8  14  -1   27.02   17.55
  -9 -14  -1   -4.46   12.54
  -9 -14  -1    5.51   19.60
   9 -14   1   26.87   16.18
   9 -14   1   -4.83   17.94
  -9  14  -1   11.34   14.45
  -9  14  -1  -11.19    7.40
   9  14   1    1.79   16.50
  10 -14   1   26.99   21.38
 -10 -14  -1   12.70   15.88
 -10 -14  -1    8.46   20.67
 -10  14  -1    2.37   14.63
 -10  14  -1   -4.68    9.95
  10  14   1   21.09   18.36
 -11 -14  -1   29.57   17.98
  11 -14   1   43.70   23.71
 -11 -14  -1   69.10   24.29
 -11  14  -1   14.76   11.10
  11  14   1   -7.52   19.20
 -11  14  -1    6.95   17.06
 -12  14  -1   41.59   22.52
 -12  14  -1   67.18   15.51
  12  14   1   78.47   28.59
 -13 -14  -1   24.14   21.17
 -13 -14  -1   45.03   20.93
  13 -14   1   26.65   26.92
  13  14   1   45.77   25.94
 -12 -15   1    6.59   15.44
  12 -15  -1  -22.01   21.09
 -12 -15   1  -34.27   19.50
 -12  15   1   31.29   15.26
 -12  15   1   -5.55   19.50
  12  15  -1   40.59   33.18
 -11 -15   1   50.53   24.21
  11 -15  -1   12.74   22.60
 -11 -15   1   56.97   19.03
  11  15  -1   17.17   18.22
 -11  15   1   27.27   18.16
 -11  15   1   -0.98   12.34
 -10 -15   1   19.57   23.24
 -10 -15   1   30.63   18.06
  10 -15  -1   51.62   20.81
  10  15  -1   29.52   22.30
 -10  15   1   20.81   13.03
 -10  15   1   80.21   24.51
  -9 -15   1   83.68   22.44
  -9 -15   1   28.52   21.36
   9 -15  -1  112.73   27.24
  -9  15   1   56.88   21.25
  -9  15   1   63.42   14.40
   9  15  -1   91.29   24.68
   8 -15  -1  168.13   29.72
  -8 -15   1  133.37   24.18
  -8 -15   1  134.05   30.08
   8  15  -1  111.19   24.57
  -8  15   1  149.03   20.25
  -8  15   1  178.28   31.96
  -7 -15   1   93.06   25.30
  -7 -15   1  143.13   25.11
   7 -15  -1  157.13   32.44
   7 -15  -1  160.54   26.67
   7  15  -1  150.84   31.92
  -7  15   1  119.54   26.56
  -7  15   1  137.42   19.12
  -6 -15   1  752.24   42.17
   6 -15  -1  656.40   45.39
  -6 -15   1  722.93   48.39
   6 -15  -1  671.13   43.74
   6  15  -1  692.46   46.52
  -6  15   1  737.84   34.65
  -6  15   1  741.74   47.00
  -5 -15   1  548.73   41.14
   5 -15  -1  554.40   37.88
  -5 -15   1  594.74   36.40
   5 -15  -1  536.80   40.80
  -5  15   1  595.89   30.98
   5  15  -1  503.18   39.33
  -5  15   1  566.10   30.35
  -5  15   1  452.94   38.23
   4 -15  -1  442.57   36.79
  -4 -15   1  444.67   36.69
   4 -15  -1  425.62   36.89
  -4 -15   1  449.91   31.47
  -4  15   1  522.72   27.80
  -4  15   1  458.74   37.57
   4  15  -1  518.60   38.44
  -3 -15   1  139.91   24.66
  -3 -15   1  139.37   20.97
   3 -15  -1  174.16   25.92
   3 -15  -1  162.43   25.23
   3  15  -1  146.10   25.21
  -3  15   1  149.99   19.58
  -3  15   1  163.09   27.01
   3  15  -1  173.53   20.56
   2 -15  -1  384.01   32.81
   2 -15  -1  417.53   31.19
  -2 -15   1  425.38   32.82
  -2 -15   1  389.04   32.96
  -2  15   1  409.12   28.66
   2  15  -1  428.85   34.84
  -2  15   1  415.20   35.12
   2  15  -1  392.13   24.74
  -1 -15   1  276.81   31.50
  -1 -15   1  284.12   34.84
   1 -15  -1  233.16   28.43
   1 -15  -1  235.95   31.32
   1  15  -1  186.80   18.24
  -1  15   1  198.49   18.51
   1  15  -1  194.26   29.53
  -1  15   1  161.92   25.09
   0 -15  -1  568.96   40.00
   0 -15   1  553.17   36.05
   0 -15   1  670.72   41.26
   0 -15  -1  588.76   36.77
   0  15   1  541.65   39.19
   0  15   1  636.67   32.19
   0  15  -1  641.84   29.78
   0  15  -1  604.38   40.18
  -1 -15  -1   13.98   12.07
   1 -15   1    7.96   12.25
  -1 -15  -1   -4.76   11.67
   1 -15   1    3.48   11.02
   1  15   1  -10.95   12.38
  -1  15  -1   21.13    8.86
   1  15   1    9.74    9.40
  -1  15  -1    4.11   11.60
   2 -15   1  270.31   32.97
  -2 -15  -1  295.17   35.31
   2 -15   1  258.28   25.92
  -2 -15  -1  202.21   28.32
   2  15   1  247.90   32.81
  -2  15  -1  267.77   32.56
   2  15   1  209.01   20.63
  -2  15  -1  232.13   17.40
   3 -15   1   12.06   13.96
   3 -15   1   13.54   12.93
  -3 -15  -1  -13.84   11.92
  -3  15  -1   21.69    8.10
  -3  15  -1   20.50   15.14
   3  15   1    8.77   14.85
   4 -15   1   90.59   18.15
  -4 -15  -1   81.39   27.72
  -4  15  -1  140.83   15.98
   4  15   1  145.29   29.29
  -4  15  -1  110.98   23.33
  -5 -15  -1  292.22   27.83
   5 -15   1  294.09   28.83
   5 -15   1  352.62   33.97
  -5 -15  -1  283.14   35.75
  -5  15  -1  316.18   41.87
   5  15   1  271.56   33.12
  -5  15  -1  292.70   19.45
  -5  15  -1  283.48   18.26
   6 -15   1  487.94   39.83
   6 -15   1  598.97   41.03
  -6 -15  -1  564.29   43.81
   6  15   1  580.58   42.55
  -6  15  -1  636.33   43.34
  -6  15  -1  590.56   27.16
  -6  15  -1  568.54   26.31
  -7 -15  -1  167.41   29.96
   7 -15   1  216.95   31.13
   7 -15   1  232.48   33.55
  -7 -15  -1  214.20   31.00
  -7  15  -1  198.70   30.21
   7  15   1  178.72   32.69
  -7  15  -1  161.02   15.82
  -8 -15  -1  429.02   44.30
   8 -15   1  387.14   39.92
   8 -15   1  432.03   41.08
  -8 -15  -1  424.68   35.92
  -8  15  -1  386.64   36.90
  -8  15  -1  390.47   22.69
   8  15   1  448.29   42.49
  -8  15  -1  429.75   23.74
  -9 -15  -1  162.42   34.84
   9 -15   1   95.93   24.93
  -9 -15  -1  141.94   25.59
   9 -15   1  140.78   31.32
  -9  15  -1  111.08   16.16
   9  15   1   98.50   26.37
  -9  15  -1  114.66   25.07
 -10 -15  -1  469.72   46.48
  10 -15   1  430.55   51.76
 -10 -15  -1  368.91   36.14
 -10  15  -1  410.19   40.27
  10  15   1  364.21   44.32
 -10  15  -1  398.23   24.82
 -11 -15  -1  151.47   28.13
  11 -15   1  220.10   60.49
 -11 -15  -1  174.13   39.43
  11  15   1  117.21   30.44
 -11  15  -1  122.47   29.52
 -11  15  -1  139.85   19.08
  12 -15   1  256.35   44.58
 -12 -15  -1  289.72   39.16
 -12 -15  -1  262.39   39.70
 -12  15  -1  286.64   41.43
  12  15   1  314.18   48.58
  11 -16  -1  203.73   41.65
 -11 -16   1  251.69   43.54
 -11  16   1  279.94   41.59
  11  16  -1  205.27   38.03
 -11  16   1  221.70   25.79
  10 -16  -1  293.85   44.10
 -10 -16   1  246.19   40.02
 -10 -16   1  210.38   32.86
 -10  16   1  288.98   25.86
  10  16  -1  354.88   45.64
  -9 -16   1  215.71   38.56
   9 -16  -1  300.19   40.51
  -9 -16   1  301.55   30.90
   9  16  -1  280.75   39.75
  -9  16   1  241.69   22.96
  -9  16   1  262.20   39.27
  -8 -16   1  233.36   30.06
   8 -16  -1  152.61   29.69
  -8 -16   1  157.83   31.54
   8  16  -1  166.35   29.53
  -8  16   1  214.43   37.41
  -8  16   1  206.50   20.98
   7 -16  -1  143.85   27.83
  -7 -16   1  175.24   33.67
  -7 -16   1  143.70   25.53
   7  16  -1  156.10   29.54
  -7  16   1  159.79   19.62
  -7  16   1  174.15   21.37
  -7  16   1  138.82   26.29
   6 -16  -1  138.36   30.22
  -6 -16   1  144.95   27.10
   6 -16  -1   99.32   23.00
  -6 -16   1  117.18   23.31
  -6  16   1  132.57   26.91
  -6  16   1  122.35   18.15
  -6  16   1  185.47   22.23
  -5 -16   1    2.19   16.42
  -5 -16   1    9.45   12.27
   5 -16  -1   56.57   18.91
   5 -16  -1   13.61   14.50
   5  16  -1   14.32   14.65
  -5  16   1   22.37   11.33
  -5  16   1   13.51   10.40
  -5  16   1   -1.24   14.62
  -4 -16   1   16.76   13.16
  -4 -16   1    1.67   13.20
   4 -16  -1    3.88   12.59
   4 -16  -1   -0.97   11.00
  -4  16   1    4.25    8.72
  -4  16   1   29.53   18.80
   4  16  -1   12.03   14.68
   3 -16  -1  100.48   24.80
  -3 -16   1   60.38   19.78
   3 -16  -1  118.54   23.21
  -3  16   1  102.22   17.01
  -3  16   1   70.62   19.20
   3  16  -1   74.34   22.05
   2 -16  -1   44.42   16.83
  -2 -16   1   30.84   14.66
   2 -16  -1   58.89   19.74
  -2 -16   1   32.74   16.63
  -2  16   1   77.83   22.91
  -2  16   1   37.68   10.56
   2  16  -1   52.86   14.05
   2  16  -1   43.73   16.51
   1 -16  -1  267.30   27.74
  -1 -16   1  259.85   32.22
   1 -16  -1  302.65   35.49
  -1  16   1  297.97   22.44
  -1  16   1  288.93   34.26
   1  16  -1  290.61   33.64
   1  16  -1  288.38   21.87
   0 -16  -1  261.94   32.70
   0 -16   1  231.00   29.10
   0 -16  -1  269.62   28.39
   0  16  -1  322.59   37.26
   0  16   1  283.07   30.48
   0  16   1  314.60   23.24
   0  16  -1  302.62   22.52
   1 -16   1  371.19   33.09
  -1 -16  -1  350.92   31.16
  -1 -16  -1  283.85   30.92
  -1  16  -1  363.85   34.05
  -1  16  -1  341.21   22.68
   1  16   1  344.38   33.26
   2 -16   1 1011.12   49.63
   2 -16   1  898.84   50.76
  -2 -16  -1  832.28   49.99
  -2 -16  -1  982.80   50.86
  -2  16  -1  965.86   37.48
   2  16   1  981.80   53.39
  -2  16  -1  941.61   51.72
   3 -16   1  521.75   38.84
  -3 -16  -1  479.03   37.55
   3 -16   1  549.12   37.02
  -3  16  -1  556.69   26.85
   3  16   1  522.23   40.53
  -3  16  -1  525.92   39.82
  -4 -16  -1  749.08   47.67
   4 -16   1  842.05   49.17
   4 -16   1  711.95   43.22
   4  16   1  737.69   48.11
  -4  16  -1  761.37   48.14
  -4  16  -1  777.01   31.94
   5 -16   1  361.58   35.54
  -5 -16  -1  321.20   39.36
   5 -16   1  294.20   30.37
   5  16   1  395.06   42.79
  -5  16  -1  304.93   26.07
  -5  16  -1  352.51   36.05
  -5  16  -1  310.07   20.39
  -6 -16  -1  313.12   31.66
   6 -16   1  341.33   33.47
   6 -16   1  370.68   43.73
  -6 -16  -1  320.98   39.42
  -6  16  -1  392.04   28.71
  -6  16  -1  356.36   41.49
   6  16   1  290.72   36.23
  -6  16  -1  326.39   20.23
  -7 -16  -1  106.36   25.04
   7 -16   1  161.35   30.32
   7 -16   1  115.17   26.43
  -7 -16  -1  100.10   27.63
   7  16   1  185.36   32.50
  -7  16  -1  100.93   13.65
  -7  16  -1  108.08   15.59
  -7  16  -1  113.94   26.15
   8 -16   1  145.48   29.27
  -8 -16  -1  150.54   32.50
  -8 -16  -1  142.27   27.41
   8 -16   1  115.98   27.12
   8  16   1  137.37   30.16
  -8  16  -1  119.08   26.10
  -8  16  -1  168.86   17.90
  -9 -16  -1   -2.42   17.79
  -9 -16  -1    2.89   14.17
   9 -16   1   20.80   20.07
  -9  16  -1   12.84   17.73
  -9  16  -1  -14.33    8.49
  -9  16  -1    4.52    9.91
   9  16   1   -0.77   17.35
  10 -16   1  -40.49   16.40
 -10 -16  -1   -3.18   15.10
 -10 -16  -1   -6.84   21.57
 -10  16  -1   13.55   10.25
  10  16   1   51.92   24.83
 -10  16  -1   17.67   18.43
  11 -16   1   15.67   22.81
 -11 -16  -1   12.47   22.67
  11  16   1   67.87   24.69
 -11  16  -1  -13.10   17.48
  10 -17  -1   20.44   20.78
 -10 -17   1   90.35   23.81
 -10 -17   1   19.59   23.80
 -10  17   1    9.23   20.17
  10  17  -1   21.67   23.67
 -10  17   1   21.27   14.32
  -9 -17   1   44.03   20.20
   9 -17  -1   93.48   28.56
  -9 -17   1   32.05   22.30
  -9  17   1   87.47   17.32
   9  17  -1   97.06   23.97
  -9  17   1   73.17   23.72
  -8 -17   1   54.87   23.10
   8 -17  -1    7.54   16.47
  -8 -17   1   46.44   19.32
   8  17  -1   77.54   23.63
  -8  17   1   96.72   17.61
  -8  17   1   45.70   21.41
  -7 -17   1  234.39   32.39
  -7 -17   1  202.98   36.74
   7 -17  -1  257.86   36.62
  -7  17   1  218.39   24.02
  -7  17   1  230.15   25.85
   7  17  -1  218.22   33.17
  -7  17   1  255.53   35.59
   6 -17  -1  143.25   27.06
  -6 -17   1  121.85   24.50
  -6 -17   1  165.23   31.57
   6  17  -1  142.83   30.81
  -6  17   1  123.29   28.52
  -6  17   1  137.58   19.67
  -6  17   1  147.61   18.93
  -5 -17   1  415.18   38.93
   5 -17  -1  464.12   37.97
  -5  17   1  462.54   40.64
  -5  17   1  379.78   27.17
   5  17  -1  494.08   42.82
  -5  17   1  374.86   25.89
  -4 -17   1  447.59   37.27
   4 -17  -1  398.27   36.50
   4 -17  -1  432.90   35.24
  -4  17   1  413.17   27.16
  -4  17   1  465.77   40.77
   3 -17  -1  310.79   33.30
  -3 -17   1  310.91   36.45
   3 -17  -1  278.12   29.38
  -3  17   1  336.29   24.48
  -3  17   1  301.74   37.57
   3  17  -1  309.45   37.73
   2 -17  -1  247.13   30.47
  -2 -17   1  282.88   39.15
  -2 -17   1  217.88   30.60
   2 -17  -1  153.41   26.36
  -2  17   1  181.98   30.00
   2  17  -1  204.91   30.36
  -2  17   1  233.09   21.46
   1 -17  -1  292.03   31.71
   1 -17  -1  330.25   32.04
  -1 -17   1  273.19   33.39
  -1 -17   1  366.72   31.73
  -1  17   1  378.60   47.73
   1  17  -1  314.04   24.12
  -1  17   1  348.06   41.10
   1  17  -1  338.43   39.13
   0 -17   1  147.45   24.76
   0 -17  -1  121.21   25.64
   0 -17   1  129.54   24.03
   0 -17  -1  131.06   23.51
   0  17  -1  135.78   18.75
   0  17   1  158.13   29.85
   0  17  -1  128.92   25.06
  -1 -17  -1   87.32   21.19
  -1 -17  -1  132.53   27.30
   1 -17   1   86.42   21.79
   1 -17   1   98.36   21.98
   1  17   1   91.77   24.29
  -1  17  -1  111.14   25.21
  -2 -17  -1   14.25   14.40
   2 -17   1   26.61   16.38
  -2 -17  -1   12.69   14.25
   2 -17   1   -1.95   12.59
  -2  17  -1    5.40    9.13
  -2  17  -1  -17.89   12.72
   2  17   1   -1.09   16.07
   3 -17   1   16.85   13.69
   3 -17   1   25.29   15.33
  -3 -17  -1   13.98   14.21
   3  17   1  -19.56   12.12
  -3  17  -1    4.23    8.60
  -3  17  -1    4.24   14.93
   4 -17   1   -5.65   12.80
  -4 -17  -1    8.54   15.31
   4 -17   1   12.93   14.44
  -4  17  -1   24.48   10.23
  -4  17  -1    1.53   14.38
   4  17   1   -2.71   15.51
   5 -17   1  102.13   23.63
  -5 -17  -1   67.25   23.04
   5 -17   1   66.14   21.63
   5  17   1   91.50   24.85
  -5  17  -1   89.08   14.70
  -5  17  -1   82.92   21.89
  -5  17  -1   91.87   13.64
  -6 -17  -1  102.77   23.36
   6 -17   1   91.36   24.20
   6 -17   1  124.24   25.75
  -6 -17  -1   91.44   24.07
  -6  17  -1   99.11   14.20
  -6  17  -1  120.07   25.57
  -6  17  -1   81.64   14.03
   6  17   1   96.85   23.10
   7 -17   1  212.67   33.65
   7 -17   1  368.78   43.00
  -7 -17  -1  320.11   38.02
  -7 -17  -1  315.06   42.25
  -7  17  -1  322.43   24.56
  -7  17  -1  308.42   20.61
   7  17   1  274.67   38.88
  -7  17  -1  345.32   40.57
  -8 -17  -1  229.83   37.70
   8 -17   1  299.04   40.36
  -8 -17  -1  337.32   41.54
  -8  17  -1  222.43   18.89
  -8  17  -1  280.35   36.12
  -8  17  -1  276.54   20.94
   8  17   1  278.91   39.85
   9 -17   1  201.28   39.96
  -9 -17  -1  253.31   36.09
  -9 -17  -1  174.08   34.26
  -9  17  -1  212.94   19.06
  -9  17  -1  226.13   35.76
   9  17   1  271.07   43.47
  10 -17   1  295.61   47.31
 -10 -17  -1  227.93   39.37
  10  17   1  193.17   34.99
 -10  17  -1  254.98   29.61
 -10  17  -1  246.50   38.12
   9 -18  -1  126.23   31.61
  -9 -18   1  137.93   27.29
  -9 -18   1  211.59   38.43
  -9  18   1  134.45   32.44
  -9  18   1  169.07   21.85
  -8 -18   1  117.51   29.01
  -8 -18   1   78.89   22.85
  -8  18   1   80.62   16.75
   8  18  -1   46.18   22.43
  -8  18   1  116.15   31.01
  -7 -18   1   88.50   22.82
   7 -18  -1  198.76   32.51
  -7 -18   1  120.97   27.88
  -7  18   1  169.71   22.64
   7  18  -1  177.97   32.22
  -7  18   1  178.19   35.12
   6 -18  -1   12.66   15.96
  -6 -18   1   12.24   15.01
  -6 -18   1   22.30   16.82
   6  18  -1   -4.39   15.91
  -6  18   1   -9.32    9.69
  -6  18   1   26.53   18.64
  -5 -18   1   57.58   23.22
   5 -18  -1   82.27   21.33
  -5  18   1   71.99   16.93
  -5  18   1   61.22   23.20
   5  18  -1   71.08   24.73
   4 -18  -1    8.12   12.99
  -4 -18   1   12.78   16.44
  -4  18   1   12.03   17.38
   4  18  -1    5.92   16.82
   3 -18  -1  -11.44   23.43
   3 -18  -1   31.68   16.27
  -3 -18   1   22.59   16.51
   3  18  -1    8.24   15.67
  -3  18   1   10.37   17.00
   2 -18  -1   83.61   23.93
   2 -18  -1   98.91   22.57
  -2 -18   1   75.12   22.62
  -2 -18   1  107.51   25.87
   2  18  -1  110.86   25.85
  -2  18   1  100.22   25.28
   1 -18  -1  309.78   38.31
  -1 -18   1  252.84   32.78
  -1 -18   1  298.97   38.37
   1 -18  -1  292.86   34.40
  -1  18   1  317.21   41.06
   1  18  -1  320.05   40.87
   0 -18   1  253.88   37.22
   0 -18  -1  192.29   32.06
   0 -18   1  189.92   29.32
   0 -18  -1  222.13   32.66
   0  18  -1  203.61   20.62
   0  18   1  171.29   31.23
   0  18  -1  202.71   31.58
   1 -18   1  366.85   41.45
  -1 -18  -1  483.86   38.09
  -1 -18  -1  479.26   39.38
   1 -18   1  373.04   34.77
  -1  18  -1  461.78   27.40
  -1  18  -1  388.58   37.88
   1  18   1  372.99   39.29
  -2 -18  -1  335.50   41.03
   2 -18   1  345.50   33.77
  -2 -18  -1  313.49   32.54
   2 -18   1  312.83   36.67
   2  18   1  318.08   40.76
  -2  18  -1  362.96   37.27
  -2  18  -1  342.72   34.33
   3 -18   1  394.66   37.99
   3 -18   1  446.14   37.00
  -3 -18  -1  370.59   36.08
   3  18   1  458.32   41.18
  -3  18  -1  430.64   25.38
  -3  18  -1  344.20   36.78
  -4 -18  -1  176.47   29.77
   4 -18   1  161.49   27.22
  -4  18  -1  150.72   28.12
  -4  18  -1  191.35   18.73
   4  18   1  221.65   34.20
   5 -18   1  238.84   33.38
  -5 -18  -1  274.09   36.83
   5 -18   1  309.41   38.49
  -5  18  -1  301.74   21.18
   5  18   1  223.93   33.28
  -5  18  -1  305.97   41.64
  -6 -18  -1   83.65   25.28
   6 -18   1   53.12   20.97
   6 -18   1   83.42   23.36
  -6  18  -1   74.69   13.20
  -6  18  -1   58.65   21.21
  -6  18  -1   74.00   13.85
   6  18   1   42.93   22.17
   7 -18   1  177.04   32.04
  -7 -18  -1  146.47   30.46
  -7 -18  -1  130.54   27.98
  -7  18  -1  161.72   33.63
  -7  18  -1  164.03   18.26
   7  18   1  162.92   31.28
  -8 -18  -1   28.71   16.88
  -8  18  -1   31.53   12.21
  -8  18  -1   33.17   19.76
   8  18   1   22.65   21.61
  -9 -18  -1   22.52   19.72
  -9 -18  -1    6.46   18.65
   9 -18   1   -9.59   17.86
  -9  18  -1   -4.90   11.19
  -9  18  -1   -1.38   17.96
   9  18   1    2.81   19.55
  -8 -19   1   71.89   26.16
  -8 -19   1   88.65   23.87
   8 -19  -1   71.53   25.19
  -8  19   1   79.83   27.81
   8  19  -1   79.57   30.70
  -8  19   1   76.10   16.82
  -7 -19   1  171.84   29.08
   7 -19  -1  112.63   45.78
  -7  19   1  192.92   35.12
  -7  19   1  206.84   24.05
   7  19  -1  228.36   39.81
   6 -19  -1   79.96   23.32
  -6 -19   1  117.16   26.83
  -6  19   1  111.31   28.21
  -6  19   1  109.14   20.46
   6  19  -1   86.15   23.78
   5 -19  -1  509.42   41.54
  -5 -19   1  487.03   41.03
  -5  19   1  584.70   49.06
   5  19  -1  539.37   46.12
  -5  19   1  529.04   32.98
   4 -19  -1  197.10   29.83
  -4 -19   1  165.77   27.97
   4  19  -1  210.38   35.16
  -4  19   1  205.45   35.74
   3 -19  -1  561.65   41.97
  -3 -19   1  539.02   42.76
   3  19  -1  522.82   45.67
  -3  19   1  539.21   45.64
  -2 -19   1   49.08   20.20
  -2 -19   1   67.03   19.57
   2 -19  -1   59.94   18.97
   2  19  -1   61.67   22.70
  -2  19   1   47.34   21.30
  -1 -19   1  490.16   38.63
   1 -19  -1  415.70   36.25
  -1 -19   1  449.05   39.93
  -1  19   1  512.08   43.89
   1  19  -1  437.24   40.49
   0 -19   1   23.98   13.91
   0 -19  -1   35.26   16.70
   0 -19   1   37.87   17.53
   0  19  -1   38.99   18.40
   0  19   1   13.48   16.02
   1 -19   1   22.31   17.18
  -1 -19  -1   48.90   20.72
   1 -19   1   26.63   15.48
   1  19   1   11.31   17.15
  -1  19  -1   14.97   16.51
  -1  19  -1   37.91   12.91
  -2 -19  -1   49.38   19.01
   2 -19   1   32.70   16.95
   2 -19   1   42.71   32.55
  -2  19  -1   19.10   15.70
   2  19   1   35.86   17.52
  -2  19  -1   78.31   22.60
   3 -19   1    7.91   14.20
  -3 -19  -1    6.04   14.46
   3 -19   1   16.21   16.94
   3  19   1   13.67   16.83
  -3  19  -1    9.32   14.49
  -3  19  -1   -6.08   15.37
   4 -19   1   45.64   18.96
  -4 -19  -1    2.55   16.77
   4 -19   1   29.85   19.54
   4  19   1   34.61   19.79
  -4  19  -1   27.57   17.69
   5 -19   1  116.75   25.51
   5 -19   1   92.52   23.33
  -5 -19  -1   99.30   26.60
  -5  19  -1   83.20   19.29
  -5  19  -1   59.00   23.83
  -5  19  -1  101.19   15.95
   5  19   1   84.66   27.59
   6 -19   1   30.19   17.84
  -6 -19  -1   19.59   18.00
   6  19   1   48.90   22.68
  -6  19  -1   23.59   18.58
  -6  19  -1   48.28   11.72
   7  19   1  165.56   31.39
  -7  19  -1  294.87   39.01
  -8 -19  -1   92.32   27.19
   8 -19   1  107.45   28.63
  -8 -19  -1   71.29   22.31
  -8  19  -1   62.76   25.08
   8  19   1   65.87   28.49
  -8  19  -1   91.89   16.70
  -6 -20   1   -4.59   16.90
   6 -20  -1   13.67   19.23
  -6  20   1  -13.04   10.53
  -6  20   1  -15.77   23.14
   5 -20  -1    0.98   21.53
  -5  20   1    9.35   22.22
   5  20  -1   22.07   19.60
  -5  20   1   45.99   14.30
  -4 -20   1   38.28   17.41
   4  20  -1   14.98   16.05
  -4  20   1   24.83   20.66
   3 -20  -1   30.23   19.06
  -3 -20   1   41.10   21.05
  -3  20   1   22.03   21.50
   3  20  -1   64.34   21.26
   2 -20  -1    8.40   16.35
  -2 -20   1   17.83   17.22
  -2  20   1   10.25   18.32
   2  20  -1   14.72   18.37
  -1 -20   1  299.09   40.59
  -1 -20   1  334.42   34.91
   1 -20  -1  278.75   36.12
   1  20  -1  266.71   37.11
  -1  20   1  333.41   43.58
   0 -20   1   37.14   19.20
   0 -20  -1   44.65   19.21
   0 -20   1   15.05   17.05
   0  20  -1   46.35   20.62
   0  20   1   33.58   21.16
   1 -20   1  319.88   39.56
  -1 -20  -1  333.76   40.06
   1 -20   1  328.81   38.82
   1  20   1  298.41   40.45
  -1  20  -1  387.15   41.19
   2 -20   1   14.95   16.87
   2 -20   1   -5.94   19.63
  -2 -20  -1   42.70   19.41
  -2  20  -1   20.15   17.11
  -2  20  -1   28.37   14.42
   2  20   1   28.72   22.28
   3 -20   1  292.89   39.08
  -3 -20  -1  205.88   32.74
  -3  20  -1  253.82   38.79
   3  20   1  286.57   44.14
  -4 -20  -1   -0.97   20.90
   4 -20   1   74.09   24.77
   4  20   1   79.25   25.05
  -4  20  -1   35.88   19.61
  -4  20  -1   44.28   13.40
  -5 -20  -1  207.48   55.53
  -5  20  -1  235.52   21.80
  -5  20  -1  248.46   38.06
   5  20   1  213.53   36.74
  -6 -20  -1  -29.23   15.48
   6 -20   1  -10.70   15.34
  -6  20  -1   -2.22   11.02
   6  20   1    7.36   22.04
  -6  20  -1   33.74   21.86
   4 -21  -1   99.03   24.77
  -4 -21   1   64.09   22.61
   4  21  -1   77.38   30.59
  -4  21   1   93.36   29.37
  -3 -21   1  576.49   46.96
   3 -21  -1  445.08   41.00
  -3  21   1  571.63   49.10
   2 -21  -1   25.55   16.75
   2  21  -1   14.59   19.56
  -2  21   1   19.23   20.91
   1 -21  -1  181.11   47.93
   1  21  -1  211.42   37.37
  -1  21   1  258.17   40.45
   0  21   1   43.84   20.86
   0  21  -1   48.10   24.49
  -1 -21  -1   -0.36   19.35
  -1  21  -1   55.65   23.60
   1  21   1    9.68   22.01
  -2 -21  -1    7.11   18.83
   2 -21   1   42.07   33.24
  -2  21  -1    1.51   20.07
   2  21   1   16.09   21.09
  -3 -21  -1   -2.98   17.81
   3 -21   1  -12.67   14.07
  -3  21  -1    6.00   21.81
   3  21   1   30.66   22.12
   4 -21   1   24.33   17.05
  -4 -21  -1   20.72   18.91
  -4  21  -1  -34.91   27.48
   4  21   1   28.84   23.52
 -16   0   2   15.28   14.14
 -15   0   2   -9.73   14.50
 -14   0   2  129.56   24.59
 -13   0   2   -3.89   13.14
 -13   0   2    0.60   11.72
 -12   0   2  700.69   41.14
 -12   0   2  844.77   45.95
 -11   0   2   15.38   13.07
 -11   0   2    7.18   12.15
  11   0  -2   -6.28   12.00
  10   0  -2 1410.98   56.73
  10   0  -2 1424.26   53.97
 -10   0   2 1552.32   55.84
 -10   0   2 1384.21   56.80
  -9   0   2   -5.04   11.12
  -9   0   2   18.55   11.12
   9   0  -2   25.52   16.44
  -9   0   2    1.19    8.76
   9   0  -2    6.38    8.49
   9   0  -2   16.44   10.60
  -8   0   2 1790.55   70.09
   8   0  -2 1785.69   73.87
   8   0  -2 1883.36   59.04
  -8   0   2 1811.40   60.96
   8   0  -2 1795.77   60.69
  -8   0   2 1925.73   59.36
   7   0  -2    1.79   12.76
  -7   0   2  -11.29    8.85
  -7   0   2  -10.02    5.80
   7   0  -2    2.71    6.64
   7   0  -2   11.20    7.38
  -7   0   2   -1.37    7.16
   6   0  -2 2035.89   71.86
   6   0  -2 2120.00   59.62
  -6   0   2 2094.85   70.62
   6   0  -2 2041.36   60.46
  -6   0   2 2036.79   60.66
  -6   0   2 2089.38   59.43
  -5   0   2    2.81    6.21
   5   0  -2    4.29    6.45
   5   0  -2   -0.80    5.76
  -5   0   2    0.93   10.31
   5   0  -2  -18.63    9.64
  -5   0   2  -11.09    5.39
  -4   0   2  961.71   31.99
  -4   0   2 1029.67   39.94
   4   0  -2 1094.92   33.32
   4   0  -2 1039.63   32.88
  -4   0   2 1050.63   33.24
   4   0  -2  935.79   39.33
  -3   0   2   -2.13    5.07
   3   0  -2   17.10    9.67
  -3   0   2   -1.97    4.73
   3   0  -2    4.08    5.38
   3   0  -2    1.25    4.92
  -3   0   2  -17.52    6.86
   2   0  -2  340.76   16.23
   2   0  -2  336.97   14.12
   2   0  -2  323.19   12.89
  -2   0   2  358.74   13.21
  -2   0   2  339.67   14.20
  -2   0   2  343.54   16.94
   1   0  -2    2.80    2.68
  -1   0   2   -0.55    2.46
  -1   0   2   -2.06    3.77
  -1   0   2    2.51    3.69
   0   0   2 1758.38   38.04
   1   0   2   -4.16    4.35
   1   0   2   -4.03    2.73
  -1   0  -2   -0.78    3.34
  -1   0  -2    6.62    3.62
  -2   0  -2  120.59   11.57
   2   0   2  136.94   13.75
   2   0   2  113.63    8.69
  -2   0  -2  103.30    7.76
   2   0   2   93.59    7.53
   3   0   2    2.59    4.95
   3   0   2   -4.70    4.07
  -3   0  -2    5.53    8.07
  -3   0  -2   -7.84    4.27
  -3   0  -2   -4.12    4.28
   3   0   2   13.92    9.51
  -4   0  -2 2461.49   69.22
  -4   0  -2 2496.76   62.91
   4   0   2 2230.34   61.89
   4   0   2 2389.20   59.08
   4   0   2 2332.95   72.73
  -4   0  -2 2351.24   58.94
   5   0   2    0.37    5.36
  -5   0  -2   -6.40    9.43
  -5   0  -2    3.35    6.21
   5   0   2   -5.57    4.85
  -5   0  -2   -5.10    5.46
   5   0   2   20.38   13.50
   6   0   2 5378.55  147.66
  -6   0  -2 5252.96  124.73
   6   0   2 5383.80  129.99
  -6   0  -2 5455.35  130.21
   6   0   2 5260.50  124.31
  -6   0  -2 5150.57  137.62
  -7   0  -2   -5.84    6.67
  -7   0  -2   -4.82    7.00
  -7   0  -2   16.64   10.45
   7   0   2   -5.01   14.50
   7   0   2    8.62    6.98
   7   0   2   15.62    8.75
   8   0   2 1534.72   55.31
  -8   0  -2 1570.60   50.79
   8   0   2 1534.41   49.57
   8   0   2 1515.31   70.89
  -8   0  -2 1515.91   61.60
  -8   0  -2 1522.79   54.66
   9   0   2    2.91    6.95
  -9   0  -2   13.61   13.07
   9   0   2    4.98   10.46
  -9   0  -2   14.07   10.39
  -9   0  -2   -6.32    6.58
   9   0   2  -11.42   12.67
 -10   0  -2  296.06   24.09
  10   0   2  350.37   24.01
  10   0   2  346.02   27.92
  10   0   2  361.54   47.18
 -10   0  -2  379.79   33.09
 -11   0  -2    0.71   10.41
  11   0   2   -5.40   15.98
  11   0   2   -2.07   10.80
  11   0   2    1.68   10.51
  12   0   2   43.02   29.59
 -12   0  -2   50.17   14.70
  12   0   2   24.04   13.90
 -13   0  -2    5.68   11.32
  13   0   2   -2.97   12.73
 -14   0  -2   59.83   18.25
 -15   0  -2   16.75   15.11
 -16   0  -2  291.38   34.23
 -16  -1   2  675.70   47.52
 -16   1   2  689.73   46.05
 -15  -1   2   13.56   15.07
 -15   1   2   -5.02   13.86
 -14  -1   2  421.33   36.60
 -14   1   2  466.40   36.55
 -14   1   2  464.06   40.03
 -13  -1   2   15.69   16.16
 -13   1   2   18.71   15.79
 -13   1   2   51.81   18.96
 -12  -1   2  370.97   31.42
  12  -1  -2  361.76   50.07
 -12   1   2  384.64   31.43
 -12   1   2  368.64   32.64
 -11  -1   2    6.14   12.18
  11  -1  -2   18.78   13.41
 -11  -1   2   40.44   15.44
  11  -1  -2   21.45   16.67
 -11   1   2   -1.46   11.54
 -11   1   2   39.32   16.65
  10  -1  -2  142.70   31.35
 -10  -1   2  117.67   22.05
  10  -1  -2   88.03   18.62
 -10  -1   2   98.98   24.71
 -10  -1   2  117.86   18.95
  10  -1  -2  116.05   18.73
  10   1  -2  130.63   19.77
 -10   1   2  156.44   30.55
  10   1  -2   92.64   17.66
 -10   1   2  119.40   18.28
 -10   1   2  101.39   18.60
  -9  -1   2   -8.55    8.11
  -9  -1   2   20.17   14.08
   9  -1  -2    9.08    9.62
  -9  -1   2   10.07    9.79
   9  -1  -2   15.37   16.03
   9   1  -2   -0.68    8.14
   9   1  -2    5.91    9.09
  -9   1   2    7.59    9.41
  -9   1   2   -3.28   11.18
  -9   1   2    3.28    8.78
  -8  -1   2  126.04   24.51
  -8  -1   2   97.55   15.75
   8  -1  -2  108.64   25.27
   8  -1  -2  122.39   18.53
   8  -1  -2  134.54   18.17
  -8  -1   2   92.24   15.14
   8   1  -2  111.05   17.49
   8   1  -2   91.02   14.88
  -8   1   2   85.94   14.98
  -8   1   2   92.77   20.39
  -8   1   2   90.24   16.69
  -7  -1   2    8.63    7.98
  -7  -1   2    2.85    7.21
   7  -1  -2   -0.09    7.14
   7  -1  -2   35.02   16.54
   7  -1  -2    1.96    7.23
  -7  -1   2    1.13   10.77
   7   1  -2   -1.35    6.82
  -7   1   2    5.78    7.28
   7   1  -2   -1.70    6.45
  -7   1   2   10.12   10.91
   6  -1  -2 1101.06   49.74
  -6  -1   2 1121.75   38.66
   6  -1  -2 1125.04   40.01
  -6  -1   2 1124.37   48.79
   6  -1  -2 1095.12   38.29
  -6  -1   2 1044.06   39.01
   6   1  -2 1138.27   39.59
  -6   1   2 1117.43   40.14
   6   1  -2 1073.16   38.03
  -6   1   2 1059.54   37.42
   5  -1  -2   23.80    8.21
   5  -1  -2   17.52   13.35
   5  -1  -2   20.05    7.96
  -5  -1   2   38.50    9.06
  -5  -1   2   16.13   11.38
  -5  -1   2   23.90    8.20
   5   1  -2   14.21    6.67
  -5   1   2   22.31   10.21
   5   1  -2   22.60    7.64
  -5   1   2   11.91    7.14
  -5   1   2   34.86    9.25
   4  -1  -2 2227.99   57.34
  -4  -1   2 2073.39   55.70
  -4  -1   2 2088.15   64.59
  -4  -1   2 2092.78   55.85
   4  -1  -2 2096.29   55.98
   4  -1  -2 2055.61   63.69
  -4   1   2 2062.81   55.53
   4   1  -2 2172.75   55.92
  -4   1   2 2036.55   61.40
  -4   1   2 2199.41   56.81
   4   1  -2 2156.44   56.23
   3  -1  -2  537.29   25.68
   3  -1  -2  573.30   21.00
  -3  -1   2  547.50   20.67
   3  -1  -2  567.97   21.08
  -3  -1   2  611.11   26.95
  -3  -1   2  583.27   20.48
  -3   1   2  563.15   21.00
  -3   1   2  545.76   20.82
  -3   1   2  579.47   24.68
   3   1  -2  586.24   20.33
   3   1  -2  563.46   20.78
   2  -1  -2 1809.64   46.99
  -2  -1   2 1796.13   42.30
   2  -1  -2 1789.03   43.61
  -2  -1   2 1641.27   43.31
   2  -1  -2 1731.53   44.56
  -2   1   2 1719.52   44.19
  -2   1   2 1801.63   43.65
  -2   1   2 1715.90   45.33
   2   1  -2 1672.97   43.57
   2   1  -2 1817.54   42.24
   1  -1  -2  104.60    7.52
   1  -1  -2  103.30    7.07
  -1  -1   2   95.74    6.76
  -1   1   2  105.29    7.18
   1   1  -2  101.97    5.12
   1   1  -2  104.53    7.02
  -1   1   2   91.41    6.69
   0  -1   2 1785.13   41.96
   0  -1  -2 1948.00   42.92
   0  -1  -2 1818.55   41.11
   0   1   2 1836.97   41.70
   0   1   2 1937.74   42.99
  -1  -1  -2  111.80    7.82
   1  -1   2  115.37    5.79
   1  -1   2  124.83    5.62
   1  -1   2  112.41    6.59
  -1  -1  -2  117.13   10.73
  -1   1  -2  129.13    6.69
  -1   1  -2  117.28    5.07
   1   1   2  123.26    7.90
   1   1   2  119.91    8.82
   2  -1   2  498.06   14.91
   2  -1   2  504.59   19.22
  -2  -1  -2  538.84   23.94
  -2  -1  -2  510.99   17.71
   2  -1   2  529.78   17.86
  -2   1  -2  488.79   14.97
   2   1   2  539.86   24.82
   2   1   2  532.85   17.88
  -2   1  -2  524.07   17.45
  -3  -1  -2  377.29   16.12
   3  -1   2  355.88   13.75
   3  -1   2  391.88   17.34
   3  -1   2  405.65   21.97
  -3  -1  -2  359.42   22.80
  -3   1  -2  375.43   18.11
   3   1   2  376.72   17.11
   3   1   2  398.70   24.57
  -3   1  -2  376.17   16.84
   3   1   2  355.21   15.51
  -3   1  -2  361.10   13.77
  -4  -1  -2  604.64   23.17
   4  -1   2  646.84   32.03
  -4  -1  -2  629.94   31.98
   4  -1   2  642.09   21.44
  -4   1  -2  666.36   27.75
   4   1   2  656.87   25.43
  -4   1  -2  647.88   25.26
   4   1   2  647.13   34.46
  -4   1  -2  661.62   21.83
   4   1   2  638.59   23.28
   5  -1   2   -0.85    4.83
  -5  -1  -2   -1.02    6.18
   5  -1   2   -2.57    6.08
  -5  -1  -2   -4.24    9.40
   5  -1   2    5.82   11.53
   5   1   2   -8.44    5.34
  -5   1  -2    7.28    5.58
   5   1   2   -1.29    5.55
  -5   1  -2   -4.26    8.15
  -5   1  -2    4.52    7.05
   5   1   2   10.63   13.35
  -6  -1  -2  253.76   24.55
   6  -1   2  241.89   14.99
   6  -1   2  259.95   19.45
  -6  -1  -2  243.37   16.28
   6  -1   2  291.31   32.93
   6   1   2  271.62   28.37
  -6   1  -2  248.42   15.82
   6   1   2  238.52   18.43
  -6   1  -2  266.16   21.71
   6   1   2  261.18   16.71
  -6   1  -2  271.44   19.66
  -7  -1  -2  148.91   14.65
   7  -1   2  176.92   28.29
  -7  -1  -2  202.30   27.17
   7  -1   2  158.52   13.92
   7  -1   2  176.98   18.24
   7   1   2  149.15   13.80
  -7   1  -2  156.96   14.41
  -7   1  -2  222.56   23.19
  -7   1  -2  177.51   22.76
   7   1   2  201.64   30.62
   8  -1   2  383.85   43.08
   8  -1   2  312.57   19.51
  -8  -1  -2  314.37   29.99
   8  -1   2  291.36   23.62
  -8  -1  -2  326.28   21.16
   8   1   2  320.85   20.82
  -8   1  -2  297.61   19.95
  -8   1  -2  292.44   23.36
   8   1   2  314.31   24.05
   8   1   2  283.54   37.20
  -8   1  -2  303.27   25.61
  -9  -1  -2    2.72   11.24
  -9  -1  -2    3.94    7.91
   9  -1   2   30.77   19.55
   9  -1   2   11.82   10.71
   9  -1   2   13.11    7.49
   9   1   2   -6.18   18.22
  -9   1  -2   14.01    8.92
  -9   1  -2   10.44   11.52
   9   1   2   10.09    8.94
  -9   1  -2   19.08   11.44
   9   1   2    3.68    8.63
  10  -1   2 1074.13   49.04
  10  -1   2 1045.08   65.37
  10  -1   2 1065.10   46.99
 -10  -1  -2 1071.38   44.12
 -10  -1  -2 1015.82   55.27
 -10   1  -2 1068.45   49.51
  10   1   2  959.40   47.05
 -10   1  -2 1120.05   43.27
  10   1   2 1049.35   43.20
 -10   1  -2 1082.08   52.48
 -11  -1  -2   16.12   12.09
  11  -1   2   36.04   24.18
  11  -1   2   32.29   15.46
  11  -1   2   27.11   11.51
 -11   1  -2    1.97   10.50
 -11   1  -2   27.66   12.94
  11   1   2   19.00   13.93
  12  -1   2  841.25   49.06
  12  -1   2  864.11   75.06
 -12  -1  -2  915.13   43.72
 -12   1  -2  883.06   42.52
  12   1   2  854.86   46.66
 -12   1  -2  824.22   47.45
  13  -1   2  -16.97   21.13
 -13  -1  -2   16.56   12.88
  13  -1   2   24.13   16.89
 -13   1  -2    3.36   11.69
 -14  -1  -2  677.22   41.55
 -14   1  -2  572.32   37.70
 -15  -1  -2   18.17   14.88
 -15   1  -2    6.48   13.36
 -16  -1  -2  241.64   33.43
 -16   1  -2  225.10   31.59
 -16  -2   2   23.82   18.71
 -16   2   2   13.99   18.10
 -16   2   2  -10.72   14.43
 -15  -2   2   23.07   16.20
 -15   2   2   24.41   15.43
 -15   2   2   15.51   17.73
 -14  -2   2   47.79   19.04
 -14   2   2   99.08   25.64
 -14   2   2   71.62   19.48
  13  -2  -2   -4.67   19.34
 -13  -2   2   21.88   14.28
 -13   2   2   11.71   14.75
 -13   2   2   19.56   14.77
  12  -2  -2  392.73   53.45
 -12  -2   2  383.35   31.68
 -12   2   2  450.41   35.38
 -12   2   2  397.41   30.74
  11  -2  -2  383.36   49.15
  11  -2  -2  342.96   31.04
 -11  -2   2  401.45   31.65
 -11   2   2  379.49   27.99
 -11   2   2  405.31   31.67
 -10  -2   2 1846.88   90.32
  10  -2  -2 1842.50   62.33
 -10  -2   2 1799.15   63.55
  10  -2  -2 1760.40   65.94
  10  -2  -2 1903.44   85.09
  10   2  -2 1710.65   64.33
 -10   2   2 1685.43   64.70
 -10   2   2 1772.51   61.27
  10   2  -2 1727.95   75.49
  -9  -2   2    7.49    9.60
  -9  -2   2   23.21   15.37
   9  -2  -2   16.72    9.93
   9  -2  -2   -2.98    6.94
   9  -2  -2   11.47   17.61
   9   2  -2   16.31   10.22
   9   2  -2   18.47   10.92
  -9   2   2   26.88   12.17
  -9   2   2    3.31    8.89
  -9   2   2   -1.35   10.39
  -8  -2   2 2837.16   96.13
   8  -2  -2 2603.27   94.81
   8  -2  -2 2621.22   80.51
  -8  -2   2 2798.64   79.09
   8  -2  -2 2643.53   76.93
  -8   2   2 2655.74   86.05
  -8   2   2 2728.34   76.98
   8   2  -2 2718.48   78.23
  -8   2   2 2688.31   80.95
   8   2  -2 2715.71   79.64
  -7  -2   2   46.71   17.47
   7  -2  -2   62.87   11.97
   7  -2  -2   46.86   10.76
  -7  -2   2   45.50   11.76
   7   2  -2   45.38   10.60
  -7   2   2   71.72   15.76
  -7   2   2   82.52   15.26
   7   2  -2   68.30   12.27
  -6  -2   2 1788.24   54.27
   6  -2  -2 1773.71   56.19
   6  -2  -2 1658.89   64.61
   6  -2  -2 1834.45   54.32
  -6  -2   2 1795.05   67.29
   6   2  -2 1855.73   54.71
   6   2  -2 1926.13   55.99
  -6   2   2 1792.55   55.93
  -6   2   2 1927.24   54.36
   5  -2  -2  107.30   19.06
   5  -2  -2   85.44   12.23
  -5  -2   2   85.86   11.93
   5  -2  -2   86.61   11.61
  -5  -2   2  109.26   18.98
  -5   2   2  113.65   15.86
  -5   2   2   90.27   11.76
  -5   2   2  112.30   13.86
   5   2  -2  112.63   13.86
   5   2  -2   94.46   12.23
   4  -2  -2  395.44   18.55
  -4  -2   2  375.87   18.50
   4  -2  -2  374.65   24.10
   4  -2  -2  379.33   19.34
  -4  -2   2  356.29   24.25
  -4   2   2  356.57   20.62
  -4   2   2  387.31   19.38
  -4   2   2  350.36   17.57
   4   2  -2  366.05   20.35
   4   2  -2  400.50   26.72
   3  -2  -2  114.04   11.36
   3  -2  -2  109.09   10.36
   3  -2  -2  120.54   14.22
  -3  -2   2  102.67   10.23
   3   2  -2  115.33    9.87
   3   2  -2  103.56    9.80
  -3   2   2  109.07   11.05
  -3   2   2  120.88   13.01
  -3   2   2  100.24   10.04
   2  -2  -2  337.13   15.34
  -2  -2   2  315.81   13.77
   2  -2  -2  322.17   15.03
  -2   2   2  335.96   14.73
  -2   2   2  315.60   14.59
   2   2  -2  301.94   13.42
   2   2  -2  337.23   12.89
  -2   2   2  311.64   14.77
  -1  -2   2 1821.73   44.08
   1  -2  -2 1875.93   44.86
   1  -2  -2 1922.54   46.34
   1   2  -2 1767.51   44.00
  -1   2   2 1921.12   44.90
  -1   2   2 1898.24   46.36
   1   2  -2 1946.42   43.49
   0  -2  -2  415.73   13.82
   0  -2   2  402.71   11.69
   0  -2  -2  438.94   15.39
   0  -2   2  403.32   13.27
   0   2   2  440.38   15.42
   0   2  -2  387.22   11.68
   0   2  -2  428.14   12.44
   0   2   2  422.74   14.33
   1  -2   2  248.38   10.33
  -1  -2  -2  229.82   12.08
   1  -2   2  220.53    8.85
   1   2   2  246.48   12.94
  -1   2  -2  246.68    9.98
   1   2   2  217.92   11.86
  -1   2  -2  215.74    8.61
   1   2   2  233.73   11.62
   2  -2   2 3151.89   70.88
  -2  -2  -2 2994.68   71.41
   2  -2   2 2983.63   69.90
   2  -2   2 2932.11   64.93
  -2  -2  -2 3148.48   74.94
  -2   2  -2 2938.13   65.02
  -2   2  -2 3015.56   68.55
   2   2   2 3002.56   71.31
   3  -2   2  121.66   13.04
   3  -2   2   83.93    6.89
   3  -2   2  101.77   10.83
  -3  -2  -2   89.14   10.10
  -3  -2  -2  105.48   17.02
  -3   2  -2   94.02    9.38
  -3   2  -2  110.97   10.85
  -3   2  -2   89.48    6.81
   3   2   2   94.08    9.73
  -4  -2  -2 2269.00   71.77
  -4  -2  -2 2258.01   60.09
   4  -2   2 2244.49   55.15
   4  -2   2 2361.94   62.01
   4  -2   2 2256.07   66.49
  -4   2  -2 2387.19   61.52
  -4   2  -2 2262.94   55.20
  -4   2  -2 2330.31   61.65
   4   2   2 2425.01   62.27
   4   2   2 2257.05   59.70
   5  -2   2   51.94   10.91
   5  -2   2   18.01    5.94
  -5  -2  -2   27.75   13.31
  -5  -2  -2   30.44    8.28
   5  -2   2   30.10   13.20
   5   2   2   16.03    7.61
  -5   2  -2   27.30    6.97
  -5   2  -2   23.83    8.12
   5   2   2   20.78    7.71
   6  -2   2 3532.67   94.14
  -6  -2  -2 3619.59  107.26
   6  -2   2 3691.32  107.20
  -6  -2  -2 3499.03   90.73
   6  -2   2 3662.48   91.45
   6   2   2 3624.06   94.14
  -6   2  -2 3532.90   95.59
   6   2   2 3526.28   90.62
  -6   2  -2 3467.06   86.31
  -6   2  -2 3611.89   93.89
   7  -2   2   96.37   21.82
   7  -2   2  122.16   13.51
   7  -2   2  127.54   17.66
  -7  -2  -2  104.79   21.35
   7   2   2   87.95   13.58
   7   2   2  109.32   16.84
  -7   2  -2  127.57   14.26
  -7   2  -2  114.20   17.72
  -7   2  -2  115.12   16.79
  -8  -2  -2  912.73   50.52
   8  -2   2  976.51   42.76
   8  -2   2 1006.10   36.12
   8  -2   2  905.28   52.57
  -8  -2  -2 1061.04   40.16
  -8   2  -2  982.18   35.95
   8   2   2 1050.18   43.12
  -8   2  -2 1020.48   42.44
   8   2   2  915.30   37.45
  -8   2  -2 1003.66   44.20
  -9  -2  -2  118.75   17.47
   9  -2   2  130.22   28.53
  -9  -2  -2  122.32   25.56
   9  -2   2  140.95   17.21
   9  -2   2  160.67   23.26
  -9   2  -2   95.00   18.74
  -9   2  -2  136.00   21.39
   9   2   2  134.56   21.51
   9   2   2  111.39   19.35
  -9   2  -2  128.39   16.79
  10  -2   2  599.98   50.58
 -10  -2  -2  590.75   48.27
 -10  -2  -2  570.14   32.73
  10  -2   2  570.50   29.73
  10  -2   2  556.27   35.47
  10   2   2  560.19   31.17
 -10   2  -2  548.85   36.18
 -10   2  -2  531.09   34.56
 -10   2  -2  562.94   29.71
  10   2   2  603.31   36.16
  11  -2   2    6.60    8.92
  11  -2   2   34.30   22.07
  11  -2   2   12.61   13.38
 -11  -2  -2   12.56   12.66
 -11   2  -2    0.74   10.74
 -11   2  -2   19.93   10.47
  11   2   2    6.53   10.89
 -12  -2  -2   42.13   14.19
  12  -2   2   -5.98   20.91
  12   2   2   44.98   15.93
 -12   2  -2   16.35   12.58
 -12   2  -2   36.01   16.67
 -13  -2  -2   22.84   17.41
  13  -2   2   54.40   25.49
  13  -2   2   19.18   16.34
 -13   2  -2   40.96   18.04
 -13   2  -2   24.47   14.72
 -14  -2  -2  171.91   27.11
  14  -2   2  134.35   39.59
 -14   2  -2  159.07   29.17
 -14   2  -2  131.85   26.88
 -15  -2  -2   18.46   15.20
  15  -2   2   40.54   28.60
 -15   2  -2   18.06   14.50
 -16  -2  -2  252.51   34.27
 -16   2  -2  278.08   33.31
 -16  -3   2  401.59   40.89
 -16   3   2  488.15   40.11
 -16   3   2  401.05   41.56
 -15  -3   2   55.72   21.48
  15  -3  -2   62.98   31.01
 -15   3   2  157.24   31.98
 -15   3   2  129.66   25.57
  14  -3  -2  388.15   56.78
 -14  -3   2  548.69   40.40
 -14   3   2  520.59   42.40
 -14   3   2  530.34   38.13
  13  -3  -2   67.07   30.95
 -13  -3   2  149.20   25.39
 -13   3   2  129.07   27.14
 -13   3   2  121.80   35.01
 -12  -3   2  938.59   69.19
  12  -3  -2  837.37   65.11
 -12   3   2  892.81   44.45
 -12   3   2  904.05   48.78
  11  -3  -2  150.73   25.83
 -11  -3   2  151.21   23.86
  11  -3  -2  150.25   33.74
 -11   3   2  177.70   23.09
 -11   3   2  174.09   25.13
  10  -3  -2  279.33   26.25
  10  -3  -2  352.39   24.49
 -10  -3   2  338.46   27.47
  10  -3  -2  319.72   43.09
  10   3  -2  320.82   26.19
 -10   3   2  318.22   25.72
 -10   3   2  318.40   28.36
   9  -3  -2   58.75   22.06
  -9  -3   2   83.30   16.47
   9  -3  -2   67.75   13.28
  -9  -3   2  119.03   25.72
   9  -3  -2   91.99   18.07
   9   3  -2   62.00   14.55
  -9   3   2   85.88   15.55
  -9   3   2   66.44   17.09
  -9   3   2   58.98   14.67
   9   3  -2   29.93   18.96
   8  -3  -2   11.36   12.52
   8  -3  -2   17.25    9.14
  -8  -3   2    2.36   11.80
   8  -3  -2  -10.49    6.92
  -8  -3   2    7.12    9.53
  -8   3   2    3.65    9.62
  -8   3   2   -3.75    9.40
   8   3  -2   12.00    8.51
  -8   3   2    0.79    7.68
   8   3  -2   -3.37    6.65
   7  -3  -2  517.20   36.24
   7  -3  -2  500.90   28.12
  -7  -3   2  478.08   26.36
   7  -3  -2  518.51   25.80
  -7  -3   2  482.89   36.11
   7   3  -2  499.84   25.81
   7   3  -2  484.49   26.61
  -7   3   2  487.82   29.20
  -7   3   2  451.77   26.90
   6  -3  -2  457.39   23.44
   6  -3  -2  456.69   25.31
   6  -3  -2  413.65   30.61
  -6  -3   2  483.89   34.12
  -6  -3   2  464.67   24.39
  -6   3   2  488.23   26.93
  -6   3   2  569.49   26.98
  -6   3   2  441.71   22.56
   6   3  -2  505.60   24.72
   6   3  -2  468.27   23.76
   5  -3  -2   61.35   11.66
  -5  -3   2   22.93    8.90
   5  -3  -2   44.65    9.63
   5  -3  -2   20.43   11.66
  -5   3   2   40.76    8.90
  -5   3   2   38.67   10.59
   5   3  -2   42.65    9.49
  -5   3   2   31.58    9.84
   5   3  -2   48.83    9.66
   4  -3  -2 6309.46  153.17
   4  -3  -2 6454.10  147.80
  -4  -3   2 6411.92  147.47
   4  -3  -2 6654.65  150.84
  -4   3   2 6382.98  146.61
   4   3  -2 6815.27  147.53
  -4   3   2 6448.60  149.21
   4   3  -2 6224.03  146.61
  -4   3   2 6566.28  150.37
   3  -3  -2  575.77   24.13
  -3  -3   2  565.37   21.81
   3  -3  -2  620.89   24.07
  -3   3   2  563.44   21.88
  -3   3   2  603.60   23.59
  -3   3   2  557.18   22.32
   3   3  -2  590.43   21.72
   2  -3  -2 8220.28  176.23
  -2  -3   2 7901.40  172.93
   2  -3  -2 7675.33  174.14
   2   3  -2 7950.01  172.73
  -2   3   2 8109.01  174.09
  -2   3   2 7977.73  175.81
  -1  -3   2  517.69   17.49
   1  -3  -2  521.53   18.21
  -1  -3   2  507.17   16.62
   1  -3  -2  567.31   20.28
  -1   3   2  531.95   20.07
   1   3  -2  493.84   16.28
   1   3  -2  533.77   17.19
  -1   3   2  518.26   18.53
   0  -3   2 6383.87  135.43
   0  -3  -2 6340.33  136.84
   0  -3   2 6070.40  132.07
   0  -3   2 6148.06  135.19
   0  -3  -2 6247.72  138.47
   0   3  -2 6197.68  134.65
   0   3  -2 6342.62  135.03
   0   3  -2 6117.24  132.02
   0   3   2 6276.06  137.65
   0   3   2 6416.54  138.79
   1  -3   2 4969.02  110.32
  -1  -3  -2 5003.51  112.91
  -1  -3  -2 4957.59  113.11
   1  -3   2 5021.42  108.85
   1   3   2 4914.10  112.09
   1   3   2 5014.33  113.22
  -1   3  -2 4982.20  108.67
   1   3   2 5017.62  114.47
   2  -3   2 3029.50   70.38
  -2  -3  -2 2858.79   70.85
  -2  -3  -2 2878.71   73.91
   2  -3   2 2879.87   68.52
  -2   3  -2 3045.27   70.00
   2   3   2 2911.65   70.83
   2   3   2 2904.43   75.22
  -2   3  -2 2901.54   67.68
  -3  -3  -2   13.39    9.42
  -3  -3  -2    9.69    5.96
   3  -3   2   -1.13    3.24
   3  -3   2   13.05    6.60
   3  -3   2    5.43    6.09
  -3   3  -2   16.65    5.89
  -3   3  -2   10.51    6.04
   3   3   2    2.69    5.60
  -3   3  -2   10.21    3.58
  -4  -3  -2  511.81   22.35
   4  -3   2  520.37   24.91
   4  -3   2  496.93   17.08
   4  -3   2  507.04   23.31
  -4  -3  -2  525.24   32.00
  -4   3  -2  509.97   17.29
   4   3   2  519.06   22.21
  -4   3  -2  551.77   23.43
  -4   3  -2  520.91   21.74
  -5  -3  -2   -0.96   11.63
   5  -3   2    0.70    6.50
  -5  -3  -2   15.86    7.85
   5  -3   2   -0.22    9.30
   5  -3   2   19.73    5.63
   5   3   2    8.30    7.12
  -5   3  -2    7.95    6.87
  -5   3  -2    4.45    5.16
  -5   3  -2    5.22    7.06
   5   3   2    0.62    6.00
   6  -3   2  262.84   14.56
  -6  -3  -2  211.79   17.47
  -6  -3  -2  263.05   30.60
   6  -3   2  252.81   20.24
   6  -3   2  269.65   29.53
  -6   3  -2  256.14   18.63
   6   3   2  233.84   18.50
  -6   3  -2  243.96   14.55
  -6   3  -2  229.60   18.74
   6   3   2  269.41   18.53
   7  -3   2   -2.17   10.53
  -7  -3  -2   -1.57    7.22
  -7  -3  -2   12.18   13.43
   7  -3   2   -0.11    7.80
   7  -3   2    5.55    6.05
  -7   3  -2   -9.47    6.30
  -7   3  -2    8.04    6.53
   7   3   2    8.15    8.25
   7   3   2    0.00    7.16
  -7   3  -2    3.97    8.84
   8  -3   2 1147.23   58.35
   8  -3   2 1106.65   38.80
   8  -3   2 1131.26   47.58
  -8  -3  -2 1174.46   43.73
  -8  -3  -2 1238.65   59.91
  -8   3  -2 1117.56   45.68
  -8   3  -2 1136.94   46.47
  -8   3  -2 1121.69   38.84
   8   3   2 1128.62   42.82
  -9  -3  -2   65.61   21.35
   9  -3   2   63.80   16.70
   9  -3   2   28.71   19.22
  -9  -3  -2   32.07   11.46
   9  -3   2   24.92    9.58
   9   3   2   20.19   10.54
  -9   3  -2   29.81   10.00
  -9   3  -2   32.31   13.05
  -9   3  -2   53.82   14.10
   9   3   2   72.49   14.09
  10  -3   2 1656.22   54.38
 -10  -3  -2 1597.55   58.65
  10  -3   2 1528.43   78.22
  10  -3   2 1582.52   63.50
 -10   3  -2 1626.12   64.25
  10   3   2 1575.37   62.11
 -10   3  -2 1614.41   62.16
  10   3   2 1687.94   59.01
 -10   3  -2 1588.90   53.72
 -11  -3  -2  311.33   26.61
  11  -3   2  353.13   32.49
  11  -3   2  358.10   24.96
  11  -3   2  318.12   45.26
  11   3   2  407.71   37.56
 -11   3  -2  320.93   29.38
 -11   3  -2  330.31   24.91
  12  -3   2 1268.41   90.64
 -12  -3  -2 1233.13   53.82
 -12   3  -2 1294.99   50.06
 -12   3  -2 1069.03   55.44
  12   3   2 1184.90   56.55
 -13  -3  -2  188.13   26.53
  13  -3   2  249.26   46.08
  13  -3   2  219.55   29.65
 -13   3  -2  198.55   25.77
 -13   3  -2  214.58   31.69
  14  -3   2  277.30   51.35
 -14  -3  -2  309.12   30.12
 -14   3  -2  253.44   31.77
 -14   3  -2  399.44   35.73
  15  -3   2    6.04   24.44
 -15  -3  -2   86.58   19.85
 -15   3  -2   45.65   19.57
 -15   3  -2   49.16   19.90
 -16  -3  -2  141.10   26.00
 -16   3  -2  169.52   26.18
  16  -4  -2    4.70   30.37
 -16   4   2    3.29   18.42
 -16   4   2   42.44   17.61
 -15  -4   2    5.92   14.80
 -15   4   2   -0.78   16.85
 -15   4   2    4.55   14.36
  14  -4  -2   41.14   29.97
 -14  -4   2   37.32   18.02
 -14   4   2   34.22   15.96
 -14   4   2   42.67   20.58
 -13  -4   2   97.38   23.30
  13  -4  -2  106.22   34.27
 -13   4   2  103.38   22.96
 -12  -4   2  115.70   21.44
  12  -4  -2   83.45   29.12
 -12   4   2  110.24   22.18
 -12   4   2  149.50   22.97
  11  -4  -2  375.57   48.29
 -11  -4   2  261.63   26.69
  11  -4  -2  255.08   39.77
 -11   4   2  292.66   25.11
 -11   4   2  351.82   30.08
  10  -4  -2  715.34   51.91
  10  -4  -2  749.20   41.46
  10  -4  -2  721.10   37.07
 -10  -4   2  817.27   40.97
 -10   4   2  790.66   37.70
  10   4  -2  743.01   39.45
 -10   4   2  790.02   42.32
   9  -4  -2  749.15   48.72
  -9  -4   2  766.15   37.82
   9  -4  -2  714.03   35.50
   9  -4  -2  728.21   39.47
  -9  -4   2  687.71   48.30
  -9   4   2  725.83   39.69
  -9   4   2  798.79   35.81
   9   4  -2  754.07   35.95
   9   4  -2  755.76   37.92
  -9   4   2  757.02   39.16
   8  -4  -2 1820.72   58.55
  -8  -4   2 1799.35   76.21
  -8  -4   2 1857.76   60.72
   8  -4  -2 1668.87   71.91
   8  -4  -2 1728.60   62.29
  -8   4   2 1861.63   62.57
  -8   4   2 1809.73   57.20
   8   4  -2 1778.69   60.14
   7  -4  -2  628.67   29.32
  -7  -4   2  682.09   31.68
   7  -4  -2  621.92   38.95
   7  -4  -2  615.27   31.84
  -7  -4   2  696.37   43.53
   7   4  -2  657.08   30.37
   7   4  -2  623.98   30.52
  -7   4   2  653.99   33.14
  -7   4   2  629.56   32.59
  -6  -4   2 2541.48   86.22
   6  -4  -2 2501.27   74.77
   6  -4  -2 2683.18   83.27
   6  -4  -2 2642.73   71.72
   6   4  -2 2619.58   72.47
   6   4  -2 2565.51   72.57
  -6   4   2 2647.61   75.84
  -6   4   2 2585.38   70.52
  -6   4   2 2675.23   75.17
   5  -4  -2  508.32   25.74
  -5  -4   2  465.02   23.90
   5  -4  -2  469.71   27.65
  -5   4   2  498.35   25.44
  -5   4   2  463.65   22.53
   5   4  -2  517.09   23.58
   5   4  -2  491.87   23.44
  -5   4   2  523.64   25.51
  -4  -4   2  575.85   23.95
   4  -4  -2  512.39   25.53
   4  -4  -2  599.60   30.19
  -4   4   2  546.48   24.15
  -4   4   2  559.35   22.81
   4   4  -2  517.80   22.62
  -4   4   2  503.17   24.71
  -3  -4   2   75.18   10.24
   3  -4  -2   86.81   11.94
   3  -4  -2   94.07   12.12
  -3   4   2   81.81   12.11
  -3   4   2   87.15   10.99
  -3   4   2  123.92   14.28
   3   4  -2   73.28    9.61
   2  -4  -2   16.52    7.42
  -2  -4   2   14.78    5.74
   2  -4  -2   17.69    6.85
  -2   4   2    3.36    5.72
   2   4  -2   10.59    5.65
  -2   4   2   24.12    8.30
  -1  -4   2  119.21   12.14
   1  -4  -2  113.38   12.20
  -1  -4   2   76.73    7.76
  -1  -4   2   84.71    9.54
   1  -4  -2   85.51    9.46
  -1   4   2  100.94   10.92
  -1   4   2   88.13    9.70
   1   4  -2   70.21    7.26
   0  -4   2  169.08   11.29
   0  -4   2  162.24    7.81
   0  -4   2  180.86   11.39
   0  -4  -2  173.39   11.66
   0  -4  -2  175.05   13.32
   0   4   2  144.62   12.55
   0   4   2  158.29   12.36
   0   4  -2  161.58   11.50
   0   4  -2  165.80    7.68
   1  -4   2  153.40   11.30
  -1  -4  -2  157.54   13.04
  -1  -4  -2  132.76   12.05
   1  -4   2  144.68    9.88
   1   4   2  142.85   12.79
   1   4   2  150.08   13.64
   1   4   2  150.59   11.25
  -1   4  -2  140.27   10.39
   2  -4   2 3306.65   78.71
   2  -4   2 3415.97   81.16
  -2  -4  -2 3393.31   84.98
  -2  -4  -2 3279.71   81.44
   2   4   2 3283.70   83.36
  -2   4  -2 3361.90   78.34
  -2   4  -2 3498.34   81.38
   2   4   2 3332.18   81.18
   2   4   2 3365.86   86.66
  -3  -4  -2  127.28   15.87
  -3  -4  -2  129.44   12.30
   3  -4   2  126.17   11.86
   3  -4   2  168.17   13.67
  -3   4  -2  139.95   12.49
  -3   4  -2  138.45   10.83
   3   4   2  117.53   19.26
  -3   4  -2  120.72    6.43
   4  -4   2 3560.93   88.59
  -4  -4  -2 3439.94   87.03
  -4  -4  -2 3485.91   94.26
   4  -4   2 3467.51   78.02
   4  -4   2 3503.40   88.43
   4   4   2 3387.83   86.32
  -4   4  -2 3508.92   87.16
  -4   4  -2 3390.96   93.86
  -4   4  -2 3373.34   77.43
   5  -4   2 1260.48   46.27
   5  -4   2 1359.99   44.95
  -5  -4  -2 1316.42   42.95
  -5  -4  -2 1268.11   54.90
   5  -4   2 1243.19   35.29
   5   4   2 1290.09   42.33
  -5   4  -2 1279.95   41.70
  -5   4  -2 1312.50   43.35
  -5   4  -2 1278.94   35.15
   6  -4   2 2042.09   53.06
   6  -4   2 2016.31   68.93
  -6  -4  -2 1975.39   75.45
   6  -4   2 1950.27   62.20
  -6   4  -2 1969.32   52.23
   6   4   2 2019.14   62.31
  -6   4  -2 1916.23   60.66
  -6   4  -2 2069.43   60.51
  -7  -4  -2  660.57   31.43
   7  -4   2  687.51   26.70
  -7  -4  -2  683.52   43.66
   7  -4   2  696.03   34.36
   7  -4   2  684.58   40.37
   7   4   2  686.54   33.38
   7   4   2  730.77   32.09
  -7   4  -2  699.82   32.71
  -7   4  -2  703.70   33.51
  -7   4  -2  682.34   26.34
   8  -4   2  663.35   27.68
  -8  -4  -2  585.67   31.64
   8  -4   2  603.99   34.66
  -8  -4  -2  614.65   50.99
   8  -4   2  673.92   43.50
  -8   4  -2  615.83   26.87
   8   4   2  601.10   30.91
  -8   4  -2  607.48   32.27
   8   4   2  641.56   33.79
  -8   4  -2  638.29   33.71
  -9  -4  -2  489.80   29.55
   9  -4   2  387.21   23.02
   9  -4   2  399.45   30.49
  -9  -4  -2  483.63   40.73
   9  -4   2  427.67   39.24
  -9   4  -2  384.13   27.59
   9   4   2  451.31   30.32
   9   4   2  433.55   27.28
  -9   4  -2  463.25   30.55
  -9   4  -2  417.68   27.34
  10  -4   2  102.45   15.32
 -10  -4  -2   87.80   17.34
  10  -4   2  100.31   25.59
  10  -4   2  117.12   20.77
  10   4   2   94.24   19.28
 -10   4  -2   66.66   13.99
 -10   4  -2   65.04   17.45
 -11  -4  -2    3.37   11.51
  11  -4   2  -22.78   18.40
  11  -4   2   15.96    9.69
  11  -4   2   10.46   10.24
 -11   4  -2    2.79    9.58
  11   4   2   31.49   15.32
 -11   4  -2    3.55   12.79
  12  -4   2   20.37   19.03
  12  -4   2   34.00   10.27
  12  -4   2   55.48   25.39
 -12  -4  -2   36.77   15.34
  12   4   2   36.76   16.15
 -12   4  -2   53.02   19.00
 -12   4  -2   48.24   14.32
 -13  -4  -2   -4.21   11.75
  13  -4   2   23.42   16.44
  13  -4   2   -0.67   25.08
 -13   4  -2   17.24   12.73
 -13   4  -2    7.58   12.92
 -14  -4  -2  175.01   28.81
  14  -4   2  187.56   40.39
 -14   4  -2  104.65   25.71
 -14   4  -2  175.15   25.22
 -15  -4  -2   33.73   17.24
  15  -4   2   72.50   29.92
 -15   4  -2   82.85   18.23
 -15   4  -2  118.75   29.53
 -16  -4  -2  209.66   30.68
 -16   4  -2  161.90   24.80
 -16   4  -2  146.44   29.06
 -16  -5   2  230.92   47.31
  16  -5  -2  197.43   49.32
 -16   5   2  197.25   30.78
 -16   5   2  321.14   31.80
  15  -5  -2  228.94   46.99
 -15  -5   2  235.46   33.02
 -15   5   2  215.52   30.93
 -15   5   2  243.67   36.77
 -14  -5   2  343.34   39.94
  14  -5  -2  262.50   49.42
 -14   5   2  332.61   31.29
 -14   5   2  302.60   37.43
 -13  -5   2  256.42   33.67
  13  -5  -2  302.83   49.07
 -13   5   2  265.80   35.95
 -12  -5   2  496.38   36.22
 -12   5   2  458.44   31.89
 -12   5   2  448.58   36.79
 -11  -5   2  433.81   32.63
  11  -5  -2  453.88   54.53
 -11   5   2  469.26   30.83
 -11   5   2  418.99   34.24
  10  -5  -2   41.25   13.55
  10  -5  -2   40.43   21.28
 -10  -5   2   40.32   15.39
  10  -5  -2   80.87   19.10
 -10   5   2   56.80   16.57
 -10   5   2   55.58   15.09
   9  -5  -2  141.73   22.38
  -9  -5   2  111.99   18.74
  -9  -5   2  103.17   24.99
   9  -5  -2  139.77   21.02
   9  -5  -2  154.29   29.71
   9   5  -2  146.04   21.19
   9   5  -2  155.42   20.52
  -9   5   2  134.35   19.72
  -9   5   2  149.70   19.61
  -9   5   2  112.78   18.95
   8  -5  -2    9.18    8.36
  -8  -5   2   37.13   19.80
  -8  -5   2   27.31   11.92
   8  -5  -2   30.42   12.06
   8  -5  -2    5.20   13.40
   8   5  -2    5.40    7.73
   8   5  -2   17.46    9.62
  -8   5   2   12.01   10.75
  -8   5   2    8.02    8.96
  -8   5   2    8.72    9.90
  -7  -5   2   23.49   15.10
   7  -5  -2    6.58   12.29
  -7  -5   2    9.82    9.41
   7  -5  -2   14.55    8.82
   7   5  -2    1.79    8.19
   7   5  -2   10.75    8.54
  -7   5   2   18.59    9.46
  -7   5   2   20.10    9.24
   6  -5  -2  415.28   25.45
  -6  -5   2  410.42   23.95
   6  -5  -2  404.22   28.39
  -6   5   2  409.24   25.75
  -6   5   2  424.50   24.81
   6   5  -2  425.16   23.72
  -6   5   2  435.33   22.55
   6   5  -2  430.91   23.65
   5  -5  -2  153.43   17.27
   5  -5  -2  147.83   18.80
  -5  -5   2  111.32   14.69
  -5   5   2  125.13   14.39
   5   5  -2  145.22   13.92
  -5   5   2  140.99   14.33
  -5   5   2  126.41   15.44
  -4  -5   2 1139.45   38.27
   4  -5  -2 1178.95   41.71
   4  -5  -2 1249.13   42.26
  -4   5   2 1196.07   41.64
  -4   5   2 1169.48   39.31
   4   5  -2 1199.38   38.41
  -4   5   2 1207.18   38.23
   3  -5  -2 3794.43   93.34
  -3  -5   2 3577.52   88.00
   3  -5  -2 3586.28   90.39
  -3   5   2 3677.74   92.50
   3   5  -2 3683.03   88.33
  -3   5   2 3530.43   89.17
  -2  -5   2 3861.55   89.44
  -2  -5   2 3675.11   94.65
   2  -5  -2 3850.30   91.86
   2  -5  -2 3879.72   94.86
   2   5  -2 3823.10   88.92
  -2   5   2 3812.12   94.39
   2   5  -2 3800.75   91.47
  -1  -5   2 2182.23   57.78
  -1  -5   2 2187.11   56.18
   1  -5  -2 2182.84   59.12
   1  -5  -2 2132.41   56.24
  -1  -5   2 2083.39   52.30
  -1   5   2 2179.61   57.39
  -1   5   2 2186.88   59.13
   1   5  -2 2135.68   52.27
   0  -5   2 2815.51   64.67
   0  -5   2 2869.15   70.56
   0  -5  -2 2899.60   73.59
   0  -5  -2 2903.86   71.51
   0  -5   2 2755.17   69.91
   0   5  -2 2817.02   70.81
   0   5  -2 3027.25   74.95
   0   5   2 2764.59   73.18
   0   5   2 2860.87   71.00
   0   5   2 2919.59   73.30
   0   5  -2 2821.65   64.45
  -1  -5  -2 1847.15   51.62
  -1  -5  -2 1808.25   52.01
   1  -5   2 1809.74   47.88
   1  -5   2 1875.32   49.98
   1   5   2 1796.00   53.48
   1   5   2 1857.48   49.90
  -1   5  -2 1884.54   48.84
   1   5   2 1882.84   52.38
  -1   5  -2 1751.66   41.17
  -1   5  -2 1809.91   49.19
  -2  -5  -2  520.01   22.60
  -2  -5  -2  591.82   26.13
   2  -5   2  537.82   22.89
   2  -5   2  531.23   20.93
   2   5   2  538.57   24.96
  -2   5  -2  532.68   20.78
   2   5   2  540.28   30.55
  -2   5  -2  561.46   22.84
   3  -5   2  211.35   16.03
  -3  -5  -2  193.69   18.23
  -3  -5  -2  184.41   14.43
   3  -5   2  199.73   13.93
   3   5   2  213.13   17.39
  -3   5  -2  194.38    7.95
  -3   5  -2  211.05   15.32
   3   5   2  182.22   14.05
  -3   5  -2  207.33   13.18
   4  -5   2   11.65    7.67
  -4  -5  -2    6.02    7.00
   4  -5   2    4.80    6.97
  -4  -5  -2    3.79   10.52
  -4   5  -2    9.94    4.23
  -4   5  -2   19.29    7.28
   4   5   2    8.49    6.94
  -4   5  -2   -2.45    6.74
   5  -5   2   11.16    9.83
   5  -5   2    1.81    7.64
  -5  -5  -2    9.48    7.17
  -5  -5  -2   18.45   12.04
   5  -5   2    9.26    5.10
  -5   5  -2   -3.09    6.90
   5   5   2    5.28    7.14
  -5   5  -2   12.56    7.34
  -5   5  -2   11.18    5.11
   6  -5   2   98.25    9.78
  -6  -5  -2   78.79   20.75
  -6  -5  -2   94.02   14.36
   6  -5   2  104.37   17.89
   6  -5   2   84.43   14.17
   6   5   2  113.12   14.89
  -6   5  -2   93.09   14.38
  -6   5  -2  100.57    9.74
  -6   5  -2  108.68   15.13
  -7  -5  -2  299.99   36.57
   7  -5   2  237.76   15.72
   7  -5   2  265.12   22.72
   7  -5   2  272.02   26.43
  -7  -5  -2  260.26   20.84
  -7   5  -2  281.44   16.16
   7   5   2  251.52   20.04
  -7   5  -2  291.58   20.70
  -7   5  -2  283.23   22.35
   7   5   2  291.62   22.24
  -8  -5  -2  415.34   26.63
   8  -5   2  368.47   20.30
   8  -5   2  332.32   32.33
  -8  -5  -2  360.95   36.00
   8  -5   2  386.75   28.35
  -8   5  -2  368.64   20.37
  -8   5  -2  375.90   25.84
   8   5   2  432.91   28.27
   8   5   2  426.63   26.12
  -8   5  -2  341.98   25.89
  -9  -5  -2  467.55   41.62
   9  -5   2  480.92   25.18
  -9  -5  -2  509.95   31.19
   9  -5   2  504.40   33.63
   9  -5   2  542.53   42.87
  -9   5  -2  510.24   31.53
  -9   5  -2  464.93   32.13
   9   5   2  588.08   31.62
  -9   5  -2  519.61   25.86
   9   5   2  498.26   32.60
 -10  -5  -2  936.55   44.46
  10  -5   2 1001.09   49.77
  10  -5   2  917.15   59.42
  10  -5   2  953.76   38.15
 -10   5  -2  927.32   37.50
  10   5   2  927.01   46.36
 -10   5  -2  893.04   46.32
  11  -5   2  662.90   54.94
 -11  -5  -2  803.04   42.63
  11  -5   2  858.22   47.78
 -11   5  -2  780.56   45.07
  11   5   2  843.85   45.58
 -11   5  -2  735.43   35.61
 -12  -5  -2  446.88   34.43
  12  -5   2  506.77   30.29
  12  -5   2  505.97   51.70
  12  -5   2  519.95   46.92
 -12   5  -2  453.97   37.52
 -12   5  -2  530.61   30.90
  13  -5   2  603.82   59.13
  13  -5   2  436.43   40.25
 -13  -5  -2  548.92   40.07
 -13   5  -2  507.61   32.05
 -13   5  -2  515.15   40.91
 -14  -5  -2  317.30   32.74
  14  -5   2  376.72   53.99
 -14   5  -2  350.95   28.46
 -14   5  -2  360.32   38.00
 -15  -5  -2  138.03   25.60
  15  -5   2   75.22   35.13
 -15   5  -2  112.93   21.90
 -15   5  -2   84.77   27.63
  16  -5   2  133.51   38.35
 -16   5  -2   96.44   21.20
 -16   5  -2  143.34   31.87
 -16  -6   2    4.14   16.14
 -16   6   2   -0.60   15.48
 -16   6   2    8.67   17.62
  15  -6  -2   -9.09   22.44
 -15  -6   2  -10.71   14.25
 -15   6   2    2.43   13.16
 -15   6   2   -8.10   14.78
 -14  -6   2   40.58   19.15
  14  -6  -2   25.03   27.92
 -14   6   2   64.41   22.24
 -14   6   2   67.75   18.81
 -13  -6   2   54.37   18.96
  13  -6  -2   46.31   28.90
 -13   6   2   38.44   20.87
 -12  -6   2  121.49   23.54
  12  -6  -2  106.97   34.11
 -12   6   2  155.83   25.26
 -12   6   2  158.59   23.13
  11  -6  -2  375.99   48.24
 -11  -6   2  404.91   32.33
 -11   6   2  397.41   28.85
 -11   6   2  444.07   35.29
 -10  -6   2  484.99   33.62
  10  -6  -2  478.40   44.07
  10  -6  -2  415.37   33.98
 -10   6   2  459.69   34.67
 -10   6   2  376.34   27.32
   9  -6  -2 1149.98   61.55
  -9  -6   2 1214.62   50.27
  -9  -6   2 1126.73   62.57
   9   6  -2 1128.99   48.55
  -9   6   2 1171.30   45.10
  -9   6   2 1211.91   51.94
  -8  -6   2  916.11   53.01
   8  -6  -2  836.27   41.95
  -8  -6   2  855.10   39.61
   8  -6  -2  830.28   47.87
   8   6  -2  830.97   37.73
  -8   6   2  790.98   40.14
   8   6  -2  808.36   38.22
  -8   6   2  833.35   35.27
  -8   6   2  806.41   38.61
  -7  -6   2 2357.55   70.86
   7  -6  -2 2259.49   73.68
   7  -6  -2 2210.86   78.88
   7   6  -2 2267.04   70.20
  -7   6   2 2275.80   72.70
   7   6  -2 2356.36   70.14
  -7   6   2 2314.46   71.63
  -7   6   2 2184.37   65.36
   6  -6  -2  664.29   33.43
  -6  -6   2  675.10   31.50
   6  -6  -2  695.75   36.28
  -6   6   2  670.70   29.11
  -6   6   2  658.84   33.26
  -6   6   2  712.02   32.45
   6   6  -2  727.43   31.39
  -5  -6   2  669.04   29.54
   5  -6  -2  629.37   31.20
  -5   6   2  678.42   27.56
  -5   6   2  597.37   28.49
   5   6  -2  669.69   28.39
  -5   6   2  632.75   31.06
  -4  -6   2  380.29   20.90
   4  -6  -2  354.64   22.72
   4  -6  -2  380.22   22.16
   4   6  -2  347.04   21.59
  -4   6   2  339.01   22.00
   4   6  -2  354.37   19.46
  -4   6   2  340.62   19.87
  -4   6   2  322.97   18.17
  -3  -6   2 1486.81   49.49
   3  -6  -2 1327.23   45.97
   3  -6  -2 1405.80   44.37
  -3  -6   2 1383.04   42.01
   3   6  -2 1377.21   44.25
   3   6  -2 1427.17   41.98
  -3   6   2 1470.30   44.59
  -3   6   2 1351.38   46.23
  -2  -6   2  103.76   15.11
   2  -6  -2   91.88   12.80
   2  -6  -2  106.61   13.19
  -2  -6   2   97.34   13.05
  -2  -6   2  129.24   12.88
   2   6  -2  106.25   10.26
  -2   6   2   98.48   12.79
  -2   6   2  119.38   15.46
  -1  -6   2  293.91   17.20
   1  -6  -2  290.42   16.85
  -1  -6   2  327.22   18.54
   1  -6  -2  300.73   19.34
  -1  -6   2  293.25   14.13
  -1   6   2  316.69   18.15
   1   6  -2  296.39   13.99
  -1   6   2  283.26   18.84
   1   6  -2  305.03   19.72
   0  -6  -2   19.71    8.41
   0  -6   2   29.23    8.30
   0  -6   2   22.49    7.50
   0  -6   2   25.66    5.57
   0  -6  -2   24.87    8.20
   0   6   2   15.81    7.72
   0   6  -2   21.36    8.52
   0   6  -2   27.36    5.24
   0   6  -2   14.50    8.31
   0   6   2   20.11    8.52
   0   6   2   16.43    7.98
  -1  -6  -2  655.39   28.19
   1  -6   2  647.18   24.88
  -1  -6  -2  680.80   27.78
   1  -6   2  689.02   26.78
  -1   6  -2  684.51   26.68
  -1   6  -2  673.95   18.91
   1   6   2  656.71   29.69
   1   6   2  644.92   25.50
   1   6   2  711.34   28.85
  -1   6  -2  700.54   26.25
  -2  -6  -2  471.68   22.35
  -2  -6  -2  492.75   24.69
   2  -6   2  470.07   22.59
  -2  -6  -2  488.87   25.02
   2  -6   2  483.98   20.71
  -2   6  -2  490.33   22.76
   2   6   2  451.02   26.04
   2   6   2  529.73   25.32
  -2   6  -2  455.26   13.86
   2   6   2  463.55   21.75
  -2   6  -2  477.11   21.04
   3  -6   2 3573.09   87.51
  -3  -6  -2 3522.40   94.77
   3  -6   2 3459.82   89.84
  -3  -6  -2 3378.54   88.95
  -3   6  -2 3442.47   76.83
  -3   6  -2 3681.23   89.78
   3   6   2 3536.90   92.67
  -3   6  -2 3486.61   89.32
   3   6   2 3478.10   89.10
   4  -6   2 1275.91   42.94
  -4  -6  -2 1249.91   48.93
   4  -6   2 1244.44   44.27
  -4  -6  -2 1322.94   44.16
  -4   6  -2 1309.45   32.88
   4   6   2 1316.41   43.37
  -4   6  -2 1364.34   44.57
   4   6   2 1243.68   46.37
  -4   6  -2 1339.57   41.52
   5  -6   2 1523.97   51.93
  -5  -6  -2 1530.33   50.69
  -5  -6  -2 1583.90   59.27
   5  -6   2 1516.75   52.35
   5   6   2 1523.69   50.40
  -5   6  -2 1596.54   51.87
  -5   6  -2 1558.86   40.15
  -5   6  -2 1582.22   48.44
   6  -6   2 1125.20   47.17
   6  -6   2 1155.45   46.38
  -6  -6  -2 1166.38   52.18
  -6  -6  -2 1275.65   45.65
  -6   6  -2 1231.97   42.80
  -6   6  -2 1209.31   34.92
  -6   6  -2 1306.71   46.74
   7  -6   2  708.50   30.15
   7  -6   2  608.23   37.56
  -7  -6  -2  782.31   48.10
   7  -6   2  696.59   36.80
  -7  -6  -2  658.88   33.00
  -7   6  -2  733.76   32.83
  -7   6  -2  669.84   25.32
   7   6   2  675.78   33.02
  -7   6  -2  698.54   34.90
  -8  -6  -2  630.42   46.59
  -8  -6  -2  644.48   33.64
   8  -6   2  567.26   34.70
   8  -6   2  646.97   27.11
   8  -6   2  607.20   41.19
  -8   6  -2  623.28   26.02
   8   6   2  627.93   34.86
  -8   6  -2  571.76   33.62
   8   6   2  631.30   33.13
   9  -6   2  839.75   44.15
  -9  -6  -2  838.06   41.20
   9  -6   2  857.64   53.22
   9  -6   2  799.24   33.60
  -9   6  -2  927.40   34.22
  -9   6  -2  758.03   38.39
  -9   6  -2  820.11   42.80
   9   6   2  932.66   44.06
 -10  -6  -2  174.48   24.54
  10  -6   2  184.18   36.00
  10  -6   2  201.53   28.97
  10  -6   2  192.87   18.03
 -10   6  -2  179.17   26.66
 -10   6  -2  179.20   17.90
 -11  -6  -2   77.78   19.75
  11  -6   2  131.88   18.91
  11  -6   2   73.31   29.71
  11  -6   2   60.32   16.77
 -11   6  -2  105.03   17.51
 -11   6  -2   61.05   18.01
  11   6   2   75.09   18.17
  12  -6   2   44.51   16.63
 -12  -6  -2   35.83   16.99
  12  -6   2   28.81   25.18
  12  -6   2   62.14   14.50
 -12   6  -2   48.62   15.22
 -12   6  -2   68.87   20.38
  13  -6   2   42.40   25.51
 -13  -6  -2   26.22   16.63
  13  -6   2   48.54   16.22
 -13   6  -2   32.75   19.16
 -13   6  -2   50.86   14.16
 -14  -6  -2   51.56   20.63
  14  -6   2   60.02   34.82
 -14   6  -2   59.78   20.38
 -14   6  -2   60.99   15.49
 -15  -6  -2  140.90   29.58
  15  -6   2  195.64   44.08
 -15   6  -2  178.05   33.58
  16  -6   2   61.16   33.57
 -16  -6  -2   51.55   22.72
 -16   6  -2  130.36   23.65
 -16   6  -2  104.46   28.98
 -16  -7   2   66.88   20.71
  16  -7  -2  124.98   38.44
 -16   7   2  114.07   23.23
 -16   7   2   69.00   25.30
  15  -7  -2  397.90   60.80
 -15  -7   2  454.77   40.77
 -15   7   2  349.69   42.40
 -15   7   2  576.09   39.18
 -14  -7   2  147.36   26.84
  14  -7  -2  215.27   48.22
 -14   7   2  150.14   25.01
 -14   7   2  118.26   25.85
  13  -7  -2  372.37   53.96
 -13  -7   2  396.59   34.74
 -13   7   2  384.41   47.16
 -13   7   2  427.86   49.70
  12  -7  -2   65.20   26.87
 -12  -7   2   96.80   22.42
 -12   7   2   61.80   20.40
 -12   7   2   93.25   18.98
  11  -7  -2  234.79   43.32
 -11  -7   2  282.45   36.39
 -11   7   2  259.00   28.09
 -11   7   2  216.61   29.43
 -10  -7   2    4.77   13.35
  10  -7  -2   11.34   16.53
  10  -7  -2   22.90   12.82
 -10   7   2   32.24   16.10
 -10   7   2   27.67   12.21
  -9  -7   2   13.61   12.98
   9  -7  -2    9.52   14.59
   9  -7  -2    5.40   10.94
   9   7  -2  -23.37   11.91
  -9   7   2   13.78    9.87
  -9   7   2    8.70   11.19
  -8  -7   2   90.69   17.91
   8  -7  -2  100.74   22.56
   8  -7  -2   73.21   15.73
  -8   7   2   50.75   14.23
   8   7  -2   51.54   13.06
  -8   7   2   62.11   13.85
  -8   7   2   87.07   14.45
   8   7  -2   71.40   15.96
   7  -7  -2  210.45   27.52
   7  -7  -2  207.57   24.06
  -7  -7   2  207.31   23.02
   7   7  -2  220.93   26.40
  -7   7   2  182.50   17.04
  -7   7   2  247.95   27.01
  -7   7   2  189.66   18.02
   6  -7  -2  210.01   25.32
  -6  -7   2  170.36   20.13
   6  -7  -2  203.34   20.26
  -6   7   2  170.19   15.64
  -6   7   2  193.13   17.52
  -6   7   2  203.85   24.45
   6   7  -2  177.88   16.53
   5  -7  -2  573.03   30.27
   5  -7  -2  595.47   30.97
  -5  -7   2  562.72   27.78
   5   7  -2  545.86   29.50
  -5   7   2  554.30   25.66
  -5   7   2  574.97   30.39
  -5   7   2  556.35   27.38
   5   7  -2  555.62   26.48
   4  -7  -2  151.64   18.31
  -4  -7   2  150.84   16.38
  -4  -7   2  136.51   19.37
   4   7  -2  148.61   13.95
   4   7  -2  149.66   17.72
  -4   7   2  137.57   15.62
  -4   7   2  132.67   13.09
  -4   7   2  134.87   17.58
   3  -7  -2 2295.10   64.96
  -3  -7   2 2264.59   61.99
   3  -7  -2 2310.92   68.21
  -3  -7   2 2360.96   70.55
  -3   7   2 2177.91   64.20
   3   7  -2 2333.44   65.72
  -3   7   2 2221.43   67.10
   3   7  -2 2353.24   61.98
  -2  -7   2  356.37   17.95
  -2  -7   2  357.05   20.53
   2  -7  -2  340.42   21.85
   2  -7  -2  336.11   19.35
  -2  -7   2  336.98   22.31
  -2   7   2  352.17   20.17
   2   7  -2  375.81   17.83
   2   7  -2  376.30   20.86
  -2   7   2  364.32   22.52
  -1  -7   2 2509.95   68.99
  -1  -7   2 2525.53   69.97
  -1  -7   2 2586.68   63.61
   1  -7  -2 2502.61   68.55
   1   7  -2 2600.96   69.33
  -1   7   2 2579.23   72.10
   1   7  -2 2537.43   63.05
  -1   7   2 2630.74   70.98
   1   7  -2 2567.36   71.23
   0  -7   2  319.65   19.02
   0  -7  -2  346.04   20.99
   0  -7   2  282.36   17.61
   0  -7   2  312.81   13.96
   0  -7  -2  296.24   18.35
   0   7   2  289.85   19.60
   0   7   2  305.51   20.50
   0   7  -2  335.61   19.33
   0   7  -2  327.75   19.98
   0   7  -2  315.86   13.80
   0   7   2  321.88   17.94
  -1  -7  -2 1552.24   51.83
  -1  -7  -2 1583.09   49.21
   1  -7   2 1560.86   46.25
   1  -7   2 1568.33   48.44
   1   7   2 1588.74   52.51
   1   7   2 1608.62   50.76
  -1   7  -2 1528.10   47.14
  -1   7  -2 1497.34   38.33
   1   7   2 1471.08   46.07
  -1   7  -2 1577.65   47.59
  -2  -7  -2  144.71   15.51
   2  -7   2  129.72   13.05
  -2  -7  -2  149.07   18.40
   2  -7   2  135.97   15.47
  -2   7  -2  162.80   16.15
   2   7   2  160.32   20.45
   2   7   2  127.89   14.31
   2   7   2  123.28   15.72
  -2   7  -2  154.43   16.56
  -2   7  -2  103.85    7.05
   3  -7   2 1169.10   42.46
  -3  -7  -2 1231.91   46.30
  -3  -7  -2 1249.59   42.22
   3  -7   2 1295.61   40.95
   3   7   2 1255.90   45.36
  -3   7  -2 1177.31   39.65
   3   7   2 1248.37   41.86
  -3   7  -2 1199.04   42.20
  -3   7  -2 1215.45   30.86
   4  -7   2  251.73   18.13
  -4  -7  -2  285.87   26.99
   4  -7   2  207.68   18.82
   4   7   2  232.58   17.56
  -4   7  -2  253.90   19.11
   4   7   2  269.96   22.50
  -4   7  -2  241.77   10.91
  -4   7  -2  251.19   17.15
  -5  -7  -2   21.47   12.11
   5  -7   2   11.29    8.89
  -5  -7  -2   11.94    8.19
   5  -7   2    0.89    7.91
   5   7   2   15.94    9.84
  -5   7  -2   29.97    9.20
  -5   7  -2   16.10    5.12
   5   7   2    0.62    6.94
  -5   7  -2   -1.91    8.11
  -6  -7  -2  185.80   26.53
   6  -7   2  118.82   18.81
   6  -7   2  138.22   20.58
  -6  -7  -2  104.44   16.36
  -6   7  -2  131.00   16.31
  -6   7  -2  155.32   20.46
   6   7   2  154.97   18.82
  -6   7  -2   94.66    9.85
   7  -7   2   66.77   18.21
  -7  -7  -2   61.80   19.36
   7  -7   2   79.73   18.69
  -7  -7  -2   63.88   14.71
  -7   7  -2   70.95   10.24
   7   7   2   64.35   12.42
  -7   7  -2   75.67   14.87
  -7   7  -2   80.51   15.46
   8  -7   2   79.28   19.63
  -8  -7  -2   96.55   24.09
  -8  -7  -2   71.66   16.02
  -8  -7  -2  116.38   24.34
   8  -7   2   89.62   17.78
  -8   7  -2  103.61   12.30
  -8   7  -2   57.02   13.71
   8   7   2   70.70   15.81
   8   7   2   97.14   17.74
  -8   7  -2   72.95   15.77
   9  -7   2  492.66   40.64
   9  -7   2  466.39   24.88
  -9  -7  -2  494.64   32.20
   9  -7   2  474.71   35.29
  -9   7  -2  540.23   25.34
  -9   7  -2  519.29   35.22
   9   7   2  486.88   32.94
  -9   7  -2  503.98   30.59
  10  -7   2  331.72   45.29
  10  -7   2  271.59   20.36
  10  -7   2  319.99   30.18
 -10  -7  -2  267.32   27.26
 -10   7  -2  277.04   20.48
  10   7   2  256.39   27.71
  11  -7   2  494.52   38.56
  11  -7   2  524.61   67.02
  11  -7   2  487.47   28.08
 -11  -7  -2  537.06   54.90
  11   7   2  467.48   42.62
 -11   7  -2  474.70   37.14
 -11   7  -2  505.77   28.27
  12  -7   2  307.90   47.26
 -12  -7  -2  361.80   32.29
  12  -7   2  252.88   22.66
  12  -7   2  234.44   32.62
 -12   7  -2  253.01   22.99
 -12   7  -2  261.01   31.74
  13  -7   2  329.21   49.53
 -13  -7  -2  387.23   34.68
 -13   7  -2  413.62   28.05
 -13   7  -2  510.29   41.75
 -14  -7  -2   90.86   23.52
  14  -7   2   86.01   34.85
 -14   7  -2   78.39   24.28
 -14   7  -2  151.05   23.00
 -15  -7  -2  214.65   33.91
  15  -7   2  198.22   55.82
 -15   7  -2  209.60   32.96
 -15   7  -2  233.56   29.57
  16  -7   2  108.47   38.48
 -16  -7  -2  113.74   24.85
 -16   7  -2   92.77   22.51
  15  -8  -2   -9.54   23.81
 -15   8   2   28.60   16.02
 -15   8   2   12.25   20.35
 -14  -8   2   40.15   19.39
  14  -8  -2   73.85   32.06
 -14   8   2   26.49   15.77
 -14   8   2   41.64   19.05
 -13  -8   2  169.48   28.60
  13  -8  -2  230.20   41.09
 -13   8   2  221.35   44.77
 -13   8   2  201.02   28.65
 -12  -8   2  122.97   25.21
  12  -8  -2  163.45   34.70
 -12   8   2  166.28   24.75
 -12   8   2  165.00   29.52
 -11  -8   2  511.43   36.48
  11  -8  -2  385.37   49.78
 -11   8   2  435.84   29.72
 -11   8   2  451.56   36.95
 -10  -8   2   84.43   18.86
  10  -8  -2   91.35   25.92
  10  -8  -2   97.87   21.93
 -10   8   2  160.79   26.89
 -10   8   2  124.96   18.49
   9  -8  -2 1547.07   64.90
  -9  -8   2 1558.77   60.70
   9  -8  -2 1667.07   74.57
  -9   8   2 1573.14   55.12
  -9   8   2 1686.17   65.90
   8  -8  -2   96.74   22.28
  -8  -8   2   80.82   17.29
   8  -8  -2   92.52   17.53
  -8   8   2   80.00   14.38
   8   8  -2   72.97   15.63
  -8   8   2   79.82   18.04
   8   8  -2   68.37   14.63
   7  -8  -2 1000.30   48.55
  -7  -8   2  985.23   42.51
   7  -8  -2 1005.78   46.44
   7   8  -2 1036.53   42.72
   7   8  -2 1048.76   47.20
  -7   8   2  967.91   42.25
  -7   8   2  992.51   45.85
  -7   8   2  999.59   38.93
   6  -8  -2   89.96   17.61
  -6  -8   2   65.39   14.50
   6  -8  -2   67.02   14.33
  -6   8   2   94.45   18.73
  -6   8   2   99.34   18.93
   6   8  -2   88.13   17.94
   6   8  -2   94.00   15.57
  -5  -8   2  436.99   25.12
  -5  -8   2  461.13   31.94
   5  -8  -2  467.11   28.00
   5  -8  -2  430.52   28.15
   5   8  -2  489.19   28.85
  -5   8   2  493.53   26.39
  -5   8   2  492.05   29.30
  -5   8   2  449.09   23.48
   5   8  -2  450.94   24.51
   4  -8  -2  172.97   20.43
  -4  -8   2  222.14   29.96
  -4  -8   2  156.01   14.96
   4  -8  -2  155.16   16.23
   4   8  -2  153.50   14.83
  -4   8   2  180.20   20.65
   4   8  -2  180.55   18.30
  -4   8   2  158.24   15.81
  -3  -8   2  111.89   14.28
   3  -8  -2  144.62   17.35
   3  -8  -2  132.74   18.48
  -3  -8   2  132.29   18.81
   3   8  -2  142.44   17.56
   3   8  -2  111.48   13.42
  -3   8   2  113.51   16.56
  -3   8   2  133.94   16.70
   2  -8  -2   13.13    7.25
  -2  -8   2   11.75    7.24
   2  -8  -2   -1.69    7.95
  -2  -8   2    9.00    8.54
  -2  -8   2    3.02    6.47
  -2   8   2    4.24    7.48
   2   8  -2   -2.70    5.40
   2   8  -2   -6.02    6.17
  -2   8   2    4.83    8.89
   1  -8  -2    6.26    8.03
   1  -8  -2   15.88    8.44
  -1  -8   2    1.04    5.67
  -1  -8   2   -5.23    6.56
  -1  -8   2    5.99    8.05
   1   8  -2    9.47    8.66
   1   8  -2    4.42    6.60
  -1   8   2    2.19    7.65
   1   8  -2    9.40    5.64
  -1   8   2   14.07    9.04
  -1   8   2   10.95    7.00
   0  -8   2    0.06    4.85
   0  -8   2    7.94    7.94
   0  -8   2   12.61    7.10
   0  -8  -2    9.96    7.24
   0  -8  -2   10.09    8.31
   0   8   2    2.05    7.76
   0   8   2   -4.50    6.16
   0   8   2    1.03    5.75
   0   8  -2    0.69    6.60
   0   8  -2   -6.71    7.61
   0   8  -2    3.43    4.50
   1  -8   2  137.73   14.11
  -1  -8  -2  174.10   18.96
  -1  -8  -2  162.78   15.81
   1  -8   2  164.86   17.10
  -1   8  -2  132.25   15.64
   1   8   2  150.70   19.07
   1   8   2  155.02   16.04
   1   8   2  138.27   18.77
  -1   8  -2  135.94   14.19
  -1   8  -2  122.42    8.95
  -2  -8  -2  293.16   22.30
   2  -8   2  342.34   20.25
  -2  -8  -2  333.41   20.83
   2  -8   2  347.14   22.15
   2   8   2  354.64   20.55
  -2   8  -2  349.38   21.58
   2   8   2  365.00   25.56
  -2   8  -2  326.56   13.06
  -2   8  -2  339.97   20.40
   2   8   2  308.99   22.69
  -3  -8  -2 2280.87   69.76
   3  -8   2 2144.30   65.18
   3  -8   2 2071.26   61.52
  -3   8  -2 2193.93   65.08
  -3   8  -2 2211.29   62.53
  -3   8  -2 2104.48   51.26
   3   8   2 2135.47   71.76
   3   8   2 2102.41   63.17
  -3   8  -2 2160.20   51.38
   3   8   2 2224.66   68.06
   4  -8   2  188.28   22.10
  -4  -8  -2  171.65   19.70
  -4  -8  -2  149.34   20.91
   4  -8   2  158.12   17.95
   4   8   2  178.18   20.77
   4   8   2  144.75   16.77
  -4   8  -2  175.95    9.79
  -4   8  -2  202.06   21.70
  -4   8  -2  146.80   15.03
  -5  -8  -2 2689.21   86.11
  -5  -8  -2 2619.70   77.65
   5  -8   2 2686.64   78.05
   5  -8   2 2631.59   79.42
   5   8   2 2639.83   76.81
  -5   8  -2 2495.95   77.22
  -5   8  -2 2680.76   63.12
   5   8   2 2623.25   82.20
  -5   8  -2 2694.02   74.74
   6  -8   2  424.11   28.02
  -6  -8  -2  386.65   26.08
  -6  -8  -2  421.90   32.02
   6  -8   2  388.68   28.07
  -6   8  -2  387.70   23.90
   6   8   2  477.01   40.20
  -6   8  -2  417.09   27.59
   6   8   2  421.86   31.10
  -6   8  -2  414.32   17.37
   7  -8   2  784.06   40.02
   7  -8   2  750.64   41.53
  -7  -8  -2  801.88   46.51
  -7  -8  -2  765.44   37.39
  -7   8  -2  737.60   38.76
  -7   8  -2  725.22   37.86
  -7   8  -2  760.43   26.91
   7   8   2  757.46   36.12
   8  -8   2  159.99   24.37
  -8  -8  -2  166.30   22.99
   8  -8   2  123.34   24.10
  -8  -8  -2  103.82   22.09
  -8   8  -2  123.19   12.59
  -8   8  -2  159.60   20.51
  -8   8  -2  121.24   21.30
  -9  -8  -2  639.44   37.79
  -9  -8  -2  603.67   46.21
   9  -8   2  698.10   41.24
   9  -8   2  671.18   47.13
  -9   8  -2  625.36   27.51
  -9   8  -2  637.69   38.71
   9   8   2  671.63   39.25
  10  -8   2   33.96   15.74
 -10  -8  -2   15.04   12.24
  10  -8   2   24.85   19.20
 -10  -8  -2   25.42   18.79
  10   8   2   -3.90   10.21
 -10   8  -2   15.12   10.17
 -10   8  -2   15.13   14.30
  11  -8   2  143.29   33.30
 -11  -8  -2  130.86   30.80
 -11  -8  -2  118.44   24.19
  11  -8   2   82.06   21.18
 -11   8  -2   98.17   22.15
 -11   8  -2  135.88   17.61
 -12  -8  -2   13.89   15.33
  12  -8   2   14.38   23.12
 -12   8  -2    4.97   17.19
 -12   8  -2   12.72   11.40
 -13  -8  -2    3.49   15.58
  13  -8   2   18.17   24.86
 -13   8  -2   33.43   14.56
 -13   8  -2  -10.31   13.62
  14  -8   2   -4.29   28.58
 -14  -8  -2   25.78   16.98
 -14   8  -2   -6.50   16.18
 -14   8  -2    8.88   13.22
 -15   8  -2  104.91   28.15
 -15   8  -2  178.51   26.60
 -15  -9   2  572.96   46.89
 -15   9   2  586.01   49.24
 -15   9   2  655.11   42.80
 -14  -9   2  101.98   25.57
  14  -9  -2   80.15   32.46
 -14   9   2  105.51   21.15
 -14   9   2   98.69   23.99
  13  -9  -2  428.65   56.45
 -13  -9   2  546.38   41.52
 -13   9   2  421.08   33.05
 -13   9   2  476.49   42.32
 -12  -9   2   74.80   21.70
  12  -9  -2   37.97   26.11
 -12   9   2   70.99   17.63
 -12   9   2   64.95   22.60
  11  -9  -2  344.03   45.58
 -11  -9   2  301.07   34.38
 -11   9   2  250.95   32.66
 -11   9   2  279.72   24.60
  10  -9  -2   17.88   20.61
 -10  -9   2   48.84   20.42
 -10   9   2   33.59   14.84
 -10   9   2   39.07   13.18
  -9  -9   2   28.50   14.98
   9  -9  -2   26.01   21.86
   9  -9  -2    7.21   12.99
  -9   9   2    7.86   10.57
  -9   9   2  -20.56   10.07
   8  -9  -2   20.39   16.50
  -8  -9   2   18.02   13.19
   8   9  -2   32.30   15.05
  -8   9   2   48.26   16.74
  -8   9   2   19.36   10.46
   7  -9  -2  256.68   26.22
  -7  -9   2  248.87   23.09
   7  -9  -2  242.23   25.99
  -7  -9   2  321.38   37.14
  -7   9   2  330.33   22.02
   7   9  -2  293.03   27.63
  -7   9   2  253.75   21.59
   7   9  -2  257.18   22.13
  -7   9   2  237.53   25.05
  -6  -9   2   11.26   14.88
  -6  -9   2    9.62    9.05
   6  -9  -2   14.16   10.84
   6  -9  -2    4.24   10.80
  -6   9   2    2.43    6.87
  -6   9   2   10.83   11.57
   6   9  -2   22.23   12.49
  -6   9   2   15.32    8.31
  -5  -9   2  698.43   40.24
   5  -9  -2  643.77   35.30
   5  -9  -2  669.99   34.36
  -5  -9   2  670.23   32.52
  -5   9   2  659.74   30.14
   5   9  -2  704.21   31.85
   5   9  -2  723.75   36.20
  -4  -9   2  151.80   22.53
   4  -9  -2  167.01   22.09
  -4  -9   2  177.25   19.21
   4  -9  -2  132.68   17.90
   4   9  -2  153.62   19.09
  -4   9   2  162.14   16.43
  -4   9   2  157.24   20.74
   4   9  -2  118.31   15.08
   3  -9  -2 1379.12   51.41
  -3  -9   2 1330.14   44.38
  -3  -9   2 1367.49   57.47
   3  -9  -2 1405.62   48.21
   3   9  -2 1401.49   44.64
  -3   9   2 1380.54   48.73
   3   9  -2 1354.41   48.89
  -3   9   2 1404.83   51.97
  -2  -9   2  456.29   21.85
   2  -9  -2  407.60   25.49
  -2  -9   2  370.61   24.15
   2  -9  -2  426.61   23.99
  -2  -9   2  448.36   27.05
  -2   9   2  445.88   27.46
  -2   9   2  457.28   25.43
   2   9  -2  430.48   25.20
   2   9  -2  453.05   21.11
   1  -9  -2 1639.57   52.82
  -1  -9   2 1658.05   54.34
  -1  -9   2 1626.39   53.85
  -1  -9   2 1611.79   46.83
   1  -9  -2 1671.92   56.34
  -1   9   2 1664.99   50.60
  -1   9   2 1586.90   55.14
   1   9  -2 1642.44   56.07
   1   9  -2 1668.75   53.91
  -1   9   2 1679.13   56.41
   0  -9  -2  809.90   36.31
   0  -9  -2  835.24   34.60
   0  -9   2  805.17   27.38
   0  -9   2  803.34   33.39
   0  -9   2  838.82   35.42
   0   9   2  843.65   32.00
   0   9  -2  774.20   34.04
   0   9   2  824.60   36.88
   0   9  -2  852.01   36.40
   0   9   2  836.96   37.30
   0   9  -2  829.96   27.30
   1  -9   2  962.10   38.81
  -1  -9  -2 1017.45   40.87
  -1  -9  -2  988.76   38.87
   1  -9   2  932.01   36.09
   1   9   2  993.96   41.05
  -1   9  -2  969.29   28.96
  -1   9  -2 1025.95   39.27
   1   9   2  855.73   40.57
  -1   9  -2  961.72   38.17
   1   9   2  960.94   36.07
   2  -9   2   68.87   13.93
  -2  -9  -2   48.55   13.22
  -2  -9  -2   40.38   11.57
  -2   9  -2   64.06   13.34
   2   9   2   68.74   15.42
  -2   9  -2   70.22    7.84
  -2   9  -2   55.43   11.73
   2   9   2   50.11   11.84
   2   9   2   59.38   11.60
  -3  -9  -2 1015.95   43.00
  -3  -9  -2  969.98   39.08
   3  -9   2  921.16   39.63
   3  -9   2  932.37   36.74
  -3   9  -2 1005.40   27.75
   3   9   2  948.94   45.00
   3   9   2  998.16   38.10
  -3   9  -2  932.47   39.03
   3   9   2  887.51   40.83
  -3   9  -2  953.75   37.34
  -4  -9  -2   41.02   11.66
   4  -9   2   37.69   10.88
   4  -9   2   40.09   12.56
  -4  -9  -2   47.33   14.54
   4   9   2   36.51   12.33
  -4   9  -2   42.30   11.68
  -4   9  -2   34.23    6.56
   4   9   2   57.14   11.28
  -4   9  -2   55.31   11.99
  -5  -9  -2    9.69    9.33
   5  -9   2   36.19   11.16
   5  -9   2   33.58   12.78
  -5  -9  -2   17.49   12.49
   5   9   2   36.01   12.33
   5   9   2   48.67   15.09
  -5   9  -2   31.74   12.01
  -5   9  -2   30.39    6.42
  -5   9  -2   24.96   10.29
   6  -9   2   45.06   14.77
  -6  -9  -2   41.32   16.86
  -6  -9  -2   67.13   15.93
   6  -9   2   57.24   16.51
  -6   9  -2   61.37    8.80
   6   9   2   38.15   11.21
   6   9   2   53.78   16.97
  -6   9  -2   53.21   13.51
  -6   9  -2   37.93   10.84
  -7  -9  -2  129.94   20.16
   7  -9   2  167.02   23.94
  -7  -9  -2  169.44   28.98
   7  -9   2  192.74   27.33
  -7   9  -2  151.30   19.38
  -7   9  -2  146.65   12.16
   7   9   2  123.32   21.91
   7   9   2  138.18   19.28
  -7   9  -2  154.56   22.11
   8  -9   2    2.67   13.05
   8  -9   2   12.01   12.55
  -8  -9  -2  -10.20   12.74
  -8  -9  -2    4.92   11.21
  -8   9  -2    6.33    8.31
  -8   9  -2    2.20    6.81
   8   9   2   15.69   14.46
  -8   9  -2    2.54   11.41
  -9  -9  -2  421.62   39.97
   9  -9   2  462.87   40.72
   9  -9   2  503.58   37.22
  -9  -9  -2  494.81   34.03
  -9   9  -2  433.92   23.06
  -9   9  -2  468.15   34.91
   9   9   2  502.65   39.56
 -10  -9  -2   86.44   25.82
  10  -9   2   88.45   22.56
 -10  -9  -2  132.09   47.54
 -10   9  -2  130.66   16.32
 -10   9  -2  155.63   26.63
 -11  -9  -2  664.36   42.58
  11  -9   2  562.12   52.95
  11  -9   2  612.96   45.30
 -11  -9  -2  675.60   52.96
 -11   9  -2  634.47   31.32
 -11   9  -2  669.42   44.81
 -12  -9  -2   86.94   23.24
  12  -9   2   75.93   22.71
 -12  -9  -2  115.98   31.92
  12  -9   2   49.63   27.22
 -12   9  -2   85.85   16.26
 -12   9  -2   83.34   22.89
  13  -9   2  417.98   59.41
 -13  -9  -2  653.36   44.89
 -13  -9  -2  654.59   56.13
 -13   9  -2  620.65   33.67
 -13   9  -2  574.63   45.40
 -14  -9  -2   45.05   19.22
  14  -9   2   32.21   27.60
 -14  -9  -2   19.54   24.03
 -14   9  -2   45.11   22.62
 -14   9  -2   31.45   15.32
 -15  -9  -2  406.61   39.62
 -15  -9  -2  327.83   52.54
  15  -9   2  353.25   54.70
 -15   9  -2  365.47   63.50
  15 -10  -2   -2.64   28.87
 -15 -10   2   10.20   15.78
 -15  10   2   -6.15   19.35
 -15  10   2   43.32   17.63
 -14 -10   2  -13.68   16.23
  14 -10  -2   55.10   29.99
 -14  10   2   25.74   14.27
 -14  10   2   15.06   20.39
  13 -10  -2  179.10   39.54
 -13 -10   2  219.65   32.47
 -13  10   2  201.41   32.38
 -13  10   2  190.27   25.82
 -12 -10   2   28.95   17.00
  12 -10  -2   -0.21   18.35
 -12  10   2   20.97   16.09
 -12  10   2   -1.91   11.55
 -11 -10   2  426.05   35.78
  11 -10  -2  521.04   49.41
  11  10  -2  464.57   40.75
 -11  10   2  507.90   40.21
 -11  10   2  453.03   31.13
 -10 -10   2   20.35   14.98
  10 -10  -2   -9.08   14.65
  10  10  -2    0.26   13.52
 -10  10   2    9.01   10.60
 -10  10   2   34.65   15.98
   9 -10  -2 1126.68   55.74
   9 -10  -2 1220.16   63.84
  -9 -10   2 1043.80   61.25
  -9 -10   2 1243.70   54.31
  -9  10   2 1216.04   46.35
   9  10  -2 1065.37   56.09
  -9  10   2 1001.11   53.10
   8 -10  -2  144.47   26.02
  -8 -10   2  202.84   25.01
   8 -10  -2  121.02   22.08
  -8 -10   2  198.99   32.99
  -8  10   2  169.30   19.98
   8  10  -2  147.64   25.63
  -8  10   2  140.51   24.48
  -7 -10   2  889.20   50.45
   7 -10  -2  684.04   41.70
  -7 -10   2  907.27   42.27
   7 -10  -2  843.50   45.57
   7  10  -2  865.98   40.10
  -7  10   2  851.84   43.76
  -7  10   2  805.12   35.52
   7  10  -2  822.76   44.46
  -6 -10   2  343.94   31.58
   6 -10  -2  313.99   28.45
   6 -10  -2  329.85   27.43
  -6 -10   2  355.45   25.89
   6  10  -2  304.36   27.64
  -6  10   2  363.01   25.79
   6  10  -2  337.89   23.81
  -6  10   2  364.72   22.43
  -6  10   2  356.76   29.23
   5 -10  -2  800.04   39.00
  -5 -10   2  791.13   35.89
  -5 -10   2  758.39   43.04
   5 -10  -2  884.68   42.35
  -5  10   2  735.79   32.63
  -5  10   2  750.64   39.98
  -5  10   2  801.30   37.57
   5  10  -2  826.20   40.22
   5  10  -2  819.50   35.58
   4 -10  -2  293.41   22.74
   4 -10  -2  306.72   25.85
  -4 -10   2  284.79   21.05
  -4 -10   2  277.33   25.89
  -4  10   2  276.89   21.79
   4  10  -2  295.98   24.51
  -4  10   2  340.20   26.80
   4  10  -2  266.65   19.55
  -3 -10   2  479.05   30.48
   3 -10  -2  381.05   24.50
  -3 -10   2  398.57   22.85
   3 -10  -2  370.03   27.51
   3  10  -2  420.31   22.38
  -3  10   2  402.56   25.49
   3  10  -2  391.79   26.04
  -3  10   2  417.58   28.48
  -2 -10   2    4.65    6.79
   2 -10  -2    0.55    6.37
  -2 -10   2    2.73    8.73
   2 -10  -2   11.02    8.91
  -2 -10   2   -1.70    6.88
   2  10  -2   -3.86    7.64
  -2  10   2    9.87    9.40
   2  10  -2   -6.46    4.85
  -2  10   2    9.26    8.75
  -1 -10   2   38.36    9.12
  -1 -10   2   37.32   11.68
  -1 -10   2   31.54   11.05
   1 -10  -2   29.28   10.16
   1 -10  -2   33.24   11.34
   1  10  -2   31.13   12.55
   1  10  -2   30.16   11.25
  -1  10   2   26.32    8.46
  -1  10   2   37.64   11.11
  -1  10   2   35.11   12.66
   1  10  -2   24.55    7.51
   0 -10  -2  287.52   23.12
   0 -10   2  231.93   20.57
   0 -10   2  245.03   19.64
   0 -10  -2  292.93   21.11
   0  10  -2  278.84   15.39
   0  10   2  288.34   23.28
   0  10   2  230.97   21.97
   0  10  -2  297.79   22.47
   0  10   2  229.44   16.87
   0  10  -2  295.78   22.06
   1 -10   2  813.77   34.40
  -1 -10  -2  822.70   36.40
  -1 -10  -2  870.32   38.83
   1 -10   2  723.59   35.41
  -1  10  -2  840.09   26.76
  -1  10  -2  728.21   34.97
   1  10   2  753.53   32.52
   1  10   2  821.47   38.73
  -1  10  -2  792.16   35.96
   1  10   2  807.29   39.79
   2 -10   2   88.28   14.01
   2 -10   2  122.15   18.15
  -2 -10  -2   66.65   14.89
  -2 -10  -2   79.78   15.95
   2  10   2   93.13   18.46
   2  10   2   77.66   13.42
  -2  10  -2   78.01   14.71
  -2  10  -2   80.91    9.32
  -2  10  -2   99.54   15.88
   2  10   2  123.13   20.20
   3 -10   2 1683.25   55.35
  -3 -10  -2 1654.42   56.25
   3 -10   2 1653.03   58.87
  -3 -10  -2 1767.72   61.75
   3  10   2 1636.72   60.42
  -3  10  -2 1686.88   43.97
  -3  10  -2 1766.91   56.89
   3  10   2 1729.16   56.06
  -3  10  -2 1599.91   57.32
   3  10   2 1649.35   64.92
  -4 -10  -2  295.93   22.87
  -4 -10  -2  289.22   26.07
   4 -10   2  292.29   24.50
   4 -10   2  292.13   21.75
  -4  10  -2  300.71   13.68
   4  10   2  279.62   25.75
  -4  10  -2  265.35   20.21
  -4  10  -2  270.99   13.32
   4  10   2  289.47   21.51
  -4  10  -2  247.28   23.12
   5 -10   2 1290.28   49.17
  -5 -10  -2 1174.15   54.05
  -5 -10  -2 1259.92   49.02
   5 -10   2 1249.50   51.50
   5  10   2 1214.10   52.81
  -5  10  -2 1260.16   50.25
   5  10   2 1181.27   47.12
  -5  10  -2 1279.89   47.36
  -5  10  -2 1255.07   35.16
   6 -10   2  149.45   20.67
  -6 -10  -2  163.58   22.81
   6 -10   2  215.31   26.05
  -6 -10  -2  137.76   24.61
  -6  10  -2  176.62   20.94
  -6  10  -2  140.86   11.31
   6  10   2  134.87   22.44
   6  10   2  148.89   20.69
  -6  10  -2  135.50   20.28
   7 -10   2 1061.52   50.00
  -7 -10  -2  993.19   46.26
   7 -10   2  961.57   48.00
  -7 -10  -2  970.13   53.51
  -7  10  -2 1059.53   44.20
  -7  10  -2  968.05   47.29
  -7  10  -2  999.03   32.59
   7  10   2 1107.85   53.28
  -8 -10  -2  116.05   21.29
   8 -10   2  101.71   21.79
  -8 -10  -2  150.82   28.17
   8 -10   2  116.91   23.87
   8  10   2  129.47   26.87
  -8  10  -2   71.49   18.96
  -8  10  -2   97.43   12.46
   9 -10   2  370.84   32.89
  -9 -10  -2  339.04   40.41
  -9 -10  -2  344.69   30.88
   9 -10   2  377.53   38.43
  -9  10  -2  370.04   20.61
   9  10   2  353.91   37.23
  -9  10  -2  421.44   34.59
 -10 -10  -2   40.71   20.26
  10 -10   2   72.91   26.61
 -10 -10  -2   55.00   19.04
  10 -10   2   59.86   17.42
 -10  10  -2   50.67   19.26
 -10  10  -2   85.09   14.28
  10  10   2   65.17   22.17
  11 -10   2   72.12   30.47
 -11 -10  -2   76.20   19.13
 -11 -10  -2   94.60   27.80
  11 -10   2   71.77   26.92
  11  10   2   68.73   23.69
 -11  10  -2  104.68   23.93
 -11  10  -2  100.87   16.36
 -12 -10  -2   -1.86   14.08
 -12 -10  -2   -6.33   16.78
  12 -10   2   45.79   22.13
  12 -10   2    6.95   22.19
 -12  10  -2    6.60    9.98
 -12  10  -2    5.36   15.91
 -13 -10  -2   -2.08   14.29
  13 -10   2   24.34   27.28
 -13 -10  -2    9.48   17.75
 -13  10  -2    2.39   11.28
 -13  10  -2  -14.46   14.78
 -14 -10  -2    2.31   21.31
 -14  10  -2    6.63   19.67
 -14  10  -2   15.96   13.35
 -15 -10  -2   91.33   24.76
 -15  10  -2  119.86   26.14
 -14 -11   2  -10.59   13.98
 -14  11   2  -12.61   14.52
 -14  11   2   12.11   21.81
  14  11  -2   36.98   23.78
  13 -11  -2  348.13   53.46
 -13 -11   2  492.98   50.66
 -13 -11   2  487.29   42.10
 -13  11   2  507.70   34.95
  13  11  -2  453.36   46.92
 -13  11   2  441.74   43.57
 -12 -11   2   14.94   21.36
 -12 -11   2   10.50   16.03
  12 -11  -2   17.64   20.08
 -12  11   2  -10.53   10.41
 -12  11   2   18.70   34.96
  12  11  -2   29.96   19.58
 -11 -11   2  200.55   30.35
  11 -11  -2  107.56   30.22
 -11 -11   2  171.01   36.30
  11  11  -2  144.15   30.38
 -11  11   2  154.64   22.23
 -11  11   2  100.21   24.69
 -10 -11   2   30.67   23.08
 -10 -11   2   37.59   16.22
  10 -11  -2   97.98   27.62
  10  11  -2   47.93   19.13
 -10  11   2   51.10   19.14
 -10  11   2   94.08   16.61
  -9 -11   2   64.84   19.15
   9 -11  -2   61.13   23.40
  -9 -11   2   14.08   19.45
  -9  11   2   43.97   17.09
   9  11  -2   46.27   19.34
  -9  11   2   85.74   16.53
  -8 -11   2   22.84   15.24
  -8 -11   2   23.32   17.51
   8 -11  -2   20.34   14.83
   8 -11  -2   48.70   17.48
  -8  11   2   30.16   12.78
  -8  11   2   48.86   18.11
   8  11  -2   66.15   19.26
   7 -11  -2   61.66   17.33
  -7 -11   2   60.31   21.11
  -7 -11   2   39.01   14.38
   7 -11  -2   36.95   16.38
  -7  11   2   57.50   17.19
  -7  11   2   34.60   10.81
   7  11  -2   52.94   17.39
  -6 -11   2   47.24   14.54
  -6 -11   2   51.90   19.03
   6 -11  -2   52.63   16.08
   6 -11  -2   64.89   16.43
   6  11  -2   51.34   16.11
  -6  11   2   57.28   18.44
  -6  11   2   62.73   13.56
   6  11  -2   42.80   12.21
   5 -11  -2  555.43   36.13
  -5 -11   2  601.48   38.79
  -5 -11   2  588.75   32.11
   5 -11  -2  620.35   34.52
  -5  11   2  563.24   28.74
   5  11  -2  626.68   36.34
  -5  11   2  608.07   36.83
  -5  11   2  633.44   34.12
  -4 -11   2   -0.11   11.94
  -4 -11   2   10.90    8.30
   4 -11  -2   22.22   12.20
   4 -11  -2    7.13    9.42
   4  11  -2    6.87   10.14
  -4  11   2   12.78   10.76
   4  11  -2    7.65    8.47
  -4  11   2    8.10    9.20
   3 -11  -2 2787.38   86.92
   3 -11  -2 2761.54   81.55
  -3 -11   2 2731.15   76.86
  -3 -11   2 2638.34   84.92
   3  11  -2 2703.30   83.38
   3  11  -2 2824.89   76.37
  -3  11   2 2816.43   84.26
  -3  11   2 2374.35  111.67
  -2 -11   2   18.10   10.74
  -2 -11   2   30.27   12.32
  -2 -11   2   17.75    8.95
   2 -11  -2   27.99   11.82
   2 -11  -2   20.42   10.78
  -2  11   2   36.77   13.72
   2  11  -2   18.26    7.85
   2  11  -2    8.23   10.39
  -2  11   2   30.97   11.39
  -2  11   2   16.23    7.40
  -1 -11   2 3174.01   90.64
   1 -11  -2 3153.17   93.94
  -1 -11   2 3019.97   90.57
  -1 -11   2 3189.89   81.98
   1 -11  -2 3156.70   89.64
  -1  11   2 3185.99   85.32
   1  11  -2 3132.39   80.83
  -1  11   2 3108.37   93.79
   1  11  -2 3216.26   91.43
   1  11  -2 3166.52   94.31
   0 -11   2  189.21   19.14
   0 -11  -2  207.34   19.45
   0 -11   2  165.46   20.29
   0 -11  -2  259.57   28.00
   0  11  -2  202.00   20.55
   0  11  -2  220.79   21.10
   0  11   2  219.80   17.48
   0  11   2  271.96   32.18
   0  11  -2  204.17   14.31
   0  11   2  249.95   27.84
   1 -11   2 1239.32   46.03
  -1 -11  -2 1252.45   48.33
  -1 -11  -2 1204.81   49.94
   1 -11   2 1237.34   48.75
  -1  11  -2 1179.67   37.01
   1  11   2 1192.74   43.90
  -1  11  -2 1210.10   47.91
   1  11   2 1235.21   50.86
  -1  11  -2 1292.85   49.37
   2 -11   2   15.86   10.23
   2 -11   2   35.20   13.14
  -2 -11  -2   15.19   11.22
  -2 -11  -2   15.53   11.79
  -2  11  -2   22.73    6.50
  -2  11  -2   22.05    9.04
  -2  11  -2   25.28   10.95
   2  11   2   13.39   11.97
   2  11   2    4.16   13.86
   2  11   2   15.11    8.62
  -3 -11  -2  656.17   32.80
  -3 -11  -2  695.88   37.31
   3 -11   2  615.41   34.87
   3 -11   2  622.40   31.99
  -3  11  -2  660.22   22.79
   3  11   2  676.76   40.89
   3  11   2  668.55   37.05
   3  11   2  610.66   31.40
  -3  11  -2  643.49   34.54
  -3  11  -2  620.65   32.86
   4 -11   2    6.16   10.16
  -4 -11  -2    1.61   10.05
  -4 -11  -2   -0.52   12.09
   4 -11   2   19.40   12.18
  -4  11  -2   10.31    5.77
   4  11   2    7.55    8.27
  -4  11  -2    7.20    9.50
   4  11   2   10.05   10.68
  -4  11  -2    4.88    7.67
  -4  11  -2   22.20    6.13
   5 -11   2   11.24   10.28
  -5 -11  -2   22.61   14.63
  -5 -11  -2    2.76    9.25
   5  11   2    3.03   11.74
   5  11   2   -3.72    8.30
  -5  11  -2    4.49    5.36
  -5  11  -2   -7.72    9.02
  -5  11  -2   -3.30    7.75
  -5  11  -2    1.51    5.46
  -6 -11  -2   48.06   14.95
   6 -11   2   44.73   15.43
   6 -11   2   47.10   15.58
  -6 -11  -2   49.28   18.69
  -6  11  -2   54.88    9.26
  -6  11  -2   74.99   17.72
   6  11   2   19.32   14.64
  -6  11  -2   32.95   12.49
   7 -11   2  281.54   28.87
  -7 -11  -2  298.99   26.88
   7 -11   2  268.82   27.94
  -7 -11  -2  278.23   35.52
  -7  11  -2  249.89   26.10
   7  11   2  274.80   32.06
  -7  11  -2  303.41   33.12
  -7  11  -2  251.60   15.66
   8 -11   2   -8.03   11.23
   8 -11   2  -10.35   14.18
  -8 -11  -2   31.48   16.86
  -8 -11  -2    8.89   12.13
   8  11   2  -12.75   14.87
  -8  11  -2   -5.30   12.10
  -8  11  -2    3.01    6.76
   9 -11   2  810.20   48.30
  -9 -11  -2  748.73   51.60
  -9 -11  -2  848.02   46.91
   9 -11   2  813.69   53.02
  -9  11  -2  787.22   47.13
  -9  11  -2  786.54   30.86
   9  11   2  746.56   50.31
 -10 -11  -2    5.28   13.65
  10 -11   2   20.30   20.50
 -10 -11  -2   27.92   17.88
  10 -11   2    4.28   12.79
 -10  11  -2   -0.27   13.14
  10  11   2   13.33   17.40
 -10  11  -2    0.16    8.93
 -11 -11  -2  731.40   55.93
  11 -11   2  648.96   48.11
  11 -11   2  565.96   53.97
 -11 -11  -2  689.62   45.62
 -11  11  -2  729.98   48.26
  11  11   2  801.53   55.06
 -11  11  -2  752.38   33.17
 -12 -11  -2   -4.64   13.73
  12 -11   2  -29.13   26.40
 -12 -11  -2   13.10   21.20
  12 -11   2   27.15   24.22
  12  11   2    2.10   21.08
 -12  11  -2   -5.19   15.70
 -12  11  -2   -2.65   10.48
  13 -11   2  620.40   62.46
 -13 -11  -2  623.04   45.59
 -13 -11  -2  546.38   53.13
 -13  11  -2  632.01   50.29
 -13  11  -2  570.97   32.37
  13  11   2  583.39   55.39
 -14 -11  -2   17.87   17.06
  14 -11   2    8.36   26.80
 -14 -11  -2   32.22   27.13
 -14  11  -2   11.37   12.08
 -14  11  -2   12.99   19.17
  14  11   2   -0.41   25.53
  14 -12  -2   16.98   28.03
 -14 -12   2   12.59   16.44
 -14 -12   2   36.82   26.18
 -14  12   2   28.62   17.92
 -14  12   2   30.29   23.02
  14  12  -2   32.24   25.37
 -13 -12   2   42.01   24.75
  13 -12  -2   50.02   31.90
 -13 -12   2   59.07   20.34
  13  12  -2   85.81   27.54
 -13  12   2   86.28   23.90
 -13  12   2   98.27   21.22
  12 -12  -2    8.87   20.62
 -12 -12   2   30.63   23.18
 -12 -12   2    1.24   15.00
 -12  12   2   16.46   15.46
 -12  12   2   17.29   14.97
  12  12  -2   -1.13   19.19
  11 -12  -2  402.47   49.57
 -11 -12   2  355.13   46.98
 -11 -12   2  464.92   37.52
 -11  12   2  429.02   40.03
 -11  12   2  424.66   29.84
 -10 -12   2   25.04   25.02
  10 -12  -2   29.47   22.33
 -10 -12   2   12.62   16.38
  10  12  -2   27.62   19.55
 -10  12   2   25.32   18.29
 -10  12   2   26.07   10.92
  -9 -12   2  619.61   50.98
  -9 -12   2  820.91   45.29
   9 -12  -2  739.85   51.95
  -9  12   2  697.81   45.87
   9  12  -2  732.60   48.17
  -9  12   2  708.51   35.79
  -8 -12   2   32.37   15.23
   8 -12  -2   36.85   22.25
  -8 -12   2   23.52   18.36
   8 -12  -2   56.79   18.38
   8  12  -2   45.05   17.94
  -8  12   2   41.61   16.21
  -8  12   2   38.57   12.40
   7 -12  -2 1270.57   58.48
  -7 -12   2 1215.34   62.11
   7 -12  -2 1124.23   56.40
  -7 -12   2 1338.81   54.12
   7  12  -2 1136.74   55.31
  -7  12   2 1126.76   56.01
  -7  12   2 1247.11   47.00
  -6 -12   2   77.95   22.36
  -6 -12   2   95.33   19.00
   6 -12  -2   83.63   20.80
   6  12  -2  102.28   22.01
  -6  12   2   94.56   21.26
   6  12  -2  110.32   19.99
  -6  12   2  105.52   16.19
  -5 -12   2 1589.30   56.60
  -5 -12   2 1603.55   66.72
   5 -12  -2 1505.48   59.41
   5 -12  -2 1552.31   63.35
   5  12  -2 1496.86   60.79
  -5  12   2 1504.79   62.82
   5  12  -2 1555.13   55.02
  -5  12   2 1511.41   52.48
   4 -12  -2   -3.76   10.58
  -4 -12   2   13.48   10.91
   4 -12  -2    7.49   11.23
  -4  12   2   18.09   11.77
   4  12  -2  -10.03    8.83
   4  12  -2    8.02    8.25
  -3 -12   2  688.23   32.00
   3 -12  -2  661.66   34.66
  -3 -12   2  721.40   39.29
   3 -12  -2  708.60   39.48
  -3  12   2  640.22   30.38
   3  12  -2  688.46   31.19
  -3  12   2  609.85   35.39
   3  12  -2  679.93   37.57
  -3  12   2  656.15   38.99
  -2 -12   2   81.20   14.85
  -2 -12   2   64.70   15.95
   2 -12  -2   51.32   15.39
  -2 -12   2   42.30   12.59
   2 -12  -2   87.64   16.58
  -2  12   2   45.20   15.11
  -2  12   2   80.61   13.13
  -2  12   2   79.30   16.96
   2  12  -2   72.82   12.55
   2  12  -2   99.88   18.53
   1 -12  -2   40.09   12.51
  -1 -12   2   21.43    9.67
  -1 -12   2   24.03   11.90
  -1 -12   2   34.06   13.49
   1 -12  -2   25.95   11.18
   1  12  -2   36.93   13.13
  -1  12   2   31.16   12.62
  -1  12   2   29.45    9.96
   1  12  -2   38.55    9.70
   1  12  -2   57.35   15.83
  -1  12   2   35.71   19.03
   0 -12   2  166.32   21.86
   0 -12  -2  193.01   26.05
   0 -12   2  156.55   21.66
   0 -12  -2  151.76   21.10
   0  12  -2  135.72   19.62
   0  12  -2  226.09   26.58
   0  12  -2  155.07   13.50
   0  12   2  155.85   22.45
   0  12   2  162.71   18.75
   0  12   2  187.26   25.20
  -1 -12  -2  608.32   36.11
   1 -12   2  553.85   33.09
  -1 -12  -2  538.05   32.02
   1 -12   2  512.72   29.59
  -1  12  -2  618.15   24.08
  -1  12  -2  536.64   32.36
  -1  12  -2  590.77   33.50
   1  12   2  526.20   28.27
   1  12   2  558.63   36.72
   1  12   2  583.66   35.43
  -2 -12  -2    3.98    9.86
  -2 -12  -2   27.17   11.63
   2 -12   2    6.11    9.17
   2 -12   2    1.29    9.48
   2  12   2    0.80    8.78
  -2  12  -2    2.48    7.11
   2  12   2    0.99   10.48
  -2  12  -2   25.33   12.03
   2  12   2   15.26   14.77
  -2  12  -2    0.20    8.69
   3 -12   2 2137.91   72.62
   3 -12   2 2032.55   67.32
  -3 -12  -2 2090.74   72.75
   3  12   2 2078.61   66.83
   3  12   2 1966.80   77.22
  -3  12  -2 2053.53   54.09
  -3  12  -2 2001.39   68.87
  -3  12  -2 2069.80   70.63
   4 -12   2   -2.14    9.20
  -4 -12  -2   17.30   14.35
  -4 -12  -2   19.04   10.68
  -4  12  -2    7.72    8.97
  -4  12  -2   11.24    5.52
  -4  12  -2    5.87    6.09
   4  12   2   15.04    9.02
  -4  12  -2    8.94   11.55
   4  12   2   15.12   12.60
   5 -12   2 1894.90   66.45
  -5 -12  -2 1899.24   66.94
   5 -12   2 1823.20   69.34
  -5 -12  -2 1726.52   70.79
  -5  12  -2 1915.72   65.28
  -5  12  -2 1827.12   49.12
  -5  12  -2 1778.81   67.11
  -5  12  -2 1851.88   49.39
   5  12   2 1832.99   71.22
   6 -12   2   -0.38   11.63
   6 -12   2   17.20   13.06
  -6 -12  -2   14.33   11.64
  -6 -12  -2   11.86   15.82
  -6  12  -2    9.62    6.29
  -6  12  -2   11.74   13.30
   6  12   2    6.79   12.72
  -6  12  -2   11.90    9.65
   7 -12   2 1391.58   61.23
   7 -12   2 1450.50   63.16
  -7 -12  -2 1421.07   59.41
  -7 -12  -2 1372.02   66.10
  -7  12  -2 1486.80   42.25
  -7  12  -2 1455.32   61.27
   7  12   2 1357.17   64.35
  -8 -12  -2   15.02   16.47
   8 -12   2   30.56   15.28
  -8  12  -2    0.58    7.86
  -8  12  -2   10.58   13.45
   8  12   2    7.67   15.74
  -9 -12  -2  361.67   43.84
   9 -12   2  298.09   36.47
  -9 -12  -2  323.88   31.48
   9 -12   2  330.71   33.17
  -9  12  -2  344.70   33.58
  -9  12  -2  360.55   20.40
   9  12   2  308.33   37.18
 -10 -12  -2  -20.48   11.00
  10 -12   2  -10.94   14.38
  10 -12   2   -1.87   17.01
 -10 -12  -2   28.23   21.50
 -10  12  -2   24.84   16.24
  10  12   2    7.45   17.15
 -11 -12  -2    9.81   17.69
  11 -12   2   -8.58   16.91
 -11 -12  -2    7.62   14.70
  11 -12   2   -9.58   15.22
  11  12   2   39.02   20.94
 -11  12  -2   33.44   11.16
 -11  12  -2   19.58   16.44
 -12 -12  -2   52.00   20.11
 -12 -12  -2   55.54   24.61
  12 -12   2   39.55   25.23
 -12  12  -2   51.55   25.28
 -12  12  -2   46.35   13.52
  12  12   2   40.65   24.09
  13 -12   2    4.48   43.85
 -13 -12  -2   20.14   23.26
 -13  12  -2   12.83   12.10
 -13  12  -2   15.66   19.85
  13  12   2   24.03   38.77
  14 -12   2   55.80   27.23
 -14 -12  -2   27.03   23.62
 -14 -12  -2   28.93   17.85
  14  12   2   -7.28   24.47
 -14  12  -2   -0.82   12.78
 -14  12  -2  -23.81   18.60
  13 -13  -2  269.91   71.96
 -13  13   2  331.79   42.57
 -13  13   2  404.51   33.23
 -12 -13   2  150.42   33.36
  12 -13  -2   76.04   29.36
 -12 -13   2   76.34   22.82
  12  13  -2   70.71   24.48
 -12  13   2   57.53   21.08
 -12  13   2   79.70   25.22
  11 -13  -2  278.73   43.10
 -11 -13   2  325.19   33.67
 -11 -13   2  199.74   37.70
  11  13  -2  283.02   38.81
 -11  13   2  274.02   25.99
  10 -13  -2  -21.11   17.51
 -10 -13   2   14.33   21.91
 -10 -13   2   -9.61   12.30
 -10  13   2    3.98   11.05
  10  13  -2   -3.21   15.93
 -10  13   2   13.29   17.20
  -9 -13   2   70.99   21.11
   9 -13  -2   80.82   26.13
  -9 -13   2   37.13   17.23
  -9  13   2   14.14   17.70
  -9  13   2   36.95   12.54
   9  13  -2   50.42   21.82
   8 -13  -2  -16.44   13.89
  -8 -13   2   17.93   20.14
   8  13  -2    8.11   14.68
  -8  13   2   -7.46   12.20
  -8  13   2    9.25   10.41
  -7 -13   2  222.98   34.97
   7 -13  -2  294.73   40.01
   7 -13  -2  294.98   34.63
  -7 -13   2  273.32   27.31
   7  13  -2  279.14   29.98
  -7  13   2  235.35   32.10
  -7  13   2  199.44   20.87
   6 -13  -2   -4.48   11.85
  -6 -13   2   21.88   14.22
   6 -13  -2   41.85   16.30
  -6 -13   2   27.20   17.34
   6  13  -2   21.24   12.32
  -6  13   2   26.12   12.18
  -6  13   2   20.30   15.58
   5 -13  -2  660.40   38.46
  -5 -13   2  645.42   43.07
  -5 -13   2  721.31   36.99
   5  13  -2  682.47   35.00
   5  13  -2  646.38   39.93
  -5  13   2  659.28   41.86
   4 -13  -2  153.48   25.18
   4 -13  -2  163.94   23.99
  -4 -13   2  158.62   27.18
  -4 -13   2  199.67   23.70
  -4  13   2  188.68   27.81
   4  13  -2  134.80   22.65
   4  13  -2  123.50   17.76
  -3 -13   2  975.63   40.25
   3 -13  -2  924.84   47.94
  -3 -13   2  942.14   47.28
   3 -13  -2  993.78   44.66
  -3  13   2 1014.69   49.57
   3  13  -2  955.30   39.24
   3  13  -2  931.06   46.28
  -3  13   2  959.79   39.49
  -2 -13   2  552.03   33.64
   2 -13  -2  527.98   31.61
   2 -13  -2  571.97   36.62
  -2 -13   2  545.04   28.98
  -2 -13   2  607.49   35.95
   2  13  -2  555.83   35.05
  -2  13   2  512.94   28.03
   2  13  -2  531.92   27.15
  -2  13   2  501.66   35.41
   1 -13  -2 1788.06   62.91
  -1 -13   2 1656.32   61.40
   1 -13  -2 1673.11   65.64
  -1 -13   2 1771.18   64.97
   1  13  -2 1659.57   63.20
   1  13  -2 1646.03   65.83
  -1  13   2 1684.60   56.90
   1  13  -2 1772.93   53.43
  -1  13   2 1740.61   66.83
   0 -13  -2  183.86   23.82
   0 -13  -2  187.70   24.09
   0 -13   2  176.27   23.02
   0 -13   2  223.01   27.30
   0  13   2  145.23   22.02
   0  13   2  164.40   17.10
   0  13  -2  172.66   24.90
   0  13  -2  201.97   26.52
   0  13  -2  168.16   14.40
   0  13   2  190.58   29.94
   1 -13   2 2160.57   69.75
   1 -13   2 1926.65   71.43
  -1 -13  -2 2113.21   71.72
  -1 -13  -2 2058.72   74.77
   1  13   2 2043.46   74.63
  -1  13  -2 2188.66   73.20
  -1  13  -2 2156.45   75.20
   1  13   2 2012.66   65.84
  -1  13  -2 1992.32   57.15
   2 -13   2  100.12   20.52
  -2 -13  -2   88.21   18.56
   2 -13   2  102.69   18.58
  -2 -13  -2  147.33   24.62
  -2  13  -2   98.08   11.54
   2  13   2   84.64   20.44
   2  13   2  108.55   16.65
  -2  13  -2  116.77   20.53
  -2  13  -2  144.79   24.85
  -3 -13  -2  256.31   26.12
   3 -13   2  283.51   25.29
  -3  13  -2  335.67   26.89
   3  13   2  324.03   23.47
   3  13   2  293.93   28.51
  -3  13  -2  312.13   20.36
  -3  13  -2  344.99   28.82
   4 -13   2   -4.91    9.51
   4 -13   2   16.29   13.16
  -4 -13  -2    6.27   11.76
  -4 -13  -2   -7.50    9.32
  -4  13  -2    8.55    7.22
   4  13   2    2.67   12.84
  -4  13  -2   -3.67   10.10
  -4  13  -2    4.77    5.92
  -4  13  -2   23.16   10.59
  -5 -13  -2  115.66   21.62
   5 -13   2   73.02   18.14
   5 -13   2   92.15   19.06
  -5 -13  -2   57.66   19.74
  -5  13  -2   64.08   10.59
  -5  13  -2   86.19   10.77
  -5  13  -2   65.86   16.58
   5  13   2   86.32   23.63
  -5  13  -2   89.30   19.99
   6 -13   2   27.24   14.08
  -6 -13  -2   13.07   12.89
  -6 -13  -2   23.38   16.85
   6 -13   2   12.29   13.02
  -6  13  -2    3.87    6.46
  -6  13  -2   25.44   15.58
   6  13   2    1.73   14.12
   7 -13   2  108.04   25.02
  -7 -13  -2  136.00   24.07
  -7 -13  -2  143.68   28.69
   7  13   2  168.45   28.33
  -7  13  -2   83.81   20.71
  -7  13  -2  118.22   12.15
   8 -13   2   29.47   17.65
  -8 -13  -2   17.69   18.25
   8 -13   2   69.63   20.45
  -8 -13  -2   23.50   14.95
   8  13   2   46.86   17.99
  -8  13  -2   75.58   24.12
  -8  13  -2   32.53    9.81
   9 -13   2  429.28   39.95
  -9 -13  -2  456.04   38.28
  -9 -13  -2  459.07   44.74
   9 -13   2  475.79   42.88
   9  13   2  483.27   42.40
  -9  13  -2  491.99   23.35
  -9  13  -2  429.52   38.43
 -10 -13  -2   81.51   26.28
  10 -13   2  126.39   31.56
  10 -13   2  141.97   30.28
 -10 -13  -2  113.74   25.70
  10  13   2   74.82   21.94
 -10  13  -2   63.42   20.47
 -11 -13  -2  740.18   48.99
  11 -13   2  829.60   62.95
  11 -13   2  629.30   51.23
 -11  13  -2  768.07   50.55
 -11  13  -2  725.21   32.15
  11  13   2  757.91   57.72
  12 -13   2   45.11   27.60
 -12 -13  -2   60.02   19.37
 -12 -13  -2   80.62   27.28
 -12  13  -2   57.47   13.49
 -12  13  -2   64.30   25.97
  12  13   2   89.09   28.58
  13 -13   2  506.17   64.55
 -13 -13  -2  423.44   53.30
 -13 -13  -2  451.19   42.85
 -13  13  -2  439.34   28.81
 -13  13  -2  434.53   48.55
  13  13   2  427.42   54.58
 -12 -14   2   25.10   17.41
 -12 -14   2   -4.65   27.76
 -12  14   2   35.78   22.72
  12  14  -2   18.94   20.32
 -12  14   2   39.26   15.73
 -11 -14   2  408.65   53.25
 -11 -14   2  277.39   35.74
  11 -14  -2  251.69   40.26
 -11  14   2  279.84   36.59
  11  14  -2  225.25   34.17
 -11  14   2  286.80   30.50
  10 -14  -2  178.52   34.91
 -10 -14   2  132.24   24.26
 -10 -14   2  152.88   30.82
 -10  14   2  172.96   30.55
 -10  14   2  194.20   23.88
   9 -14  -2  571.73   49.39
  -9 -14   2  488.70   47.13
  -9 -14   2  564.41   40.84
  -9  14   2  559.20   32.19
   9  14  -2  528.24   43.71
  -9  14   2  587.10   44.33
  -8 -14   2  164.21   32.38
  -8 -14   2  194.60   28.37
   8 -14  -2  157.81   29.53
  -8  14   2  173.31   22.02
   8  14  -2  154.77   28.23
  -8  14   2  213.29   33.28
  -7 -14   2  607.35   38.29
   7 -14  -2  601.55   41.74
  -7 -14   2  571.71   45.17
  -7  14   2  531.84   40.30
   7  14  -2  601.95   42.44
  -7  14   2  555.84   31.63
  -6 -14   2  252.80   25.99
  -6 -14   2  317.74   39.05
   6 -14  -2  275.83   33.20
   6 -14  -2  252.78   32.62
   6  14  -2  277.04   34.38
  -6  14   2  262.10   33.34
  -6  14   2  252.31   22.52
   5 -14  -2  568.71   37.42
   5 -14  -2  532.54   39.01
  -5 -14   2  521.61   33.28
  -5 -14   2  591.33   41.60
   5  14  -2  596.40   39.62
  -5  14   2  485.03   38.91
   4 -14  -2  326.44   41.25
   4 -14  -2  246.12   28.98
  -4 -14   2  323.02   36.37
  -4 -14   2  229.31   23.01
   4  14  -2  253.63   27.25
  -4  14   2  289.62   34.95
   4  14  -2  262.33   23.50
   3 -14  -2   44.76   14.89
  -3 -14   2   23.16   11.50
   3 -14  -2   30.79   14.79
  -3 -14   2   31.06   15.05
   3  14  -2   23.64   11.81
  -3  14   2   44.23   17.47
   3  14  -2   36.35   14.77
  -2 -14   2   46.60   15.62
  -2 -14   2   49.39   13.11
  -2 -14   2   63.18   17.63
   2 -14  -2   55.70   15.23
   2 -14  -2   44.92   16.64
  -2  14   2   64.41   18.54
   2  14  -2   53.37   15.65
   2  14  -2   66.12   13.16
  -1 -14   2   -2.91    9.34
  -1 -14   2   -9.49    9.81
   1 -14  -2   -4.25    8.82
   1 -14  -2  -11.68    7.51
  -1  14   2   -7.48    7.33
   1  14  -2    9.33    8.11
   1  14  -2  -11.99   10.27
   1  14  -2   10.24   13.13
  -1  14   2    7.16   12.77
   0 -14  -2  131.57   20.82
   0 -14  -2  202.72   28.27
   0 -14   2  215.55   28.46
   0 -14   2  183.24   23.99
   0  14   2  177.92   20.80
   0  14  -2  146.12   14.78
   0  14  -2  157.29   24.98
   0  14  -2  125.04   22.57
   0  14   2  191.80   27.48
   1 -14   2  343.60   26.27
  -1 -14  -2  269.65   27.94
  -1 -14  -2  321.14   27.26
  -1  14  -2  338.11   28.39
   1  14   2  301.83   23.47
  -1  14  -2  304.45   28.11
   1  14   2  336.13   30.68
  -1  14  -2  324.20   19.00
   2 -14   2  512.69   34.33
   2 -14   2  406.18   29.92
  -2 -14  -2  446.76   33.79
  -2 -14  -2  452.06   32.77
   2  14   2  465.68   36.18
  -2  14  -2  492.08   34.20
  -2  14  -2  445.14   33.26
  -2  14  -2  466.14   21.86
   2  14   2  472.89   28.38
  -3 -14  -2  948.70   48.13
   3 -14   2  869.87   47.13
   3 -14   2  891.76   43.70
  -3  14  -2  893.18   47.05
  -3  14  -2  911.31   46.15
  -3  14  -2  948.65   32.14
   3  14   2  930.25   50.15
   4 -14   2  631.03   36.93
  -4 -14  -2  565.91   38.68
   4 -14   2  625.26   40.47
   4  14   2  604.11   41.66
  -4  14  -2  532.87   23.01
  -4  14  -2  549.05   37.46
  -4  14  -2  579.99   23.45
   5 -14   2 1118.06   51.54
   5 -14   2 1093.54   55.09
  -5 -14  -2 1110.30   50.97
  -5 -14  -2 1139.68   62.24
  -5  14  -2 1109.68   35.25
  -5  14  -2 1076.48   35.66
   5  14   2 1106.48   56.44
  -5  14  -2 1050.87   53.19
  -6 -14  -2  412.58   37.35
   6 -14   2  417.71   36.08
   6 -14   2  452.99   66.26
  -6 -14  -2  464.25   34.75
  -6  14  -2  450.61   36.65
  -6  14  -2  453.21   20.45
   6  14   2  469.38   38.90
  -6  14  -2  501.99   21.01
  -7 -14  -2  614.36   39.97
   7 -14   2  577.89   42.36
   7 -14   2  562.63   40.38
  -7 -14  -2  576.10   44.45
   7  14   2  593.29   44.16
  -7  14  -2  587.29   24.35
  -7  14  -2  608.31   44.78
  -7  14  -2  598.61   24.16
   8 -14   2   70.12   23.13
  -8 -14  -2   68.20   22.47
   8 -14   2   49.39   18.23
  -8 -14  -2   51.29   17.34
  -8  14  -2   44.83   10.21
  -8  14  -2   46.17   17.73
  -8  14  -2   46.60    9.64
   8  14   2   76.35   22.86
  -9 -14  -2  103.91   25.81
  -9 -14  -2  140.48   26.65
   9 -14   2  218.21   43.15
   9 -14   2  173.63   33.45
  -9  14  -2  193.36   29.69
  -9  14  -2  148.83   15.25
   9  14   2  145.95   26.82
 -10 -14  -2   -2.67   18.07
  10 -14   2   36.67   19.16
  10 -14   2  -20.14   16.96
 -10 -14  -2   -9.27   12.33
  10  14   2    9.13   18.11
 -10  14  -2    1.76   16.10
 -11 -14  -2    0.73   18.46
  11 -14   2  -13.52   21.42
 -11 -14  -2   42.43   17.50
 -11  14  -2   10.52   18.95
 -11  14  -2   42.80   11.51
  11  14   2   25.50   21.12
 -12  14  -2   43.50   22.02
 -12  14  -2   22.86   13.28
  12  14   2   49.20   30.84
 -12 -15   2   86.14   29.57
 -12 -15   2   49.07   28.03
  12 -15  -2   27.58   27.92
 -12  15   2   49.13   17.47
 -12  15   2   52.94   22.70
  12  15  -2   38.72   21.36
  11 -15  -2   57.96   26.27
 -11 -15   2   96.96   25.35
 -11 -15   2   23.32   25.33
 -11  15   2   68.53   19.70
  11  15  -2   82.59   25.64
 -11  15   2   49.98   23.84
 -10 -15   2  131.27   31.51
  10 -15  -2   96.88   28.78
 -10 -15   2  105.91   24.81
 -10  15   2  121.20   31.06
 -10  15   2  140.61   21.98
  10  15  -2   86.38   24.56
   9 -15  -2   -2.68   18.44
  -9 -15   2    5.91   15.86
  -9 -15   2    8.87   17.52
  -9  15   2   17.46   17.69
  -9  15   2   -1.12   11.18
   9  15  -2   27.72   18.69
   8 -15  -2    0.82   16.88
  -8 -15   2   16.07   14.71
  -8 -15   2  -16.85   15.51
   8  15  -2  -12.32   16.28
  -8  15   2   13.83   10.34
  -8  15   2   20.88   17.52
  -7 -15   2  140.73   30.57
   7 -15  -2  163.36   29.01
  -7 -15   2  137.33   25.60
  -7  15   2  174.70   31.13
  -7  15   2  168.99   22.44
   7  15  -2  184.93   28.57
  -6 -15   2  166.75   30.33
  -6 -15   2  189.20   27.04
   6 -15  -2  180.93   28.41
  -6  15   2  202.67   23.75
   6  15  -2  252.29   34.22
  -6  15   2  161.30   29.17
   5 -15  -2  298.74   37.42
   5 -15  -2  279.81   32.92
  -5 -15   2  245.54   25.67
  -5  15   2  292.63   36.62
  -5  15   2  281.06   22.93
   5  15  -2  262.77   32.73
   4 -15  -2  111.11   21.79
  -4 -15   2  103.47   19.46
  -4 -15   2  154.50   26.97
   4 -15  -2  141.87   24.27
  -4  15   2  131.74   24.43
  -4  15   2  140.02   19.31
   4  15  -2  121.89   22.81
  -3 -15   2  605.16   33.24
  -3 -15   2  609.46   40.21
   3 -15  -2  566.44   46.16
   3 -15  -2  571.22   39.09
  -3  15   2  524.35   40.95
   3  15  -2  579.91   39.23
  -3  15   2  627.88   31.86
   3  15  -2  591.48   31.76
   2 -15  -2  257.95   25.22
  -2 -15   2  298.95   30.01
  -2 -15   2  350.25   29.95
   2 -15  -2  441.99   56.04
   2  15  -2  302.51   25.98
  -2  15   2  322.92   32.83
   2  15  -2  282.72   29.19
  -2  15   2  289.93   22.81
  -1 -15   2  728.71   40.54
  -1 -15   2  739.62   44.14
   1 -15  -2  657.41   47.51
   1 -15  -2  715.77   40.06
  -1  15   2  783.74   36.22
  -1  15   2  645.13   43.27
   1  15  -2  629.21   41.80
   1  15  -2  701.55   31.84
   1  15  -2  679.16   40.99
   0 -15   2  345.73   32.40
   0 -15  -2  343.66   30.40
   0 -15  -2  268.47   26.31
   0 -15   2  322.01   27.42
   0  15   2  329.40   32.58
   0  15  -2  345.11   30.60
   0  15   2  323.75   23.92
   0  15  -2  304.03   20.32
   0  15  -2  356.26   30.84
   1 -15   2  651.25   37.51
   1 -15   2  677.65   42.29
  -1 -15  -2  663.55   39.09
  -1 -15  -2  521.56   37.24
   1  15   2  643.18   49.63
   1  15   2  567.21   41.29
  -1  15  -2  660.60   41.31
  -1  15  -2  592.21   39.40
  -1  15  -2  669.58   28.89
   2 -15   2  170.44   24.43
  -2 -15  -2  128.05   22.73
   2 -15   2  224.11   28.82
  -2 -15  -2  187.97   29.62
  -2  15  -2  153.90   14.13
   2  15   2  195.27   28.67
  -2  15  -2  185.65   26.94
  -3 -15  -2   71.43   30.77
   3 -15   2  105.27   20.58
   3 -15   2   99.35   20.37
  -3  15  -2  124.88   12.35
   3  15   2  123.94   24.38
  -3  15  -2   90.00   20.93
   4 -15   2   16.91   14.66
  -4 -15  -2   17.63   15.53
   4 -15   2   -5.89   11.13
  -4  15  -2   23.66    7.24
  -4  15  -2   11.35   12.30
   4  15   2    6.55   13.87
  -4  15  -2    2.23    7.55
   5 -15   2    7.20   13.92
  -5 -15  -2   -0.55   14.24
   5 -15   2    8.70   14.42
  -5  15  -2   19.44    7.29
  -5  15  -2    7.19    7.03
   5  15   2   25.82   18.29
  -5  15  -2   15.07   15.65
  -6 -15  -2  106.24   26.06
   6 -15   2   94.19   22.60
   6 -15   2   69.47   18.99
  -6 -15  -2   80.39   18.59
  -6  15  -2   93.02   12.46
  -6  15  -2  100.35   12.20
   6  15   2   72.32   19.92
  -6  15  -2   83.52   21.97
   7 -15   2   61.86   21.73
  -7 -15  -2   65.02   17.00
  -7 -15  -2   17.63   16.85
   7 -15   2   36.11   17.38
  -7  15  -2   41.52    8.96
  -7  15  -2   34.38   17.49
  -7  15  -2   53.30    9.74
   7  15   2   29.63   18.61
   8 -15   2  165.93   28.99
   8 -15   2  108.61   25.77
  -8 -15  -2  199.09   33.68
  -8 -15  -2  147.10   26.79
   8  15   2  208.65   33.53
  -8  15  -2  183.26   31.23
  -8  15  -2  149.40   15.53
  -8  15  -2  198.67   14.28
  -9 -15  -2  169.86   27.71
   9 -15   2  156.09   31.58
   9 -15   2  154.92   32.61
  -9 -15  -2  208.88   37.58
  -9  15  -2  167.50   30.13
   9  15   2  229.12   35.91
  -9  15  -2  171.40   15.90
  10 -15   2  154.51   28.94
 -10 -15  -2  144.26   30.88
  10 -15   2  158.92   34.43
 -10 -15  -2  246.30   34.10
 -10  15  -2  112.85   25.18
 -10  15  -2  168.17   19.77
  10  15   2  145.51   33.44
 -11 -15  -2  274.22   40.04
 -11  15  -2  205.68   33.97
  11  15   2  219.29   36.82
  12 -15   2  159.81   37.07
 -12 -15  -2  216.44   34.73
 -12 -15  -2  130.21   34.02
 -12  15  -2  176.22   34.41
 -12  15  -2  161.30   18.69
  12  15   2  176.15   38.39
 -11 -16   2  302.63   46.67
  11 -16  -2  321.23   46.81
 -11  16   2  302.35   38.59
  11  16  -2  277.74   43.12
 -11  16   2  305.89   29.48
 -10 -16   2  245.03   34.46
  10 -16  -2  248.07   41.18
 -10  16   2  225.17   27.16
  10  16  -2  213.14   35.66
 -10  16   2  191.01   36.18
   9 -16  -2  318.68   43.62
  -9 -16   2  208.37   37.22
  -9 -16   2  204.43   32.11
  -9  16   2  275.04   24.95
   9  16  -2  227.77   33.93
   8 -16  -2  211.17   34.57
  -8 -16   2  249.93   33.24
  -8 -16   2  176.54   34.40
  -8  16   2  226.77   26.03
   8  16  -2  275.00   39.64
  -8  16   2  233.24   35.42
  -7 -16   2  367.32   46.27
  -7 -16   2  363.11   33.29
   7 -16  -2  316.71   38.47
  -7  16   2  276.79   35.80
   7  16  -2  297.26   37.08
  -7  16   2  337.03   25.59
  -6 -16   2  369.59   55.51
   6 -16  -2  353.59   33.95
  -6 -16   2  350.12   42.21
  -6  16   2  284.99   24.61
  -6  16   2  362.51   42.48
   6  16  -2  287.81   37.59
  -5 -16   2   94.13   20.97
  -5 -16   2   51.81   20.89
   5 -16  -2   92.83   22.37
   5  16  -2   76.29   21.02
  -5  16   2  124.40   25.29
  -5  16   2   56.57   14.23
   4 -16  -2  145.94   24.85
  -4 -16   2  112.14   19.86
   4 -16  -2  171.00   29.11
  -4 -16   2  152.83   27.46
  -4  16   2  132.15   19.53
  -4  16   2  107.89   26.47
   4  16  -2  126.11   24.73
  -3 -16   2   50.83   18.47
   3 -16  -2   45.14   16.45
   3 -16  -2   44.02   16.47
  -3  16   2   23.52   17.39
  -3  16   2   45.40   13.53
   3  16  -2   20.81   11.80
   3  16  -2   10.10   15.76
   2 -16  -2   -3.76   10.12
  -2 -16   2    0.67   12.41
   2 -16  -2   33.38   15.09
  -2  16   2   -2.26    8.92
  -2  16   2   -2.99   12.79
   2  16  -2   -9.50   12.97
   2  16  -2    2.27   10.19
  -1 -16   2   20.51   13.15
   1 -16  -2    8.63   11.06
  -1 -16   2   48.27   19.73
   1 -16  -2   85.13   19.64
  -1  16   2   28.63   18.22
   1  16  -2   24.11   15.23
   1  16  -2    7.75   10.99
   0 -16   2  104.18   19.93
   0 -16   2   54.06   20.48
   0 -16  -2   75.78   17.71
   0 -16  -2   87.35   19.98
   0  16  -2   80.45   19.67
   0  16  -2   58.12   13.29
   0  16   2   70.37   21.71
  -1 -16  -2  287.78   33.06
  -1 -16  -2  306.93   37.50
   1 -16   2  284.56   28.93
  -1  16  -2  296.01   19.53
  -1  16  -2  280.75   30.12
   1  16   2  316.37   39.33
   2 -16   2  176.50   28.31
   2 -16   2  133.49   25.91
  -2 -16  -2  170.11   26.02
  -2 -16  -2  168.46   27.53
  -2  16  -2  143.03   14.01
   2  16   2  162.78   26.59
  -2  16  -2  139.83   24.56
   3 -16   2  266.49   27.46
  -3 -16  -2  304.37   35.86
   3 -16   2  267.55   33.48
   3  16   2  239.89   32.67
  -3  16  -2  296.48   31.02
  -3  16  -2  277.87   18.06
  -4 -16  -2  274.30   34.19
   4 -16   2  338.99   32.00
   4 -16   2  352.07   31.75
  -4  16  -2  293.33   18.03
  -4  16  -2  330.66   19.39
  -4  16  -2  309.17   32.54
   4  16   2  424.47   38.12
  -5 -16  -2  220.65   31.48
   5 -16   2  213.93   31.46
   5 -16   2  238.92   30.78
   5  16   2  193.67   31.44
  -5  16  -2  272.61   34.70
  -5  16  -2  229.56   16.30
  -5  16  -2  230.32   15.65
  -6 -16  -2  449.28   35.42
   6 -16   2  476.09   41.43
   6 -16   2  505.86   40.07
  -6 -16  -2  492.50   40.83
   6  16   2  454.34   41.18
  -6  16  -2  497.23   22.40
  -6  16  -2  423.60   39.65
  -6  16  -2  509.85   21.93
   7 -16   2  323.29   39.53
  -7 -16  -2  273.67   36.95
  -7 -16  -2  269.77   34.44
   7 -16   2  332.45   39.84
  -7  16  -2  335.98   18.68
   7  16   2  249.51   34.72
  -7  16  -2  338.18   36.20
  -7  16  -2  331.01   17.79
   8 -16   2  118.10   28.16
   8 -16   2  130.76   26.76
  -8 -16  -2  142.77   25.30
  -8 -16  -2  163.37   31.31
  -8  16  -2  176.98   16.73
  -8  16  -2  154.34   29.17
   8  16   2  119.00   28.03
  -8  16  -2  160.64   15.30
   9 -16   2  128.37   28.75
  -9 -16  -2  169.82   28.12
   9 -16   2  204.45   30.83
  -9 -16  -2  143.41   31.53
  -9  16  -2  174.69   32.29
   9  16   2  149.05   32.65
  -9  16  -2  160.40   15.95
  -9  16  -2  144.63   14.76
  10 -16   2   89.99   33.45
 -10 -16  -2   66.13   29.35
 -10 -16  -2   80.82   23.02
  10  16   2   42.58   22.61
 -10  16  -2   85.42   22.76
 -11 -16  -2   60.96   26.30
 -11 -16  -2   35.55   20.46
  11 -16   2   92.22   31.70
 -11  16  -2   64.80   23.73
  11  16   2   59.40   31.42
 -10 -17   2   22.30   27.78
 -10 -17   2   21.68   19.00
  10 -17  -2    4.74   22.14
 -10  17   2   73.00   28.89
  10  17  -2   12.87   23.81
   9 -17  -2   25.28   24.07
  -9 -17   2  -10.55   17.24
  -9 -17   2    0.26   13.70
  -9  17   2   -1.27   12.11
  -9  17   2   27.11   19.71
   9  17  -2  -15.56   16.88
   8 -17  -2   -4.64   19.43
  -8 -17   2   44.40   18.08
  -8 -17   2   32.25   19.52
   8  17  -2   25.82   18.42
  -8  17   2   19.41   12.63
  -8  17   2   17.21   19.40
   7 -17  -2   24.96   16.72
  -7 -17   2   55.40   21.39
  -7 -17   2   30.35   17.38
   7  17  -2    9.99   19.01
  -7  17   2   33.43   13.86
  -7  17   2   33.15   19.79
  -6 -17   2  152.80   25.96
   6 -17  -2  227.68   32.82
  -6 -17   2  133.85   28.17
  -6  17   2  200.73   24.60
  -6  17   2  202.89   33.64
   6  17  -2  189.30   32.74
  -5 -17   2   62.84   17.59
   5 -17  -2   72.31   22.81
  -5 -17   2   70.22   20.50
   5  17  -2   62.33   23.26
  -5  17   2   78.56   20.75
  -4 -17   2  283.88   27.61
  -4 -17   2  334.32   38.93
   4 -17  -2  356.28   33.24
  -4  17   2  322.49   34.77
   4  17  -2  332.54   34.83
  -3 -17   2  206.18   29.12
   3 -17  -2  234.54   30.05
   3  17  -2  331.04   39.83
  -3  17   2  268.07   37.85
   2 -17  -2  266.70   34.35
  -2 -17   2  256.04   33.57
  -2 -17   2  259.10   33.52
   2 -17  -2  314.53   41.21
   2  17  -2  233.71   33.10
   2  17  -2  214.10   21.14
  -2  17   2  208.42   32.82
   1 -17  -2  406.35   33.68
  -1 -17   2  477.39   38.16
   1 -17  -2  352.06   35.85
  -1 -17   2  392.73   33.26
   1  17  -2  404.07   36.76
  -1  17   2  382.52   37.07
   1  17  -2  405.74   26.69
   0 -17   2  332.89   31.11
   0 -17  -2  322.19   33.64
   0 -17  -2  289.13   29.75
   0 -17   2  340.61   33.76
   0  17   2  388.00   44.27
   0  17  -2  359.99   39.66
   0  17  -2  358.76   23.71
  -1 -17  -2   93.32   21.24
  -1 -17  -2   91.27   23.16
   1 -17   2   65.72   18.31
   1 -17   2   81.05   19.93
  -1  17  -2  121.74   25.17
   1  17   2   58.73   21.09
  -1  17  -2   84.68   14.46
   2 -17   2  222.11   29.43
  -2 -17  -2  229.24   31.44
  -2 -17  -2  261.04   34.74
   2 -17   2  192.25   30.56
   2  17   2  215.84   32.31
  -2  17  -2  324.48   39.00
  -2  17  -2  197.99   17.58
   3 -17   2   38.00   16.24
   3 -17   2   13.12   13.86
  -3 -17  -2   11.35   13.78
  -3  17  -2   32.87   17.63
   3  17   2   49.31   18.69
  -3  17  -2   10.88    8.50
   4 -17   2  202.19   32.58
  -4 -17  -2  160.45   28.77
   4 -17   2  129.16   24.32
  -4  17  -2  150.22   28.56
  -4  17  -2  129.71   15.04
   4  17   2  151.38   28.68
  -4  17  -2  148.85   16.14
  -5 -17  -2   -2.47   14.15
   5 -17   2   -3.13   14.09
   5 -17   2   16.67   15.52
   5  17   2    8.53   15.79
  -5  17  -2   23.19   18.67
  -5  17  -2    7.66    8.46
  -5  17  -2    2.41    6.86
  -6 -17  -2   25.52   18.32
   6 -17   2   26.13   17.93
   6 -17   2   18.07   16.70
  -6  17  -2   35.68    9.78
  -6  17  -2   28.43    9.25
  -6  17  -2   45.49   20.16
   6  17   2   24.06   18.33
   7 -17   2   33.34   16.23
   7 -17   2  -17.91   15.53
  -7 -17  -2   29.48   18.88
  -7 -17  -2   21.94   15.17
  -7  17  -2   42.26   21.28
   7  17   2    9.48   18.35
  -7  17  -2   33.26    9.14
  -8 -17  -2   33.81   16.58
  -8 -17  -2   44.14   23.03
   8 -17   2   31.73   19.24
   8 -17   2   41.83   19.88
  -8  17  -2   36.86   22.56
   8  17   2   26.53   19.93
  -8  17  -2   28.29    9.10
  -8  17  -2   34.80   10.21
  -9 -17  -2  123.89   26.50
   9 -17   2   93.84   33.89
   9  17   2  120.14   30.60
  -9  17  -2  145.12   28.55
  -9  17  -2  142.24   15.59
 -10 -17  -2  176.24   31.82
  10 -17   2  136.60   34.04
 -10  17  -2  219.55   37.57
 -10  17  -2  130.38   24.14
  -9 -18   2  118.80   30.85
  -9 -18   2  146.64   29.75
   9 -18  -2  157.17   33.61
  -9  18   2  144.84   32.40
   9  18  -2   98.44   29.72
  -9  18   2  131.61   24.42
  -8 -18   2  156.99   27.08
  -8 -18   2  195.00   34.96
  -8  18   2  224.11   36.01
   8  18  -2  225.18   46.05
  -8  18   2  217.96   26.85
   7 -18  -2  159.65   28.56
  -7 -18   2  190.28   32.80
  -7 -18   2  219.58   31.52
  -7  18   2  169.66   35.95
  -7  18   2  244.00   27.39
   7  18  -2  180.60   32.26
  -6 -18   2  175.25   31.39
   6 -18  -2  138.91   26.09
  -6 -18   2  140.84   24.44
   6  18  -2  167.87   44.54
  -6  18   2  167.64   29.67
  -6  18   2  154.66   22.64
  -5 -18   2  107.96   24.88
  -5 -18   2  170.79   27.46
   5 -18  -2  207.57   30.69
   5  18  -2  133.73   28.72
  -5  18   2  181.40   23.49
  -5  18   2  188.92   32.92
   4 -18  -2   16.23   14.51
  -4 -18   2   20.26   17.89
  -4  18   2   16.11   18.72
   4  18  -2   32.90   19.98
   3 -18  -2   19.33   15.35
  -3 -18   2    3.59   16.00
  -3  18   2   33.91   17.47
   3  18  -2   39.23   20.72
   2 -18  -2   20.04   13.92
  -2 -18   2   29.93   16.03
  -2 -18   2    4.67   14.04
  -2  18   2   28.81   17.91
   2  18  -2  -13.39   14.65
  -1 -18   2   -1.16   13.47
   1 -18  -2   17.45   14.61
  -1 -18   2   -4.89   12.83
   1  18  -2  -10.23    9.34
   1  18  -2   13.59   16.43
  -1  18   2   14.69   14.64
   0 -18   2   24.40   15.18
   0 -18   2   27.62   16.28
   0 -18  -2   25.37   15.03
   0  18   2   10.94   14.85
   0  18  -2   24.14   11.67
   0  18  -2   14.16   15.40
  -1 -18  -2  179.84   28.02
   1 -18   2  228.78   31.38
   1 -18   2  148.99   27.92
   1  18   2  218.10   34.24
  -1  18  -2  181.05   17.93
  -1  18  -2  187.98   31.66
  -2 -18  -2  147.82   26.90
   2 -18   2  172.97   27.53
   2 -18   2  186.45   30.88
  -2  18  -2  173.25   29.32
   2  18   2  178.72   29.85
  -2  18  -2  195.44   18.02
   3 -18   2  130.21   25.04
  -3 -18  -2  142.25   25.80
   3 -18   2  120.88   26.16
  -3  18  -2  108.68   14.77
   3  18   2  132.98   29.73
   4 -18   2  322.85   37.71
   4 -18   2  219.21   33.57
  -4 -18  -2  262.98   37.53
  -4  18  -2  222.70   20.24
   4  18   2  239.28   37.04
  -4  18  -2  277.71   36.32
   5 -18   2  228.27   35.81
   5 -18   2  236.25   32.98
  -5 -18  -2  173.94   29.71
  -5  18  -2  279.99   18.38
  -5  18  -2  262.31   37.43
  -5  18  -2  295.24   19.08
   5  18   2  231.22   38.29
   6 -18   2  237.61   34.38
  -6 -18  -2  256.05   36.53
   6 -18   2  221.40   40.34
  -6  18  -2  182.04   15.45
   6  18   2  213.78   36.28
  -6  18  -2  252.66   32.69
  -6  18  -2  184.07   15.49
  -7 -18  -2   87.56   24.40
   7 -18   2   88.90   36.64
   7 -18   2  146.76   29.35
   7  18   2   81.51   28.17
  -7  18  -2  134.10   25.31
  -8 -18  -2  164.18   30.12
  -8  18  -2  218.00   34.74
  -8  18  -2  192.57   15.63
   8  18   2  187.69   34.63
   9 -18   2   69.55   25.94
  -9 -18  -2   41.78   23.26
  -9  18  -2   73.21   27.76
  -8 -19   2  -13.32   15.83
   8 -19  -2  -10.06   19.37
  -8 -19   2   -2.58   13.80
  -8  19   2   16.48   19.17
   8  19  -2   15.82   24.93
   7 -19  -2   18.98   21.38
  -7 -19   2   11.82   13.53
  -7  19   2    7.94   13.22
   7  19  -2    1.75   20.48
  -7  19   2   -8.01   19.27
   6 -19  -2  100.96   30.27
  -6 -19   2   45.92   20.91
  -6 -19   2  114.06   23.15
  -6  19   2  119.33   22.28
   6  19  -2  114.20   27.59
  -5 -19   2  106.33   26.21
   5 -19  -2   57.43   20.46
  -5  19   2   64.08   24.82
  -5  19   2   53.38   16.75
   5  19  -2   28.76   21.68
  -4 -19   2  422.91   38.34
   4 -19  -2  428.48   38.55
  -4  19   2  406.35   43.04
   3 -19  -2  125.27   25.56
  -3 -19   2  114.41   24.71
   3  19  -2  154.14   31.17
  -3  19   2  129.33   28.98
   2 -19  -2  541.26   41.04
  -2 -19   2  480.24   41.44
  -2 -19   2  470.32   38.72
  -2  19   2  543.53   46.56
   2  19  -2  517.02   43.32
   1 -19  -2  230.20   32.66
  -1 -19   2  185.69   29.44
  -1 -19   2  214.63   30.88
   1  19  -2  241.18   37.38
  -1  19   2  180.36   30.95
   0 -19  -2  347.11   34.40
   0 -19   2  370.03   34.16
   0 -19   2  317.02   38.95
   0  19  -2  335.97   25.53
   0  19  -2  376.67   47.85
   0  19   2  357.05   41.75
   1 -19   2   97.58   25.64
   1 -19   2   93.72   21.49
  -1 -19  -2   86.35   22.17
   1  19   2   41.85   20.85
  -2 -19  -2  249.47   34.62
   2 -19   2  224.46   34.23
   2 -19   2  195.74   28.55
  -2  19  -2  192.63   27.27
   2  19   2  225.38   35.81
  -2  19  -2  234.16   32.59
   3 -19   2   61.56   21.26
  -3 -19  -2   30.54   17.68
   3 -19   2   30.53   16.59
  -3  19  -2   24.90   11.32
  -3  19  -2   17.73   16.96
   3  19   2   38.11   21.38
  -4 -19  -2  127.06   29.59
   4 -19   2   67.57   20.75
   4 -19   2  100.57   22.95
  -4  19  -2   58.40   13.03
   4  19   2   69.51   22.84
  -4  19  -2  108.45   27.00
  -4  19  -2   96.18   15.21
   5 -19   2    6.10   24.02
   5 -19   2   -2.67   12.34
  -5 -19  -2   -4.30   14.11
   5  19   2   13.86   20.91
  -5  19  -2    0.45   10.45
  -5  19  -2  -17.03   15.42
  -6 -19  -2   -2.51   19.40
   6 -19   2   -3.46   16.23
  -6  19  -2   45.27   19.75
   6  19   2   17.19   17.51
   7 -19   2   23.73   33.43
  -7 -19  -2   30.27   21.65
  -7  19  -2   35.88   10.14
  -7  19  -2   31.34   19.90
   7  19   2   34.52   23.12
   8 -19   2  157.00   31.91
  -8 -19  -2  178.75   35.21
   8  19   2  134.34   35.46
  -6 -20   2  441.26   43.44
   6 -20  -2  349.78   42.91
  -6  20   2  391.31   50.50
   6  20  -2  294.57   44.05
  -6  20   2  448.22   38.18
   5 -20  -2   46.93   20.81
  -5  20   2   12.20   21.59
   5  20  -2   13.80   23.36
  -4 -20   2  141.56   28.60
  -4  20   2  187.92   42.10
   4  20  -2  227.77   45.68
  -3 -20   2   -9.97   14.52
   3 -20  -2    7.51   14.70
   3  20  -2  -37.90   14.68
  -3  20   2   13.58   19.68
   2 -20  -2    7.90   13.22
  -2 -20   2   44.81   18.59
   2  20  -2   27.34   18.77
  -2  20   2   22.13   20.69
  -1 -20   2   -1.27   14.35
   1 -20  -2   15.60   13.60
  -1  20   2    7.96   19.55
   1  20  -2    3.17   16.37
   0 -20  -2   80.11   21.49
   0 -20   2   78.01   22.11
   0  20  -2   93.08   25.26
   0  20   2   97.38   26.12
   1 -20   2   43.43   17.43
  -1 -20  -2   36.99   16.62
  -1  20  -2   24.86   16.77
  -1  20  -2   13.13   18.67
   1  20   2   34.20   20.97
   2 -20   2  316.61   38.71
  -2 -20  -2  303.51   38.61
  -2  20  -2  302.92   37.83
   2  20   2  253.42   37.19
   3 -20   2   23.04   18.03
  -3 -20  -2   49.26   20.53
   3  20   2   89.85   25.86
  -3  20  -2   50.03   22.49
   4 -20   2  387.74   46.97
  -4  20  -2  364.30   41.48
   4  20   2  384.54   49.66
  -4  20  -2  409.47   49.40
  -5 -20  -2   72.89   24.87
  -5  20  -2   73.22   26.65
   5  20   2  196.64   38.71
  -6 -20  -2  432.98   41.40
   6 -20   2  492.32   44.66
  -6  20  -2  340.30   61.67
   4 -21  -2  481.91   41.99
  -4 -21   2  432.05   40.63
  -4  21   2  389.51   49.54
   4  21  -2  456.06   49.09
  -3 -21   2   14.03   16.23
   3 -21  -2   -3.17   12.14
   3  21  -2   20.10   21.98
  -3  21   2   32.87   23.27
   2 -21  -2  634.07   45.86
  -2  21   2  644.33   88.62
   2  21  -2  524.68   49.41
   1 -21  -2   33.46   16.95
  -1  21   2   40.22   26.86
   1  21  -2   51.05   24.79
   0 -21  -2  510.67   45.72
   0  21  -2  562.12   72.47
   0  21   2  550.15   52.26
  -1 -21  -2   14.42   15.29
  -1  21  -2   21.76   31.75
   1  21   2   25.26   22.47
  -2 -21  -2  184.34   30.97
  -2  21  -2  166.06   35.83
   2  21   2  270.56   43.46
  -3 -21  -2   15.41   17.82
   3 -21   2    9.23   16.24
   3  21   2   17.35   27.14
  -3  21  -2   35.70   22.81
  -4 -21  -2   34.73   17.54
   4 -21   2   51.92   21.80
   4  21   2   24.42   27.96
  -4  21  -2   22.52   12.75
  -4  21  -2   31.88   23.87
 -16   0   3   -3.65   17.39
 -15   0   3  269.97   34.71
 -14   0   3   -0.56   13.72
 -13   0   3   54.96   18.24
 -12   0   3   -1.48   11.80
 -12   0   3   -4.59   11.69
 -11   0   3  464.99   32.35
 -11   0   3  490.97   36.03
 -10   0   3   14.01   11.31
 -10   0   3   -8.76    8.97
  10   0  -3   -5.22    8.84
 -10   0   3    7.66   14.16
  10   0  -3   12.37   17.02
  -9   0   3 1134.88   48.68
   9   0  -3 1291.22   51.83
   9   0  -3 1209.75   48.56
  -9   0   3 1270.51   48.62
  -9   0   3 1293.17   59.28
  -8   0   3   -4.02    8.02
  -8   0   3   -2.78    7.51
   8   0  -3    7.00    7.77
   8   0  -3   14.32    8.39
   8   0  -3  -12.92   12.22
  -8   0   3   -1.46   11.06
   7   0  -3 2907.40   81.01
  -7   0   3 2882.77   92.03
   7   0  -3 2871.73   93.44
  -7   0   3 2931.05   81.44
   7   0  -3 2862.94   80.81
  -7   0   3 2927.32   80.29
  -6   0   3   -1.35    7.11
   6   0  -3    7.04    7.34
  -6   0   3    1.99    7.15
   6   0  -3   -3.14    6.38
   6   0  -3    4.27   11.88
  -6   0   3   14.44   11.25
   5   0  -3 6561.12  151.26
  -5   0   3 6509.45  150.47
   5   0  -3 6611.29  150.25
   5   0  -3 6642.96  160.37
  -5   0   3 6531.08  160.65
  -5   0   3 6212.63  149.96
   4   0  -3    8.00    5.80
  -4   0   3    0.28    8.23
  -4   0   3   -0.47    5.17
   4   0  -3  -12.75    7.82
  -4   0   3   -0.31    6.16
   4   0  -3    3.77    6.03
   3   0  -3 1328.09   39.15
  -3   0   3 1349.16   39.13
   3   0  -3 1382.88   37.15
  -3   0   3 1388.03   37.31
  -3   0   3 1334.80   42.61
  -2   0   3    3.05    4.04
  -2   0   3   -0.46    5.12
  -2   0   3    0.79    5.85
   2   0  -3   -0.19    3.73
   2   0  -3    2.76    5.18
  -1   0   3  984.04   27.84
  -1   0   3  970.26   23.28
   1   0  -3  943.86   23.14
  -1   0   3  934.85   23.24
   0   0   3   -0.39    2.48
   1   0   3   31.96    6.51
   1   0   3   18.58    4.82
  -1   0  -3   20.40    2.37
  -1   0  -3   26.42    2.70
   2   0   3    5.03    7.63
  -2   0  -3   -1.92    5.28
  -2   0  -3   -1.01    5.49
   2   0   3   -1.92    3.94
   2   0   3   -1.24    4.05
  -2   0  -3   -1.45    4.30
   3   0   3  683.48   22.12
  -3   0  -3  670.32   22.29
  -3   0  -3  674.01   26.49
   3   0   3  646.90   30.63
   3   0   3  698.00   24.02
  -4   0  -3   16.47    8.96
   4   0   3   -0.87    4.79
   4   0   3    3.30    4.87
   4   0   3    3.72   11.41
  -4   0  -3    0.36    4.84
   5   0   3 3543.99   90.53
  -5   0  -3 3633.36   90.38
   5   0   3 3577.13  104.69
  -5   0  -3 3522.64   95.73
  -5   0  -3 3521.51   86.25
   5   0   3 3491.33   85.67
  -6   0  -3   -9.26    5.22
   6   0   3  -19.11   12.55
   6   0   3    4.09    5.78
  -6   0  -3    4.07    6.64
   6   0   3  -11.53    5.73
  -6   0  -3    5.42    9.43
   7   0   3 1620.77   49.30
  -7   0  -3 1674.02   50.41
   7   0   3 1620.86   70.23
  -7   0  -3 1614.39   54.51
  -7   0  -3 1585.80   60.02
   7   0   3 1695.22   55.59
   8   0   3    4.73    6.34
   8   0   3    1.80    7.95
  -8   0  -3    2.02    7.91
   8   0   3   14.30   17.54
  -8   0  -3    6.40   12.31
  -9   0  -3 1405.00   60.95
   9   0   3 1484.21   50.19
   9   0   3 1447.75   55.66
   9   0   3 1347.26   72.09
  -9   0  -3 1430.22   49.72
  10   0   3   -0.28    9.66
  10   0   3   -3.60   20.05
 -10   0  -3    6.35   10.24
 -10   0  -3   10.73   13.15
  10   0   3   12.12    9.23
  11   0   3  300.24   28.50
 -11   0  -3  281.41   24.06
  11   0   3  290.59   24.50
  11   0   3  326.58   46.43
 -12   0  -3    1.53   10.73
  12   0   3    3.17   37.12
  12   0   3    6.87   13.14
  13   0   3   82.61   22.47
 -13   0  -3   68.62   18.81
 -14   0  -3   -9.31   11.35
 -15   0  -3   20.12   13.81
 -16   0  -3   35.44   16.89
 -16  -1   3   47.31   18.38
 -16   1   3   31.65   17.78
 -15  -1   3  369.69   35.58
 -15   1   3  296.82   37.31
 -15   1   3  274.52   36.46
 -14  -1   3  111.31   24.69
 -14   1   3   69.11   20.94
 -14   1   3  105.37   24.90
 -13  -1   3  693.67   43.17
 -13   1   3  675.53   41.00
 -12  -1   3   59.68   18.66
 -12   1   3   55.26   18.47
 -12   1   3   56.16   17.62
 -11  -1   3 1843.61   67.37
  11  -1  -3 1792.25   85.47
 -11  -1   3 1861.67   70.16
 -11   1   3 1887.62   66.69
 -11   1   3 1759.72   68.99
  10  -1  -3  166.63   23.46
  10  -1  -3  225.17   37.29
 -10  -1   3  143.29   20.74
  10  -1  -3  160.41   21.92
 -10  -1   3  152.47   21.96
 -10  -1   3  201.63   34.74
 -10   1   3  124.50   19.41
  10   1  -3  171.59   22.89
 -10   1   3  155.80   21.06
  -9  -1   3  728.44   45.08
   9  -1  -3  715.55   34.93
  -9  -1   3  627.93   33.33
  -9  -1   3  683.24   36.07
   9  -1  -3  607.20   39.61
   9  -1  -3  773.51   48.79
  -9   1   3  665.03   40.98
   9   1  -3  658.88   34.92
  -9   1   3  654.36   35.53
  -9   1   3  651.65   33.61
   9   1  -3  639.80   34.04
   8  -1  -3    3.78    6.96
   8  -1  -3    2.05    7.71
  -8  -1   3   -9.87   11.19
   8  -1  -3    3.87   14.11
  -8  -1   3    6.65    8.10
  -8  -1   3    6.02    9.31
  -8   1   3    4.23   10.82
   8   1  -3  -10.39    7.28
  -8   1   3   -3.81    7.89
  -8   1   3    1.36    8.64
   8   1  -3   -2.23    8.04
   7  -1  -3  218.92   17.93
  -7  -1   3  235.72   28.62
   7  -1  -3  282.96   32.60
   7  -1  -3  198.55   18.66
  -7  -1   3  186.92   17.42
  -7  -1   3  186.44   18.01
  -7   1   3  213.96   17.81
   7   1  -3  175.64   17.20
  -7   1   3  240.09   27.18
  -7   1   3  202.43   18.73
   7   1  -3  225.03   17.94
   6  -1  -3  129.62   15.70
   6  -1  -3  117.84   21.92
   6  -1  -3  115.77   15.48
  -6  -1   3  156.65   17.17
  -6  -1   3  136.47   22.06
  -6  -1   3  108.51   14.10
  -6   1   3   91.27   13.06
  -6   1   3  155.55   21.15
   6   1  -3  129.84   14.96
   6   1  -3   94.06   13.15
  -6   1   3  133.09   15.34
  -5  -1   3  146.35   19.50
   5  -1  -3  141.02   13.76
   5  -1  -3  147.63   15.92
  -5  -1   3  124.05   13.02
  -5  -1   3  145.42   15.33
   5  -1  -3  123.93   19.22
   5   1  -3  125.58   13.94
   5   1  -3  117.84   12.70
  -5   1   3  126.32   13.80
  -5   1   3  181.36   17.44
  -5   1   3  159.88   20.08
  -4  -1   3   -6.90    9.50
  -4  -1   3    1.95    6.13
   4  -1  -3    1.96    6.01
   4  -1  -3    4.20    5.54
  -4  -1   3    3.73    5.47
   4  -1  -3   14.08    9.45
   4   1  -3   -1.93    4.83
  -4   1   3    2.05    5.93
  -4   1   3   -4.09    5.32
  -4   1   3    6.99    8.38
   4   1  -3    1.31    5.78
   3  -1  -3 1497.46   42.86
   3  -1  -3 1499.35   40.94
  -3  -1   3 1513.40   42.01
  -3  -1   3 1496.93   39.74
   3  -1  -3 1470.70   45.31
  -3  -1   3 1476.86   45.71
   3   1  -3 1515.69   39.48
  -3   1   3 1485.72   40.82
  -3   1   3 1482.33   42.32
  -3   1   3 1511.00   44.77
   3   1  -3 1513.89   42.24
   2  -1  -3  104.91   11.27
   2  -1  -3   80.07    8.21
  -2  -1   3   86.33    7.14
  -2  -1   3   78.37    8.95
   2   1  -3   75.90    9.16
  -2   1   3   75.43    8.07
  -2   1   3   77.09    9.50
  -2   1   3   79.95    9.20
   2   1  -3   88.09    6.99
  -1  -1   3 1007.07   28.11
   1  -1  -3 1034.07   26.49
   1  -1  -3 1080.78   27.03
  -1  -1   3 1029.37   23.55
   1   1  -3  946.25   28.06
  -1   1   3 1023.80   26.16
  -1   1   3 1040.76   27.02
   0  -1  -3 1061.77   27.24
   0  -1  -3 1091.58   26.94
   0   1   3 1068.96   27.32
   0   1   3 1048.36   25.78
  -1  -1  -3 8933.87  193.21
  -1  -1  -3 8685.37  188.90
   1  -1   3 9259.02  188.51
   1  -1   3 9148.22  188.92
   1   1   3 8746.62  191.43
  -1   1  -3 8964.11  188.47
  -2  -1  -3   97.39    9.40
   2  -1   3  103.23   10.20
   2  -1   3   95.37    8.60
   2  -1   3   77.05    6.70
  -2  -1  -3  125.93   13.37
  -2  -1  -3  100.74   10.61
  -2   1  -3   94.61    8.80
  -2   1  -3   97.42    7.09
   2   1   3  116.50   15.02
   2   1   3   91.84    8.68
   3  -1   3 2403.51   65.38
   3  -1   3 2299.75   55.82
  -3  -1  -3 2369.59   59.41
   3  -1   3 2375.09   59.82
  -3  -1  -3 2278.56   65.96
   3   1   3 2363.57   59.21
   3   1   3 2435.27   60.44
  -3   1  -3 2426.08   59.69
  -3   1  -3 2351.37   56.32
  -3   1  -3 2404.41   59.30
   3   1   3 2389.98   70.12
  -4  -1  -3  128.39   11.11
   4  -1   3  113.33   11.94
   4  -1   3  144.28   18.62
  -4  -1  -3  185.70   21.00
   4  -1   3  141.46    9.92
  -4   1  -3  117.99    9.69
  -4   1  -3  141.72   13.81
   4   1   3  116.39   19.36
   4   1   3  134.08   11.35
   4   1   3  152.74   13.38
  -4   1  -3  159.77   13.12
   5  -1   3  707.65   29.19
   5  -1   3  677.61   24.26
  -5  -1  -3  639.48   34.10
  -5  -1  -3  690.29   26.55
   5  -1   3  756.49   38.12
  -5   1  -3  693.99   28.70
  -5   1  -3  716.05   30.68
   5   1   3  719.60   28.79
   5   1   3  666.48   38.84
   5   1   3  711.46   26.61
  -5   1  -3  696.87   24.73
   6  -1   3   38.10   15.51
  -6  -1  -3   20.53   10.95
   6  -1   3   18.55    6.51
   6  -1   3   13.14    8.25
  -6  -1  -3   14.47    7.90
  -6   1  -3   17.21    8.63
   6   1   3   25.47   15.57
  -6   1  -3   29.63    8.41
  -6   1  -3   21.70   10.98
   6   1   3   16.56    6.98
   6   1   3   33.43   10.43
  -7  -1  -3   15.06    8.40
   7  -1   3   30.27   11.49
   7  -1   3   48.71    9.54
  -7  -1  -3   28.64   12.60
   7  -1   3   15.54   15.84
  -7   1  -3    7.42    7.84
  -7   1  -3   20.95   11.35
   7   1   3   29.69    8.87
  -7   1  -3   36.26    9.57
   7   1   3   31.99    9.60
   7   1   3   18.51   16.85
  -8  -1  -3   27.34   10.01
   8  -1   3   28.36    9.29
   8  -1   3   12.66   11.14
  -8  -1  -3   29.75   13.94
   8  -1   3   55.29   20.89
  -8   1  -3   41.00   12.83
  -8   1  -3   30.64   13.33
   8   1   3   23.07   17.08
  -8   1  -3   14.22    8.44
   8   1   3   29.66   11.02
   8   1   3   30.72    9.67
   9  -1   3  255.55   37.94
   9  -1   3  198.39   24.52
   9  -1   3  193.54   17.79
  -9  -1  -3  204.35   29.92
  -9  -1  -3  196.04   18.40
   9   1   3  193.87   34.02
  -9   1  -3  189.95   17.93
  -9   1  -3  201.08   30.23
   9   1   3  193.90   22.57
  -9   1  -3  204.80   24.62
   9   1   3  174.69   17.37
 -10  -1  -3   10.29   11.23
  10  -1   3    8.19   12.52
  10  -1   3    9.72   20.33
 -10  -1  -3   32.01   15.85
  10  -1   3   10.95    9.46
  10   1   3   11.62    9.62
 -10   1  -3   16.54   13.29
  10   1   3   24.12   11.24
 -10   1  -3   16.07   11.84
 -10   1  -3   -0.38    8.37
  11  -1   3  502.32   28.81
 -11  -1  -3  391.41   28.03
  11  -1   3  420.71   53.18
  11  -1   3  340.53   31.11
  11   1   3  462.05   33.36
 -11   1  -3  462.52   28.55
 -11   1  -3  373.87   31.64
  12  -1   3    1.30   25.81
 -12  -1  -3    1.38    9.06
  12  -1   3   -6.05   10.78
  12   1   3    6.91   15.51
 -12   1  -3   -8.46   10.03
  13  -1   3  788.02   66.23
  13  -1   3  792.33   48.52
 -13  -1  -3  721.73   41.63
  13   1   3  688.91   45.81
 -13   1  -3  772.52   41.12
 -14  -1  -3   17.41   13.21
 -14   1  -3    5.84   12.39
 -15  -1  -3  418.74   34.87
 -15   1  -3  444.86   34.65
 -16  -1  -3   11.98   13.41
 -16   1  -3  -17.35   12.34
 -16  -2   3   15.95   18.94
 -16   2   3   59.10   20.22
 -16   2   3   42.75   21.54
 -15  -2   3   48.08   19.33
 -15   2   3   37.99   20.40
 -15   2   3   50.23   17.69
 -14  -2   3    6.95   15.73
 -14   2   3    6.57   16.63
 -14   2   3   10.87   14.90
 -13  -2   3   27.37   16.61
  13  -2  -3    1.57   21.67
 -13   2   3   14.59   15.84
  12  -2  -3   19.88   23.21
 -12   2   3    4.77   12.09
 -12   2   3   23.13   15.07
  11  -2  -3  168.87   36.19
 -11  -2   3  121.34   20.80
 -11   2   3  158.01   23.09
 -11   2   3   82.72   19.21
 -10  -2   3   40.06   14.29
  10  -2  -3   68.11   24.32
 -10  -2   3   27.11   22.77
  10  -2  -3   48.98   13.57
  10  -2  -3   53.16   13.96
 -10   2   3   21.59   12.23
 -10   2   3   85.34   19.07
  10   2  -3   57.62   14.39
  -9  -2   3  461.30   37.28
  -9  -2   3  436.59   28.48
   9  -2  -3  414.14   39.52
   9  -2  -3  416.40   26.54
   9  -2  -3  360.73   30.86
   9   2  -3  510.06   28.77
  -9   2   3  476.76   30.32
  -9   2   3  408.20   32.62
  -9   2   3  427.20   27.10
   9   2  -3  417.22   27.65
   8  -2  -3  223.31   20.45
   8  -2  -3  203.56   30.27
   8  -2  -3  212.11   19.00
  -8  -2   3  202.78   19.29
  -8  -2   3  231.68   30.11
  -8   2   3  184.17   19.88
   8   2  -3  214.50   19.34
  -8   2   3  199.37   18.55
  -8   2   3  196.71   24.95
   8   2  -3  187.81   18.16
   7  -2  -3 2646.89   89.59
  -7  -2   3 2606.59   73.85
  -7  -2   3 2696.79   88.27
   7  -2  -3 2538.14   73.13
  -7  -2   3 2471.67   73.23
   7  -2  -3 2515.38   74.76
  -7   2   3 2547.64   72.68
   7   2  -3 2560.53   73.51
   7   2  -3 2524.77   73.08
  -7   2   3 2504.15   74.12
  -7   2   3 2471.42   79.59
  -6  -2   3  362.63   21.02
   6  -2  -3  356.56   28.42
  -6  -2   3  349.01   21.70
  -6  -2   3  384.03   28.94
   6  -2  -3  348.04   21.04
   6  -2  -3  323.01   20.97
  -6   2   3  326.12   23.38
   6   2  -3  349.67   20.63
  -6   2   3  317.48   21.24
  -6   2   3  375.38   21.11
   6   2  -3  370.53   21.31
   5  -2  -3 4165.77  103.49
  -5  -2   3 4263.63  103.55
  -5  -2   3 4066.81  101.60
   5  -2  -3 4211.75  112.88
  -5  -2   3 4086.25  113.45
   5  -2  -3 4218.87  104.05
   5   2  -3 4219.52  101.75
   5   2  -3 4184.05  103.17
  -5   2   3 4248.60  103.14
  -5   2   3 4220.05  107.83
  -5   2   3 4226.45  103.65
  -4  -2   3  335.07   18.67
  -4  -2   3  365.97   24.28
   4  -2  -3  399.27   19.91
   4  -2  -3  426.19   20.14
   4  -2  -3  397.04   24.28
   4   2  -3  366.76   18.62
  -4   2   3  387.96   19.48
  -4   2   3  376.36   19.10
  -4   2   3  393.87   21.32
   4   2  -3  388.53   17.81
   3  -2  -3 2311.65   58.03
   3  -2  -3 2184.69   60.90
  -3  -2   3 2216.89   57.16
   3   2  -3 2183.91   57.07
   3   2  -3 2229.47   54.72
  -3   2   3 2250.24   57.35
  -3   2   3 2248.99   58.41
  -3   2   3 2143.70   58.00
   2  -2  -3   40.56    8.21
  -2  -2   3   26.78    6.50
   2  -2  -3   30.89    6.42
   2   2  -3   22.91    6.56
  -2   2   3   24.69    6.35
   2   2  -3   37.25    5.37
  -2   2   3   19.40    6.33
   1  -2  -3  245.80   12.33
  -1  -2   3  218.94   10.86
   1  -2  -3  239.20   11.07
   1   2  -3  243.28    8.68
   1   2  -3  219.66   10.97
  -1   2   3  237.90   10.80
  -1   2   3  234.79   12.35
   0  -2   3  480.55   13.18
   0  -2  -3  503.05   17.43
   0  -2  -3  469.72   14.94
   0  -2   3  425.21   14.41
   0   2  -3  498.57   12.65
   0   2   3  478.71   17.28
   0   2   3  490.16   16.25
   1  -2   3  393.68   13.22
  -1  -2  -3  375.98   14.56
   1  -2   3  370.47   11.61
   1   2   3  369.48   15.94
   1   2   3  363.12   16.25
   1   2   3  424.78   17.24
  -1   2  -3  386.31   12.85
   2  -2   3   23.00    5.73
  -2  -2  -3   13.34    9.79
  -2  -2  -3    8.66    7.39
   2  -2   3   15.76    3.62
   2  -2   3   17.29    5.73
  -2  -2  -3   19.98    6.56
  -2   2  -3   21.92    4.41
   2   2   3   28.35    6.88
  -2   2  -3   21.66    5.25
   2   2   3   14.28    8.25
   3  -2   3  573.77   17.73
   3  -2   3  593.47   23.99
  -3  -2  -3  596.17   22.89
  -3  -2  -3  605.52   26.35
   3  -2   3  624.96   22.97
  -3  -2  -3  599.88   30.48
  -3   2  -3  606.59   18.19
   3   2   3  593.61   22.69
  -3   2  -3  589.49   20.51
  -3   2  -3  659.36   32.41
   4  -2   3  126.35   13.71
  -4  -2  -3  114.09   11.42
  -4  -2  -3  108.96   18.03
   4  -2   3  144.42   17.53
   4  -2   3  110.90    8.73
  -4   2  -3  107.17    8.74
  -4   2  -3  111.54   11.77
  -4   2  -3  113.61   11.53
  -5  -2  -3 2699.35   71.43
   5  -2   3 2581.12   80.80
  -5  -2  -3 2780.26   84.46
   5  -2   3 2744.93   73.65
   5  -2   3 2732.66   65.90
  -5   2  -3 2696.38   72.55
   5   2   3 2739.28   73.55
   5   2   3 2700.70   70.97
  -5   2  -3 2626.24   65.77
  -5   2  -3 2759.17   72.72
   6  -2   3  118.65   11.16
   6  -2   3  132.11   16.39
  -6  -2  -3  199.94   26.24
   6  -2   3  137.13   22.00
  -6  -2  -3  146.63   15.89
  -6   2  -3  167.80   18.35
  -6   2  -3  155.99   17.97
   6   2   3  128.35   15.31
   6   2   3  142.55   15.65
  -6   2  -3  115.98   11.41
  -7  -2  -3 1703.48   68.75
  -7  -2  -3 1911.73   63.86
   7  -2   3 1875.77   52.49
   7  -2   3 1819.01   72.76
   7  -2   3 1872.51   60.90
  -7   2  -3 1894.40   52.92
   7   2   3 1763.85   59.25
  -7   2  -3 1820.00   60.64
  -7   2  -3 1833.77   59.34
   7   2   3 1887.77   56.71
  -8  -2  -3   11.80    8.83
   8  -2   3   26.48   11.71
   8  -2   3    6.41    7.59
   8  -2   3   -3.77   13.99
  -8  -2  -3    4.86   11.27
  -8   2  -3   22.85    9.66
   8   2   3   12.98    9.30
  -8   2  -3    3.99    9.28
  -8   2  -3    4.15    7.29
   8   2   3    6.51    8.64
   9  -2   3 1573.62   51.28
  -9  -2  -3 1640.58   71.05
   9  -2   3 1531.42   75.36
  -9  -2  -3 1605.07   55.91
   9  -2   3 1552.90   59.54
  -9   2  -3 1612.23   51.70
   9   2   3 1604.56   65.92
   9   2   3 1559.51   59.43
  -9   2  -3 1540.66   60.58
  -9   2  -3 1651.09   59.84
 -10  -2  -3   11.73   23.96
 -10  -2  -3   28.61   12.41
  10  -2   3   30.21    9.92
  10  -2   3   12.18   18.37
  10  -2   3   31.43   15.05
 -10   2  -3    0.66   11.56
 -10   2  -3   25.05   14.17
 -10   2  -3   27.83   10.79
  10   2   3   14.84   10.13
  10   2   3   30.76   12.15
  11  -2   3  555.68   52.92
  11  -2   3  539.85   37.60
 -11  -2  -3  539.05   33.31
  11  -2   3  550.78   30.98
 -11   2  -3  558.37   44.00
 -11   2  -3  530.41   30.47
  11   2   3  541.01   37.36
  12  -2   3  -12.70   12.23
 -12  -2  -3   -5.09   11.50
  12  -2   3   17.64   24.49
 -12   2  -3   -2.96   12.89
  12   2   3   -1.22   12.63
 -12   2  -3    3.04    9.80
  13  -2   3  179.33   41.38
  13  -2   3  338.08   40.18
 -13  -2  -3  305.61   35.40
 -13   2  -3  351.13   28.20
 -13   2  -3  309.78   32.57
  13   2   3  314.49   38.26
  14  -2   3   51.73   30.85
 -14  -2  -3   30.80   13.32
 -15  -2  -3   11.25   14.35
  15  -2   3    1.01   22.75
 -15   2  -3  -12.84   12.81
 -16  -2  -3    7.82   16.54
 -16   2  -3  -15.57   12.05
 -16   3   3  125.82   24.22
 -16   3   3   62.24   23.19
 -15  -3   3  412.26   37.92
 -15   3   3  380.44   34.17
 -15   3   3  326.81   42.38
 -14  -3   3  186.03   29.37
  14  -3  -3  195.07   42.56
 -14   3   3  202.59   29.43
 -14   3   3  202.72   33.51
  13  -3  -3  655.43   57.77
 -13  -3   3  571.26   40.22
 -13   3   3  546.83   37.42
 -12  -3   3  183.46   26.98
  12  -3  -3  221.24   40.92
 -12   3   3  120.01   21.00
 -12   3   3  226.18   29.80
 -11  -3   3  908.06   45.66
  11  -3  -3  823.28   61.20
 -11   3   3  935.78   44.12
 -11   3   3  912.09   47.48
  10  -3  -3  180.19   23.19
  10  -3  -3  155.79   32.32
  10  -3  -3  105.26   18.96
 -10  -3   3  137.56   21.66
 -10   3   3  122.88   22.12
 -10   3   3  134.56   20.47
   9  -3  -3  420.16   29.47
   9  -3  -3  439.61   39.43
   9  -3  -3  373.03   26.06
  -9  -3   3  408.96   27.93
  -9  -3   3  465.24   38.09
   9   3  -3  430.51   27.01
  -9   3   3  378.34   28.83
  -9   3   3  398.22   30.20
  -9   3   3  406.59   26.28
   9   3  -3  407.04   27.58
  -8  -3   3  337.38   24.12
   8  -3  -3  259.64   22.62
  -8  -3   3  299.14   30.33
   8  -3  -3  306.03   35.33
   8  -3  -3  326.88   22.16
  -8   3   3  292.70   21.21
  -8   3   3  325.90   26.31
  -8   3   3  295.53   23.60
   8   3  -3  298.32   22.39
  -7  -3   3   17.50   14.05
   7  -3  -3   42.70   11.71
   7  -3  -3   17.42   13.20
  -7  -3   3   33.08   10.55
   7  -3  -3   32.32   11.13
  -7   3   3   14.95    9.17
  -7   3   3   31.13   10.07
  -7   3   3    6.98    9.51
   7   3  -3   33.81    9.63
   7   3  -3   22.11    9.50
  -6  -3   3   17.82   11.31
   6  -3  -3    1.39    7.06
   6  -3  -3   24.17   11.93
   6  -3  -3    6.62    6.86
   6   3  -3    8.60    7.66
  -6   3   3    0.34    8.74
   6   3  -3   11.58    7.25
  -6   3   3   20.63    8.92
  -6   3   3    9.33    7.71
   5  -3  -3    6.27    6.96
   5  -3  -3    4.10    6.19
  -5  -3   3   -2.53    6.94
   5  -3  -3   13.29   10.01
  -5   3   3   -1.92    6.10
  -5   3   3   10.52    8.29
  -5   3   3    7.61    6.89
   5   3  -3    8.52    6.30
   5   3  -3    5.07    6.69
  -4  -3   3  599.62   25.17
   4  -3  -3  639.70   29.67
   4  -3  -3  699.27   27.77
   4   3  -3  689.27   24.86
  -4   3   3  639.07   25.89
  -4   3   3  639.29   26.72
  -4   3   3  643.94   26.77
   4   3  -3  662.21   26.02
  -3  -3   3 1200.66   36.24
   3  -3  -3 1205.09   38.70
  -3   3   3 1124.16   36.66
   3   3  -3 1160.44   35.69
  -3   3   3 1240.63   37.85
  -3   3   3 1279.13   37.16
   2  -3  -3 2608.63   65.45
   2  -3  -3 2572.46   64.18
  -2  -3   3 2535.46   62.92
  -2   3   3 2608.54   65.35
  -2   3   3 2653.79   63.77
   2   3  -3 2648.53   63.28
   2   3  -3 2599.98   61.77
   1  -3  -3 2140.32   51.66
  -1  -3   3 1999.40   49.98
   1  -3  -3 2101.90   53.86
  -1   3   3 2123.36   52.06
   1   3  -3 2180.49   49.31
  -1   3   3 2158.05   54.13
   1   3  -3 2004.47   50.11
   0  -3  -3   98.31   10.69
   0  -3   3   97.03    7.61
   0  -3  -3   89.94    8.67
   0  -3   3   86.98    6.22
   0  -3   3   90.32    7.42
   0   3  -3   86.64    6.33
   0   3   3  100.17    9.56
   0   3  -3   93.32    7.05
   0   3   3  101.71   10.23
  -1  -3  -3 6154.77  140.39
   1  -3   3 6497.89  139.43
   1  -3   3 6187.20  134.64
  -1  -3  -3 6131.47  138.69
   1   3   3 6228.14  140.35
  -1   3  -3 6275.82  133.34
   1   3   3 6311.94  141.48
  -1   3  -3 6405.68  136.08
   1   3   3 6249.15  140.60
   2  -3   3 1190.10   31.79
   2  -3   3 1226.95   33.46
  -2  -3  -3 1153.59   36.33
  -2  -3  -3 1156.25   35.54
   2   3   3 1138.40   36.19
  -2   3  -3 1162.09   30.18
   2   3   3 1126.15   38.36
   2   3   3 1091.59   34.72
  -3  -3  -3 1919.92   52.17
   3  -3   3 1889.75   50.93
  -3  -3  -3 1874.51   55.42
   3  -3   3 1862.77   42.77
   3  -3   3 1891.74   50.69
  -3   3  -3 1841.62   42.93
   3   3   3 1931.87   55.96
  -3   3  -3 1864.43   50.56
  -3   3  -3 1858.86   47.44
  -4  -3  -3  593.70   29.70
   4  -3   3  616.10   19.06
   4  -3   3  614.88   27.56
  -4  -3  -3  645.67   35.43
  -4  -3  -3  595.06   25.37
   4  -3   3  626.32   26.05
  -4   3  -3  622.03   23.58
   4   3   3  633.05   25.53
  -4   3  -3  664.68   25.82
  -4   3  -3  650.66   19.46
   5  -3   3  641.42   32.99
   5  -3   3  685.97   30.08
  -5  -3  -3  735.56   29.55
  -5  -3  -3  822.16   41.11
   5  -3   3  696.48   22.75
  -5   3  -3  734.35   28.62
  -5   3  -3  699.75   29.39
  -5   3  -3  704.87   22.99
   5   3   3  708.06   28.66
  -6  -3  -3   60.27   11.54
  -6  -3  -3   38.41   16.20
   6  -3   3   74.79    9.96
   6  -3   3   60.70   16.27
   6  -3   3   58.10   12.57
  -6   3  -3   80.08   14.02
   6   3   3   60.70   12.49
   6   3   3   65.27   11.93
  -6   3  -3   46.65    8.41
  -6   3  -3   82.98   14.39
  -7  -3  -3  112.34   15.46
  -7  -3  -3  111.76   22.26
   7  -3   3  101.07   12.54
   7  -3   3  114.96   23.71
   7  -3   3   98.44   17.29
  -7   3  -3  101.50   15.87
  -7   3  -3   99.29   11.80
  -7   3  -3  112.96   16.14
   7   3   3   83.52   14.40
  -8  -3  -3   43.58   17.27
   8  -3   3   39.14    9.33
   8  -3   3   29.24   17.86
  -8  -3  -3   38.28   11.42
   8  -3   3   10.36    9.65
   8   3   3   46.26   11.23
  -8   3  -3   33.28   10.30
  -8   3  -3   40.34   12.53
  -8   3  -3   36.89   12.45
   8   3   3   48.19   12.66
   9  -3   3   37.40   13.41
  -9  -3  -3   38.28   16.29
   9  -3   3   12.54   16.71
  -9  -3  -3   26.63   11.85
   9  -3   3   28.37    9.89
   9   3   3   28.22   11.92
   9   3   3   32.38   11.99
  -9   3  -3   30.69   12.89
  -9   3  -3   15.71   11.18
  -9   3  -3   27.15   11.19
 -10  -3  -3   94.83   17.52
  10  -3   3   99.77   15.42
  10  -3   3  123.41   23.60
  10  -3   3   69.01   26.69
 -10   3  -3   98.93   15.76
 -10   3  -3   81.99   18.70
  10   3   3  102.01   17.18
  10   3   3  100.54   21.14
 -10   3  -3   96.79   18.32
 -11  -3  -3  307.06   27.77
  11  -3   3  284.84   45.44
  11  -3   3  329.07   23.91
  11  -3   3  369.71   31.76
 -11   3  -3  374.19   25.14
  11   3   3  297.84   28.02
  12  -3   3   60.99   28.18
 -12  -3  -3   78.70   19.81
  12  -3   3   72.24   14.53
  12  -3   3   71.07   20.24
 -12   3  -3   86.23   17.52
  12   3   3  116.09   23.13
 -12   3  -3   73.66   19.78
 -13  -3  -3  854.93   46.60
  13  -3   3  909.42   52.72
  13  -3   3  787.18   66.91
 -13   3  -3  850.07   51.11
 -13   3  -3  853.90   41.85
  14  -3   3  152.33   39.93
 -14  -3  -3   67.90   20.69
 -14   3  -3  116.07   21.34
 -14   3  -3  115.15   26.99
 -15  -3  -3  462.80   36.81
  15  -3   3  483.57   68.09
 -15   3  -3  493.23   34.12
  16  -3   3   75.81   47.37
 -16  -3  -3   71.53   21.71
 -16   3  -3  155.67   25.67
 -16  -4   3    8.11   21.47
 -16   4   3   45.93   18.97
 -16   4   3   49.51   21.88
 -15  -4   3   21.75   17.87
  15  -4  -3   51.33   26.45
 -15   4   3   29.71   17.36
 -15   4   3    7.09   18.25
  14  -4  -3   56.91   26.46
 -14  -4   3   55.88   18.40
 -14   4   3   44.55   18.37
 -14   4   3   33.21   16.94
 -13  -4   3   20.03   17.23
  13  -4  -3    7.80   23.55
 -13   4   3   33.58   15.68
  12  -4  -3   24.09   25.13
 -12  -4   3   25.96   16.14
 -12   4   3   25.49   15.26
 -12   4   3   -3.21   11.82
  11  -4  -3  148.85   33.27
 -11  -4   3  153.48   23.73
 -11   4   3  124.92   20.51
 -11   4   3  127.26   22.77
  10  -4  -3    8.19   11.41
  10  -4  -3   16.50   22.01
 -10  -4   3   16.07   12.02
  10  -4  -3    5.63    9.81
 -10   4   3   26.99   13.01
 -10   4   3   15.86   13.33
  -9  -4   3  501.52   40.74
   9  -4  -3  520.72   32.42
   9  -4  -3  490.46   41.40
   9  -4  -3  540.49   30.86
  -9  -4   3  535.90   32.25
   9   4  -3  530.07   31.68
  -9   4   3  553.43   34.75
  -9   4   3  583.51   34.65
  -9   4   3  532.44   30.25
   9   4  -3  536.50   30.55
  -8  -4   3  328.25   24.72
   8  -4  -3  302.39   22.48
   8  -4  -3  311.93   24.88
  -8  -4   3  344.79   33.62
   8  -4  -3  301.69   31.17
  -8   4   3  381.18   26.71
   8   4  -3  349.81   23.15
  -8   4   3  325.32   29.56
  -8   4   3  312.11   22.74
   7  -4  -3 1137.38   53.76
   7  -4  -3 1140.12   45.79
  -7  -4   3 1266.66   45.63
  -7  -4   3 1252.55   57.49
   7  -4  -3 1157.51   43.56
  -7   4   3 1233.25   43.35
  -7   4   3 1170.56   45.36
   7   4  -3 1147.17   43.41
   7   4  -3 1214.35   44.13
  -7   4   3 1158.31   46.59
   6  -4  -3  857.22   36.37
  -6  -4   3  871.47   35.00
   6  -4  -3  883.87   42.18
  -6   4   3  814.66   33.51
  -6   4   3  826.50   35.58
  -6   4   3  852.55   36.30
   6   4  -3  844.34   34.07
   6   4  -3  848.93   33.49
   5  -4  -3  396.63   26.25
   5  -4  -3  422.48   23.72
  -5  -4   3  384.32   21.65
  -5   4   3  385.45   22.25
  -5   4   3  387.16   23.14
  -5   4   3  372.75   21.23
   5   4  -3  407.69   20.77
   5   4  -3  384.39   20.83
  -4  -4   3 3302.80   84.41
   4  -4  -3 3488.77   87.78
   4  -4  -3 3373.40   89.00
  -4   4   3 3366.54   85.62
   4   4  -3 3327.99   82.61
  -4   4   3 3424.23   87.01
   4   4  -3 3381.04   84.19
  -4   4   3 3284.69   84.96
   3  -4  -3 2046.41   57.25
   3  -4  -3 2102.56   58.35
  -3  -4   3 2073.75   55.02
  -3   4   3 2052.54   57.99
   3   4  -3 2082.48   54.76
  -3   4   3 2109.35   60.29
   2  -4  -3 1478.08   44.22
   2  -4  -3 1489.51   42.27
  -2  -4   3 1504.65   40.71
   2   4  -3 1519.95   40.64
  -2   4   3 1495.94   42.00
  -2   4   3 1475.03   44.32
   2   4  -3 1561.75   40.77
   1  -4  -3  994.45   33.29
  -1  -4   3 1047.76   28.75
  -1  -4   3 1077.98   34.46
   1  -4  -3 1057.01   31.19
  -1   4   3 1060.71   31.97
  -1   4   3 1036.79   33.67
   1   4  -3 1002.29   29.21
   1   4  -3 1060.26   28.66
   0  -4   3   -0.35    4.82
   0  -4  -3    6.01    6.24
   0  -4   3    9.70    3.64
   0  -4  -3   -4.58    4.71
   0   4   3   -2.96    5.86
   0   4  -3    8.58    3.50
   0   4   3    1.84    5.42
   0   4  -3    6.32    4.58
  -1  -4  -3  311.71   17.23
  -1  -4  -3  292.60   15.98
   1  -4   3  302.91   14.45
   1  -4   3  308.11   13.19
   1   4   3  303.16   16.31
   1   4   3  288.45   16.96
   1   4   3  311.61   17.86
  -1   4  -3  288.96   13.83
  -1   4  -3  286.00   12.84
  -2  -4  -3   30.62    9.04
   2  -4   3   24.27    6.11
  -2  -4  -3   20.94    7.88
   2  -4   3   10.30    5.79
   2   4   3   16.65    7.29
  -2   4  -3   20.92    5.90
   2   4   3   34.27   10.41
  -3  -4  -3  299.19   20.12
  -3  -4  -3  306.30   17.65
   3  -4   3  308.47   16.31
   3  -4   3  321.31   17.53
  -3   4  -3  322.94   17.00
   3   4   3  308.20   17.39
  -3   4  -3  293.32   14.69
  -4  -4  -3  871.15   37.80
   4  -4   3  869.36   23.71
   4  -4   3  958.69   34.02
  -4  -4  -3  922.50   33.41
   4  -4   3  935.70   33.34
   4   4   3  876.93   32.54
  -4   4  -3  912.44   32.42
  -4   4  -3  852.37   29.25
  -4   4  -3  860.06   23.57
  -5  -4  -3  934.82   42.17
   5  -4   3  987.57   28.60
  -5  -4  -3 1012.29   48.28
  -5  -4  -3  993.81   37.16
   5  -4   3 1026.77   40.49
   5  -4   3  987.10   37.80
  -5   4  -3 1103.97   35.74
   5   4   3 1049.04   36.99
  -5   4  -3 1035.09   37.36
  -5   4  -3 1010.47   28.76
  -6  -4  -3  311.75   28.65
   6  -4   3  336.92   22.75
  -6  -4  -3  318.47   20.84
   6  -4   3  291.52   14.81
   6  -4   3  348.73   30.66
   6   4   3  331.28   20.76
   6   4   3  300.15   21.51
  -6   4  -3  291.23   14.87
  -6   4  -3  331.93   21.89
  -6   4  -3  357.30   20.83
  -7  -4  -3 1638.91   55.08
   7  -4   3 1714.57   58.97
   7  -4   3 1699.83   52.09
   7  -4   3 1689.73   66.52
  -7  -4  -3 1682.62   70.84
  -7   4  -3 1699.85   55.02
   7   4   3 1633.53   54.45
   7   4   3 1624.32   57.08
  -7   4  -3 1736.10   57.37
  -7   4  -3 1692.33   47.42
   8  -4   3 1123.92   48.24
  -8  -4  -3 1125.81   44.41
   8  -4   3 1098.67   56.79
   8  -4   3 1141.31   37.77
   8   4   3 1130.27   46.93
  -8   4  -3 1103.81   44.34
  -8   4  -3 1124.75   46.30
   8   4   3 1133.69   49.62
  -8   4  -3 1119.38   37.31
  -9  -4  -3 1304.50   66.45
   9  -4   3 1329.60   44.36
  -9  -4  -3 1308.98   51.02
   9  -4   3 1285.76   54.60
   9  -4   3 1236.57   65.57
  -9   4  -3 1337.20   44.13
  -9   4  -3 1375.44   52.52
   9   4   3 1320.13   50.25
  -9   4  -3 1300.40   53.18
   9   4   3 1322.92   53.76
  10  -4   3  436.91   33.38
 -10  -4  -3  478.54   31.39
  10  -4   3  523.26   26.57
  10  -4   3  426.64   42.80
 -10   4  -3  508.64   26.76
 -10   4  -3  462.07   31.55
 -10   4  -3  430.95   32.52
  10   4   3  479.57   33.02
  11  -4   3  498.36   33.21
 -11  -4  -3  471.74   32.57
  11  -4   3  416.13   33.96
  11  -4   3  429.66   51.52
 -11   4  -3  460.43   28.16
  12  -4   3  125.60   26.90
  12  -4   3  138.18   19.92
 -12  -4  -3   96.15   23.88
  12  -4   3  124.81   34.79
  12   4   3  107.52   21.84
 -12   4  -3  126.32   19.57
 -12   4  -3  108.08   21.98
  13  -4   3   10.18   15.65
  13  -4   3   36.28   28.84
 -13  -4  -3   27.57   16.32
 -13   4  -3   59.87   15.89
 -13   4  -3   45.83   18.61
  14  -4   3   17.75   26.48
 -14  -4  -3   11.62   14.60
 -14   4  -3   47.48   15.48
 -14   4  -3   44.30   21.08
  15  -4   3  -11.50   27.48
 -15  -4  -3   -4.43   12.50
 -15   4  -3    1.57   19.90
 -15   4  -3   15.19   14.43
  16  -4   3   -9.08   22.00
 -16  -4  -3   14.07   15.13
 -16   4  -3    7.42   15.09
  16  -5  -3   85.22   34.07
 -16  -5   3   84.18   24.58
 -16   5   3   74.78   22.63
 -16   5   3  129.70   25.94
  15  -5  -3  295.25   50.54
 -15  -5   3  254.92   34.05
 -15   5   3  316.30   32.18
 -15   5   3  247.37   38.48
 -14  -5   3  209.20   31.65
  14  -5  -3  217.41   41.98
 -14   5   3  227.69   29.84
 -14   5   3  183.34   28.36
  13  -5  -3  291.57   44.10
 -13  -5   3  348.74   32.36
 -13   5   3  264.41   31.32
 -13   5   3  222.77   30.72
  12  -5  -3  431.35   80.95
 -12  -5   3  418.89   33.74
 -12   5   3  337.58   28.90
 -12   5   3  461.00   37.40
 -11  -5   3  782.70   43.93
  11  -5  -3  921.72   62.41
 -11   5   3  818.78   46.26
 -11   5   3  871.64   42.21
  10  -5  -3  238.68   37.92
 -10  -5   3  225.32   26.28
  10  -5  -3  217.17   22.36
  10  -5  -3  185.20   24.73
 -10   5   3  264.51   24.02
 -10   5   3  198.62   24.96
  -9  -5   3  424.43   39.41
  -9  -5   3  480.39   30.98
   9  -5  -3  388.92   38.84
   9  -5  -3  467.33   32.47
  -9   5   3  422.26   33.96
   9   5  -3  457.86   41.58
  -9   5   3  455.80   28.38
  -9   5   3  423.48   30.82
   9   5  -3  503.76   30.41
   8  -5  -3  176.99   28.34
   8  -5  -3  188.37   20.35
  -8  -5   3  161.91   20.75
  -8  -5   3  169.50   31.56
  -8   5   3  194.03   23.57
   8   5  -3  177.59   21.25
  -8   5   3  229.06   26.40
   8   5  -3  210.52   19.94
  -8   5   3  201.40   21.73
  -7  -5   3   66.59   14.84
  -7  -5   3   97.23   22.64
   7  -5  -3  124.79   23.94
   7  -5  -3  135.93   20.07
  -7   5   3  115.79   16.46
   7   5  -3   99.45   14.47
   7   5  -3  100.93   15.84
  -7   5   3  114.06   18.74
  -7   5   3  132.78   19.36
  -6  -5   3  110.71   16.27
   6  -5  -3  109.67   16.89
   6  -5  -3  133.59   20.45
   6   5  -3  104.32   13.93
   6   5  -3  100.43   14.60
  -6   5   3  109.41   16.52
  -5  -5   3  167.69   16.02
   5  -5  -3  202.45   21.79
   5  -5  -3  166.64   17.06
  -5   5   3  170.06   14.98
  -5   5   3  210.96   18.40
  -5   5   3  149.02   14.83
   5   5  -3  176.51   14.80
   5   5  -3  175.09   14.82
  -4  -5   3   33.32    9.77
   4  -5  -3   64.10   13.13
   4  -5  -3   45.01    9.96
  -4   5   3   39.43   10.90
  -4   5   3   35.30    9.27
  -4   5   3   48.44   10.06
   4   5  -3   38.45    8.77
   3  -5  -3  959.20   35.29
   3  -5  -3  905.39   33.24
  -3  -5   3  925.62   31.64
  -3   5   3  935.53   32.56
  -3   5   3  969.05   35.42
   2  -5  -3 1048.78   36.48
   2  -5  -3 1101.35   34.34
  -2  -5   3 1020.42   31.59
  -2   5   3 1029.41   36.23
  -2   5   3 1036.14   34.10
   2   5  -3 1037.78   31.27
   2   5  -3 1047.75   32.80
  -1  -5   3  469.11   17.34
  -1  -5   3  477.17   21.13
   1  -5  -3  542.76   26.65
  -1  -5   3  489.97   19.64
   1  -5  -3  491.66   20.50
   1   5  -3  456.83   16.83
  -1   5   3  468.52   22.67
   1   5  -3  486.70   19.44
   0  -5   3 1432.58   35.67
   0  -5   3 1511.32   40.99
   0  -5  -3 1500.84   44.96
   0  -5  -3 1463.88   42.24
   0  -5   3 1493.96   41.02
   0   5  -3 1478.60   40.42
   0   5  -3 1442.04   35.50
   0   5   3 1515.58   47.22
   0   5   3 1416.28   44.54
  -1  -5  -3 2740.58   72.65
   1  -5   3 2753.48   66.37
   1  -5   3 2717.81   68.07
  -1  -5  -3 2644.13   69.84
   1   5   3 2737.55   72.06
   1   5   3 2767.71   70.67
  -1   5  -3 2779.29   66.64
  -2  -5  -3 2792.06   73.61
  -2  -5  -3 2726.58   74.27
   2  -5   3 2728.87   68.41
   2  -5   3 2887.82   71.44
   2   5   3 2811.25   72.97
   2   5   3 2882.68   75.32
   2   5   3 2813.60   77.99
  -2   5  -3 2847.95   68.34
  -3  -5  -3 2137.32   61.25
  -3  -5  -3 2221.56   64.97
   3  -5   3 2151.64   58.08
   3  -5   3 2141.85   59.75
  -3   5  -3 2145.70   56.31
   3   5   3 2191.76   60.86
  -3   5  -3 2358.48   65.16
   3   5   3 2201.86   63.82
  -4  -5  -3  597.89   31.10
   4  -5   3  618.66   27.60
  -4  -5  -3  616.97   27.45
   4  -5   3  609.64   26.72
   4   5   3  602.73   26.63
  -4   5  -3  615.97   26.75
  -4   5  -3  580.72   16.74
  -5  -5  -3 1712.11   60.72
   5  -5   3 1737.04   56.29
   5  -5   3 1803.60   55.61
   5  -5   3 1683.68   42.85
  -5   5  -3 1720.13   42.60
  -5   5  -3 1728.38   53.80
  -5   5  -3 1703.23   50.41
   6  -5   3  133.68   19.28
   6  -5   3  133.59   19.65
  -6  -5  -3  112.24   19.80
   6  -5   3   91.54   10.22
  -6  -5  -3  127.47   17.63
  -6  -5  -3   82.57   21.16
  -6   5  -3   83.41   13.13
   6   5   3   79.48   13.20
  -6   5  -3   92.25    9.72
  -6   5  -3  151.89   19.07
  -7  -5  -3    9.90    8.64
  -7  -5  -3   -8.76   11.39
   7  -5   3   23.49   12.47
   7  -5   3   14.35    6.22
   7  -5   3   16.98   10.37
  -7   5  -3   11.98    6.40
  -7   5  -3   12.37    8.17
  -7   5  -3    8.99    9.38
   7   5   3    9.90    8.34
   7   5   3   -8.27    7.40
  -8  -5  -3   44.82   13.38
   8  -5   3   50.42   10.22
   8  -5   3   34.32   16.37
   8  -5   3   58.98   18.35
  -8  -5  -3   43.57   18.62
  -8   5  -3   63.01   10.48
  -8   5  -3   51.76   12.47
  -8   5  -3   75.05   17.23
   8   5   3   83.13   16.69
   8   5   3   57.83   12.52
   9  -5   3   71.55   18.99
   9  -5   3   61.81   11.32
  -9  -5  -3   42.02   14.02
  -9  -5  -3   60.90   20.27
   9  -5   3   51.38   21.08
  -9   5  -3   59.46   15.12
   9   5   3   61.14   16.36
   9   5   3   61.65   14.29
  -9   5  -3   42.04   11.87
  -9   5  -3   49.56   10.79
  10  -5   3  326.09   44.40
 -10  -5  -3  339.36   27.31
  10  -5   3  294.62   20.86
  10  -5   3  345.59   30.26
  10   5   3  415.07   31.00
 -10   5  -3  330.66   29.97
 -10   5  -3  323.33   21.55
 -11  -5  -3  510.14   34.45
  11  -5   3  532.68   38.39
  11  -5   3  479.74   27.35
  11  -5   3  478.03   50.05
  11   5   3  431.02   40.15
 -11   5  -3  449.80   27.23
 -12  -5  -3  491.00   34.74
  12  -5   3  456.49   39.12
  12  -5   3  432.76   27.96
  12  -5   3  533.25   62.01
 -12   5  -3  468.10   29.40
 -12   5  -3  424.37   35.98
  12   5   3  491.76   37.28
  13  -5   3  216.28   46.76
 -13  -5  -3  277.14   32.72
  13  -5   3  306.15   39.16
 -13   5  -3  249.89   27.07
 -13   5  -3  270.49   36.19
 -14  -5  -3  444.76   37.08
  14  -5   3  317.09   53.92
 -14   5  -3  374.36   38.46
 -14   5  -3  413.91   29.76
 -15  -5  -3  440.85   36.57
  15  -5   3  257.57   49.67
 -15   5  -3  348.58   41.44
 -15   5  -3  423.14   32.57
  16  -5   3  113.81   38.40
 -16   5  -3  193.78   28.25
 -16  -6   3   63.26   21.78
 -16   6   3   83.61   27.01
 -16   6   3   85.94   22.15
  15  -6  -3   55.09   31.73
 -15  -6   3   39.45   20.67
 -15   6   3   52.42   18.90
 -15   6   3   55.47   21.03
  14  -6  -3   35.03   27.92
 -14  -6   3   35.84   19.28
 -14   6   3   51.09   17.04
 -14   6   3   17.18   17.55
 -13  -6   3    1.37   13.90
  13  -6  -3   38.56   24.89
 -13   6   3    2.25   13.51
 -13   6   3   15.25   15.17
 -12  -6   3    9.80   13.69
  12  -6  -3   -3.27   19.78
 -12   6   3   10.19   13.09
 -12   6   3   -0.44   15.30
  11  -6  -3  105.32   30.30
 -11   6   3   62.07   16.22
 -11   6   3   90.38   22.44
  10  -6  -3  185.08   31.29
 -10  -6   3  277.94   28.26
 -10   6   3  256.85   27.66
 -10   6   3  263.61   23.34
  -9  -6   3  361.73   37.79
   9  -6  -3  406.23   30.69
  -9  -6   3  400.03   29.54
   9  -6  -3  348.56   36.66
  -9   6   3  324.31   28.05
  -9   6   3  367.11   25.30
   8  -6  -3  863.93   42.18
  -8  -6   3  753.70   48.85
   8  -6  -3  723.16   45.92
  -8  -6   3  799.81   38.42
   8   6  -3  802.12   37.12
  -8   6   3  767.79   39.66
  -8   6   3  750.46   38.37
  -8   6   3  798.86   36.03
   8   6  -3  774.86   36.85
   7  -6  -3 1306.39   51.39
   7  -6  -3 1403.67   57.95
  -7  -6   3 1351.77   49.52
  -7   6   3 1342.47   46.88
   7   6  -3 1284.97   47.65
   7   6  -3 1285.83   53.48
  -7   6   3 1244.77   50.09
   6  -6  -3 1199.16   51.08
  -6  -6   3 1280.28   46.53
   6  -6  -3 1419.41   51.29
   6   6  -3 1418.44   46.77
   6   6  -3 1396.96   46.61
  -6   6   3 1318.15   49.23
  -6   6   3 1276.48   44.79
  -6   6   3 1226.09   46.52
   5  -6  -3 1284.68   47.09
  -5  -6   3 1257.56   44.34
  -5   6   3 1301.06   43.73
  -5   6   3 1330.22   47.36
  -5   6   3 1249.14   44.23
   5   6  -3 1270.78   42.90
   4  -6  -3 2085.14   63.44
  -4  -6   3 2003.84   58.43
   4  -6  -3 2110.92   62.19
  -4   6   3 1938.82   58.64
   4   6  -3 2156.60   60.86
  -4   6   3 2099.71   63.04
   4   6  -3 2085.49   58.20
  -4   6   3 1989.66   59.40
   3  -6  -3  512.69   26.18
   3  -6  -3  529.83   24.35
  -3  -6   3  474.60   22.08
  -3   6   3  513.19   23.83
   3   6  -3  531.63   22.14
  -3   6   3  490.73   25.53
   2  -6  -3 1220.31   42.39
   2  -6  -3 1234.03   39.57
  -2  -6   3 1302.83   37.26
  -2  -6   3 1202.54   41.81
  -2   6   3 1251.03   40.37
  -2   6   3 1256.77   42.71
   2   6  -3 1241.10   36.31
   1  -6  -3    4.37    6.62
   1  -6  -3   27.58    7.65
  -1  -6   3   -0.76    7.22
  -1  -6   3   12.96    5.46
  -1  -6   3    4.50    5.49
  -1   6   3    9.49    7.23
   1   6  -3    3.62    4.69
  -1   6   3   16.19    8.42
   0  -6   3  583.44   23.64
   0  -6  -3  596.40   27.16
   0  -6   3  622.42   24.25
   0  -6  -3  617.27   24.93
   0  -6   3  613.70   18.90
   0   6  -3  659.13   24.78
   0   6   3  603.53   26.79
   0   6   3  570.00   26.95
   0   6  -3  595.99   18.38
  -1  -6  -3  129.99   13.03
   1  -6   3  143.35   14.49
   1  -6   3  134.68   11.50
  -1  -6  -3  134.60   16.49
   1   6   3  152.42   16.98
   1   6   3  142.79   17.62
  -1   6  -3  130.30   13.02
  -1   6  -3  120.46    6.10
   1   6   3  126.95   13.72
  -2  -6  -3  170.65   17.91
   2  -6   3  134.98   14.80
   2  -6   3  132.34   11.74
  -2   6  -3  138.02   12.89
   2   6   3  144.00   15.88
  -2   6  -3  122.16   11.70
   2   6   3  155.84   19.21
   2   6   3  127.87   12.94
  -3  -6  -3  158.29   18.24
   3  -6   3  152.62   14.94
   3  -6   3  150.83   13.28
  -3  -6  -3  163.52   15.08
   3   6   3  154.00   13.99
  -3   6  -3  156.70   12.71
   3   6   3  159.68   17.25
   3   6   3  167.96   20.93
  -3   6  -3  154.92   14.50
  -4  -6  -3 1272.72   47.69
   4  -6   3 1125.44   39.97
  -4  -6  -3 1171.30   42.36
   4  -6   3 1211.72   42.24
   4   6   3 1201.01   41.68
   4   6   3 1178.70   45.44
  -4   6  -3 1194.79   38.19
  -4   6  -3 1189.93   41.45
  -5  -6  -3  628.59   34.54
   5  -6   3  591.85   29.89
   5  -6   3  618.43   29.94
  -5  -6  -3  581.18   28.98
  -5   6  -3  578.81   28.27
   5   6   3  633.45   29.04
  -5   6  -3  600.08   18.47
  -5   6  -3  600.09   25.85
  -6  -6  -3 1281.92   47.00
   6  -6   3 1195.63   34.97
  -6  -6  -3 1229.54   53.67
   6  -6   3 1229.36   47.66
   6  -6   3 1347.56   50.64
   6   6   3 1213.76   45.44
  -6   6  -3 1326.67   47.40
  -6   6  -3 1261.06   34.57
  -6   6  -3 1266.46   43.03
  -7  -6  -3  705.15   42.22
  -7  -6  -3  760.03   35.78
   7  -6   3  752.13   26.80
   7  -6   3  696.41   36.70
   7  -6   3  777.74   41.69
  -7  -6  -3  772.21   56.45
  -7   6  -3  789.41   33.73
  -7   6  -3  773.71   36.53
  -7   6  -3  764.20   26.09
   8  -6   3 1181.05   38.53
   8  -6   3 1181.65   57.40
  -8  -6  -3 1219.27   48.96
  -8  -6  -3 1074.45   61.08
  -8  -6  -3 1192.94   57.80
  -8   6  -3 1172.73   37.62
  -8   6  -3 1250.56   50.08
  -8   6  -3 1254.35   47.45
   8   6   3 1215.22   48.12
   8   6   3 1175.26   49.63
  -9  -6  -3  617.24   36.28
   9  -6   3  584.84   45.22
   9  -6   3  604.70   38.45
   9  -6   3  636.07   27.93
  -9   6  -3  644.39   37.97
  -9   6  -3  599.20   26.72
   9   6   3  630.73   37.19
  -9   6  -3  624.16   33.77
  10  -6   3  856.30   47.94
  10  -6   3  945.25   36.56
  10  -6   3  919.04   58.79
 -10  -6  -3  830.91   43.67
  10   6   3  880.98   46.27
 -10   6  -3  894.38   46.87
 -10   6  -3  958.88   36.01
 -11  -6  -3  263.96   32.07
  11  -6   3  345.12   71.03
  11  -6   3  327.14   37.62
  11  -6   3  274.99   21.20
 -11   6  -3  238.10   20.54
  11   6   3  263.19   27.28
 -11   6  -3  357.75   49.41
 -12  -6  -3  199.37   28.59
  12  -6   3  213.48   32.42
  12  -6   3  218.97   41.67
  12  -6   3  191.68   19.93
 -12   6  -3  177.59   20.98
 -12   6  -3  116.98   24.83
  13  -6   3   59.64   19.58
 -13  -6  -3   18.37   16.19
  13  -6   3   15.03   28.15
 -13   6  -3   27.35   12.69
 -13   6  -3    7.29   14.86
 -14  -6  -3    6.53   13.41
  14  -6   3   27.43   27.46
 -14   6  -3   34.85   19.11
 -14   6  -3   13.66   13.41
 -15  -6  -3   -3.01   15.82
  15  -6   3   12.15   25.15
 -15   6  -3   24.95   16.00
 -15   6  -3   28.27   21.29
 -16  -6  -3   76.06   21.06
  16  -6   3   55.68   34.70
 -16   6  -3   67.85   20.04
  15  -7  -3   90.66   34.21
 -15   7   3  117.52   24.26
 -15   7   3  140.17   28.87
  14  -7  -3  218.22   42.98
 -14  -7   3  277.22   36.31
 -14   7   3  264.61   38.87
 -14   7   3  336.80   31.74
  13  -7  -3  302.95   48.90
 -13  -7   3  280.36   35.40
 -13   7   3  244.76   33.20
 -13   7   3  303.80   29.41
  12  -7  -3  744.44   61.33
 -12  -7   3  778.53   47.76
 -12   7   3  715.48   40.70
 -12   7   3  734.16   46.97
  11  -7  -3  214.61   39.06
 -11  -7   3  228.62   29.03
 -11   7   3  262.40   25.40
 -11   7   3  278.87   33.49
 -10  -7   3  836.92   44.02
  10  -7  -3  790.91   54.83
 -10   7   3  781.88   38.67
 -10   7   3  785.10   44.44
  -9  -7   3  251.06   28.54
   9  -7  -3  271.56   26.41
   9  -7  -3  338.07   40.53
  -9   7   3  280.12   27.86
  -9   7   3  257.92   23.29
   8  -7  -3  274.26   33.88
   8  -7  -3  281.18   29.18
  -8  -7   3  248.49   23.56
  -8   7   3  266.82   29.60
  -8   7   3  231.03   27.01
  -8   7   3  266.85   21.53
   8   7  -3  202.80   20.24
   8   7  -3  221.99   21.53
   7  -7  -3  106.47   17.83
   7  -7  -3  135.06   24.01
  -7  -7   3  113.23   18.43
  -7   7   3  113.48   17.60
   7   7  -3  147.40   19.08
  -7   7   3  143.91   21.99
  -7   7   3  174.31   20.27
   7   7  -3  128.97   17.98
   6  -7  -3   21.80    9.76
  -6  -7   3   36.27   12.13
   6  -7  -3   37.24   12.91
  -6   7   3    7.16    9.88
   6   7  -3   23.13    9.90
  -6   7   3   15.83    9.34
  -6   7   3   30.31   10.30
   5  -7  -3   70.29   15.03
  -5  -7   3   67.15   13.16
   5  -7  -3   42.04   11.85
   5   7  -3   49.21   12.64
  -5   7   3   55.61   11.87
  -5   7   3   55.66   15.10
   5   7  -3   80.39   12.74
  -4  -7   3  161.58   17.43
   4  -7  -3  162.13   19.08
   4   7  -3  123.38   19.74
  -4   7   3  146.21   17.23
  -4   7   3  145.37   19.33
   4   7  -3  146.40   16.08
  -3  -7   3 1015.46   40.74
   3  -7  -3 1005.97   39.53
  -3  -7   3  968.49   34.16
   3  -7  -3 1051.62   37.57
   3   7  -3 1014.21   36.53
   3   7  -3 1013.54   33.96
  -3   7   3  944.52   38.93
  -3   7   3  964.50   36.65
  -2  -7   3  968.83   34.74
  -2  -7   3  973.10   37.26
  -2  -7   3  902.87   30.81
   2  -7  -3  963.86   38.12
   2  -7  -3  936.17   34.26
  -2   7   3  981.62   35.86
  -2   7   3  941.36   37.63
   2   7  -3  933.39   30.46
   1  -7  -3 1306.59   43.07
  -1  -7   3 1368.61   43.47
   1  -7  -3 1351.75   46.64
  -1  -7   3 1427.21   44.95
  -1  -7   3 1413.63   38.61
  -1   7   3 1404.43   47.42
   1   7  -3 1388.17   37.93
  -1   7   3 1382.39   45.74
   0  -7   3 3260.72   75.23
   0  -7  -3 3202.64   84.06
   0  -7   3 3338.69   83.07
   0  -7   3 3212.98   83.21
   0  -7  -3 3222.72   87.19
   0   7  -3 3310.12   83.73
   0   7   3 3259.57   87.79
   0   7   3 3449.85   88.66
   0   7   3 3238.44   84.12
   0   7  -3 3225.83   74.60
   1  -7   3  611.04   26.66
  -1  -7  -3  574.10   28.52
  -1  -7  -3  596.80   27.02
   1  -7   3  620.13   24.88
  -1   7  -3  581.95   25.37
   1   7   3  588.18   26.00
  -1   7  -3  614.75   17.38
   1   7   3  579.49   28.60
   1   7   3  619.76   30.46
  -1   7  -3  608.45   25.56
   2  -7   3 2723.37   73.42
   2  -7   3 2737.01   70.76
  -2  -7  -3 2671.76   76.85
  -2  -7  -3 2657.68   75.76
   2   7   3 2740.46   77.12
  -2   7  -3 2720.75   70.96
   2   7   3 2645.16   73.48
   2   7   3 2795.41   81.16
   3  -7   3  346.81   19.58
  -3  -7  -3  396.57   22.80
   3  -7   3  368.35   22.00
  -3  -7  -3  326.35   23.25
  -3   7  -3  371.52   19.33
   3   7   3  378.41   21.41
  -3   7  -3  327.99   20.41
   3   7   3  333.18   25.28
   3   7   3  357.69   24.14
  -4  -7  -3 1464.80   49.98
   4  -7   3 1465.46   49.94
  -4  -7  -3 1495.22   54.99
   4  -7   3 1508.30   48.22
   4   7   3 1459.16   53.16
  -4   7  -3 1477.32   49.25
  -4   7  -3 1526.71   46.27
   4   7   3 1484.37   49.55
  -5  -7  -3  359.36   23.01
   5  -7   3  343.20   23.25
   5  -7   3  327.06   23.66
  -5  -7  -3  364.28   27.58
  -5   7  -3  320.03   12.11
  -5   7  -3  311.18   22.31
   5   7   3  355.13   26.60
   5   7   3  325.98   21.58
  -5   7  -3  289.27   18.96
   6  -7   3  401.32   27.16
  -6  -7  -3  376.27   24.89
  -6  -7  -3  369.54   29.62
   6  -7   3  329.63   25.09
  -6   7  -3  337.75   24.21
  -6   7  -3  375.27   21.90
  -6   7  -3  338.91   14.70
   6   7   3  386.23   24.13
   7  -7   3    1.51    9.15
  -7  -7  -3  -21.85   11.57
  -7  -7  -3   -9.55    7.71
   7  -7   3   -3.56   11.10
  -7  -7  -3    5.27   13.25
  -7   7  -3   -8.35    4.91
  -7   7  -3   -0.43    8.10
   7   7   3    0.11    7.17
  -7   7  -3    1.52    6.89
   8  -7   3   72.00   11.13
  -8  -7  -3   32.27   18.95
  -8  -7  -3   49.36   13.30
   8  -7   3   65.56   16.47
   8  -7   3   48.21   17.85
  -8  -7  -3   72.96   22.20
  -8   7  -3   89.93   18.49
  -8   7  -3   33.08   11.50
  -8   7  -3   61.91   10.02
   8   7   3   56.05   14.18
  -9  -7  -3   47.66   15.88
   9  -7   3   26.17    8.74
   9  -7   3   37.60   14.73
  -9  -7  -3   25.99   17.46
   9  -7   3   12.31   16.73
  -9   7  -3   38.45   12.39
  -9   7  -3   22.72   13.25
  -9   7  -3   34.12   10.11
   9   7   3   39.50   15.58
 -10  -7  -3  321.02   42.28
  10  -7   3  317.88   31.48
  10  -7   3  282.14   41.12
  10  -7   3  275.21   20.14
 -10  -7  -3  329.54   29.11
 -10   7  -3  318.16   30.50
  10   7   3  298.15   45.36
 -11  -7  -3  121.77   23.52
  11  -7   3  114.78   32.69
  11  -7   3   90.25   21.52
  11  -7   3  114.95   17.39
  11   7   3  131.14   23.19
 -11   7  -3  107.22   21.80
 -11   7  -3  123.14   17.04
  12  -7   3  257.06   33.51
  12  -7   3  334.08   50.78
 -12  -7  -3  290.65   34.33
  12  -7   3  254.58   22.88
 -12   7  -3  327.84   34.62
 -12   7  -3  299.04   22.99
  13  -7   3   70.71   16.95
  13  -7   3   48.01   24.56
  13  -7   3   77.40   23.11
 -13  -7  -3   56.85   19.21
 -13   7  -3  104.56   25.63
 -13   7  -3   69.05   16.10
 -14  -7  -3  550.49   42.43
  14  -7   3  493.27   66.76
 -14   7  -3  484.17   31.67
 -14   7  -3  492.93   44.19
 -15  -7  -3  204.50   33.40
 -15   7  -3  190.55   34.02
 -15   7  -3  242.52   33.21
  15  -8  -3   30.01   30.67
 -15  -8   3   10.14   20.48
 -15   8   3   57.57   19.10
 -15   8   3   74.02   23.88
  14  -8  -3   34.56   28.04
 -14  -8   3   99.16   23.67
 -14   8   3   77.71   24.59
 -14   8   3   85.31   20.65
 -13  -8   3   18.56   15.61
  13  -8  -3  -28.97   21.43
 -13   8   3   13.68   15.96
 -13   8   3   13.80   14.59
  12  -8  -3   44.50   27.07
 -12  -8   3   18.20   16.46
 -12   8   3   55.78   19.18
 -12   8   3   53.29   16.68
 -11  -8   3   24.85   16.63
  11  -8  -3   63.96   28.31
 -11   8   3   66.99   20.04
 -11   8   3   34.30   13.12
  10  -8  -3  415.00   42.39
 -10  -8   3  431.57   33.59
 -10   8   3  404.10   34.32
 -10   8   3  396.01   28.48
   9  -8  -3  227.57   30.92
  -9  -8   3  187.25   26.35
   9  -8  -3  124.62   28.37
  -9   8   3  163.41   21.26
  -9   8   3  143.25   22.77
   8  -8  -3 1016.62   54.52
   8  -8  -3 1083.15   50.78
  -8  -8   3 1097.78   48.42
   8   8  -3 1351.67   70.18
  -8   8   3 1112.45   44.25
  -8   8   3 1120.38   51.04
  -7  -8   3  460.50   29.37
   7  -8  -3  435.64   30.81
   7  -8  -3  533.00   35.75
   7   8  -3  444.03   27.73
  -7   8   3  535.30   28.29
   7   8  -3  463.64   27.79
   7   8  -3  450.14   31.02
  -7   8   3  495.13   29.14
  -7   8   3  500.66   32.01
   6  -8  -3 1924.98   67.57
  -6  -8   3 1962.81   62.35
   6  -8  -3 1913.09   66.94
   6   8  -3 1936.84   65.45
  -6   8   3 1916.92   66.39
  -6   8   3 1927.77   63.08
  -6   8   3 1854.90   59.50
   6   8  -3 1956.52   61.74
  -5  -8   3  358.61   22.84
   5  -8  -3  357.46   25.47
   5  -8  -3  329.81   25.20
   5   8  -3  408.69   23.53
  -5   8   3  357.71   26.12
   5   8  -3  403.89   26.35
  -5   8   3  395.69   24.08
  -5   8   3  398.21   23.24
   4  -8  -3 2023.34   66.85
   4  -8  -3 2094.36   65.12
  -4  -8   3 2196.20   70.45
  -4  -8   3 2160.38   61.50
  -4   8   3 2097.79   64.22
   4   8  -3 2036.96   60.23
   4   8  -3 2100.48   64.08
  -4   8   3 2082.97   67.97
  -3  -8   3  606.48   26.26
  -3  -8   3  618.46   32.66
   3  -8  -3  631.00   31.40
   3  -8  -3  643.17   29.52
  -3   8   3  626.83   29.49
   3   8  -3  644.46   25.99
  -3   8   3  575.05   31.17
  -2  -8   3  355.76   18.30
  -2  -8   3  334.20   22.96
  -2  -8   3  391.10   22.26
   2  -8  -3  358.68   23.74
  -2   8   3  364.21   24.33
   2   8  -3  348.60   21.06
   2   8  -3  354.18   17.66
  -2   8   3  341.55   21.84
   1  -8  -3  115.62   14.67
  -1  -8   3   98.69   14.68
   1  -8  -3  107.58   16.79
  -1  -8   3   90.79   10.75
  -1  -8   3  109.72   14.57
  -1   8   3  107.26   16.11
   1   8  -3  106.84   11.27
   1   8  -3  120.65   15.20
  -1   8   3   70.96   13.29
   0  -8   3    7.07    6.87
   0  -8  -3    5.54    8.05
   0  -8   3   11.07    8.06
   0  -8  -3    3.50    6.81
   0  -8   3   14.54    5.69
   0   8   3   29.38   10.50
   0   8   3   14.70    7.78
   0   8  -3   21.02    8.13
   0   8  -3   20.14    5.54
   0   8  -3    2.34    7.38
   0   8   3    9.59    8.88
   1  -8   3   16.80    8.60
  -1  -8  -3   29.06   10.33
  -1  -8  -3   34.97   10.64
   1  -8   3   23.22    8.00
  -1   8  -3   33.51    5.23
   1   8   3   30.24    9.09
   1   8   3   33.20   11.73
   1   8   3   15.68    9.41
  -1   8  -3   30.09   15.55
   2  -8   3  382.40   23.10
  -2  -8  -3  418.04   27.98
  -2  -8  -3  395.61   24.98
   2  -8   3  416.54   21.52
  -2   8  -3  425.51   23.11
   2   8   3  386.77   25.04
  -2   8  -3  401.95   12.53
   2   8   3  423.51   27.90
   2   8   3  374.51   22.05
  -2   8  -3  395.92   21.50
   3  -8   3   11.29    7.70
  -3  -8  -3   30.63    9.68
  -3  -8  -3   11.26    9.60
   3  -8   3   12.69    8.50
   3   8   3   15.28    9.70
  -3   8  -3   12.03    7.20
   3   8   3    1.10    8.62
   3   8   3   18.26    8.06
  -3   8  -3   23.43    9.57
   4  -8   3  941.55   39.70
  -4  -8  -3 1018.87   44.40
   4  -8   3  926.67   37.42
  -4  -8  -3  947.46   39.33
  -4   8  -3 1033.11   39.67
   4   8   3  964.41   38.70
   4   8   3  979.81   42.96
  -4   8  -3 1001.22   36.25
  -5  -8  -3  166.95   23.55
   5  -8   3  171.83   20.36
  -5  -8  -3  172.37   21.42
   5  -8   3  182.81   22.53
   5   8   3  183.45   20.94
  -5   8  -3  162.62    8.45
  -5   8  -3  149.09   14.45
   5   8   3  220.39   26.37
  -5   8  -3  219.29   24.19
   6  -8   3  958.18   43.26
   6  -8   3  977.69   43.47
  -6  -8  -3  971.43   48.35
  -6  -8  -3  942.53   41.00
  -6   8  -3  978.53   41.93
  -6   8  -3  980.64   38.06
   6   8   3  954.71   40.46
   6   8   3  887.15   45.12
  -6   8  -3  887.80   26.80
   7  -8   3  631.92   37.85
  -7  -8  -3  638.42   34.93
  -7  -8  -3  635.14   41.66
   7  -8   3  638.97   36.51
  -7   8  -3  616.91   22.56
   7   8   3  664.26   33.64
  -7   8  -3  666.98   31.88
  -7   8  -3  630.47   35.07
   7   8   3  643.32   39.68
  -8  -8  -3 1262.99   52.78
   8  -8   3 1374.34   57.51
  -8  -8  -3 1368.58   64.26
   8  -8   3 1241.99   59.18
  -8   8  -3 1289.41   39.16
  -8   8  -3 1311.85   49.66
  -8   8  -3 1302.15   54.24
  -9  -8  -3  230.84   36.75
   9  -8   3  210.59   32.45
   9  -8   3  279.53   29.09
  -9  -8  -3  266.21   25.76
  -9   8  -3  252.37   25.58
  -9   8  -3  227.36   16.41
  -9   8  -3  261.63   27.56
   9   8   3  282.65   31.96
  10  -8   3  720.45   45.38
  10  -8   3  628.41   50.97
 -10  -8  -3  709.71   50.95
 -10  -8  -3  714.36   41.01
  10   8   3  715.71   42.63
 -10   8  -3  632.70   28.79
 -10   8  -3  679.95   41.77
 -11  -8  -3   80.87   20.16
  11  -8   3   55.77   19.73
  11  -8   3   93.50   29.62
 -11  -8  -3  120.44   31.03
 -11   8  -3   61.51   12.99
 -11   8  -3   62.94   19.44
 -12  -8  -3  228.64   31.66
  12  -8   3  201.48   32.88
 -12  -8  -3  205.62   39.44
  12  -8   3  233.38   43.18
 -12   8  -3  321.15   38.78
 -12   8  -3  213.54   20.53
 -13  -8  -3   68.66   25.54
 -13  -8  -3   57.18   18.79
  13  -8   3   14.86   18.56
  13  -8   3   55.60   26.26
 -13   8  -3    0.25   16.48
 -13   8  -3   41.53   13.32
  14  -8   3    8.77   28.32
 -14  -8  -3   54.95   24.21
 -14  -8  -3   28.34   17.33
 -14   8  -3    9.65   19.42
 -14   8  -3   20.95   13.44
  15  -8   3   18.43   31.11
 -15   8  -3   25.57   14.02
 -15   8  -3   22.57   19.98
 -15  -9   3   27.50   19.76
 -15   9   3   60.75   19.96
 -15   9   3   43.71   20.71
  14  -9  -3  544.59   56.04
 -14  -9   3  528.22   44.54
 -14   9   3  432.50   44.00
 -14   9   3  444.09   36.79
 -13  -9   3  102.85   24.65
  13  -9  -3   99.50   29.90
 -13   9   3   96.06   26.05
 -13   9   3  145.21   22.63
 -12  -9   3 1005.50   53.87
  12  -9  -3  919.99   68.93
 -12   9   3  926.32   77.25
  11  -9  -3   58.57   24.99
 -11  -9   3   61.70   19.67
 -11   9   3   56.96   15.41
 -11   9   3  116.08   24.95
  10  -9  -3  632.28   52.10
 -10   9   3  669.68   35.56
 -10   9   3  596.27   41.00
   9  -9  -3   39.97   18.61
  -9  -9   3   47.27   16.96
   9   9  -3   44.25   17.10
  -9   9   3   74.69   16.76
  -9   9   3   48.84   16.24
   8  -9  -3  503.92   39.13
   8  -9  -3  563.74   37.46
  -8  -9   3  600.93   35.39
  -8   9   3  547.67   37.02
   8   9  -3  531.84   35.95
  -8   9   3  575.06   31.43
   7  -9  -3   -4.23   11.35
  -7  -9   3   -4.24    8.79
   7  -9  -3    1.57   12.52
  -7   9   3    1.79   10.00
  -7   9   3    1.87    8.69
   7   9  -3   13.38   10.56
   7   9  -3   12.13   11.63
  -6  -9   3   13.62   11.63
   6  -9  -3   17.54   10.83
  -6  -9   3   15.76   14.40
   6  -9  -3    4.55   11.21
  -6   9   3   11.18    8.89
  -6   9   3   13.53   11.12
   6   9  -3   -2.04    9.21
  -6   9   3   34.02   10.73
  -5  -9   3   21.30   15.34
   5  -9  -3    7.13    9.94
   5  -9  -3   15.08   10.25
  -5  -9   3   20.40   11.38
  -5   9   3   13.32    9.49
   5   9  -3   10.75    8.50
  -5   9   3   12.69    9.06
   5   9  -3   16.42   10.85
  -5   9   3   16.13   10.51
   4  -9  -3  559.54   31.55
   4  -9  -3  550.48   29.38
  -4  -9   3  465.59   31.33
  -4  -9   3  518.94   29.88
  -4   9   3  501.98   30.73
   4   9  -3  540.80   29.42
   4   9  -3  500.24   25.09
  -4   9   3  525.90   28.35
   3  -9  -3   18.22   10.00
  -3  -9   3   11.92    8.06
   3  -9  -3    9.24    8.03
  -3  -9   3   10.24   11.45
   3   9  -3   10.03    6.65
   3   9  -3    5.50    7.86
  -3   9   3    7.37    7.93
  -3   9   3    7.06    9.92
   2  -9  -3 2598.51   72.96
  -2  -9   3 2479.71   73.35
  -2  -9   3 2624.13   67.56
  -2  -9   3 2463.11   74.85
   2  -9  -3 2637.05   77.85
   2   9  -3 2498.10   66.29
  -2   9   3 2487.18   74.77
  -2   9   3 2404.48   76.23
   2   9  -3 2560.03   73.07
   1  -9  -3   67.44   15.12
  -1  -9   3   41.06   11.40
  -1  -9   3   65.11   12.41
  -1  -9   3   58.22    9.59
   1  -9  -3   85.37   14.31
   1   9  -3   55.45    9.22
  -1   9   3   59.17   13.24
  -1   9   3   38.34   11.66
   1   9  -3   63.13   12.31
  -1   9   3   59.01   11.54
   0  -9   3 1318.86   37.24
   0  -9  -3 1353.14   46.54
   0  -9   3 1321.30   45.20
   0  -9   3 1326.60   46.40
   0  -9  -3 1301.00   48.91
   0   9  -3 1361.95   47.05
   0   9   3 1347.07   50.06
   0   9  -3 1333.89   45.73
   0   9   3 1244.12   48.54
   0   9  -3 1296.31   36.69
   0   9   3 1355.56   45.52
  -1  -9  -3  110.61   18.42
   1  -9   3   83.44   14.49
   1  -9   3   70.75   12.67
  -1  -9  -3   93.24   14.93
  -1   9  -3   73.88   13.23
   1   9   3   70.77   13.96
  -1   9  -3   81.09    7.96
  -1   9  -3   76.03   13.37
   1   9   3   86.09   16.83
   1   9   3   64.50   11.72
   2  -9   3 2056.43   63.56
  -2  -9  -3 2047.30   65.05
  -2  -9  -3 2034.35   66.15
   2  -9   3 2073.77   60.63
  -2   9  -3 1982.86   61.82
   2   9   3 1978.91   69.40
  -2   9  -3 2069.62   61.34
   2   9   3 1984.09   61.43
  -2   9  -3 2018.21   47.69
   2   9   3 2052.47   66.86
   3  -9   3  357.37   24.11
  -3  -9  -3  356.45   25.64
  -3  -9  -3  319.02   22.79
   3  -9   3  399.33   21.81
   3   9   3  351.82   25.85
  -3   9  -3  335.33   21.13
   3   9   3  356.69   22.48
  -3   9  -3  353.65   11.71
   3   9   3  345.24   27.54
  -3   9  -3  337.24   22.92
   4  -9   3  618.54   32.49
  -4  -9  -3  661.60   33.06
  -4  -9  -3  702.04   36.91
   4  -9   3  601.21   29.92
  -4   9  -3  661.65   29.36
   4   9   3  598.52   30.89
   4   9   3  649.20   36.26
  -4   9  -3  612.08   31.24
  -5  -9  -3  152.39   20.19
   5  -9   3  172.01   21.17
  -5  -9  -3  160.84   23.45
   5  -9   3  163.28   20.12
  -5   9  -3  159.42   18.44
   5   9   3  130.46   18.55
   5   9   3  187.42   25.58
  -5   9  -3  124.47   18.43
  -5   9  -3  136.99    8.17
   6  -9   3  229.93   26.35
   6  -9   3  213.79   24.35
  -6  -9  -3  308.21   35.16
  -6  -9  -3  218.19   21.87
  -6   9  -3  191.14   10.56
  -6   9  -3  205.05   18.69
   6   9   3  184.93   18.46
   6   9   3  285.40   32.15
  -6   9  -3  215.69   23.87
  -7  -9  -3    8.07   12.84
  -7  -9  -3    7.08   11.05
   7  -9   3    3.29   11.97
   7  -9   3    7.68   11.70
  -7   9  -3    8.53    5.58
  -7   9  -3    3.39    9.56
  -7   9  -3   -1.99    9.25
   7   9   3    6.73   12.59
  -8  -9  -3   12.55   17.15
  -8  -9  -3    0.78   10.27
   8  -9   3   25.65   13.71
   8  -9   3   19.16   16.36
   8   9   3   14.82   14.73
  -8   9  -3   18.49    7.63
  -8   9  -3   21.05   13.32
  -8   9  -3   23.95   11.04
   9  -9   3    8.24   15.81
  -9  -9  -3   20.63   12.53
  -9  -9  -3    8.46   17.15
   9  -9   3   12.28   12.72
   9   9   3   -9.66   13.46
  -9   9  -3    0.46    7.37
  -9   9  -3   12.10   12.22
  10  -9   3  155.59   24.41
 -10  -9  -3  192.29   33.14
 -10  -9  -3  187.67   28.46
  10  -9   3  186.83   38.76
  10   9   3  222.29   29.19
 -10   9  -3  173.78   16.05
 -10   9  -3  216.79   28.63
 -11  -9  -3   -6.44   12.14
  11  -9   3    8.18   22.44
  11  -9   3    5.93   12.06
 -11  -9  -3    5.67   18.64
 -11   9  -3    4.37    9.72
 -11   9  -3   12.85   16.64
  12  -9   3  225.64   35.33
 -12  -9  -3  283.66   46.05
  12  -9   3  302.25   50.07
 -12  -9  -3  271.97   34.43
 -12   9  -3  320.15   22.45
 -12   9  -3  225.17   33.09
 -13  -9  -3   19.52   23.52
  13  -9   3   86.78   34.48
 -13  -9  -3   17.02   16.90
  13  -9   3   37.11   21.74
 -13   9  -3   71.06   16.12
 -13   9  -3   30.36   19.42
  14  -9   3  548.73   67.36
 -14  -9  -3  489.42   39.89
 -14  -9  -3  600.17   54.01
 -14   9  -3  449.68   30.43
 -14   9  -3  488.67   46.32
 -15  -9  -3  102.16   31.68
  15  -9   3   86.51   38.71
 -15  -9  -3   64.18   22.51
 -15   9  -3   28.66   22.77
 -15   9  -3   63.83   15.54
  14 -10  -3   98.70   32.93
 -14  10   3   67.58   22.05
 -14  10   3   68.15   24.15
  13 -10  -3   12.80   22.85
 -13 -10   3  -14.81   12.07
 -13  10   3   27.16   18.67
 -13  10   3   -0.50   13.27
  12 -10  -3   64.68   28.82
 -12 -10   3   44.61   18.46
  12  10  -3   59.60   24.10
 -12  10   3   51.27   20.79
 -12  10   3   43.22   17.79
  11 -10  -3    4.41   21.03
 -11 -10   3   -9.90   14.36
  11  10  -3   -8.41   16.39
 -11  10   3   -6.81   14.90
 -11  10   3   17.03   11.98
  10 -10  -3  395.16   47.52
 -10 -10   3  405.60   33.99
 -10  10   3  415.74   29.65
  10  10  -3  415.37   37.87
 -10  10   3  406.86   35.83
  -9 -10   3   41.80   16.79
   9 -10  -3   20.23   17.19
  -9  10   3   17.73   10.19
   9  10  -3   11.85   14.87
  -9  10   3    8.08   14.25
  -8 -10   3  976.90   57.09
   8 -10  -3 1021.41   51.38
  -8 -10   3  900.31   45.64
   8 -10  -3 1079.57   56.13
   8  10  -3 1049.53   51.10
  -8  10   3  935.65   42.03
  -8  10   3 1040.93   51.80
   7 -10  -3   -3.30   10.01
  -7 -10   3    8.61   16.67
  -7 -10   3  -18.32    9.19
   7 -10  -3    2.15   11.67
   7  10  -3   -5.89    9.75
  -7  10   3   17.29   10.77
  -7  10   3   -3.54   10.58
   7  10  -3   11.57   10.70
  -6 -10   3 1631.83   56.77
   6 -10  -3 1623.06   61.71
   6 -10  -3 1543.09   63.49
  -6 -10   3 1418.16   63.70
  -6  10   3 1609.72   54.35
   6  10  -3 1527.69   59.34
  -6  10   3 1510.44   60.89
   6  10  -3 1554.25   55.04
   5 -10  -3    4.71   10.04
   5 -10  -3   -7.47    8.52
  -5 -10   3   12.65   10.09
  -5 -10   3   21.24   14.18
   5  10  -3   16.68   10.87
  -5  10   3   17.34    8.87
  -5  10   3   11.79    8.82
   5  10  -3   16.36    8.91
  -5  10   3   16.84   12.22
   4 -10  -3 1977.45   65.09
  -4 -10   3 1910.80   69.50
   4 -10  -3 2009.54   69.14
  -4 -10   3 1996.91   61.31
   4  10  -3 1968.85   59.81
  -4  10   3 1969.12   68.56
   4  10  -3 1942.32   64.80
  -4  10   3 1939.10   64.91
  -3 -10   3   16.97    8.67
   3 -10  -3   15.28   10.08
  -3 -10   3   37.53   13.45
   3 -10  -3   32.71   11.56
  -3  10   3   11.66   10.69
   3  10  -3   39.91    9.80
   3  10  -3   19.88   10.53
  -2 -10   3  939.48   40.69
   2 -10  -3  925.92   41.77
   2 -10  -3  920.68   37.96
  -2 -10   3  867.86   38.70
  -2 -10   3  911.00   33.42
   2  10  -3  912.87   32.53
  -2  10   3  909.79   40.09
   2  10  -3  910.51   38.77
   1 -10  -3  119.72   19.07
  -1 -10   3  139.56   18.29
   1 -10  -3  102.21   15.89
  -1 -10   3  101.25   16.21
  -1 -10   3  132.91   13.98
  -1  10   3  134.22   21.66
   1  10  -3  108.52   12.38
  -1  10   3  122.67   19.31
   1  10  -3   88.77   14.60
  -1  10   3  116.06   15.11
   0 -10   3  365.27   17.03
   0 -10   3  356.23   22.37
   0 -10   3  351.30   23.79
   0 -10  -3  367.71   26.17
   0 -10  -3  337.72   23.13
   0  10  -3  371.28   16.90
   0  10   3  356.99   26.11
   0  10   3  343.95   21.84
   0  10  -3  387.19   24.75
   0  10  -3  343.10   23.02
   0  10   3  375.46   26.16
   1 -10   3    8.17    8.81
  -1 -10  -3    1.65    8.50
  -1 -10  -3    3.79    7.84
   1 -10   3   18.30    9.50
   1  10   3   13.09    9.60
  -1  10  -3    1.08    7.25
   1  10   3   18.34    8.28
  -1  10  -3   18.25    9.05
   1  10   3    7.45    8.55
  -1  10  -3    5.85    4.99
   2 -10   3   45.09   11.76
   2 -10   3   59.39   14.22
  -2 -10  -3   59.84   14.50
  -2 -10  -3   50.80   13.38
  -2  10  -3   51.55   12.19
   2  10   3   52.12   15.27
   2  10   3   55.15   12.06
  -2  10  -3   47.89    6.40
  -2  10  -3   56.26   12.94
   2  10   3   67.19   15.98
   3 -10   3    2.68    8.42
  -3 -10  -3   -0.22    9.08
   3 -10   3    4.79    7.61
  -3  10  -3    0.11    3.32
  -3  10  -3    1.77    3.83
   3  10   3    4.92    6.35
  -3  10  -3   -1.67    7.66
  -3  10  -3   -1.91    7.37
  -4 -10  -3  673.44   34.44
  -4 -10  -3  591.36   35.73
   4 -10   3  623.36   33.89
   4 -10   3  600.72   31.04
   4  10   3  703.51   33.28
  -4  10  -3  664.49   34.06
   4  10   3  681.39   37.71
  -4  10  -3  628.20   18.52
  -4  10  -3  645.09   18.64
  -4  10  -3  645.15   31.04
  -5 -10  -3   12.40   11.06
  -5 -10  -3  -14.82   11.57
   5 -10   3   11.48   10.23
   5 -10   3   12.18    9.00
  -5  10  -3   10.58    4.02
  -5  10  -3   -4.57    7.88
  -5  10  -3   19.00    9.14
   5  10   3   18.41   10.17
  -5  10  -3   15.67    4.35
   5  10   3    4.21   10.60
  -6 -10  -3  974.08   51.15
  -6 -10  -3  987.58   45.44
   6 -10   3 1078.54   46.70
   6 -10   3  975.86   46.95
  -6  10  -3 1068.49   42.86
  -6  10  -3 1009.75   28.26
  -6  10  -3 1010.25   46.13
   6  10   3 1122.57   52.03
   7 -10   3  255.68   31.74
   7 -10   3  219.22   28.85
  -7 -10  -3  280.67   35.66
  -7 -10  -3  241.20   24.73
  -7  10  -3  236.12   25.02
  -7  10  -3  235.87   20.84
   7  10   3  239.04   31.46
  -7  10  -3  226.53   12.68
  -8 -10  -3 1541.15   61.83
   8 -10   3 1577.94   67.32
   8 -10   3 1473.02   62.95
  -8 -10  -3 1468.03   69.56
  -8  10  -3 1543.13   61.43
   8  10   3 1537.57   67.65
  -8  10  -3 1512.19   61.56
  -8  10  -3 1472.35   42.35
   9 -10   3  115.03   23.31
   9 -10   3   78.22   23.41
  -9 -10  -3   97.50   28.63
   9  10   3  128.58   27.87
  -9  10  -3  100.31   12.57
  -9  10  -3   74.49   18.53
 -10 -10  -3  719.19   53.03
 -10 -10  -3  809.67   45.96
  10 -10   3  781.79   48.70
  10 -10   3  823.47   56.40
 -10  10  -3  804.33   31.16
 -10  10  -3  753.33   53.90
  10  10   3  788.48   52.23
  11 -10   3   70.11   22.84
 -11 -10  -3   60.05   18.52
  11 -10   3   71.86   25.81
 -11 -10  -3   65.65   26.42
 -11  10  -3   57.98   22.04
  11  10   3   41.91   19.87
 -11  10  -3   60.02   12.38
 -12 -10  -3  173.15   28.92
  12 -10   3  233.33   34.25
  12 -10   3  256.24   45.51
 -12 -10  -3  188.30   38.45
 -12  10  -3  226.40   19.91
  12  10   3  213.61   35.84
 -12  10  -3  194.40   31.98
  13 -10   3  -23.55   21.26
 -13 -10  -3   52.33   26.44
 -13 -10  -3   25.30   13.55
 -13  10  -3   -7.29   13.94
 -13  10  -3   12.43   11.97
 -14  10  -3   23.99   20.67
 -14  10  -3   -2.73   10.15
 -14 -11   3  572.31   45.77
 -14  11   3  517.24   38.59
  14  11  -3  525.16   54.51
 -14  11   3  596.10   50.00
  13 -11  -3   22.21   25.07
 -13 -11   3    3.90   16.46
 -13  11   3   23.08   19.19
 -13  11   3   14.35   14.23
  13  11  -3   16.55   23.35
  12 -11  -3  689.29   59.43
 -12 -11   3  771.61   49.04
  12  11  -3  685.72   52.66
 -12  11   3  652.95   39.93
 -12  11   3  693.34   49.81
 -11 -11   3   16.98   19.87
  11 -11  -3  -22.08   18.03
 -11 -11   3   12.00   15.66
  11  11  -3   -6.39   17.10
 -11  11   3    0.69   12.06
 -11  11   3  -20.42   14.75
  10 -11  -3  328.36   42.53
 -10 -11   3  306.80   30.75
 -10 -11   3  336.69   45.36
  10  11  -3  350.95   36.15
 -10  11   3  353.92   27.98
 -10  11   3  341.14   34.93
   9 -11  -3    3.22   16.87
  -9 -11   3    5.14   14.75
  -9 -11   3   -0.36   20.36
   9  11  -3   31.56   16.58
  -9  11   3   10.87    9.86
  -9  11   3  -10.26   11.10
   8 -11  -3   87.63   21.50
  -8 -11   3   69.65   24.72
  -8 -11   3  107.92   20.85
  -8  11   3   55.30   14.39
  -8  11   3   99.17   20.32
   8  11  -3   79.60   20.18
  -7 -11   3   15.57   16.74
   7 -11  -3   -2.37   11.99
   7 -11  -3    9.64   11.83
  -7 -11   3  -10.89    9.75
   7  11  -3   -7.17    9.50
  -7  11   3   -0.51   13.05
  -7  11   3    2.86    9.46
   6 -11  -3   -9.83   10.18
   6 -11  -3   14.45   10.80
  -6 -11   3   -8.40   12.86
  -6 -11   3  -10.12    8.51
  -6  11   3   15.29   13.28
   6  11  -3   -1.15    9.96
   6  11  -3   14.84    9.24
  -6  11   3   16.07   11.17
  -5 -11   3   10.78   10.45
   5 -11  -3    9.95   10.78
  -5 -11   3    0.37   14.47
   5 -11  -3    5.18   10.47
  -5  11   3   -4.18   10.32
   5  11  -3   -1.06    8.45
   4 -11  -3  185.37   24.57
  -4 -11   3  143.65   18.96
   4 -11  -3  141.48   20.81
  -4 -11   3  129.58   23.50
  -4  11   3  139.65   19.50
   4  11  -3  127.32   20.03
   4  11  -3  125.87   17.07
  -4  11   3  134.35   20.63
   3 -11  -3  219.74   23.51
   3 -11  -3  177.18   20.79
  -3 -11   3  180.47   17.38
  -3 -11   3  254.75   28.50
  -3  11   3  152.89   23.49
  -3  11   3  148.07   20.80
   3  11  -3  152.92   15.00
   3  11  -3  194.23   20.82
  -2 -11   3 1074.98   38.01
   2 -11  -3 1012.72   42.19
   2 -11  -3  991.24   46.31
  -2 -11   3 1001.38   43.65
  -2 -11   3 1015.15   44.34
   2  11  -3 1107.75   44.82
  -2  11   3 1037.06   40.73
  -2  11   3 1036.73   45.26
  -2  11   3 1017.90   46.83
   2  11  -3 1049.43   36.58
   1 -11  -3  -11.18    7.80
  -1 -11   3    0.88    8.99
  -1 -11   3    8.44    7.53
  -1 -11   3   -9.62    6.59
   1 -11  -3    0.81    8.30
   1  11  -3    3.48    8.89
  -1  11   3   -5.48    7.26
  -1  11   3   11.63    8.69
  -1  11   3    7.34    9.39
   1  11  -3   -8.06    5.48
   0 -11   3 2399.67   75.73
   0 -11  -3 2546.36   76.16
   0 -11   3 2567.19   75.18
   0 -11  -3 2336.45   78.51
   0  11  -3 2478.09   75.58
   0  11   3 2548.27   73.84
   0  11   3 2448.83   80.87
   0  11  -3 2495.27   77.42
   0  11   3 2389.95   79.24
   0  11  -3 2576.10   73.34
   1 -11   3   52.95   12.92
  -1 -11  -3   34.92   12.45
  -1 -11  -3   83.40   16.18
   1 -11   3   62.55   13.92
  -1  11  -3   71.03   14.59
   1  11   3   31.40   12.86
  -1  11  -3   58.59    8.54
   1  11   3   85.82   18.00
  -1  11  -3   43.92   12.77
   1  11   3   42.94   11.60
  -2 -11  -3 2330.78   73.79
   2 -11   3 2342.16   69.85
   2 -11   3 2309.08   73.36
  -2 -11  -3 2222.51   75.70
  -2  11  -3 2260.83   55.48
  -2  11  -3 2321.33   71.83
   2  11   3 2254.19   72.83
   2  11   3 2294.02   80.37
   2  11   3 2153.84   74.93
  -2  11  -3 2178.46   70.40
   3 -11   3   21.87    9.68
  -3 -11  -3   47.31   13.94
   3 -11   3   15.84   10.09
   3  11   3   59.65   13.56
   3  11   3   55.33   18.31
  -3  11  -3   33.82    5.84
  -3  11  -3   27.00   10.74
  -3  11  -3   40.00   13.06
   3  11   3   39.26   15.72
   4 -11   3 1048.65   47.09
   4 -11   3 1013.70   43.15
  -4 -11  -3 1008.70   48.06
  -4 -11  -3 1128.75   46.73
   4  11   3 1139.51   51.12
   4  11   3 1085.77   45.05
  -4  11  -3 1079.26   28.68
  -4  11  -3 1085.71   28.75
  -4  11  -3 1091.75   43.88
  -4  11  -3 1086.59   46.13
   5 -11   3   12.73    9.76
  -5 -11  -3    1.08    9.42
   5 -11   3    2.09   11.82
  -5 -11  -3    4.56   12.54
   5  11   3   -9.32   10.34
  -5  11  -3    3.32    3.83
  -5  11  -3    0.81    3.79
  -5  11  -3   14.42    9.19
   5  11   3   -0.49    9.48
  -5  11  -3    2.10    9.45
   6 -11   3  125.53   21.16
  -6 -11  -3  113.48   23.51
   6 -11   3  140.16   22.60
  -6 -11  -3  102.00   19.15
  -6  11  -3  132.71   23.43
  -6  11  -3  102.93   17.45
  -6  11  -3  113.64    8.61
   6  11   3  130.17   22.63
  -6  11  -3  101.62    8.71
   7 -11   3   51.23   17.10
  -7 -11  -3   58.83   17.10
  -7 -11  -3   50.19   20.04
   7 -11   3   88.89   20.97
  -7  11  -3   67.47   14.88
  -7  11  -3   77.13    8.84
  -7  11  -3   71.15   19.06
   7  11   3   60.11   18.20
   8 -11   3   49.12   17.73
  -8 -11  -3   71.02   22.56
  -8 -11  -3   22.81   15.08
   8 -11   3   44.82   18.78
   8  11   3   25.97   17.84
  -8  11  -3   41.85    8.61
  -8  11  -3   36.12   15.68
  -9 -11  -3   27.85   16.47
  -9 -11  -3   34.48   20.73
   9 -11   3   -3.27   17.20
   9 -11   3  -16.04   10.32
   9  11   3    8.54   16.26
  -9  11  -3   26.17    8.19
  -9  11  -3    8.95   13.55
 -10 -11  -3  365.44   32.74
 -10 -11  -3  283.07   39.35
  10 -11   3  383.93   47.16
  10 -11   3  314.26   37.95
 -10  11  -3  305.89   32.06
 -10  11  -3  343.38   19.88
  10  11   3  408.67   39.57
 -11 -11  -3    2.63   19.26
  11 -11   3   16.51   21.85
 -11 -11  -3   14.31   13.78
 -11  11  -3   21.22   17.47
  11  11   3    0.27   17.60
 -12 -11  -3  722.37   47.97
 -12 -11  -3  659.32   55.93
  12 -11   3  498.87   46.87
  12 -11   3  532.36   55.85
  12  11   3  688.07   54.21
 -12  11  -3  688.94   30.79
 -12  11  -3  650.43   48.55
 -13 -11  -3   47.40   23.73
  13 -11   3  -30.58   18.23
 -13 -11  -3   -5.87   13.81
  13  11   3    3.98   22.25
 -13  11  -3   27.01   10.40
 -13  11  -3   -7.59   17.84
  14 -11   3  436.87   61.40
 -14 -11  -3  674.43   59.33
 -14 -11  -3  683.29   47.58
  14  11   3  555.17   56.22
 -14  11  -3  627.02   33.12
 -14  11  -3  493.62   46.95
 -13 -12   3   16.67   24.35
  13 -12  -3   -3.89   21.33
 -13 -12   3   50.90   20.38
 -13  12   3    1.74   14.65
 -13  12   3   16.48   19.69
 -12 -12   3   49.74   20.66
  12 -12  -3   53.54   27.63
 -12 -12   3   17.56   20.82
 -12  12   3   34.07   20.38
 -12  12   3   -0.23   12.46
  12  12  -3   32.26   20.43
  11 -12  -3   26.35   21.62
 -11 -12   3   10.48   23.25
 -11 -12   3    0.40   13.75
 -11  12   3   16.85   13.22
 -11  12   3    7.80   15.47
  11  12  -3   24.36   18.19
 -10 -12   3  184.29   29.72
  10 -12  -3  235.65   39.21
 -10 -12   3  209.37   38.80
 -10  12   3  197.27   31.48
 -10  12   3  253.39   28.31
  10  12  -3  199.67   31.56
   9 -12  -3   59.42   22.26
  -9 -12   3   33.57   14.76
  -9 -12   3   24.73   18.45
  -9  12   3   13.59   14.07
  -9  12   3    6.75   12.33
   9  12  -3    6.85   15.05
  -8 -12   3  448.47   33.66
  -8 -12   3  509.78   43.76
   8 -12  -3  530.05   48.71
  -8  12   3  534.02   39.30
   8  12  -3  427.26   36.61
  -8  12   3  476.40   29.76
  -7 -12   3   19.81   17.40
   7 -12  -3   -1.11   13.49
   7 -12  -3   50.01   15.37
  -7 -12   3    0.91   11.81
   7  12  -3   21.53   14.06
  -7  12   3   30.23   10.92
  -7  12   3   23.73   16.04
  -6 -12   3  755.43   47.45
   6 -12  -3  807.85   45.94
   6 -12  -3  749.17   43.24
  -6 -12   3  689.26   37.47
  -6  12   3  802.19   37.81
   6  12  -3  842.29   44.18
   6  12  -3  850.28   39.86
  -6  12   3  810.88   45.48
  -5 -12   3   14.64   12.47
   5 -12  -3   -0.48   11.53
   5 -12  -3   10.49   12.45
  -5 -12   3    8.86   13.79
   5  12  -3   10.89   12.01
   5  12  -3   10.46   10.76
  -5  12   3   26.23   15.63
   4 -12  -3 1218.85   50.92
  -4 -12   3 1187.01   54.30
   4 -12  -3 1160.64   54.96
  -4 -12   3 1266.70   46.87
   4  12  -3 1122.84   50.26
  -4  12   3 1225.41   54.73
   4  12  -3 1239.22   45.04
  -3 -12   3   77.68   14.02
   3 -12  -3   63.53   15.02
  -3 -12   3   89.98   19.20
   3 -12  -3   93.23   20.54
   3  12  -3   34.91   14.30
   3  12  -3   56.66   11.84
  -3  12   3   68.03   18.05
  -2 -12   3  929.16   35.79
   2 -12  -3  901.15   40.90
  -2 -12   3  894.35   42.33
  -2 -12   3  871.41   42.13
   2 -12  -3  882.39   44.76
   2  12  -3  899.04   41.97
  -2  12   3  921.93   38.81
  -2  12   3  923.04   44.00
   2  12  -3  919.36   34.75
  -2  12   3  885.52   45.36
  -1 -12   3    0.29    7.28
  -1 -12   3   -1.68    8.27
  -1 -12   3   14.75   10.34
   1 -12  -3   15.55   11.93
   1 -12  -3  -11.01    8.78
  -1  12   3    5.04    6.89
   1  12  -3  -12.59    7.63
  -1  12   3   20.28   10.13
   1  12  -3   -1.21    6.51
  -1  12   3   -9.54    9.31
   0 -12  -3  270.67   23.85
   0 -12   3  224.29   22.59
   0 -12   3  275.30   22.58
   0 -12  -3  249.20   25.31
   0  12  -3  277.52   24.23
   0  12  -3  280.31   16.45
   0  12  -3  250.88   22.63
   0  12   3  245.71   20.08
   0  12   3  267.35   25.06
   0  12   3  288.90   31.85
   1 -12   3   36.02   12.86
  -1 -12  -3   32.16   14.04
  -1 -12  -3   22.11   10.86
   1 -12   3   34.54   12.09
   1  12   3   41.01   13.08
  -1  12  -3   16.69   10.55
   1  12   3   33.55   11.46
  -1  12  -3   16.98    6.58
  -1  12  -3   22.74   11.09
   1  12   3   12.08   11.90
   2 -12   3   43.96   12.86
   2 -12   3   51.02   15.55
  -2 -12  -3   28.54   11.87
  -2 -12  -3   34.43   15.01
   2  12   3   33.45   13.09
   2  12   3   24.19   13.80
  -2  12  -3   26.42    6.43
   2  12   3   38.70   12.05
  -2  12  -3   37.48   13.29
  -2  12  -3   18.81   11.65
   3 -12   3   72.98   17.08
   3 -12   3   93.24   16.84
  -3 -12  -3  108.62   20.66
  -3  12  -3   67.68    7.55
  -3  12  -3   77.48   17.50
   3  12   3   47.29   14.53
   3  12   3   79.64   14.22
  -3  12  -3   68.38   14.90
  -4 -12  -3  387.62   30.91
   4 -12   3  402.66   29.75
   4 -12   3  398.27   27.82
  -4  12  -3  413.46   29.50
   4  12   3  383.90   33.43
  -4  12  -3  374.60   26.57
   4  12   3  361.20   31.60
  -4  12  -3  363.01   14.65
  -4  12  -3  386.15   14.76
   5 -12   3    9.45   11.20
   5 -12   3   27.99   13.43
  -5 -12  -3   -4.77   10.37
  -5 -12  -3   19.26   12.97
  -5  12  -3   10.33   10.63
  -5  12  -3   28.18   12.09
  -5  12  -3   -0.92    4.35
   5  12   3    3.77   11.29
  -5  12  -3    1.74    3.92
   6 -12   3 1222.58   54.12
  -6 -12  -3 1335.88   56.16
   6 -12   3 1268.62   57.25
  -6 -12  -3 1280.92   60.62
  -6  12  -3 1150.78   53.34
  -6  12  -3 1279.47   33.80
  -6  12  -3 1366.84   52.65
  -6  12  -3 1275.98   34.05
   6  12   3 1280.97   59.99
   7 -12   3   33.34   14.70
  -7 -12  -3   96.85   23.51
  -7 -12  -3   58.65   17.72
   7 -12   3   28.50   14.67
  -7  12  -3   40.91   15.62
  -7  12  -3   48.34    7.63
  -7  12  -3   39.52    6.97
   7  12   3   51.53   20.39
  -8 -12  -3 1336.49   66.45
  -8 -12  -3 1216.39   57.01
   8 -12   3 1309.19   60.89
   8 -12   3 1198.39   89.19
  -8  12  -3 1206.34   57.52
  -8  12  -3 1275.50   36.33
   8  12   3 1190.15   62.78
   9 -12   3   34.51   20.16
   9 -12   3   68.04   18.77
  -9 -12  -3   60.34   24.05
  -9 -12  -3   19.63   14.20
   9  12   3   58.76   19.93
  -9  12  -3   30.67    8.45
  -9  12  -3   24.67   15.59
  10 -12   3  889.57   60.47
 -10 -12  -3  814.76   57.69
  10 -12   3  890.80   54.08
 -10 -12  -3  848.99   51.32
 -10  12  -3  915.00   31.95
 -10  12  -3  854.48   50.39
  10  12   3  859.79   55.93
 -11 -12  -3   15.55   19.06
  11 -12   3  -18.68   16.39
 -11 -12  -3   27.00   15.80
  11  12   3   53.38   23.11
 -11  12  -3   25.79   18.15
 -11  12  -3   14.62    9.22
  12 -12   3  300.47   39.90
 -12 -12  -3  238.34   33.65
  12 -12   3  263.85   43.93
 -12 -12  -3  212.39   38.68
 -12  12  -3  267.12   38.42
 -12  12  -3  220.36   18.33
  12  12   3  246.79   55.31
  13  12   3   15.54   24.44
 -13  12  -3   25.97   19.42
 -13  12  -3   21.41   12.11
 -13 -13   3   19.17   17.25
  13  13  -3   35.66   25.80
 -13  13   3   20.85   15.62
 -13  13   3    3.85   19.47
 -12 -13   3  343.91   49.37
  12 -13  -3  360.12   53.85
 -12 -13   3  379.71   37.40
 -12  13   3  276.25   37.06
  12  13  -3  371.36   51.17
 -12  13   3  414.68   32.44
 -11 -13   3   30.12   15.83
 -11 -13   3   26.44   20.07
  11 -13  -3  -14.11   19.88
  11  13  -3    8.84   16.78
 -11  13   3    0.14   13.85
 -11  13   3   18.92   17.79
 -10 -13   3  420.20   52.83
 -10 -13   3  548.72   39.82
  10 -13  -3  505.74   47.03
 -10  13   3  578.86   60.39
  10  13  -3  420.27   41.11
 -10  13   3  436.69   31.35
  -9 -13   3    5.67   15.87
  -9 -13   3    3.70   12.85
   9 -13  -3    2.77   17.63
  -9  13   3    8.45   16.97
  -9  13   3    9.73   11.38
   9  13  -3    6.33   16.53
   8 -13  -3  444.83   39.10
  -8 -13   3  466.71   42.64
  -8 -13   3  415.89   43.16
   8  13  -3  419.37   36.36
  -8  13   3  449.23   29.45
  -8  13   3  466.63   38.69
  -7 -13   3   42.58   20.09
   7 -13  -3   47.15   18.17
  -7 -13   3   51.80   17.27
  -7  13   3   67.89   16.11
  -7  13   3   62.19   19.57
   7  13  -3   58.77   18.48
   6 -13  -3   -1.54   13.29
  -6 -13   3  -19.00   12.71
   6 -13  -3   21.41   13.67
  -6 -13   3   -3.70   11.54
  -6  13   3    2.43    9.60
   6  13  -3    7.22   11.78
  -6  13   3  -13.30   10.22
  -5 -13   3    2.34    9.17
   5 -13  -3   -4.11   11.71
   5 -13  -3   -6.51   10.60
  -5 -13   3   -8.06   13.40
  -5  13   3  -19.17   10.31
   5  13  -3    8.14   10.94
   5  13  -3    7.72   12.85
  -4 -13   3   54.08   18.87
  -4 -13   3   52.97   14.90
   4 -13  -3   39.20   14.47
   4 -13  -3   81.39   18.55
  -4  13   3   50.78   17.38
   4  13  -3   52.38   15.48
   4  13  -3   65.52   16.06
  -3 -13   3  164.31   24.01
  -3 -13   3  119.24   17.15
   3 -13  -3  116.56   19.46
   3  13  -3  126.34   21.05
   3  13  -3  118.64   16.40
  -3  13   3  136.98   23.90
[truncated: 744,328 more chars]
